# Supplementary material for: COCOA: coordinate covariation analysis of epigenetic heterogeneity
Source: Genome Biol. 2020 Sep 7;21:240. doi: 10.1186/s13059-020-02139-4 (PMC7487606; doi:10.1186/s13059-020-02139-4)
Supplement: Supplementary file 1 — Additional file 1: Tables S1-S4, Tables S11-S12, Tables S14-S15. COCOA region set scores for the corresponding analysis. Table S1. BRCA DNA methylation data. Table S2. BRCA ATAC-seq data. Table S3. CLL multi-omics analysis. Table S4. KIRC cancer stage analysis. Table S11. Results for simulated DNA methylation data with low noise level. Table S12. Results for simulated DNA methylation data with high noise level. Table S14. BRCA DNA methylation data with median scoring method, Table S15. BRCA DNA methylation data when using loadings as FCSs. [file 13059_2020_2139_MOESM1_ESM.xlsx]

## Sheet: TableS1_COCOA_results_BRCA_DNAm
Table S1. Results from unsupervised COCOA analysis of breast cancer DNA methylation data. For each PC, the region sets are ordered first in groups based on p-value ("X_PValGroup" column): a 1 indicates p <= 0.05, 0 indicates 0.05 < p <= 0.10, and -1 indicates p > 0.10. Within each p-value group, the region sets are ordered from the highest to lowest COCOA score.
PC1_rsName	PC1_rsDescription	PC1_rsScore	PC1_PValGroup	PC1_pVal	PC1_signalCoverage	PC1_regionSetCoverage	PC1_totalRegionNumber	PC1_meanRegionSize	PC2_rsName	PC2_rsDescription	PC2_rsScore	PC2_PValGroup	PC2_pVal	PC2_signalCoverage	PC2_regionSetCoverage	PC2_totalRegionNumber	PC2_meanRegionSize	PC3_rsName	PC3_rsDescription	PC3_rsScore	PC3_PValGroup	PC3_pVal	PC3_signalCoverage	PC3_regionSetCoverage	PC3_totalRegionNumber	PC3_meanRegionSize	PC4_rsName	PC4_rsDescription	PC4_rsScore	PC4_PValGroup	PC4_pVal	PC4_signalCoverage	PC4_regionSetCoverage	PC4_totalRegionNumber	PC4_meanRegionSize	PC5_rsName	PC5_rsDescription	PC5_rsScore	PC5_PValGroup	PC5_pVal	PC5_signalCoverage	PC5_regionSetCoverage	PC5_totalRegionNumber	PC5_meanRegionSize	PC6_rsName	PC6_rsDescription	PC6_rsScore	PC6_PValGroup	PC6_pVal
wgEncodeAwgTfbsSydhMcf7Gata3UcdUniPk.narrowPeak	ChIP MCF-7 GATA3_(SC-268)	2.35753	1	6.04276e-08	336	276	6081	494.1	E122-H3K9me3.narrowPeak	HUVEC_Umbilical_Vein_Endothelial_Cells	1.558	1	3.12514e-10	3285	2470	224772	225.3	Human_metastatic-prostate-cancer-tissue_AR_No-treatment_Chinnaiyan.bed	cistrome_cistrome metastatic prostate cancer tissue AR	0.597996	1	3.23111e-11	209	174	7687	169.2	wgEncodeAwgTfbsSydhH1hescSuz12UcdUniPk.narrowPeak	ChIP H1-hESC SUZ12	0.608035	1	3.4579e-13	3691	2160	4784	309.9	E021-H3K9me3.narrowPeak	iPS_DF_6.9_Cell_Line	0.269111	1	7.01711e-12	1394	1115	61601	168	GSM610335_GATA1.bed	Adult chronic myeloid leukaemia (at blast crisis) cell line carrying t(9;22) translocation (BCR-ABL); treated with TPA to induce megakaryotic differentiation.	0.174911	1	1.49314e-14
Human_MCF-7_H3R17me2_No-treatment_Brown.bed	cistrome_epigenome MCF-7 H3R17me2	1.82674	1	4.79365e-09	1359	713	4241	1177.5	E021-H3K9me3.narrowPeak	iPS_DF_6.9_Cell_Line	1.53789	1	3.63424e-10	1394	1115	61601	168	GSM722400_TCF7L2.bed	Mobilised CD34+ cells isolated from the healthly peripheral blood were expanded for 6 days before stimulation for 2hrs with rhBMP4.	0.592297	1	1.31504e-12	1042	728	9713	400	wgEncodeAwgTfbsBroadH1hescEzh239875UniPk.narrowPeak	ChIP H1-hESC EZH2_(39875)	0.562138	1	1.66067e-13	16469	5943	6367	1429.4	E122-H3K9me3.narrowPeak	HUVEC_Umbilical_Vein_Endothelial_Cells	0.263236	1	6.57968e-12	3285	2470	224772	225.3	GSM614003_TAL1.bed	T-cell acute lymphoblastic leukaemia (T-ALL) cell line.	0.172029	1	1.34427e-12
wgEncodeAwgTfbsHaibT47dEraaV0416102Bpa1hUniPk.narrowPeak	ChIP T-47D ERalpha_a	1.7245	1	1.7022e-08	353	238	3901	243.2	E028-H3K9me3.narrowPeak	Breast_vHMEC	1.48667	1	1.86878e-10	4844	2905	192863	557.9	wgEncodeAwgTfbsSydhMcf7Gata3UcdUniPk.narrowPeak	ChIP MCF-7 GATA3_(SC-268)	0.583302	1	2.70054e-09	336	276	6081	494.1	wgEncodeAwgTfbsSydhNt2d1Suz12UcdUniPk.narrowPeak	ChIP NT2-D1 SUZ12	0.56057	1	2.19997e-13	7845	2971	3307	751	E028-H3K9me3.narrowPeak	Breast_vHMEC	0.248917	1	2.98964e-12	4844	2905	192863	557.9	E117-H3K27me3.narrowPeak	HeLa-S3_Cervical_Carcinoma	0.170687	1	5.71346e-12
wgEncodeAwgTfbsSydhMcf7Gata3sc269UcdUniPk.narrowPeak	ChIP MCF-7 GATA3_(SC-269)	1.71557	1	7.577e-09	2108	1260	12075	462.2	E056-H3K9me3.narrowPeak	Penis_Foreskin_Fibroblast_Primary_Cells_skin02	1.45959	1	1.22837e-10	16940	9206	314736	337.6	gmpNotMEP.bed	hematopoietic_ATACseq_GSE75384	0.581024	1	1.82529e-12	169	119	2186	501.7	E104-H3K27me3.narrowPeak	Right_Atrium	0.538577	1	2.17035e-14	944	668	18466	222.6	E099-H3K9me3.narrowPeak	Placenta_Amnion	0.243888	1	6.17783e-13	1716	1130	52477	286	vistaEnhancers.bed	UCSC Vista enhancers	0.160726	1	3.99182e-15
Human_MCF-7_FoxA1_No-treatment_Brown.bed	cistrome_cistrome MCF-7 FoxA1	1.66098	1	4.49743e-09	5007	1966	9849	1164.3	E117-H3K27me3.narrowPeak	HeLa-S3_Cervical_Carcinoma	1.45738	1	1.17208e-10	15883	10338	219064	370.4	wgEncodeAwgTfbsSydhGm12878JundUniPk.narrowPeak	ChIP GM12878 JunD	0.572234	1	4.26467e-12	216	161	2471	309.2	wgEncodeAwgTfbsBroadHmecEzh239875UniPk.narrowPeak	ChIP HMEC EZH2_(39875)	0.536567	1	1.46641e-13	7869	3593	4622	505.5	E049-H3K9me3.narrowPeak	Chondrocytes_from_Bone_Marrow_Derived_Mesenchymal_Stem_Cell_Cultured_Cells	0.241769	1	3.81054e-13	4819	3085	233346	319.3	K562_WE.bed	Weak Enhancer Segments	0.160092	1	1.75652e-15
Human_MCF-7_ESR1_E2-45min_Brown.bed	cistrome_cistrome MCF-7 ESR1	1.56709	1	1.12056e-09	3817	1817	7217	1192.2	E049-H3K9me3.narrowPeak	Chondrocytes_from_Bone_Marrow_Derived_Mesenchymal_Stem_Cell_Cultured_Cells	1.44776	1	1.13995e-10	4819	3085	233346	319.3	GSM614003_TAL1.bed	T-cell acute lymphoblastic leukaemia (T-ALL) cell line.	0.556888	1	6.87393e-13	175	111	1077	400	E032-H3K9me3.narrowPeak	CD19_Primary_Cells_Peripheral_UW	0.509339	1	2.80592e-14	3694	1975	126853	349.7	E127-H3K9me3.narrowPeak	NHEK-Epidermal_Keratinocytes	0.241719	1	3.15227e-13	6821	4389	155989	237.5	Human_Caco-2-proliferating_GATA6_No-treatment_Shivdasani.bed	cistrome_cistrome Caco-2(proliferating) GATA6	0.159679	1	1.36302e-12
wgEncodeAwgTfbsHaibT47dEralphaaV0416102Est10nm1hUniPk.narrowPeak	ChIP T-47D ERalpha_a	1.54298	1	6.22032e-09	1234	799	10505	270.6	E104-H3K27me3.narrowPeak	Right_Atrium	1.43816	1	2.33744e-11	944	668	18466	222.6	wgEncodeAwgTfbsHaibT47dEraaV0416102Bpa1hUniPk.narrowPeak	ChIP T-47D ERalpha_a	0.555617	1	3.07007e-10	353	238	3901	243.2	wgEncodeAwgTfbsBroadHuvecEzh239875UniPk.narrowPeak	ChIP HUVEC EZH2_(39875)	0.508128	1	1.09334e-13	17775	5863	6232	1540.6	E052-H3K9me3.narrowPeak	Muscle_Satellite_Cultured_Cells	0.23793	1	4.27944e-13	2901	2053	148296	261.4	E027-H3K27me3.narrowPeak	Breast_Myoepithelial_Cells	0.15946	1	1.37696e-13
wgEncodeAwgTfbsHaibT47dEralphaaPcr2xGen1hUniPk.narrowPeak	ChIP T-47D ERalpha_a	1.54064	1	6.25813e-09	1243	804	10547	270.6	E127-H3K9me3.narrowPeak	NHEK-Epidermal_Keratinocytes	1.42041	1	1.23272e-10	6821	4389	155989	237.5	GSM1466006_EP300.bed	Kasumi-1 (AML FAB M2) with t(8;21) translocation and mismatch siRNA derived from the DSMZ.	0.548077	1	2.23899e-12	194	109	578	400	E076-H3K9me3.narrowPeak	Colon_Smooth_Muscle	0.504968	1	2.34097e-14	2350	1253	64003	371.8	wgEncodeAwgTfbsSydhGm12878JundUniPk.narrowPeak	ChIP GM12878 JunD	0.233893	1	1.10248e-10	216	161	2471	309.2	E105-H3K27me3.narrowPeak	Right_Ventricle	0.159428	1	6.96412e-14
Human_MCF-7_FoxA1_E2-45min_Brown.bed	cistrome_cistrome MCF-7 FoxA1	1.53024	1	2.00195e-09	8198	3137	16082	1187	E052-H3K9me3.narrowPeak	Muscle_Satellite_Cultured_Cells	1.40926	1	1.02379e-10	2901	2053	148296	261.4	wgEncodeAwgTfbsHaibT47dEralphaaV0416102Est10nm1hUniPk.narrowPeak	ChIP T-47D ERalpha_a	0.538369	1	1.11201e-10	1234	799	10505	270.6	E068-H3K27me3.narrowPeak	Brain_Anterior_Caudate	0.498824	1	1.00057e-14	17165	7698	52286	291.5	E056-H3K9me3.narrowPeak	Penis_Foreskin_Fibroblast_Primary_Cells_skin02	0.224302	1	1.52634e-13	16940	9206	314736	337.6	E097-H3K27me3.narrowPeak	Ovary	0.159053	1	3.90088e-13
Human_MCF-7_ESR1_E2-45min_White.bed	cistrome_cistrome MCF-7 ESR1	1.51401	1	1.81219e-09	2884	1125	6508	1164	E017-H3K9me3.narrowPeak	IMR90_Cell_Line	1.3758	1	4.18137e-11	19215	11411	418568	254.3	wgEncodeAwgTfbsHaibT47dEralphaaPcr2xGen1hUniPk.narrowPeak	ChIP T-47D ERalpha_a	0.537427	1	1.11852e-10	1243	804	10547	270.6	E094-H3K27me3.narrowPeak	Gastric	0.494667	1	1.03293e-14	3298	2188	42768	210.4	E059-H3K9me3.narrowPeak	Penis_Foreskin_Melanocyte_Primary_Cells_skin01	0.218982	1	1.39252e-13	9033	5067	85196	282.7	E104-H3K27me3.narrowPeak	Right_Atrium	0.158397	1	1.15938e-11
Human_metastatic-prostate-cancer-tissue_AR_No-treatment_Chinnaiyan.bed	cistrome_cistrome metastatic prostate cancer tissue AR	1.51349	1	1.33675e-09	209	174	7687	169.2	E119-H3K9me3.narrowPeak	HMEC_Mammary_Epithelial	1.37285	1	7.9099e-11	12795	7770	271804	277.7	GSM1501162_CEBPA.bed	Kasumi-1 (AML FAB M2) with t(8;21) translocation and mismatch siRNA derived from the DSMZ.	0.534597	1	3.17402e-12	220	123	609	400	wgEncodeAwgTfbsBroadHsmmEzh239875UniPk.narrowPeak	ChIP HSMM EZH2_(39875)	0.490578	1	1.78183e-13	2728	1218	1539	459.8	E119-H3K9me3.narrowPeak	HMEC_Mammary_Epithelial	0.218267	1	1.58077e-13	12795	7770	271804	277.7	GSM722398_SMAD1.bed	Proerythroblasts were derived from mobilised CD34+ cells isolated from the healthly peripheral blood and stimulated for 2hrs with rhBMP4.	0.158387	1	1.75088e-15
Human_abl_AR_DHT-4hr_Brown.bed	cistrome_cistrome abl AR	1.51226	1	7.60214e-10	1738	842	5312	1154	E099-H3K9me3.narrowPeak	Placenta_Amnion	1.35526	1	1.46252e-10	1716	1130	52477	286	Human_MCF-7_H3R17me2_No-treatment_Brown.bed	cistrome_epigenome MCF-7 H3R17me2	0.530711	1	3.98667e-11	1359	713	4241	1177.5	E096-H3K27me3.narrowPeak	Lung	0.489388	1	1.26415e-14	16223	8355	85642	274.5	GSM614003_TAL1.bed	T-cell acute lymphoblastic leukaemia (T-ALL) cell line.	0.218211	1	9.3055e-12	175	111	1077	400	E096-H3K27me3.narrowPeak	Lung	0.157959	1	1.93461e-12
wgEncodeAwgTfbsSydhMcf7Znf217UcdUniPk.narrowPeak	ChIP MCF-7 ZNF217	1.48688	1	2.7847e-09	2284	1263	9927	567.7	E055-H3K9me3.narrowPeak	Penis_Foreskin_Fibroblast_Primary_Cells_skin01	1.35266	1	7.48707e-11	22828	12333	439063	306	wgEncodeAwgTfbsHaibA549GrPcr1xDex5nmUniPk.narrowPeak	ChIP A549 GR	0.528119	1	5.00817e-13	1248	972	10279	268.2	E031-H3K27me3.narrowPeak	CD19_Primary_Cells_Cord_BI	0.487408	1	5.46361e-15	1962	1418	10222	219	wgEncodeAwgTfbsSydhGm12878Ikzf1iknuclaUniPk.narrowPeak	ChIP GM12878 IKZF1_(IkN)_(UCLA)	0.217167	1	1.34633e-12	2059	1346	9045	590.1	E023-H3K27me3.narrowPeak	Mesenchymal_Stem_Cell_Derived_Adipocyte_Cultured_Cells	0.156955	1	1.49684e-14
GSM722400_TCF7L2.bed	Mobilised CD34+ cells isolated from the healthly peripheral blood were expanded for 6 days before stimulation for 2hrs with rhBMP4.	1.4852	1	1.09746e-10	1042	728	9713	400	wgEncodeAwgTfbsBroadHelas3Ezh239875UniPk.narrowPeak	ChIP HeLa-S3 EZH2_(39875)	1.35173	1	9.50547e-11	455	229	1816	648.2	wgEncodeAwgTfbsSydhMcf7Znf217UcdUniPk.narrowPeak	ChIP MCF-7 ZNF217	0.511821	1	3.28575e-11	2284	1263	9927	567.7	wgEncodeAwgTfbsBroadHsmmtEzh239875UniPk.narrowPeak	ChIP HSMMtube EZH2_(39875)	0.48632	1	2.67349e-13	5527	2387	2696	499.3	GSM722400_TCF7L2.bed	Mobilised CD34+ cells isolated from the healthly peripheral blood were expanded for 6 days before stimulation for 2hrs with rhBMP4.	0.215678	1	1.94774e-11	1042	728	9713	400	E120-H4K20me1.narrowPeak	HSMM_Skeletal_Muscle_Myoblasts	0.156953	1	1.37846e-16
Human_MCF-7_ESR1_E2-45min_Carroll.bed	cistrome_cistrome MCF-7 ESR1	1.48364	1	1.27518e-09	1759	746	2372	985.4	E059-H3K9me3.narrowPeak	Penis_Foreskin_Melanocyte_Primary_Cells_skin01	1.33717	1	1.20836e-10	9033	5067	85196	282.7	Human_MCF-7_ESR1_E2-45min_Brown.bed	cistrome_cistrome MCF-7 ESR1	0.504259	1	5.29879e-12	3817	1817	7217	1192.2	E087-H3K27me3.narrowPeak	Pancreatic_Islets	0.485005	1	7.952e-15	13715	7562	66475	261.2	E058-H3K9me3.narrowPeak	Penis_Foreskin_Keratinocyte_Primary_Cells_skin03	0.214091	1	1.55905e-13	14171	7235	301065	383	NR3C1.bed	jaspar_motifs	0.156619	1	1.27648e-14
Human_MCF-7_ESR1_E2-6hr_Jin.bed	cistrome_cistrome MCF-7 ESR1	1.4829	1	2.87266e-09	190	126	1749	251.7	E114-H3K27me3.narrowPeak	A549_EtOH_0.02pct_Lung_Carcinoma	1.33456	1	2.06653e-11	31156	12143	215893	447.4	wgEncodeAwgTfbsSydhGm12878P300bUniPk.narrowPeak	ChIP GM12878 p300_(SC-584)	0.501979	1	1.52814e-12	1120	727	6188	354.9	wgEncodeAwgTfbsBroadNhekEzh239875UniPk.narrowPeak	ChIP NHEK EZH2_(39875)	0.484476	1	8.22659e-14	14396	6582	7975	591.8	wgEncodeAwgTfbsSydhGm12878P300bUniPk.narrowPeak	ChIP GM12878 p300_(SC-584)	0.214022	1	1.3441e-11	1120	727	6188	354.9	E121-H3K27me3.narrowPeak	HSMMtube_Skeletal_Muscle_Myotubes_Derived_from_HSMM	0.156499	1	1.87041e-14
wgEncodeAwgTfbsSydhGm12878JundUniPk.narrowPeak	ChIP GM12878 JunD	1.47684	1	2.36115e-10	216	161	2471	309.2	E058-H3K9me3.narrowPeak	Penis_Foreskin_Keratinocyte_Primary_Cells_skin03	1.33148	1	8.67442e-11	14171	7235	301065	383	Human_MCF-7_ESR1_E2-45min_Carroll.bed	cistrome_cistrome MCF-7 ESR1	0.500621	1	6.78753e-12	1759	746	2372	985.4	wgEncodeAwgTfbsBroadNhaEzh239875UniPk.narrowPeak	ChIP NH-A EZH2_(39875)	0.481022	1	1.14675e-13	15527	5968	6488	918	E017-H3K9me3.narrowPeak	IMR90_Cell_Line	0.213639	1	2.51847e-14	19215	11411	418568	254.3	E049-H3K27me3.narrowPeak	Chondrocytes_from_Bone_Marrow_Derived_Mesenchymal_Stem_Cell_Cultured_Cells	0.155918	1	1.21821e-14
Human_MCF-7_ESR1_Tam-45min_Hurtado.bed	cistrome_cistrome MCF-7 ESR1	1.46155	1	1.22593e-09	1876	1161	19132	308.3	E027-H3K27me3.narrowPeak	Breast_Myoepithelial_Cells	1.32483	1	2.39488e-11	43490	15710	319446	306.8	Human_T47D_PGR_E2-45min_Brown.bed	cistrome_cistrome T47D PGR	0.498917	1	2.85091e-12	4230	1622	5403	1119.5	E066-H3K27me3.narrowPeak	Adult_Liver	0.479521	1	4.24281e-15	14681	8548	107945	247.1	Gm12878_WE.bed	Weak Enhancer Segments	0.210753	1	1.19628e-14	2479	1999	48793	243.9	Huvec_WE.bed	Weak Enhancer Segments	0.155906	1	2.73092e-15
wgEncodeAwgTfbsHaibA549Foxa1V0416102Dex100nmUniPk.narrowPeak	ChIP A549 FOXA1_(SC-101058)	1.45313	1	2.40906e-10	489	373	7693	268.5	E026-H3K9me3.narrowPeak	Bone_Marrow_Derived_Mesenchymal_Stem_Cell_Cultured_Cells	1.3222	1	4.24955e-11	2765	1844	170622	295.7	wgEncodeAwgTfbsSydhMcf7Gata3sc269UcdUniPk.narrowPeak	ChIP MCF-7 GATA3_(SC-269)	0.496318	1	7.61768e-11	2108	1260	12075	462.2	E097-H3K27me3.narrowPeak	Ovary	0.477962	1	8.39732e-15	16496	8395	112268	284.2	Human_MDA-MB-231-Cells_ESR1,-DBDmut_E2-45min_Katzenellenbogen.bed	cistrome_cistrome MDA-MB-231 Cells ESR1, DBDmut	0.209848	1	1.10658e-13	311	254	2313	519.4	wgEncodeAwgTfbsSydhShsy5yGata3sc269sc269UcdUniPk.narrowPeak	ChIP SH-SY5Y GATA3_(SC-269)	0.155856	1	1.10148e-12
Human_MCF-7_H3R17me2_E2-45min_Brown.bed	cistrome_epigenome MCF-7 H3R17me2	1.44653	1	9.36141e-10	3782	1313	4840	1161.2	E118-H3K9me3.narrowPeak	HepG2_Hepatocellular_Carcinoma	1.31375	1	6.52148e-11	1359	823	97122	509.9	wgEncodeAwgTfbsHaibA549Foxa1V0416102Dex100nmUniPk.narrowPeak	ChIP A549 FOXA1_(SC-101058)	0.487281	1	1.00184e-12	489	373	7693	268.5	E079-H3K27me3.narrowPeak	Esophagus	0.47769	1	1.0911e-14	26436	12347	85895	236.3	E026-H3K9me3.narrowPeak	Bone_Marrow_Derived_Mesenchymal_Stem_Cell_Cultured_Cells	0.208639	1	1.04471e-13	2765	1844	170622	295.7	E122-H4K20me1.narrowPeak	HUVEC_Umbilical_Vein_Endothelial_Cells	0.155719	1	1.64089e-16
wgEncodeAwgTfbsSydhH1hescSuz12UcdUniPk.narrowPeak	ChIP H1-hESC SUZ12	1.44045	1	1.22234e-11	3691	2160	4784	309.9	E095-H3K9me3.narrowPeak	Left_Ventricle	1.30581	1	2.43418e-11	3754	2436	192228	213.7	wgEncodeAwgTfbsSydhGm12878Ikzf1iknuclaUniPk.narrowPeak	ChIP GM12878 IKZF1_(IkN)_(UCLA)	0.485671	1	3.69444e-13	2059	1346	9045	590.1	E095-H3K27me3.narrowPeak	Left_Ventricle	0.471581	1	4.77266e-15	26856	12390	152210	238.8	Helas3_WE.bed	Weak Enhancer Segments	0.207464	1	2.43745e-14	2792	2433	62178	250	eryNotMono.bed	hematopoietic_ATACseq_GSE75384	0.155718	1	3.46343e-16
wgEncodeAwgTfbsBroadHsmmEzh239875UniPk.narrowPeak	ChIP HSMM EZH2_(39875)	1.43989	1	3.50896e-11	2728	1218	1539	459.8	E006-H3K9me3.narrowPeak	H1_Derived_Mesenchymal_Stem_Cells	1.29027	1	2.38155e-11	6739	4469	248522	224.1	bCellNotTCell.bed	hematopoietic_ATACseq_GSE75384	0.485028	1	1.00315e-13	704	429	4953	516.6	wgEncodeAwgTfbsBroadNhlfEzh239875UniPk.narrowPeak	ChIP NHLF EZH2_(39875)	0.470269	1	5.92713e-14	12796	5767	7025	581.8	Human_LnCaP_H3K27me3_R1881-16hr_Chinnaiyan.bed	cistrome_epigenome LnCaP H3K27me3	0.205864	1	1.81567e-14	9405	2713	11233	1097.8	GSM722400_TCF7L2.bed	Mobilised CD34+ cells isolated from the healthly peripheral blood were expanded for 6 days before stimulation for 2hrs with rhBMP4.	0.155628	1	1.28034e-10
wgEncodeAwgTfbsBroadHmecEzh239875UniPk.narrowPeak	ChIP HMEC EZH2_(39875)	1.43839	1	1.80846e-11	7869	3593	4622	505.5	E097-H3K27me3.narrowPeak	Ovary	1.28989	1	1.18307e-11	16496	8395	112268	284.2	Huvec_WE.bed	Weak Enhancer Segments	0.476597	1	5.8263e-15	956	754	12134	138.8	E035-H3K27me3.narrowPeak	CD34_Primary_Cells	0.468722	1	3.13025e-15	11034	7182	55503	269.6	hscNotDiff.bed	hematopoietic_ATACseq_GSE75384	0.204863	1	1.92454e-14	1148	466	1498	521.7	E025-H3K27me3.narrowPeak	Adipose_Derived_Mesenchymal_Stem_Cell_Cultured_Cells	0.155364	1	6.21182e-15
wgEncodeAwgTfbsBroadHsmmtEzh239875UniPk.narrowPeak	ChIP HSMMtube EZH2_(39875)	1.43121	1	4.05536e-11	5527	2387	2696	499.3	Human_LnCaP_H3K27me3_R1881-16hr_Chinnaiyan.bed	cistrome_epigenome LnCaP H3K27me3	1.2744	1	1.42181e-11	9405	2713	11233	1097.8	wgEncodeAwgTfbsSydhHelas3P300sc584sc584IggrabUniPk.narrowPeak	ChIP HeLa-S3 p300_(SC-584)	0.474207	1	1.33383e-13	3186	2238	25852	316.1	E033-H3K27me3.narrowPeak	CD3_Primary_Cells_Cord_BI	0.468307	1	4.40654e-15	15127	8642	39591	287.6	stemNotDiff.bed	hematopoietic_ATACseq_GSE75384	0.204366	1	7.19836e-14	1836	712	2234	523.2	mepNotGMP.bed	hematopoietic_ATACseq_GSE75384	0.155309	1	4.18533e-16
wgEncodeAwgTfbsBroadNhekEzh239875UniPk.narrowPeak	ChIP NHEK EZH2_(39875)	1.42041	1	1.96803e-11	14396	6582	7975	591.8	Human_VCaP_H3K27me3_regular-medium_Chinnaiyan.bed	cistrome_epigenome VCaP H3K27me3	1.2709	1	1.15581e-11	4359	1390	14481	1429.8	Helas3_WE.bed	Weak Enhancer Segments	0.471792	1	2.83996e-14	2792	2433	62178	250	E097-H3K9me3.narrowPeak	Ovary	0.46823	1	1.41602e-14	5292	3928	165885	129.4	wgEncodeAwgTfbsBroadHelas3Ezh239875UniPk.narrowPeak	ChIP HeLa-S3 EZH2_(39875)	0.20217	1	5.83502e-12	455	229	1816	648.2	tCellNotBCell.bed	hematopoietic_ATACseq_GSE75384	0.154852	1	1.2445e-14
wgEncodeAwgTfbsSydhNt2d1Suz12UcdUniPk.narrowPeak	ChIP NT2-D1 SUZ12	1.40438	1	1.47933e-11	7845	2971	3307	751	E105-H3K27me3.narrowPeak	Right_Ventricle	1.26979	1	1.4962e-11	26356	13864	139718	286.5	Human_abl_AR_DHT-4hr_Brown.bed	cistrome_cistrome abl AR	0.466325	1	3.57573e-12	1738	842	5312	1154	E095-H3K9me3.narrowPeak	Left_Ventricle	0.466963	1	2.39257e-14	3754	2436	192228	213.7	GSM1466006_EP300.bed	Kasumi-1 (AML FAB M2) with t(8;21) translocation and mismatch siRNA derived from the DSMZ.	0.202131	1	1.85155e-11	194	109	578	400	E063-H3K27me3.narrowPeak	Adipose_Nuclei	0.154797	1	1.14959e-14
Human_MCF-7_GATA3_No-treatment_White.bed	cistrome_cistrome MCF-7 GATA3	1.39728	1	2.71629e-10	2625	1368	8885	1169.3	E066-H3K27me3.narrowPeak	Adult_Liver	1.26958	1	6.56434e-12	14681	8548	107945	247.1	Human_LnCaP_AR_R1881-16hr_Chinnaiyan.bed	cistrome_cistrome LnCaP AR	0.465334	1	7.22276e-13	2673	1714	41186	345.3	E068-H3K9me3.narrowPeak	Brain_Anterior_Caudate	0.464754	1	1.90047e-14	2095	1270	193456	277.9	E117-H3K27me3.narrowPeak	HeLa-S3_Cervical_Carcinoma	0.202072	1	2.44959e-13	15883	10338	219064	370.4	E026-H3K27me3.narrowPeak	Bone_Marrow_Derived_Mesenchymal_Stem_Cell_Cultured_Cells	0.154594	1	1.13614e-14
wgEncodeAwgTfbsBroadH1hescEzh239875UniPk.narrowPeak	ChIP H1-hESC EZH2_(39875)	1.39593	1	1.13427e-11	16469	5943	6367	1429.4	E096-H3K27me3.narrowPeak	Lung	1.26828	1	9.0311e-12	16223	8355	85642	274.5	Human_T47D_ESR1_E2-45min_Liu.bed	cistrome_cistrome T47D ESR1	0.463295	1	1.90561e-12	2160	1026	5416	826.7	E006-H3K9me3.narrowPeak	H1_Derived_Mesenchymal_Stem_Cells	0.464623	1	2.86511e-14	6739	4469	248522	224.1	E055-H3K9me3.narrowPeak	Penis_Foreskin_Fibroblast_Primary_Cells_skin01	0.20178	1	7.39793e-14	22828	12333	439063	306	Hepg2_CTCF.bed	CTCF Segments	0.154404	1	2.14523e-17
GSM1501162_CEBPA.bed	Kasumi-1 (AML FAB M2) with t(8;21) translocation and mismatch siRNA derived from the DSMZ.	1.39571	1	2.32815e-10	220	123	609	400	Human_LnCaP_H3K27me3_EtOH-16hr_Chinnaiyan.bed	cistrome_epigenome LnCaP H3K27me3	1.26676	1	1.29608e-11	5137	1673	9144	1111.7	otherDiffLymphoidNotNK.bed	hematopoietic_ATACseq_GSE75384	0.462627	1	2.52535e-14	1455	873	9360	518.6	E067-H3K9me3.narrowPeak	Brain_Angular_Gyrus	0.460523	1	3.50736e-14	1218	792	97767	267.6	E006-H3K9me3.narrowPeak	H1_Derived_Mesenchymal_Stem_Cells	0.2015	1	1.29399e-14	6739	4469	248522	224.1	E087-H3K27me3.narrowPeak	Pancreatic_Islets	0.15432	1	2.29471e-12
wgEncodeAwgTfbsHaibA549GrPcr1xDex5nmUniPk.narrowPeak	ChIP A549 GR	1.38528	1	7.73056e-11	1248	972	10279	268.2	E087-H3K27me3.narrowPeak	Pancreatic_Islets	1.26078	1	6.9719e-12	13715	7562	66475	261.2	Human_MCF-7_FoxA1_No-treatment_Brown.bed	cistrome_cistrome MCF-7 FoxA1	0.460638	1	3.38942e-11	5007	1966	9849	1164.3	E007-H3K27me3.narrowPeak	H1_Derived_Neuronal_Progenitor_Cultured_Cells	0.459932	1	1.24115e-14	20554	8518	54468	254.3	K562_WE.bed	Weak Enhancer Segments	0.201262	1	4.30457e-15	2381	1852	38819	201	E066-H3K27me3.narrowPeak	Adult_Liver	0.154084	1	9.18127e-13
GSM614003_TAL1.bed	T-cell acute lymphoblastic leukaemia (T-ALL) cell line.	1.38455	1	6.45626e-11	175	111	1077	400	E016-H3K9me3.narrowPeak	HUES64_Cell_Line	1.2515	1	6.16446e-11	6495	3290	236873	552.8	Gm12878_WE.bed	Weak Enhancer Segments	0.458189	1	1.77151e-14	2479	1999	48793	243.9	E054-H3K27me3.narrowPeak	Neurosphere_Cultured_Cells_Ganglionic_Eminence_Derived	0.459311	1	5.24244e-15	22540	10039	89616	240.9	Human_LnCaP_H3K27me3_EtOH-16hr_Chinnaiyan.bed	cistrome_epigenome LnCaP H3K27me3	0.201237	1	1.04142e-14	5137	1673	9144	1111.7	E095-H3K27me3.narrowPeak	Left_Ventricle	0.153489	1	1.0016e-12
wgEncodeAwgTfbsBroadNhaEzh239875UniPk.narrowPeak	ChIP NH-A EZH2_(39875)	1.38337	1	2.31533e-11	15527	5968	6488	918	E057-H3K9me3.narrowPeak	Penis_Foreskin_Keratinocyte_Primary_Cells_skin02	1.24786	1	7.96368e-11	11501	6730	247543	256.5	GSM1097882_LYL1.bed	Mobilised CD34+ cells isolated from the healthly peripheral blood.	0.456599	1	5.18116e-13	777	358	1971	400	E113-H3K27me3.narrowPeak	Spleen	0.458901	1	1.21671e-14	19795	10997	57437	213.7	E057-H3K9me3.narrowPeak	Penis_Foreskin_Keratinocyte_Primary_Cells_skin02	0.19971	1	8.33816e-14	11501	6730	247543	256.5	E006-H3K27me3.narrowPeak	H1_Derived_Mesenchymal_Stem_Cells	0.152956	1	1.82868e-13
gmpNotMEP.bed	hematopoietic_ATACseq_GSE75384	1.38191	1	7.04379e-11	169	119	2186	501.7	E095-H3K27me3.narrowPeak	Left_Ventricle	1.24737	1	5.91389e-12	26856	12390	152210	238.8	GSM1519646_TAL1.bed	codex T-Cell TAL1	0.456252	1	1.37228e-13	4548	2560	18224	400	E074-H3K27me3.narrowPeak	Brain_Substantia_Nigra	0.455357	1	3.94235e-15	23566	12157	137148	226.4	E104-H3K27me3.narrowPeak	Right_Atrium	0.199451	1	3.7512e-14	944	668	18466	222.6	GSM1124068_SOX2.bed	codex Embryonic Stem Cell SOX2	0.152896	1	3.35864e-15
wgEncodeAwgTfbsSydhGm12878P300bUniPk.narrowPeak	ChIP GM12878 p300_(SC-584)	1.36601	1	1.75954e-10	1120	727	6188	354.9	Human_metastatic-prostate-cancer-tissue_H3K27me3_No-treatment_Chinnaiyan.bed	cistrome_epigenome metastatic prostate cancer tissue H3K27me3	1.23139	1	1.09299e-11	7144	2034	15458	1390.4	GSM607953_TAL1.bed	CD34+ Umbilical Cord Blood (UCB) were differentiated into megakaryocytes for 10 days.	0.455567	1	1.86956e-13	550	293	1497	400	E043-H3K9me3.narrowPeak	CD4+_CD25-_Th_Primary_Cells	0.452969	1	5.1991e-15	3351	1796	129594	447.6	bCellNotTCell.bed	hematopoietic_ATACseq_GSE75384	0.199358	1	7.16991e-14	704	429	4953	516.6	E114-H3K27me3.narrowPeak	A549_EtOH_0.02pct_Lung_Carcinoma	0.152875	1	1.41819e-12
wgEncodeAwgTfbsBroadHuvecEzh239875UniPk.narrowPeak	ChIP HUVEC EZH2_(39875)	1.3582	1	1.57081e-11	17775	5863	6232	1540.6	E094-H3K27me3.narrowPeak	Gastric	1.22861	1	5.44157e-12	3298	2188	42768	210.4	tCellNotBCell.bed	hematopoietic_ATACseq_GSE75384	0.45271	1	2.34184e-14	1226	775	7731	514.8	E023-H3K9me3.narrowPeak	Mesenchymal_Stem_Cell_Derived_Adipocyte_Cultured_Cells	0.452752	1	1.21213e-14	3155	1944	224057	409.2	Huvec_WE.bed	Weak Enhancer Segments	0.197873	1	2.1399e-15	956	754	12134	138.8	E059-H3K27me3.narrowPeak	Penis_Foreskin_Melanocyte_Primary_Cells_skin01	0.152776	1	6.59614e-14
wgEncodeAwgTfbsBroadNhlfEzh239875UniPk.narrowPeak	ChIP NHLF EZH2_(39875)	1.35136	1	1.54478e-11	12796	5767	7025	581.8	E012-H3K9me3.narrowPeak	hESC_Derived_CD56+_Ectoderm_Cultured_Cells	1.22752	1	5.1182e-11	2630	1839	164404	300.3	Human_MCF-7_ESR1_E2-6hr_Jin.bed	cistrome_cistrome MCF-7 ESR1	0.448261	1	2.09092e-11	190	126	1749	251.7	E120-H3K9me3.narrowPeak	HSMM_Skeletal_Muscle_Myoblasts	0.452556	1	1.44577e-14	1339	874	18061	224.4	otherDiffLymphoidNotNK.bed	hematopoietic_ATACseq_GSE75384	0.197812	1	2.06764e-14	1455	873	9360	518.6	E111-H3K27me3.narrowPeak	Stomach_Smooth_Muscle	0.152756	1	3.06805e-14
wgEncodeAwgTfbsBroadNhdfadEzh239875UniPk.narrowPeak	ChIP NHDF-Ad EZH2_(39875)	1.35102	1	2.78179e-11	13607	5301	5736	823	E019-H3K9me3.narrowPeak	iPS-18_Cell_Line	1.21384	1	2.93557e-11	4090	2405	217812	509.1	Human_MCF-7_ESR1_Tam-45min_Hurtado.bed	cistrome_cistrome MCF-7 ESR1	0.446994	1	5.01268e-12	1876	1161	19132	308.3	E100-H3K27me3.narrowPeak	Psoas_Muscle	0.451827	1	5.21192e-15	26813	14351	119670	201.8	E095-H3K9me3.narrowPeak	Left_Ventricle	0.197781	1	1.53339e-14	3754	2436	192228	213.7	E073-H3K27me3.narrowPeak	Brain_Mid_Frontal_Lobe	0.15269	1	2.36306e-14
wgEncodeAwgTfbsSydhGm12878Ikzf1iknuclaUniPk.narrowPeak	ChIP GM12878 IKZF1_(IkN)_(UCLA)	1.33783	1	7.88261e-11	2059	1346	9045	590.1	E023-H3K27me3.narrowPeak	Mesenchymal_Stem_Cell_Derived_Adipocyte_Cultured_Cells	1.21227	1	1.29946e-11	36640	19399	307913	364.5	GSM1082311_LMO2.bed	Juvenile acute myeloid leukaemia cell line carrying t(8;21) translocation RUNX1-CBF2T1 fusion)	0.446907	1	5.27921e-13	2519	1440	7915	400	wgEncodeAwgTfbsBroadNhdfadEzh239875UniPk.narrowPeak	ChIP NHDF-Ad EZH2_(39875)	0.451504	1	1.18256e-13	13607	5301	5736	823	GSM610335_GATA1.bed	Adult chronic myeloid leukaemia (at blast crisis) cell line carrying t(9;22) translocation (BCR-ABL); treated with TPA to induce megakaryotic differentiation.	0.197639	1	7.06191e-14	626	460	7134	400	E119-H3K27me3.narrowPeak	HMEC_Mammary_Epithelial	0.152122	1	5.96216e-14
E122-H3K9me3.narrowPeak	HUVEC_Umbilical_Vein_Endothelial_Cells	1.32717	1	2.06048e-11	3285	2470	224772	225.3	E121-H3K9me3.narrowPeak	HSMMtube_Skeletal_Muscle_Myotubes_Derived_from_HSMM	1.20636	1	1.26481e-11	4031	2699	138498	225.3	lymphNotMyelo.bed	hematopoietic_ATACseq_GSE75384	0.446389	1	1.87819e-14	3535	1751	11226	522.7	E103-H3K9me3.narrowPeak	Rectal_Smooth_Muscle	0.449616	1	1.29088e-14	3867	2579	100968	211.6	GSM1501162_CEBPA.bed	Kasumi-1 (AML FAB M2) with t(8;21) translocation and mismatch siRNA derived from the DSMZ.	0.196988	1	1.92631e-10	220	123	609	400	Hepg2_WE.bed	Weak Enhancer Segments	0.152106	1	2.96619e-14
Human_VCaP_H3K27me3_regular-medium_Chinnaiyan.bed	cistrome_epigenome VCaP H3K27me3	1.32424	1	4.60041e-12	4359	1390	14481	1429.8	E129-H3K9me3.narrowPeak	Osteoblasts	1.20557	1	2.62501e-11	1818	1384	180247	195.7	Human_MDA-MB-231-Cells_ESR1,-DBDmut_E2-45min_Katzenellenbogen.bed	cistrome_cistrome MDA-MB-231 Cells ESR1, DBDmut	0.445407	1	6.45463e-14	311	254	2313	519.4	E109-H3K9me3.narrowPeak	Small_Intestine	0.445465	1	6.75723e-15	2626	1742	103033	214.6	wgEncodeAwgTfbsHaibA549Foxa1V0416102Dex100nmUniPk.narrowPeak	ChIP A549 FOXA1_(SC-101058)	0.196232	1	2.12637e-11	489	373	7693	268.5	E074-H3K27me3.narrowPeak	Brain_Substantia_Nigra	0.151931	1	2.93506e-13
E094-H3K27me3.narrowPeak	Gastric	1.32371	1	2.70106e-12	3298	2188	42768	210.4	E068-H3K27me3.narrowPeak	Brain_Anterior_Caudate	1.19893	1	4.05218e-12	17165	7698	52286	291.5	K562_WE.bed	Weak Enhancer Segments	0.444912	1	7.6595e-15	2381	1852	38819	201	E121-H3K9me3.narrowPeak	HSMMtube_Skeletal_Muscle_Myotubes_Derived_from_HSMM	0.444494	1	1.31559e-14	4031	2699	138498	225.3	E118-H3K9me3.narrowPeak	HepG2_Hepatocellular_Carcinoma	0.194367	1	4.2576e-12	1359	823	97122	509.9	Helas3_WE.bed	Weak Enhancer Segments	0.151926	1	7.54409e-14
Human_Caco-2-proliferating_GATA6_No-treatment_Shivdasani.bed	cistrome_cistrome Caco-2(proliferating) GATA6	1.32178	1	1.698e-10	1146	797	24876	309.4	E065-H3K9me3.narrowPeak	Aorta	1.19711	1	1.6356e-11	2596	1712	124507	191.8	stemNotDiff.bed	hematopoietic_ATACseq_GSE75384	0.443491	1	9.765e-15	1836	712	2234	523.2	E104-H3K9me3.narrowPeak	Right_Atrium	0.44321	1	8.96898e-15	1086	752	53841	203.5	E061-H3K9me3.narrowPeak	Penis_Foreskin_Melanocyte_Primary_Cells_skin03	0.193926	1	3.2659e-14	14074	7510	269877	272.6	E099-H3K27me3.narrowPeak	Placenta_Amnion	0.15192	1	3.46797e-13
Human_LnCaP_AR_R1881-16hr_Chinnaiyan.bed	cistrome_cistrome LnCaP AR	1.32132	1	1.70829e-10	2673	1714	41186	345.3	E061-H3K9me3.narrowPeak	Penis_Foreskin_Melanocyte_Primary_Cells_skin03	1.19578	1	4.45171e-11	14074	7510	269877	272.6	wgEncodeAwgTfbsSydhHelas3CjunIggrabUniPk.narrowPeak	ChIP HeLa-S3 c-Jun	0.442544	1	1.33125e-13	4145	2446	21902	332.1	E037-H3K27me3.narrowPeak	CD4_Memory_Primary_Cells	0.441766	1	2.95427e-15	14188	6693	36137	367.7	tCellNotBCell.bed	hematopoietic_ATACseq_GSE75384	0.192786	1	4.44602e-14	1226	775	7731	514.8	E056-H3K9me3.narrowPeak	Penis_Foreskin_Fibroblast_Primary_Cells_skin02	0.151565	1	1.59144e-10
E087-H3K27me3.narrowPeak	Pancreatic_Islets	1.31128	1	2.1762e-12	13715	7562	66475	261.2	E020-H3K9me3.narrowPeak	iPS-20b_Cell_Line	1.1948	1	1.33063e-11	7671	4198	201977	536.6	Human_VCaP_AR_siERG_Chinnaiyan.bed	cistrome_cistrome VCaP AR	0.440672	1	4.25986e-12	139	109	5559	134.1	E006-H3K27me3.narrowPeak	H1_Derived_Mesenchymal_Stem_Cells	0.44082	1	3.79242e-15	21778	12044	117340	221.9	E096-H3K27me3.narrowPeak	Lung	0.192206	1	3.277e-14	16223	8355	85642	274.5	E069-H3K27me3.narrowPeak	Brain_Cingulate_Gyrus	0.151373	1	5.60482e-14
stemNotDiff.bed	hematopoietic_ATACseq_GSE75384	1.30757	1	9.42875e-12	1836	712	2234	523.2	E121-H3K27me3.narrowPeak	HSMMtube_Skeletal_Muscle_Myotubes_Derived_from_HSMM	1.19427	1	9.94595e-12	44607	18977	349372	405.1	Human_MCF-7_FoxA1_E2-45min_Brown.bed	cistrome_cistrome MCF-7 FoxA1	0.439047	1	9.48259e-12	8198	3137	16082	1187	E087-H3K9me3.narrowPeak	Pancreatic_Islets	0.437889	1	4.86755e-14	557	369	39484	236.8	E106-H3K9me3.narrowPeak	Sigmoid_Colon	0.191671	1	2.19869e-15	3832	2283	167309	236.5	E052-H3K27me3.narrowPeak	Muscle_Satellite_Cultured_Cells	0.151318	1	6.20739e-15
E114-H3K27me3.narrowPeak	A549_EtOH_0.02pct_Lung_Carcinoma	1.30104	1	2.84833e-12	31156	12143	215893	447.4	E074-H3K27me3.narrowPeak	Brain_Substantia_Nigra	1.19417	1	4.61589e-12	23566	12157	137148	226.4	Human_MCF-7_ESR1_E2-45min_White.bed	cistrome_cistrome MCF-7 ESR1	0.437618	1	9.37722e-12	2884	1125	6508	1164	E106-H3K27me3.narrowPeak	Sigmoid_Colon	0.437802	1	3.50576e-15	32114	16870	171804	206.7	gmpNotMEP.bed	hematopoietic_ATACseq_GSE75384	0.191392	1	2.12251e-11	169	119	2186	501.7	E127-H3K9me1.narrowPeak	NHEK-Epidermal_Keratinocytes	0.151154	1	1.03327e-16
wgEncodeAwgTfbsBroadHelas3Ezh239875UniPk.narrowPeak	ChIP HeLa-S3 EZH2_(39875)	1.30013	1	2.12124e-11	455	229	1816	648.2	E098-H3K27me3.narrowPeak	Pancreas	1.19303	1	5.43574e-12	1365	995	34318	207.9	Hepg2_WE.bed	Weak Enhancer Segments	0.437451	1	1.34944e-14	644	524	11039	163.7	E126-H3K27me3.narrowPeak	NHDF-Ad_Adult_Dermal_Fibroblasts	0.437459	1	4.0363e-15	17334	8436	70203	276.6	E129-H3K9me3.narrowPeak	Osteoblasts	0.190687	1	6.12121e-14	1818	1384	180247	195.7	E079-H3K27me3.narrowPeak	Esophagus	0.151067	1	5.72363e-12
Human_MCF-7_ESR1_EtOH-45min_Liu.bed	cistrome_cistrome MCF-7 ESR1	1.29575	1	4.85585e-10	867	425	3275	957.9	E035-H3K27me3.narrowPeak	CD34_Primary_Cells	1.193	1	3.67935e-12	11034	7182	55503	269.6	hscNotDiff.bed	hematopoietic_ATACseq_GSE75384	0.434625	1	7.07145e-15	1148	466	1498	521.7	E026-H3K9me3.narrowPeak	Bone_Marrow_Derived_Mesenchymal_Stem_Cell_Cultured_Cells	0.437417	1	9.05036e-14	2765	1844	170622	295.7	E121-H3K9me3.narrowPeak	HSMMtube_Skeletal_Muscle_Myotubes_Derived_from_HSMM	0.190169	1	3.50756e-15	4031	2699	138498	225.3	E109-H3K27me3.narrowPeak	Small_Intestine	0.150938	1	2.51236e-13
Human_MDA-MB-231-Cells_ESR1,-DBDmut_E2-45min_Katzenellenbogen.bed	cistrome_cistrome MDA-MB-231 Cells ESR1, DBDmut	1.29331	1	1.44836e-11	311	254	2313	519.4	E125-H3K9me3.narrowPeak	NH-A_Astrocytes	1.19042	1	1.55084e-11	7171	4696	149930	238.7	Human_A594--cells_NR3C1_DEX-1hr_Myers.bed	cistrome_cistrome A594 cells NR3C1	0.433134	1	1.85299e-14	6742	2567	11066	1790.2	E106-H3K9me3.narrowPeak	Sigmoid_Colon	0.43687	1	1.6261e-14	3832	2283	167309	236.5	E114-H3K27me3.narrowPeak	A549_EtOH_0.02pct_Lung_Carcinoma	0.189261	1	1.54365e-14	31156	12143	215893	447.4	E071-H3K27me3.narrowPeak	Brain_Hippocampus_Middle	0.150915	1	1.34589e-14
E066-H3K27me3.narrowPeak	Adult_Liver	1.29124	1	1.5059e-12	14681	8548	107945	247.1	E073-H3K9me3.narrowPeak	Brain_Mid_Frontal_Lobe	1.19016	1	1.41064e-11	2648	1677	139270	247.3	Human_MCF-7_ESR1_E2-45min_Hurtado.bed	cistrome_cistrome MCF-7 ESR1	0.429742	1	4.4962e-13	6877	3356	24609	482.2	E111-H3K9me3.narrowPeak	Stomach_Smooth_Muscle	0.436794	1	1.12095e-14	666	494	69918	246.5	E027-H3K27me3.narrowPeak	Breast_Myoepithelial_Cells	0.18916	1	4.91279e-15	43490	15710	319446	306.8	E127-H3K27me3.narrowPeak	NHEK-Epidermal_Keratinocytes	0.150867	1	3.00348e-15
E095-H3K27me3.narrowPeak	Left_Ventricle	1.291	1	1.74475e-12	26856	12390	152210	238.8	wgEncodeAwgTfbsBroadHmecEzh239875UniPk.narrowPeak	ChIP HMEC EZH2_(39875)	1.18751	1	9.75374e-12	7869	3593	4622	505.5	GSM610335_GATA1.bed	Adult chronic myeloid leukaemia (at blast crisis) cell line carrying t(9;22) translocation (BCR-ABL); treated with TPA to induce megakaryotic differentiation.	0.428874	1	2.70669e-14	626	460	7134	400	E049-H3K9me3.narrowPeak	Chondrocytes_from_Bone_Marrow_Derived_Mesenchymal_Stem_Cell_Cultured_Cells	0.436575	1	4.3421e-13	4819	3085	233346	319.3	wgEncodeAwgTfbsHaibA549GrPcr1xDex5nmUniPk.narrowPeak	ChIP A549 GR	0.188964	1	9.30995e-12	1248	972	10279	268.2	H1hesc_WE.bed	Weak Enhancer Segments	0.150798	1	3.96798e-16
E096-H3K27me3.narrowPeak	Lung	1.28999	1	2.05126e-12	16223	8355	85642	274.5	E014-H3K9me3.narrowPeak	HUES48_Cell_Line	1.18699	1	4.93477e-11	5011	3040	279334	409.8	Human_MCF-7_H3R17me2_E2-45min_Brown.bed	cistrome_epigenome MCF-7 H3R17me2	0.42344	1	1.91478e-12	3782	1313	4840	1161.2	E046-H3K9me3.narrowPeak	CD56_Primary_Cells	0.43514	1	4.38648e-15	9021	4862	220089	327	E016-H3K9me3.narrowPeak	HUES64_Cell_Line	0.187766	1	2.30991e-13	6495	3290	236873	552.8	E017-H3K27me3.narrowPeak	IMR90_Cell_Line	0.150793	1	3.44015e-15
E028-H3K9me3.narrowPeak	Breast_vHMEC	1.28756	1	1.32559e-11	4844	2905	192863	557.9	E018-H3K9me3.narrowPeak	iPS-15b_Cell_Line	1.18558	1	5.20074e-11	2457	1756	188469	316.8	wgEncodeAwgTfbsSydhMcf10aesCfosTam14hHvdUniPk.narrowPeak	ChIP MCF10A-Er-Src c-Fos	0.423229	1	4.98419e-14	6842	4521	86317	210.9	E110-H3K9me3.narrowPeak	Stomach_Mucosa	0.434657	1	6.46053e-15	1803	1063	32117	345.9	E012-H3K9me3.narrowPeak	hESC_Derived_CD56+_Ectoderm_Cultured_Cells	0.1869	1	9.46888e-14	2630	1839	164404	300.3	E107-H3K27me3.narrowPeak	Skeletal_Muscle_Male	0.150744	1	4.266e-15
Human_LnCaP_H3K27me3_R1881-16hr_Chinnaiyan.bed	cistrome_epigenome LnCaP H3K27me3	1.28566	1	3.25113e-12	9405	2713	11233	1097.8	E049-H3K27me3.narrowPeak	Chondrocytes_from_Bone_Marrow_Derived_Mesenchymal_Stem_Cell_Cultured_Cells	1.18513	1	1.02226e-11	49483	19001	322175	461.3	Huvec_PF.bed	Promoter Flank Segments	0.419417	1	5.6946e-16	1346	950	11637	147.2	E020-H3K9me3.narrowPeak	iPS-20b_Cell_Line	0.434006	1	1.00677e-14	7671	4198	201977	536.6	E105-H3K27me3.narrowPeak	Right_Ventricle	0.185379	1	3.86368e-15	26356	13864	139718	286.5	E077-H3K27me3.narrowPeak	Duodenum_Mucosa	0.150604	1	3.23985e-14
Human_MCF-7_FoxA1_No-treatment_White.bed	cistrome_cistrome MCF-7 FoxA1	1.28345	1	6.4733e-10	11418	3767	14374	1216.1	Human_UPR9-cells_H3K27me3_No-treatment_Stunnenberg.bed	cistrome_epigenome UPR9 cells H3K27me3	1.185	1	2.62501e-11	151	122	15095	836.6	GSM1466007_EP300.bed	Kasumi-1 (AML FAB M2) with t(8;21) translocation and RUNX1/ETO siRNA derived from the DSMZ.	0.419095	1	3.34076e-13	356	169	835	400	E120-H3K27me3.narrowPeak	HSMM_Skeletal_Muscle_Myoblasts	0.432263	1	3.34163e-15	20774	10766	126488	253.3	E095-H3K27me3.narrowPeak	Left_Ventricle	0.184928	1	1.90811e-14	26856	12390	152210	238.8	E002-H3K4me1.narrowPeak	ES-WA7_Cell_Line	0.150552	1	2.79037e-16
E104-H3K27me3.narrowPeak	Right_Atrium	1.28273	1	1.17827e-12	944	668	18466	222.6	E111-H3K27me3.narrowPeak	Stomach_Smooth_Muscle	1.18486	1	6.07039e-12	35482	16246	155817	307.9	Human_MCF-7_FoxA1_E2-45min-3hr_Liu.bed	cistrome_cistrome MCF-7 FoxA1	0.417901	1	2.10221e-12	7622	3006	16888	859.9	E044-H3K9me3.narrowPeak	CD4+_CD25+_CD127-_Treg_Primary_Cells	0.431672	1	7.22403e-15	4135	2210	145102	401.8	Human_MCF-7_H3K27me3_E2-3hr_Liu.bed	cistrome_epigenome MCF-7 H3K27me3	0.18475	1	2.00301e-15	21477	6319	48959	849.7	myeloNotLymph.bed	hematopoietic_ATACseq_GSE75384	0.150483	1	8.21753e-16
E079-H3K27me3.narrowPeak	Esophagus	1.2827	1	2.52363e-12	26436	12347	85895	236.3	E063-H3K27me3.narrowPeak	Adipose_Nuclei	1.1839	1	7.23221e-12	51401	21835	207798	355.3	wgEncodeAwgTfbsHaibEcc1GrV0416102Dex100nmUniPk.narrowPeak	ChIP ECC-1 GR	0.417861	1	5.07969e-13	2516	1450	9254	244.6	E098-H3K27me3.narrowPeak	Pancreas	0.430818	1	3.04343e-15	1365	995	34318	207.9	E105-H3K9me3.narrowPeak	Right_Ventricle	0.184392	1	1.51837e-14	929	672	72720	208.1	E067-H3K27me3.narrowPeak	Brain_Angular_Gyrus	0.150454	1	6.46432e-14
E068-H3K27me3.narrowPeak	Brain_Anterior_Caudate	1.2799	1	1.83046e-12	17165	7698	52286	291.5	E097-H3K9me3.narrowPeak	Ovary	1.18231	1	1.02107e-11	5292	3928	165885	129.4	wgEncodeAwgTfbsHaibA549GrPcr1xDex50nmUniPk.narrowPeak	ChIP A549 GR	0.414241	1	5.67559e-14	4537	2760	23319	276.6	E099-H3K27me3.narrowPeak	Placenta_Amnion	0.430518	1	3.22014e-15	34475	10642	40652	483.4	GSM1519646_TAL1.bed	codex T-Cell TAL1	0.183644	1	1.0963e-12	4548	2560	18224	400	E119-H4K20me1.narrowPeak	HMEC_Mammary_Epithelial	0.150376	1	1.4789e-16
GSM1466006_EP300.bed	Kasumi-1 (AML FAB M2) with t(8;21) translocation and mismatch siRNA derived from the DSMZ.	1.27862	1	1.02903e-10	194	109	578	400	E006-H3K27me3.narrowPeak	H1_Derived_Mesenchymal_Stem_Cells	1.18053	1	5.60817e-12	21778	12044	117340	221.9	Human_MCF-7_GATA3_No-treatment_White.bed	cistrome_cistrome MCF-7 GATA3	0.411031	1	5.95074e-13	2625	1368	8885	1169.3	E065-H3K9me3.narrowPeak	Aorta	0.430178	1	1.14716e-14	2596	1712	124507	191.8	E097-H3K27me3.narrowPeak	Ovary	0.183582	1	1.66473e-14	16496	8395	112268	284.2	E098-H3K27me3.narrowPeak	Pancreas	0.149884	1	4.51664e-13
Human_T47D_ESR1_E2-45min_Liu.bed	cistrome_cistrome T47D ESR1	1.27512	1	3.28186e-10	2160	1026	5416	826.7	E109-H3K27me3.narrowPeak	Small_Intestine	1.17909	1	4.47074e-12	35908	18312	201231	212.6	wgEncodeAwgTfbsHaibEcc1EraaV0416102Bpa1hUniPk.narrowPeak	ChIP ECC-1 ERalpha_a	0.410984	1	1.29749e-13	997	651	4257	239.2	E109-H3K27me3.narrowPeak	Small_Intestine	0.428711	1	2.47516e-15	35908	18312	201231	212.6	Hepg2_WE.bed	Weak Enhancer Segments	0.183443	1	2.71698e-14	644	524	11039	163.7	otherDiffLymphoidNotNK.bed	hematopoietic_ATACseq_GSE75384	0.149715	1	2.60122e-14
Human_VCaP_AR_siERG_Chinnaiyan.bed	cistrome_cistrome VCaP AR	1.2726	1	5.12383e-10	139	109	5559	134.1	E107-H3K9me3.narrowPeak	Skeletal_Muscle_Male	1.17728	1	2.89328e-11	3867	2542	110622	227.3	CMP_CLP_Not_HSC_Not_Diff.bed	hematopoietic_ATACseq_GSE75384	0.410339	1	1.00063e-14	1567	1211	22544	513.7	E072-H3K9me3.narrowPeak	Brain_Inferior_Temporal_Lobe	0.427806	1	1.18495e-14	2675	1587	143837	334	E128-H3K9me3.narrowPeak	NHLF_Lung_Fibroblasts	0.183365	1	1.55951e-13	579	442	16125	183.5	E068-H3K27me3.narrowPeak	Brain_Anterior_Caudate	0.149676	1	3.56215e-12
Human_MCF-7_FoxA1_E2-45min-3hr_Liu.bed	cistrome_cistrome MCF-7 FoxA1	1.26345	1	5.66773e-10	7622	3006	16888	859.9	E067-H3K27me3.narrowPeak	Brain_Angular_Gyrus	1.17693	1	4.66644e-12	31952	11532	102020	434.3	diffNotHSC.bed	hematopoietic_ATACseq_GSE75384	0.409584	1	9.765e-15	2620	2027	45768	524.6	E017-H3K9me3.narrowPeak	IMR90_Cell_Line	0.427332	1	3.60152e-14	19215	11411	418568	254.3	Human_A594--cells_NR3C1_DEX-1hr_Myers.bed	cistrome_cistrome A594 cells NR3C1	0.183176	1	1.67812e-14	6742	2567	11066	1790.2	E125-H3K27me3.narrowPeak	NH-A_Astrocytes	0.149646	1	1.32847e-14
wgEncodeAwgTfbsSydhShsy5yGata3sc269sc269UcdUniPk.narrowPeak	ChIP SH-SY5Y GATA3_(SC-269)	1.26283	1	8.63215e-11	1178	786	15879	467.4	E066-H3K9me3.narrowPeak	Adult_Liver	1.167	1	1.33152e-11	6320	3624	280982	304.1	myeloNotLymph.bed	hematopoietic_ATACseq_GSE75384	0.40904	1	8.62242e-15	1331	895	10171	516.7	E036-H3K9me3.narrowPeak	CD34_Cultured_Cells	0.427105	1	5.11105e-15	11899	6849	237679	263.6	Human_abl_AR_DHT-4hr_Brown.bed	cistrome_cistrome abl AR	0.182699	1	3.4061e-10	1738	842	5312	1154	E106-H3K27me3.narrowPeak	Sigmoid_Colon	0.149372	1	5.7937e-13
E098-H3K27me3.narrowPeak	Pancreas	1.25552	1	1.93501e-12	1365	995	34318	207.9	E079-H3K27me3.narrowPeak	Esophagus	1.16658	1	3.8597e-12	26436	12347	85895	236.3	GSM722398_SMAD1.bed	Proerythroblasts were derived from mobilised CD34+ cells isolated from the healthly peripheral blood and stimulated for 2hrs with rhBMP4.	0.40712	1	1.11521e-14	209	126	1293	400	E065-H3K27me3.narrowPeak	Aorta	0.426011	1	3.48018e-15	5740	3859	134896	165.1	Human_MCF-7_H3K27me3_DMSO-3hr_Liu.bed	cistrome_epigenome MCF-7 H3K27me3	0.182653	1	2.25877e-15	13005	4416	31366	715.6	E116-H4K20me1.narrowPeak	GM12878_Lymphoblastoid	0.149233	1	1.36586e-16
Human_LnCaP_H3K27me3_EtOH-16hr_Chinnaiyan.bed	cistrome_epigenome LnCaP H3K27me3	1.25464	1	2.22307e-12	5137	1673	9144	1111.7	E026-H3K27me3.narrowPeak	Bone_Marrow_Derived_Mesenchymal_Stem_Cell_Cultured_Cells	1.16576	1	7.64518e-12	46387	17615	281141	409.9	Human_MCF-7_RARG_CD437-1hr_White.bed	cistrome_cistrome MCF-7 RARG	0.403059	1	4.02146e-13	9383	3030	8859	1262.6	Human_LnCaP_H3K27me3_EtOH-16hr_Chinnaiyan.bed	cistrome_epigenome LnCaP H3K27me3	0.425902	1	7.95434e-15	5137	1673	9144	1111.7	E019-H3K9me3.narrowPeak	iPS-18_Cell_Line	0.182441	1	7.02834e-14	4090	2405	217812	509.1	E102-H3K27me3.narrowPeak	Rectal_Mucosa.Donor_31	0.149061	1	9.07442e-14
Human_VCaP_FoxA1_regular-medium_Chinnaiyan.bed	cistrome_cistrome VCaP FoxA1	1.25351	1	3.97422e-09	835	539	17098	148.2	E023-H3K9me3.narrowPeak	Mesenchymal_Stem_Cell_Derived_Adipocyte_Cultured_Cells	1.16498	1	8.95876e-12	3155	1944	224057	409.2	E008-H3K4me1.narrowPeak	H9_Cell_Line	0.402373	1	1.93878e-15	9649	8444	135771	216.4	E031-H3K9me3.narrowPeak	CD19_Primary_Cells_Cord_BI	0.425768	1	1.44577e-14	494	359	25266	253.4	GSM722398_SMAD1.bed	Proerythroblasts were derived from mobilised CD34+ cells isolated from the healthly peripheral blood and stimulated for 2hrs with rhBMP4.	0.182108	1	1.6485e-14	209	126	1293	400	E129-H3K27me3.narrowPeak	Osteoblasts	0.148988	1	5.46559e-15
wgEncodeAwgTfbsSydhHepg2Tcf7l2UcdUniPk.narrowPeak	ChIP HepG2 TCF7L2	1.25102	1	8.43538e-11	620	337	2742	603	Human_MCF-7_H3K27me3_E2-3hr_Liu.bed	cistrome_epigenome MCF-7 H3K27me3	1.16427	1	6.38612e-12	21477	6319	48959	849.7	Human_MCF-7_ESR1_E2-45min_Liu.bed	cistrome_cistrome MCF-7 ESR1	0.402252	1	1.41151e-13	10085	4315	20413	833.8	E073-H3K9me3.narrowPeak	Brain_Mid_Frontal_Lobe	0.425345	1	1.44181e-14	2648	1677	139270	247.3	E094-H3K27me3.narrowPeak	Gastric	0.181554	1	7.93722e-14	3298	2188	42768	210.4	E120-H3K27me3.narrowPeak	HSMM_Skeletal_Muscle_Myoblasts	0.148835	1	5.04037e-13
E113-H3K27me3.narrowPeak	Spleen	1.24588	1	3.2293e-12	19795	10997	57437	213.7	E120-H3K27me3.narrowPeak	HSMM_Skeletal_Muscle_Myoblasts	1.16281	1	4.99158e-12	20774	10766	126488	253.3	E004-H3K4me1.narrowPeak	H1_BMP4_Derived_Mesendoderm_Cultured_Cells	0.401462	1	1.8092e-15	7261	6387	125993	219	E038-H3K27me3.narrowPeak	CD4_Naive_Primary_Cells	0.423321	1	1.74434e-15	18785	8403	62829	358.7	Human_VCaP_H3K27me3_regular-medium_Chinnaiyan.bed	cistrome_epigenome VCaP H3K27me3	0.179679	1	2.92505e-14	4359	1390	14481	1429.8	E010-H3K27me3.narrowPeak	H9_Derived_Neuron_Cultured_Cells	0.148746	1	9.29942e-15
E017-H3K9me3.narrowPeak	IMR90_Cell_Line	1.24463	1	2.52768e-12	19215	11411	418568	254.3	E054-H3K27me3.narrowPeak	Neurosphere_Cultured_Cells_Ganglionic_Eminence_Derived	1.16215	1	3.76246e-12	22540	10039	89616	240.9	Human_ECC-1_ESR1_E2-45min_Liu.bed	cistrome_cistrome ECC-1 ESR1	0.401006	1	1.92097e-14	1176	596	5046	660.1	vistaEnhancers.bed	UCSC Vista enhancers	0.421039	1	1.23607e-15	546	272	1339	1521.2	E107-H3K9me3.narrowPeak	Skeletal_Muscle_Male	0.179496	1	2.09129e-14	3867	2542	110622	227.3	E123-H3K9me1.narrowPeak	K562_Leukemia	0.148739	1	4.08688e-17
E049-H3K9me3.narrowPeak	Chondrocytes_from_Bone_Marrow_Derived_Mesenchymal_Stem_Cell_Cultured_Cells	1.24413	1	5.72221e-12	4819	3085	233346	319.3	E105-H3K9me3.narrowPeak	Right_Ventricle	1.15999	1	1.92845e-11	929	672	72720	208.1	E126-H3K4me1.narrowPeak	NHDF-Ad_Adult_Dermal_Fibroblasts	0.400473	1	2.95103e-15	24401	18534	191388	403	E071-H3K9me3.narrowPeak	Brain_Hippocampus_Middle	0.420925	1	3.27032e-14	2490	1417	136353	422.5	E097-H3K9me3.narrowPeak	Ovary	0.178199	1	2.91254e-15	5292	3928	165885	129.4	E101-H3K27me3.narrowPeak	Rectal_Mucosa.Donor_29	0.148652	1	9.3474e-14
E074-H3K27me3.narrowPeak	Brain_Substantia_Nigra	1.24296	1	1.51309e-12	23566	12157	137148	226.4	E069-H3K27me3.narrowPeak	Brain_Cingulate_Gyrus	1.1593	1	3.83746e-12	35312	11605	78271	437.2	Human_MCF-7_ESR1_E2-45min_Chinnaiyan.bed	cistrome_cistrome MCF-7 ESR1	0.39978	1	6.28443e-12	2279	1367	12602	255.3	E048-H3K27me3.narrowPeak	CD8_Memory_Primary_Cells	0.420122	1	2.06891e-15	14843	7022	34760	360.1	E073-H3K9me3.narrowPeak	Brain_Mid_Frontal_Lobe	0.177943	1	9.32544e-15	2648	1677	139270	247.3	E128-H4K20me1.narrowPeak	NHLF_Lung_Fibroblasts	0.14865	1	1.4575e-16
E116-H3K27me3.narrowPeak	GM12878_Lymphoblastoid	1.2424	1	4.10003e-12	7419	4328	17339	259.3	E123-H3K27me3.narrowPeak	K562_Leukemia	1.15899	1	1.5164e-11	14634	9665	123368	217.9	Human_VCaP_AR_R1881-16hr_Chinnaiyan.bed	cistrome_cistrome VCaP AR	0.399399	1	4.8176e-14	1426	829	10783	277.2	E045-H3K9me3.narrowPeak	CD4+_CD25int_CD127+_Tmem_Primary_Cells	0.419214	1	3.55895e-15	1740	1033	83794	339.2	E008-H3K4me1.narrowPeak	H9_Cell_Line	0.177404	1	9.2416e-16	9649	8444	135771	216.4	Sox2.bed	jaspar_motifs	0.148638	1	1.07341e-14
E106-H3K27me3.narrowPeak	Sigmoid_Colon	1.2414	1	1.9229e-12	32114	16870	171804	206.7	E073-H3K27me3.narrowPeak	Brain_Mid_Frontal_Lobe	1.15863	1	4.86527e-12	39330	15094	123448	384.1	E106-H3K4me1.narrowPeak	Sigmoid_Colon	0.3989	1	1.39256e-15	25392	16607	133631	265.2	E069-H3K9me3.narrowPeak	Brain_Cingulate_Gyrus	0.419157	1	1.62546e-14	1656	1004	114493	281.3	E125-H3K9me3.narrowPeak	NH-A_Astrocytes	0.177108	1	7.36668e-15	7171	4696	149930	238.7	E128-H3K27me3.narrowPeak	NHLF_Lung_Fibroblasts	0.148482	1	1.54115e-14
E109-H3K27me3.narrowPeak	Small_Intestine	1.24064	1	1.67084e-12	35908	18312	201231	212.6	Human_MCF-7_H3K27me3_DMSO-3hr_Liu.bed	cistrome_epigenome MCF-7 H3K27me3	1.15837	1	5.56678e-12	13005	4416	31366	715.6	diffNotStem.bed	hematopoietic_ATACseq_GSE75384	0.397868	1	6.96379e-15	2213	1720	39639	522.1	E124-H3K9me3.narrowPeak	Monocytes-CD14+_RO01746	0.418568	1	1.85277e-15	31503	12842	220527	517.1	E062-H3K9me3.narrowPeak	Peripheral_Blood_Mononuclear_Primary_Cells	0.17709	1	1.49968e-15	6147	2656	97775	552.8	E108-H3K27me3.narrowPeak	Skeletal_Muscle_Female	0.148416	1	9.68437e-15
E097-H3K27me3.narrowPeak	Ovary	1.23978	1	1.29165e-12	16496	8395	112268	284.2	E108-H3K9me3.narrowPeak	Skeletal_Muscle_Female	1.15795	1	3.0294e-11	1994	1397	125491	209.9	GSM722706_RUNX1T1.bed	Kasumi-1 (AML FAB M2) with t(8;21) translocation and mismatch siRNA derived from the DSMZ.	0.397359	1	1.00184e-12	2070	908	3278	400	E008-H3K27me3.narrowPeak	H9_Cell_Line	0.418298	1	2.84792e-15	24693	8446	38910	414.9	E020-H3K9me3.narrowPeak	iPS-20b_Cell_Line	0.176879	1	6.37888e-15	7671	4198	201977	536.6	E123-H3K27me3.narrowPeak	K562_Leukemia	0.148314	1	1.93459e-14
E054-H3K27me3.narrowPeak	Neurosphere_Cultured_Cells_Ganglionic_Eminence_Derived	1.23271	1	1.54751e-12	22540	10039	89616	240.9	E025-H3K27me3.narrowPeak	Adipose_Derived_Mesenchymal_Stem_Cell_Cultured_Cells	1.15319	1	9.19777e-12	53283	22130	300249	441.8	Human_MCF-7_ESR1_EtOH-45min_Liu.bed	cistrome_cistrome MCF-7 ESR1	0.396766	1	1.11278e-12	867	425	3275	957.9	E116-H3K27me3.narrowPeak	GM12878_Lymphoblastoid	0.418232	1	5.49297e-15	7419	4328	17339	259.3	E098-H3K27me3.narrowPeak	Pancreas	0.176818	1	1.68139e-14	1365	995	34318	207.9	E054-H3K27me3.narrowPeak	Neurosphere_Cultured_Cells_Ganglionic_Eminence_Derived	0.148305	1	1.01919e-12
Human_MCF-7_ESR1_E2-45min_Chinnaiyan.bed	cistrome_cistrome MCF-7 ESR1	1.23255	1	1.16346e-09	2279	1367	12602	255.3	E033-H3K27me3.narrowPeak	CD3_Primary_Cells_Cord_BI	1.15089	1	2.9518e-12	15127	8642	39591	287.6	E057-H3K4me1.narrowPeak	Penis_Foreskin_Keratinocyte_Primary_Cells_skin02	0.396764	1	1.28842e-15	54357	31262	212997	402	E105-H3K27me3.narrowPeak	Right_Ventricle	0.417774	1	4.34254e-15	26356	13864	139718	286.5	E108-H3K9me3.narrowPeak	Skeletal_Muscle_Female	0.176596	1	3.91769e-14	1994	1397	125491	209.9	E072-H3K27me3.narrowPeak	Brain_Inferior_Temporal_Lobe	0.148247	1	6.13195e-14
Human_MCF-7_ESR1_Fulv_Stunnenberg.bed	cistrome_cistrome MCF-7 ESR1	1.23087	1	5.1765e-10	4420	1330	7007	922.7	E072-H3K9me3.narrowPeak	Brain_Inferior_Temporal_Lobe	1.14735	1	1.11265e-11	2675	1587	143837	334	E104-H3K4me1.narrowPeak	Right_Atrium	0.396324	1	1.62786e-15	28525	21288	271842	234.6	E127-H3K9me3.narrowPeak	NHEK-Epidermal_Keratinocytes	0.417366	1	5.74908e-13	6821	4389	155989	237.5	E103-H3K9me3.narrowPeak	Rectal_Smooth_Muscle	0.176555	1	3.26482e-15	3867	2579	100968	211.6	Human_metastatic-prostate-cancer-tissue_H3K27me3_No-treatment_Chinnaiyan.bed	cistrome_epigenome metastatic prostate cancer tissue H3K27me3	0.148221	1	3.11975e-13
E100-H3K27me3.narrowPeak	Psoas_Muscle	1.23026	1	1.83408e-12	26813	14351	119670	201.8	E072-H3K27me3.narrowPeak	Brain_Inferior_Temporal_Lobe	1.14653	1	3.82983e-12	35779	12608	109748	385.4	H1hesc_WE.bed	Weak Enhancer Segments	0.395161	1	1.787e-15	16405	12352	123402	263	E075-H3K9me3.narrowPeak	Colonic_Mucosa	0.416818	1	4.69436e-15	9330	5748	149780	232.8	GSM1097882_LYL1.bed	Mobilised CD34+ cells isolated from the healthly peripheral blood.	0.176427	1	1.18747e-11	777	358	1971	400	E094-H3K27me3.narrowPeak	Gastric	0.148152	1	9.70699e-12
Helas3_WE.bed	Weak Enhancer Segments	1.22977	1	5.65279e-12	2792	2433	62178	250	wgEncodeAwgTfbsSydhH1hescSuz12UcdUniPk.narrowPeak	ChIP H1-hESC SUZ12	1.14577	1	4.74523e-12	3691	2160	4784	309.9	Helas3_E.bed	Enhancers Segments	0.394301	1	5.65152e-15	10882	6952	41836	654.4	E047-H3K27me3.narrowPeak	CD8_Naive_Primary_Cells	0.414621	1	1.74453e-15	31231	15416	175300	249	E066-H3K27me3.narrowPeak	Adult_Liver	0.176249	1	4.23403e-14	14681	8548	107945	247.1	E001-H3K4me1.narrowPeak	ES-I3_Cell_Line	0.148102	1	5.78033e-16
Huvec_WE.bed	Weak Enhancer Segments	1.22949	1	2.51146e-12	956	754	12134	138.8	E106-H3K27me3.narrowPeak	Sigmoid_Colon	1.14547	1	3.34622e-12	32114	16870	171804	206.7	wgEncodeAwgTfbsBroadH1hescEzh239875UniPk.narrowPeak	ChIP H1-hESC EZH2_(39875)	0.393942	1	2.86193e-14	16469	5943	6367	1429.4	E125-H3K9me3.narrowPeak	NH-A_Astrocytes	0.413751	1	1.03293e-14	7171	4696	149930	238.7	E063-H3K9me3.narrowPeak	Adipose_Nuclei	0.176126	1	2.09774e-14	4198	2347	232267	324.4	E122-H3K9me3.narrowPeak	HUVEC_Umbilical_Vein_Endothelial_Cells	0.147565	1	8.42094e-08
E099-H3K27me3.narrowPeak	Placenta_Amnion	1.22936	1	1.715e-12	34475	10642	40652	483.4	E063-H3K9me3.narrowPeak	Adipose_Nuclei	1.14258	1	2.50964e-11	4198	2347	232267	324.4	wgEncodeAwgTfbsSydhHuvecGata2UcdUniPk.narrowPeak	ChIP HUVEC GATA-2	0.393127	1	1.4638e-14	5558	3248	27452	412.7	Human_LnCaP_H3K27me3_R1881-16hr_Chinnaiyan.bed	cistrome_epigenome LnCaP H3K27me3	0.412887	1	1.11872e-14	9405	2713	11233	1097.8	E004-H3K4me1.narrowPeak	H1_BMP4_Derived_Mesendoderm_Cultured_Cells	0.175933	1	7.83304e-16	7261	6387	125993	219	Gm12878_WE.bed	Weak Enhancer Segments	0.147482	1	2.69987e-14
E117-H3K27me3.narrowPeak	HeLa-S3_Cervical_Carcinoma	1.22934	1	3.52992e-12	15883	10338	219064	370.4	E059-H3K27me3.narrowPeak	Penis_Foreskin_Melanocyte_Primary_Cells_skin01	1.13998	1	4.48831e-12	37692	16349	100360	292.1	E013-H3K4me1.narrowPeak	hESC_Derived_CD56+_Mesoderm_Cultured_Cells	0.392963	1	1.21053e-15	49105	32471	275053	481.4	E067-H3K27me3.narrowPeak	Brain_Angular_Gyrus	0.409412	1	1.39051e-15	31952	11532	102020	434.3	E063-H3K27me3.narrowPeak	Adipose_Nuclei	0.175705	1	1.56993e-15	51401	21835	207798	355.3	bCellNotTCell.bed	hematopoietic_ATACseq_GSE75384	0.147482	1	1.28968e-13
E126-H3K27me3.narrowPeak	NHDF-Ad_Adult_Dermal_Fibroblasts	1.22729	1	2.16266e-12	17334	8436	70203	276.6	E101-H3K27me3.narrowPeak	Rectal_Mucosa.Donor_29	1.13842	1	3.32226e-12	32398	16614	178729	250.5	wgEncodeAwgTfbsSydhMcf10aesCfosTam112hHvdUniPk.narrowPeak	ChIP MCF10A-Er-Src c-Fos	0.392572	1	3.33056e-14	8350	5066	92352	206.9	E069-H3K27me3.narrowPeak	Brain_Cingulate_Gyrus	0.409136	1	1.52328e-15	35312	11605	78271	437.2	GSM1082311_LMO2.bed	Juvenile acute myeloid leukaemia cell line carrying t(8;21) translocation RUNX1-CBF2T1 fusion)	0.175705	1	6.26315e-12	2519	1440	7915	400	Huvec_CTCF.bed	CTCF Segments	0.147367	1	2.27652e-17
E035-H3K27me3.narrowPeak	CD34_Primary_Cells	1.22724	1	1.08141e-12	11034	7182	55503	269.6	E099-H3K27me3.narrowPeak	Placenta_Amnion	1.1384	1	3.26613e-12	34475	10642	40652	483.4	E069-H3K27me3.narrowPeak	Brain_Cingulate_Gyrus	0.392385	1	4.97272e-16	35312	11605	78271	437.2	E099-H3K9me3.narrowPeak	Placenta_Amnion	0.409012	1	1.03219e-12	1716	1130	52477	286	E087-H3K27me3.narrowPeak	Pancreatic_Islets	0.1756	1	8.89745e-14	13715	7562	66475	261.2	E008-H3K4me1.narrowPeak	H9_Cell_Line	0.147273	1	1.28725e-15
hscNotDiff.bed	hematopoietic_ATACseq_GSE75384	1.22583	1	5.62874e-12	1148	466	1498	521.7	E119-H3K27me3.narrowPeak	HMEC_Mammary_Epithelial	1.13686	1	3.99571e-12	37286	13065	181513	286.5	E001-H3K4me1.narrowPeak	ES-I3_Cell_Line	0.392326	1	1.54813e-15	36960	29075	308728	446.6	E059-H3K27me3.narrowPeak	Penis_Foreskin_Melanocyte_Primary_Cells_skin01	0.408954	1	2.51014e-15	37692	16349	100360	292.1	E018-H3K9me3.narrowPeak	iPS-15b_Cell_Line	0.175382	1	7.90883e-13	2457	1756	188469	316.8	Human_LnCaP_H3K27me3_EtOH-16hr_Chinnaiyan.bed	cistrome_epigenome LnCaP H3K27me3	0.147138	1	5.94729e-12
E033-H3K27me3.narrowPeak	CD3_Primary_Cells_Cord_BI	1.21722	1	1.20047e-12	15127	8642	39591	287.6	E077-H3K27me3.narrowPeak	Duodenum_Mucosa	1.13671	1	3.7339e-12	42947	18284	151995	316.3	wgEncodeAwgTfbsSydhHepg2Tcf7l2UcdUniPk.narrowPeak	ChIP HepG2 TCF7L2	0.39209	1	8.92483e-14	620	337	2742	603	GSM1124068_SOX2.bed	codex Embryonic Stem Cell SOX2	0.408887	1	2.8631e-15	500	340	2308	400	E001-H3K4me1.narrowPeak	ES-I3_Cell_Line	0.175359	1	7.9479e-16	36960	29075	308728	446.6	Helas3_CTCF.bed	CTCF Segments	0.146955	1	1.83782e-17
E120-H3K27me3.narrowPeak	HSMM_Skeletal_Muscle_Myoblasts	1.21579	1	1.67291e-12	20774	10766	126488	253.3	E046-H3K9me3.narrowPeak	CD56_Primary_Cells	1.13531	1	4.7665e-12	9021	4862	220089	327	E117-H3K27me3.narrowPeak	HeLa-S3_Cervical_Carcinoma	0.391929	1	3.25574e-14	15883	10338	219064	370.4	E101-H3K27me3.narrowPeak	Rectal_Mucosa.Donor_29	0.407186	1	1.41286e-15	32398	16614	178729	250.5	E074-H3K27me3.narrowPeak	Brain_Substantia_Nigra	0.175351	1	1.65223e-14	23566	12157	137148	226.4	E076-H3K27me3.narrowPeak	Colon_Smooth_Muscle	0.146863	1	1.88403e-14
E007-H3K27me3.narrowPeak	H1_Derived_Neuronal_Progenitor_Cultured_Cells	1.21562	1	2.85289e-12	20554	8518	54468	254.3	E071-H3K9me3.narrowPeak	Brain_Hippocampus_Middle	1.13512	1	1.55606e-11	2490	1417	136353	422.5	E104-H3K27me3.narrowPeak	Right_Atrium	0.391793	1	3.85134e-15	944	668	18466	222.6	E034-H3K9me3.narrowPeak	CD3_Primary_Cells_Peripheral_UW	0.406784	1	2.8072e-15	3276	2021	176448	286.7	E006-H3K27me3.narrowPeak	H1_Derived_Mesenchymal_Stem_Cells	0.175335	1	1.72578e-14	21778	12044	117340	221.9	diffNotHSC.bed	hematopoietic_ATACseq_GSE75384	0.146861	1	3.99182e-15
E008-H3K27me3.narrowPeak	H9_Cell_Line	1.21515	1	2.21194e-12	24693	8446	38910	414.9	E068-H3K9me3.narrowPeak	Brain_Anterior_Caudate	1.1324	1	6.89997e-12	2095	1270	193456	277.9	E077-H3K27me3.narrowPeak	Duodenum_Mucosa	0.391456	1	5.44325e-16	42947	18284	151995	316.3	E066-H3K9me3.narrowPeak	Adult_Liver	0.406312	1	1.21213e-14	6320	3624	280982	304.1	wgEncodeAwgTfbsSydhNt2d1Suz12UcdUniPk.narrowPeak	ChIP NT2-D1 SUZ12	0.175316	1	7.54586e-11	7845	2971	3307	751	E035-H3K27me3.narrowPeak	CD34_Primary_Cells	0.146804	1	4.81161e-13
E067-H3K27me3.narrowPeak	Brain_Angular_Gyrus	1.21436	1	1.36175e-12	31952	11532	102020	434.3	E071-H3K27me3.narrowPeak	Brain_Hippocampus_Middle	1.12541	1	3.90234e-12	55040	17021	129447	466.3	E097-H3K4me1.narrowPeak	Ovary	0.391234	1	6.60315e-16	35783	24814	316356	201.5	E040-H3K27me3.narrowPeak	CD4+_CD25-_CD45RO+_Memory_Primary_Cells	0.405834	1	1.67706e-15	32664	11980	76554	439.1	E014-H3K9me3.narrowPeak	HUES48_Cell_Line	0.175248	1	2.33032e-13	5011	3040	279334	409.8	Human_UPR9-cells_H3K27me3_No-treatment_Stunnenberg.bed	cistrome_epigenome UPR9 cells H3K27me3	0.146762	1	1.90192e-10
E052-H3K9me3.narrowPeak	Muscle_Satellite_Cultured_Cells	1.21429	1	5.5615e-12	2901	2053	148296	261.4	E100-H3K9me3.narrowPeak	Psoas_Muscle	1.12397	1	1.44996e-11	694	556	148038	217.2	E016-H3K4me1.narrowPeak	HUES64_Cell_Line	0.390952	1	9.60865e-16	39497	29815	292493	446.4	Huvec_PF.bed	Promoter Flank Segments	0.405446	1	5.91718e-16	1346	950	11637	147.2	E079-H3K27me3.narrowPeak	Esophagus	0.175178	1	1.81594e-13	26436	12347	85895	236.3	GSM908055_TAL1.bed	Proerythroblasts were derived from CD34+ adult bone marrow cells isolated from healthly donors.	0.146696	1	4.64959e-16
GSM1082311_LMO2.bed	Juvenile acute myeloid leukaemia cell line carrying t(8;21) translocation RUNX1-CBF2T1 fusion)	1.21291	1	1.01028e-10	2519	1440	7915	400	E002-H3K27me3.narrowPeak	ES-WA7_Cell_Line	1.12364	1	3.43104e-12	27340	11406	95078	365.3	E106-H3K27me3.narrowPeak	Sigmoid_Colon	0.390902	1	7.97169e-16	32114	16870	171804	206.7	E103-H3K27me3.narrowPeak	Rectal_Smooth_Muscle	0.405285	1	1.94067e-15	33677	18423	164869	207.2	lymphNotMyelo.bed	hematopoietic_ATACseq_GSE75384	0.175069	1	5.52186e-14	3535	1751	11226	522.7	diffNotStem.bed	hematopoietic_ATACseq_GSE75384	0.146643	1	2.32324e-15
E037-H3K27me3.narrowPeak	CD4_Memory_Primary_Cells	1.2122	1	1.52355e-12	14188	6693	36137	367.7	E106-H3K9me3.narrowPeak	Sigmoid_Colon	1.12252	1	7.4763e-12	3832	2283	167309	236.5	E065-H3K4me1.narrowPeak	Aorta	0.390567	1	1.70648e-15	7605	6588	190844	178.4	E101-H3K9me3.narrowPeak	Rectal_Mucosa.Donor_29	0.404721	1	1.60594e-14	1959	1313	120707	224.9	E109-H3K27me3.narrowPeak	Small_Intestine	0.175001	1	1.1832e-14	35908	18312	201231	212.6	E078-H3K27me3.narrowPeak	Duodenum_Smooth_Muscle	0.146457	1	5.58614e-15
GSM610335_GATA1.bed	Adult chronic myeloid leukaemia (at blast crisis) cell line carrying t(9;22) translocation (BCR-ABL); treated with TPA to induce megakaryotic differentiation.	1.20934	1	1.36858e-11	626	460	7134	400	E102-H3K27me3.narrowPeak	Rectal_Mucosa.Donor_31	1.12227	1	2.98233e-12	36188	15821	129148	310.5	E011-H3K4me1.narrowPeak	hESC_Derived_CD184+_Endoderm_Cultured_Cells	0.390395	1	8.40318e-16	47162	30067	274844	486.9	E045-H3K27me3.narrowPeak	CD4+_CD25int_CD127+_Tmem_Primary_Cells	0.404428	1	1.71397e-15	36945	15270	113136	311.9	E066-H3K9me3.narrowPeak	Adult_Liver	0.174984	1	1.09184e-14	6320	3624	280982	304.1	Human_LnCaP_H3K27me3_R1881-16hr_Chinnaiyan.bed	cistrome_epigenome LnCaP H3K27me3	0.146236	1	1.60178e-11
Human_MCF-7_FoxA1_DMSO-45min-3hr_Liu.bed	cistrome_cistrome MCF-7 FoxA1	1.20715	1	9.50551e-10	5286	1777	8709	940	E094-H3K9me3.narrowPeak	Gastric	1.12163	1	1.05435e-11	8826	5677	157542	204.2	E101-H3K27me3.narrowPeak	Rectal_Mucosa.Donor_29	0.39034	1	5.55221e-16	32398	16614	178729	250.5	E052-H3K9me3.narrowPeak	Muscle_Satellite_Cultured_Cells	0.403708	1	5.47901e-13	2901	2053	148296	261.4	E122-H3K27me3.narrowPeak	HUVEC_Umbilical_Vein_Endothelial_Cells	0.174601	1	1.04819e-15	44551	12881	176690	456.8	E033-H3K27me3.narrowPeak	CD3_Primary_Cells_Cord_BI	0.146085	1	8.56337e-13
E069-H3K27me3.narrowPeak	Brain_Cingulate_Gyrus	1.20689	1	1.28561e-12	35312	11605	78271	437.2	vistaEnhancers.bed	UCSC Vista enhancers	1.12145	1	2.65783e-12	546	272	1339	1521.2	E114-H3K27me3.narrowPeak	A549_EtOH_0.02pct_Lung_Carcinoma	0.389769	1	3.09939e-15	31156	12143	215893	447.4	E111-H3K27me3.narrowPeak	Stomach_Smooth_Muscle	0.40248	1	1.61945e-15	35482	16246	155817	307.9	E094-H3K9me3.narrowPeak	Gastric	0.174461	1	2.05788e-15	8826	5677	157542	204.2	wgEncodeAwgTfbsBroadHmecEzh239875UniPk.narrowPeak	ChIP HMEC EZH2_(39875)	0.146063	1	1.27877e-08
bCellNotTCell.bed	hematopoietic_ATACseq_GSE75384	1.20642	1	1.89137e-11	704	429	4953	516.6	E125-H3K27me3.narrowPeak	NH-A_Astrocytes	1.12001	1	3.82501e-12	40269	16351	199061	322.4	wgEncodeAwgTfbsSydhMcf10aesCfosEtoh01HvdUniPk.narrowPeak	ChIP MCF10A-Er-Src c-Fos	0.389699	1	5.15375e-14	7392	4271	67914	205.1	E022-H3K27me3.narrowPeak	iPS_DF_19.11_Cell_Line	0.401363	1	2.87992e-15	26180	11152	68203	253.3	E075-H3K9me3.narrowPeak	Colonic_Mucosa	0.17443	1	1.98331e-15	9330	5748	149780	232.8	E051-H3K27me3.narrowPeak	Mobilized_CD34_Primary_Cells_Male	0.145874	1	6.14942e-15
E101-H3K27me3.narrowPeak	Rectal_Mucosa.Donor_29	1.20591	1	1.39992e-12	32398	16614	178729	250.5	E108-H3K27me3.narrowPeak	Skeletal_Muscle_Female	1.11999	1	4.24816e-12	55700	22536	189539	365.3	wgEncodeAwgTfbsSydhHelas3Stat3IggrabUniPk.narrowPeak	ChIP HeLa-S3 STAT3	0.389591	1	8.78397e-14	3288	1745	13832	336.7	E021-H3K27me3.narrowPeak	iPS_DF_6.9_Cell_Line	0.401173	1	2.08868e-15	28385	10274	95847	247.6	E069-H3K27me3.narrowPeak	Brain_Cingulate_Gyrus	0.174071	1	3.57726e-15	35312	11605	78271	437.2	gmpNotMEP.bed	hematopoietic_ATACseq_GSE75384	0.145868	1	4.35672e-10
E102-H3K27me3.narrowPeak	Rectal_Mucosa.Donor_31	1.20246	1	1.49993e-12	36188	15821	129148	310.5	E100-H3K27me3.narrowPeak	Psoas_Muscle	1.11876	1	2.73091e-12	26813	14351	119670	201.8	E003-H3K4me1.narrowPeak	H1_Cell_Line	0.389526	1	6.28861e-16	51647	33419	223118	306.5	E062-H3K9me3.narrowPeak	Peripheral_Blood_Mononuclear_Primary_Cells	0.400811	1	8.04586e-15	6147	2656	97775	552.8	CMP_CLP_Not_HSC_Not_Diff.bed	hematopoietic_ATACseq_GSE75384	0.174001	1	6.23158e-15	1567	1211	22544	513.7	E050-H3K27me3.narrowPeak	Mobilized_CD34_Primary_Cells_Female	0.14565	1	5.63885e-15
GSM1519646_TAL1.bed	codex T-Cell TAL1	1.19993	1	3.77168e-11	4548	2560	18224	400	E052-H3K27me3.narrowPeak	Muscle_Satellite_Cultured_Cells	1.1169	1	5.46562e-12	47297	19606	291852	367.2	E015-H3K4me1.narrowPeak	HUES6_Cell_Line	0.389498	1	8.15031e-16	59133	40165	327376	412.4	E105-H3K9me3.narrowPeak	Right_Ventricle	0.400673	1	2.19647e-14	929	672	72720	208.1	GSM607953_TAL1.bed	CD34+ Umbilical Cord Blood (UCB) were differentiated into megakaryocytes for 10 days.	0.173855	1	1.36531e-12	550	293	1497	400	wgEncodeAwgTfbsBroadNhekEzh239875UniPk.narrowPeak	ChIP NHEK EZH2_(39875)	0.145568	1	3.91703e-09
E072-H3K27me3.narrowPeak	Brain_Inferior_Temporal_Lobe	1.19978	1	1.3841e-12	35779	12608	109748	385.4	E126-H3K27me3.narrowPeak	NHDF-Ad_Adult_Dermal_Fibroblasts	1.1146	1	3.12882e-12	17334	8436	70203	276.6	Huvec_E.bed	Enhancers Segments	0.389391	1	1.51007e-15	36866	14686	53509	850.3	E039-H3K9me3.narrowPeak	CD4+_CD25-_CD45RA+_Naive_Primary_Cells	0.400456	1	6.88707e-15	3381	1841	85095	383.6	E010-H3K27me3.narrowPeak	H9_Derived_Neuron_Cultured_Cells	0.173772	1	1.35563e-15	50341	18583	251817	331.6	E121-H4K20me1.narrowPeak	HSMMtube_Skeletal_Muscle_Myotubes_Derived_from_HSMM	0.14556	1	1.1984e-16
E048-H3K27me3.narrowPeak	CD8_Memory_Primary_Cells	1.19801	1	1.70839e-12	14843	7022	34760	360.1	E103-H3K9me3.narrowPeak	Rectal_Smooth_Muscle	1.11418	1	5.48627e-12	3867	2579	100968	211.6	Human_MCF-7_FoxA1_No-treatment_White.bed	cistrome_cistrome MCF-7 FoxA1	0.389349	1	2.44581e-12	11418	3767	14374	1216.1	E030-H3K9me3.narrowPeak	CD15_Primary_Cells	0.399705	1	2.79208e-15	10538	5313	242870	391.9	E068-H3K27me3.narrowPeak	Brain_Anterior_Caudate	0.173748	1	1.2487e-13	17165	7698	52286	291.5	E127-H4K20me1.narrowPeak	NHEK-Epidermal_Keratinocytes	0.145374	1	7.09677e-17
E027-H3K27me3.narrowPeak	Breast_Myoepithelial_Cells	1.19773	1	1.17983e-12	43490	15710	319446	306.8	E031-H3K27me3.narrowPeak	CD19_Primary_Cells_Cord_BI	1.114	1	1.74221e-12	1962	1418	10222	219	E102-H3K27me3.narrowPeak	Rectal_Mucosa.Donor_31	0.389329	1	5.89016e-16	36188	15821	129148	310.5	Human_MCF-7_H3R17me2_No-treatment_Brown.bed	cistrome_epigenome MCF-7 H3R17me2	0.398695	1	1.2014e-10	1359	713	4241	1177.5	E101-H3K9me3.narrowPeak	Rectal_Mucosa.Donor_29	0.173671	1	1.6596e-14	1959	1313	120707	224.9	E009-H3K27me3.narrowPeak	H9_Derived_Neuronal_Progenitor_Cultured_Cells	0.145252	1	4.98759e-15
E006-H3K27me3.narrowPeak	H1_Derived_Mesenchymal_Stem_Cells	1.19743	1	1.27082e-12	21778	12044	117340	221.9	E030-H3K9me3.narrowPeak	CD15_Primary_Cells	1.11359	1	6.3894e-12	10538	5313	242870	391.9	E095-H3K27me3.narrowPeak	Left_Ventricle	0.389195	1	8.15031e-16	26856	12390	152210	238.8	E119-H3K27me3.narrowPeak	HMEC_Mammary_Epithelial	0.398512	1	1.45734e-15	37286	13065	181513	286.5	E054-H3K27me3.narrowPeak	Neurosphere_Cultured_Cells_Ganglionic_Eminence_Derived	0.173653	1	3.28669e-14	22540	10039	89616	240.9	E017-H3K9me3.narrowPeak	IMR90_Cell_Line	0.14516	1	7.68969e-11
E031-H3K27me3.narrowPeak	CD19_Primary_Cells_Cord_BI	1.19659	1	9.61441e-13	1962	1418	10222	219	E069-H3K9me3.narrowPeak	Brain_Cingulate_Gyrus	1.11297	1	1.11261e-11	1656	1004	114493	281.3	wgEncodeAwgTfbsBroadHsmmtEzh239875UniPk.narrowPeak	ChIP HSMMtube EZH2_(39875)	0.38903	1	2.25651e-13	5527	2387	2696	499.3	E072-H3K27me3.narrowPeak	Brain_Inferior_Temporal_Lobe	0.398335	1	1.32295e-15	35779	12608	109748	385.4	E067-H3K27me3.narrowPeak	Brain_Angular_Gyrus	0.173301	1	4.15675e-15	31952	11532	102020	434.3	E055-H3K9me3.narrowPeak	Penis_Foreskin_Fibroblast_Primary_Cells_skin01	0.145145	1	3.9612e-11
Human_metastatic-prostate-cancer-tissue_H3K27me3_No-treatment_Chinnaiyan.bed	cistrome_epigenome metastatic prostate cancer tissue H3K27me3	1.19635	1	1.47293e-12	7144	2034	15458	1390.4	E003-H3K9me3.narrowPeak	H1_Cell_Line	1.11198	1	2.51185e-11	7462	4486	307462	213.7	E109-H3K4me1.narrowPeak	Small_Intestine	0.388937	1	1.01259e-15	27907	19467	214385	279.5	E102-H3K27me3.narrowPeak	Rectal_Mucosa.Donor_31	0.397505	1	1.36008e-15	36188	15821	129148	310.5	E106-H3K27me3.narrowPeak	Sigmoid_Colon	0.173152	1	2.50862e-14	32114	16870	171804	206.7	E075-H3K27me3.narrowPeak	Colonic_Mucosa	0.145072	1	1.67875e-14
Human_MCF-7_H3K27me3_DMSO-3hr_Liu.bed	cistrome_epigenome MCF-7 H3K27me3	1.19583	1	1.83448e-12	13005	4416	31366	715.6	E065-H3K27me3.narrowPeak	Aorta	1.11123	1	4.88919e-12	5740	3859	134896	165.1	E099-H3K27me3.narrowPeak	Placenta_Amnion	0.388894	1	7.20119e-16	34475	10642	40652	483.4	E021-H3K9me3.narrowPeak	iPS_DF_6.9_Cell_Line	0.397348	1	1.66965e-11	1394	1115	61601	168	GSM1466007_EP300.bed	Kasumi-1 (AML FAB M2) with t(8;21) translocation and RUNX1/ETO siRNA derived from the DSMZ.	0.173125	1	3.38938e-12	356	169	835	400	E042-H3K27me3.narrowPeak	CD4+_CD25-_IL17+_PMA-Ionomcyin_stimulated_Th17_Primary_Cells	0.144951	1	1.69596e-14
E040-H3K27me3.narrowPeak	CD4+_CD25-_CD45RO+_Memory_Primary_Cells	1.19365	1	1.81519e-12	32664	11980	76554	439.1	E107-H3K27me3.narrowPeak	Skeletal_Muscle_Male	1.11001	1	4.75948e-12	66477	25650	192092	403.1	E021-H3K4me1.narrowPeak	iPS_DF_6.9_Cell_Line	0.388866	1	7.03176e-16	23236	17811	187283	192.7	E119-H3K9me3.narrowPeak	HMEC_Mammary_Epithelial	0.395962	1	2.51477e-13	12795	7770	271804	277.7	Human_LnCaP_AR_R1881-16hr_Chinnaiyan.bed	cistrome_cistrome LnCaP AR	0.172782	1	3.3296e-11	2673	1714	41186	345.3	E100-H3K27me3.narrowPeak	Psoas_Muscle	0.144918	1	1.84844e-12
E047-H3K27me3.narrowPeak	CD8_Naive_Primary_Cells	1.19295	1	1.60611e-12	31231	15416	175300	249	wgEncodeAwgTfbsBroadNhekEzh239875UniPk.narrowPeak	ChIP NHEK EZH2_(39875)	1.1083	1	5.2886e-12	14396	6582	7975	591.8	GSM1124068_SOX2.bed	codex Embryonic Stem Cell SOX2	0.388563	1	3.52541e-15	500	340	2308	400	E046-H3K27me3.narrowPeak	CD56_Primary_Cells	0.395882	1	1.26925e-15	38016	16426	116582	310.2	E111-H3K27me3.narrowPeak	Stomach_Smooth_Muscle	0.172573	1	3.81374e-15	35482	16246	155817	307.9	E126-H3K27me3.narrowPeak	NHDF-Ad_Adult_Dermal_Fibroblasts	0.144796	1	1.02187e-12
Human_MCF-7_H3K27me3_E2-3hr_Liu.bed	cistrome_epigenome MCF-7 H3K27me3	1.19246	1	1.88093e-12	21477	6319	48959	849.7	E010-H3K27me3.narrowPeak	H9_Derived_Neuron_Cultured_Cells	1.10813	1	5.76013e-12	50341	18583	251817	331.6	E079-H3K27me3.narrowPeak	Esophagus	0.388544	1	1.47672e-15	26436	12347	85895	236.3	E078-H3K9me3.narrowPeak	Duodenum_Smooth_Muscle	0.395384	1	1.77268e-14	2713	1488	134778	437.7	H1hesc_WE.bed	Weak Enhancer Segments	0.172544	1	1.04819e-15	16405	12352	123402	263	K562_CTCF.bed	CTCF Segments	0.144769	1	1.83782e-17
E056-H3K9me3.narrowPeak	Penis_Foreskin_Fibroblast_Primary_Cells_skin02	1.19039	1	2.646e-12	16940	9206	314736	337.6	E067-H3K9me3.narrowPeak	Brain_Angular_Gyrus	1.10499	1	1.1479e-11	1218	792	97767	267.6	E119-H3K27me3.narrowPeak	HMEC_Mammary_Epithelial	0.388364	1	6.17615e-16	37286	13065	181513	286.5	E039-H3K27me3.narrowPeak	CD4+_CD25-_CD45RA+_Naive_Primary_Cells	0.394717	1	8.87374e-16	35222	15095	115142	392	E128-H3K27me3.narrowPeak	NHLF_Lung_Fibroblasts	0.17248	1	1.77499e-15	37266	13989	130551	383	RXR__RAR_DR5.bed	jaspar_motifs	0.144651	1	1.43988e-16
E038-H3K27me3.narrowPeak	CD4_Naive_Primary_Cells	1.18974	1	1.46309e-12	18785	8403	62829	358.7	E127-H3K27me3.narrowPeak	NHEK-Epidermal_Keratinocytes	1.10157	1	5.33452e-12	66042	21484	230204	405.1	E122-H3K27me3.narrowPeak	HUVEC_Umbilical_Vein_Endothelial_Cells	0.388042	1	5.63517e-16	44551	12881	176690	456.8	E073-H3K27me3.narrowPeak	Brain_Mid_Frontal_Lobe	0.393491	1	1.33134e-15	39330	15094	123448	384.1	E072-H3K27me3.narrowPeak	Brain_Inferior_Temporal_Lobe	0.172359	1	3.05231e-15	35779	12608	109748	385.4	E103-H3K27me3.narrowPeak	Rectal_Smooth_Muscle	0.144591	1	1.10508e-13
E077-H3K27me3.narrowPeak	Duodenum_Mucosa	1.18722	1	1.31341e-12	42947	18284	151995	316.3	E024-H3K9me3.narrowPeak	4star	1.10102	1	3.82098e-11	5136	2931	260267	318.9	E114-H3K4me1.narrowPeak	A549_EtOH_0.02pct_Lung_Carcinoma	0.38766	1	1.39917e-15	46303	28489	202029	644.1	wgEncodeAwgTfbsSydhMcf7Gata3UcdUniPk.narrowPeak	ChIP MCF-7 GATA3_(SC-268)	0.39325	1	7.42266e-08	336	276	6081	494.1	diffNotHSC.bed	hematopoietic_ATACseq_GSE75384	0.172292	1	9.00504e-15	2620	2027	45768	524.6	Human_MCF-7_GATA3_No-treatment_White.bed	cistrome_cistrome MCF-7 GATA3	0.144463	1	3.7399e-11
GSM1097882_LYL1.bed	Mobilised CD34+ cells isolated from the healthly peripheral blood.	1.1868	1	8.15327e-11	777	358	1971	400	E101-H3K9me3.narrowPeak	Rectal_Mucosa.Donor_29	1.09795	1	9.22384e-12	1959	1313	120707	224.9	wgEncodeAwgTfbsBroadNhekEzh239875UniPk.narrowPeak	ChIP NHEK EZH2_(39875)	0.387473	1	4.62455e-14	14396	6582	7975	591.8	E027-H3K27me3.narrowPeak	Breast_Myoepithelial_Cells	0.392997	1	5.2214e-15	43490	15710	319446	306.8	wgEncodeAwgTfbsSydhHelas3P300sc584sc584IggrabUniPk.narrowPeak	ChIP HeLa-S3 p300_(SC-584)	0.172147	1	6.64364e-13	3186	2238	25852	316.1	lymphNotMyelo.bed	hematopoietic_ATACseq_GSE75384	0.144444	1	2.01749e-14
E119-H3K27me3.narrowPeak	HMEC_Mammary_Epithelial	1.18472	1	1.31341e-12	37286	13065	181513	286.5	E098-H3K9me3.narrowPeak	Pancreas	1.09672	1	1.06941e-11	17232	10863	251390	226.6	Human_VCaP_H3K4me1_regular-medium_Chinnaiyan.bed	cistrome_epigenome VCaP H3K4me1	0.387435	1	3.33551e-15	35226	14298	63069	1247.6	E002-H3K27me3.narrowPeak	ES-WA7_Cell_Line	0.392593	1	9.49745e-16	27340	11406	95078	365.3	E035-H3K27me3.narrowPeak	CD34_Primary_Cells	0.171883	1	2.15204e-14	11034	7182	55503	269.6	E028-H3K27me3.narrowPeak	Breast_vHMEC	0.144063	1	2.67919e-15
E021-H3K27me3.narrowPeak	iPS_DF_6.9_Cell_Line	1.18453	1	2.0041e-12	28385	10274	95847	247.6	E013-H3K9me3.narrowPeak	hESC_Derived_CD56+_Mesoderm_Cultured_Cells	1.09547	1	1.54963e-11	8980	4554	223866	528.3	E025-H3K4me1.narrowPeak	Adipose_Derived_Mesenchymal_Stem_Cell_Cultured_Cells	0.387269	1	1.29269e-15	59806	38848	312578	709.9	E116-H3K9me3.narrowPeak	GM12878_Lymphoblastoid	0.391415	1	3.14141e-15	3737	2207	59492	335.9	E002-H3K27me3.narrowPeak	ES-WA7_Cell_Line	0.171851	1	2.60146e-15	27340	11406	95078	365.3	E043-H3K27me3.narrowPeak	CD4+_CD25-_Th_Primary_Cells	0.14402	1	2.49258e-14
otherDiffLymphoidNotNK.bed	hematopoietic_ATACseq_GSE75384	1.18386	1	1.01485e-11	1455	873	9360	518.6	E078-H3K9me3.narrowPeak	Duodenum_Smooth_Muscle	1.09413	1	1.1934e-11	2713	1488	134778	437.7	E020-H3K4me1.narrowPeak	iPS-20b_Cell_Line	0.387255	1	9.02977e-16	40769	30200	289288	406.2	E005-H3K27me3.narrowPeak	H1_BMP4_Derived_Trophoblast_Cultured_Cells	0.388707	1	2.25643e-15	39869	13327	76270	282.6	wgEncodeAwgTfbsSydhShsy5yGata3sc269sc269UcdUniPk.narrowPeak	ChIP SH-SY5Y GATA3_(SC-269)	0.171827	1	1.66968e-12	1178	786	15879	467.4	E021-H3K9me3.narrowPeak	iPS_DF_6.9_Cell_Line	0.143941	1	8.11367e-08
E105-H3K27me3.narrowPeak	Right_Ventricle	1.18082	1	1.06108e-12	26356	13864	139718	286.5	E042-H3K27me3.narrowPeak	CD4+_CD25-_IL17+_PMA-Ionomcyin_stimulated_Th17_Primary_Cells	1.09343	1	2.66259e-12	34418	15508	132585	386.8	E125-H3K27me3.narrowPeak	NH-A_Astrocytes	0.387196	1	4.77472e-16	40269	16351	199061	322.4	E129-H3K9me3.narrowPeak	Osteoblasts	0.387955	1	2.30783e-14	1818	1384	180247	195.7	E125-H3K27me3.narrowPeak	NH-A_Astrocytes	0.171625	1	1.52736e-15	40269	16351	199061	322.4	E004-H3K4me1.narrowPeak	H1_BMP4_Derived_Mesendoderm_Cultured_Cells	0.143814	1	1.09557e-15
wgEncodeAwgTfbsBroadGm12878Ezh239875UniPk.narrowPeak	ChIP GM12878 EZH2_(39875)	1.18017	1	1.03424e-11	1936	1100	2470	320	wgEncodeAwgTfbsSydhNt2d1Suz12UcdUniPk.narrowPeak	ChIP NT2-D1 SUZ12	1.09272	1	4.37076e-12	7845	2971	3307	751	E109-H3K27me3.narrowPeak	Small_Intestine	0.386989	1	6.45267e-16	35908	18312	201231	212.6	E094-H3K9me3.narrowPeak	Gastric	0.387766	1	5.9031e-15	8826	5677	157542	204.2	E073-H3K27me3.narrowPeak	Brain_Mid_Frontal_Lobe	0.171557	1	2.86964e-15	39330	15094	123448	384.1	E037-H3K27me3.narrowPeak	CD4_Memory_Primary_Cells	0.143804	1	6.12905e-13
wgEncodeAwgTfbsSydhHelas3P300sc584sc584IggrabUniPk.narrowPeak	ChIP HeLa-S3 p300_(SC-584)	1.17961	1	1.4237e-11	3186	2238	25852	316.1	E104-H3K9me3.narrowPeak	Right_Atrium	1.09231	1	4.27789e-12	1086	752	53841	203.5	wgEncodeAwgTfbsBroadHuvecEzh239875UniPk.narrowPeak	ChIP HUVEC EZH2_(39875)	0.386971	1	2.95143e-14	17775	5863	6232	1540.6	E042-H3K9me3.narrowPeak	CD4+_CD25-_IL17+_PMA-Ionomcyin_stimulated_Th17_Primary_Cells	0.387037	1	4.48083e-15	2805	1546	78727	359.5	E052-H3K27me3.narrowPeak	Muscle_Satellite_Cultured_Cells	0.171514	1	1.26346e-15	47297	19606	291852	367.2	E002-H3K27me3.narrowPeak	ES-WA7_Cell_Line	0.143692	1	4.39705e-14
E111-H3K27me3.narrowPeak	Stomach_Smooth_Muscle	1.1779	1	1.08069e-12	35482	16246	155817	307.9	E015-H3K9me3.narrowPeak	HUES6_Cell_Line	1.09139	1	3.01761e-11	6630	3938	342240	379	E002-H3K4me1.narrowPeak	ES-WA7_Cell_Line	0.386658	1	8.31861e-16	11790	9621	155088	192.6	GSM614003_TAL1.bed	T-cell acute lymphoblastic leukaemia (T-ALL) cell line.	0.386726	1	3.4209e-13	175	111	1077	400	E033-H3K27me3.narrowPeak	CD3_Primary_Cells_Cord_BI	0.171308	1	3.96798e-14	15127	8642	39591	287.6	stemNotDiff.bed	hematopoietic_ATACseq_GSE75384	0.143658	1	8.94396e-12
tCellNotBCell.bed	hematopoietic_ATACseq_GSE75384	1.1761	1	8.16755e-12	1226	775	7731	514.8	wgEncodeAwgTfbsBroadH1hescEzh239875UniPk.narrowPeak	ChIP H1-hESC EZH2_(39875)	1.09097	1	3.43104e-12	16469	5943	6367	1429.4	E074-H3K27me3.narrowPeak	Brain_Substantia_Nigra	0.386616	1	6.28861e-16	23566	12157	137148	226.4	E074-H3K9me3.narrowPeak	Brain_Substantia_Nigra	0.386205	1	1.09715e-14	1588	1047	150390	271	Human_metastatic-prostate-cancer-tissue_H3K27me3_No-treatment_Chinnaiyan.bed	cistrome_epigenome metastatic prostate cancer tissue H3K27me3	0.171277	1	1.04981e-14	7144	2034	15458	1390.4	E039-H3K27me3.narrowPeak	CD4+_CD25-_CD45RA+_Naive_Primary_Cells	0.143656	1	3.24934e-14
Gm12878_WE.bed	Weak Enhancer Segments	1.17591	1	5.52045e-12	2479	1999	48793	243.9	E051-H3K27me3.narrowPeak	Mobilized_CD34_Primary_Cells_Male	1.09096	1	3.19625e-12	64677	20209	236036	367.1	E095-H3K4me1.narrowPeak	Left_Ventricle	0.386572	1	1.10021e-15	40734	27258	268306	297.2	E036-H3K27me3.narrowPeak	CD34_Cultured_Cells	0.385742	1	8.84317e-16	46193	24686	292043	232.1	E071-H3K27me3.narrowPeak	Brain_Hippocampus_Middle	0.171252	1	1.50396e-15	55040	17021	129447	466.3	E036-H3K27me3.narrowPeak	CD34_Cultured_Cells	0.143648	1	2.63808e-14
E073-H3K27me3.narrowPeak	Brain_Mid_Frontal_Lobe	1.17581	1	1.14369e-12	39330	15094	123448	384.1	E050-H3K27me3.narrowPeak	Mobilized_CD34_Primary_Cells_Female	1.08932	1	3.20274e-12	64453	18094	188829	494.1	E100-H3K4me1.narrowPeak	Psoas_Muscle	0.386448	1	1.03064e-15	23760	16591	196301	266	E077-H3K27me3.narrowPeak	Duodenum_Mucosa	0.384787	1	9.9393e-16	42947	18284	151995	316.3	E023-H3K27me3.narrowPeak	Mesenchymal_Stem_Cell_Derived_Adipocyte_Cultured_Cells	0.171159	1	4.29382e-15	36640	19399	307913	364.5	E011-H3K4me1.narrowPeak	hESC_Derived_CD184+_Endoderm_Cultured_Cells	0.143501	1	4.69328e-16
Human_MCF-7_ESR1_E2-45min_Hurtado.bed	cistrome_cistrome MCF-7 ESR1	1.17571	1	1.2061e-10	6877	3356	24609	482.2	E036-H3K27me3.narrowPeak	CD34_Cultured_Cells	1.08747	1	2.63537e-12	46193	24686	292043	232.1	wgEncodeAwgTfbsBroadNhaEzh239875UniPk.narrowPeak	ChIP NH-A EZH2_(39875)	0.386231	1	4.05271e-14	15527	5968	6488	918	Helas3_WE.bed	Weak Enhancer Segments	0.384514	1	5.46201e-15	2792	2433	62178	250	E099-H3K27me3.narrowPeak	Placenta_Amnion	0.171158	1	2.74655e-14	34475	10642	40652	483.4	wgEncodeAwgTfbsSydhGm12878JundUniPk.narrowPeak	ChIP GM12878 JunD	0.143435	1	2.01548e-08
Human_T47D_PGR_E2-45min_Brown.bed	cistrome_cistrome T47D PGR	1.17401	1	1.37173e-10	4230	1622	5403	1119.5	E011-H3K9me3.narrowPeak	hESC_Derived_CD184+_Endoderm_Cultured_Cells	1.08666	1	1.27747e-11	5399	3193	213267	719.6	E028-H3K4me1.narrowPeak	Breast_vHMEC	0.386097	1	1.37005e-15	48136	32407	354089	361.4	E028-H3K9me3.narrowPeak	Breast_vHMEC	0.384004	1	5.27895e-12	4844	2905	192863	557.9	E120-H3K27me3.narrowPeak	HSMM_Skeletal_Muscle_Myoblasts	0.171022	1	3.01417e-14	20774	10766	126488	253.3	E113-H3K27me3.narrowPeak	Spleen	0.143287	1	1.22336e-11
GSM1124068_SOX2.bed	codex Embryonic Stem Cell SOX2	1.17391	1	2.68636e-12	500	340	2308	400	Huvec_R.bed	Repressed Segments	1.0863	1	1.20254e-11	112740	51942	1592905	1242.8	E014-H3K4me1.narrowPeak	HUES48_Cell_Line	0.386078	1	7.56581e-16	48406	34368	314776	444.7	Human_metastatic-prostate-cancer-tissue_H3K27me3_No-treatment_Chinnaiyan.bed	cistrome_epigenome metastatic prostate cancer tissue H3K27me3	0.382448	1	2.06347e-15	7144	2034	15458	1390.4	E065-H3K9me3.narrowPeak	Aorta	0.170641	1	1.04902e-14	2596	1712	124507	191.8	E013-H3K4me1.narrowPeak	hESC_Derived_CD56+_Mesoderm_Cultured_Cells	0.143285	1	5.64817e-16
Hepg2_WE.bed	Weak Enhancer Segments	1.17378	1	6.62159e-12	644	524	11039	163.7	E129-H3K27me3.narrowPeak	Osteoblasts	1.08627	1	4.08029e-12	49484	18501	309622	357	E007-H3K4me1.narrowPeak	H1_Derived_Neuronal_Progenitor_Cultured_Cells	0.386075	1	6.77067e-16	32210	23669	262404	199.8	E042-H3K27me3.narrowPeak	CD4+_CD25-_IL17+_PMA-Ionomcyin_stimulated_Th17_Primary_Cells	0.381442	1	6.66982e-16	34418	15508	132585	386.8	E046-H3K9me3.narrowPeak	CD56_Primary_Cells	0.170633	1	2.05369e-15	9021	4862	220089	327	E110-H3K27me3.narrowPeak	Stomach_Mucosa	0.143266	1	6.21596e-15
E119-H3K9me3.narrowPeak	HMEC_Mammary_Epithelial	1.17324	1	3.14044e-12	12795	7770	271804	277.7	E039-H3K27me3.narrowPeak	CD4+_CD25-_CD45RA+_Naive_Primary_Cells	1.08508	1	2.1615e-12	35222	15095	115142	392	E068-H3K27me3.narrowPeak	Brain_Anterior_Caudate	0.385874	1	9.76246e-16	17165	7698	52286	291.5	E058-H3K9me3.narrowPeak	Penis_Foreskin_Keratinocyte_Primary_Cells_skin03	0.379144	1	2.57563e-13	14171	7235	301065	383	Human_MCF-7_H3R17me2_No-treatment_Brown.bed	cistrome_epigenome MCF-7 H3R17me2	0.17048	1	1.49079e-07	1359	713	4241	1177.5	E041-H3K27me3.narrowPeak	CD4+_CD25-_IL17-_PMA-Ionomycin_stimulated_MACS_purified_Th_Primary_Cells	0.143102	1	7.85967e-15
E045-H3K27me3.narrowPeak	CD4+_CD25int_CD127+_Tmem_Primary_Cells	1.17127	1	1.52384e-12	36945	15270	113136	311.9	E017-H3K27me3.narrowPeak	IMR90_Cell_Line	1.08421	1	5.47603e-12	55525	21161	299272	338.4	wgEncodeAwgTfbsSydhH1hescSuz12UcdUniPk.narrowPeak	ChIP H1-hESC SUZ12	0.385851	1	6.64517e-14	3691	2160	4784	309.9	E076-H3K27me3.narrowPeak	Colon_Smooth_Muscle	0.378996	1	9.91573e-16	46945	12663	65497	635.5	wgEncodeAwgTfbsBroadHmecEzh239875UniPk.narrowPeak	ChIP HMEC EZH2_(39875)	0.170286	1	4.16003e-10	7869	3593	4622	505.5	E053-H3K27me3.narrowPeak	Neurosphere_Cultured_Cells_Cortex_Derived	0.143099	1	1.061e-14
E059-H3K27me3.narrowPeak	Penis_Foreskin_Melanocyte_Primary_Cells_skin01	1.17056	1	1.22784e-12	37692	16349	100360	292.1	E076-H3K27me3.narrowPeak	Colon_Smooth_Muscle	1.08197	1	2.46728e-12	46945	12663	65497	635.5	E072-H3K27me3.narrowPeak	Brain_Inferior_Temporal_Lobe	0.385775	1	5.00942e-16	35779	12608	109748	385.4	Human_VCaP_H3K27me3_regular-medium_Chinnaiyan.bed	cistrome_epigenome VCaP H3K27me3	0.378406	1	4.26288e-15	4359	1390	14481	1429.8	wgEncodeAwgTfbsSydhHuvecGata2UcdUniPk.narrowPeak	ChIP HUVEC GATA-2	0.170216	1	2.05694e-14	5558	3248	27452	412.7	E016-H3K4me1.narrowPeak	HUES64_Cell_Line	0.143038	1	6.48825e-16
E002-H3K27me3.narrowPeak	ES-WA7_Cell_Line	1.16998	1	1.14423e-12	27340	11406	95078	365.3	E122-H3K27me3.narrowPeak	HUVEC_Umbilical_Vein_Endothelial_Cells	1.08165	1	2.47366e-12	44551	12881	176690	456.8	Human_Ishikawa_ESR1_E2-45min_Liu.bed	cistrome_cistrome Ishikawa ESR1	0.385736	1	1.01244e-14	632	318	3799	703.1	E056-H3K9me3.narrowPeak	Penis_Foreskin_Fibroblast_Primary_Cells_skin02	0.378284	1	2.79575e-13	16940	9206	314736	337.6	E113-H3K27me3.narrowPeak	Spleen	0.170204	1	2.64075e-13	19795	10997	57437	213.7	E122-H3K27me3.narrowPeak	HUVEC_Umbilical_Vein_Endothelial_Cells	0.142813	1	3.04417e-14
E026-H3K9me3.narrowPeak	Bone_Marrow_Derived_Mesenchymal_Stem_Cell_Cultured_Cells	1.16782	1	2.52363e-12	2765	1844	170622	295.7	E128-H3K27me3.narrowPeak	NHLF_Lung_Fibroblasts	1.08071	1	3.2799e-12	37266	13989	130551	383	E067-H3K27me3.narrowPeak	Brain_Angular_Gyrus	0.385569	1	4.7927e-16	31952	11532	102020	434.3	E019-H3K9me3.narrowPeak	iPS-18_Cell_Line	0.377717	1	4.62832e-14	4090	2405	217812	509.1	E049-H3K27me3.narrowPeak	Chondrocytes_from_Bone_Marrow_Derived_Mesenchymal_Stem_Cell_Cultured_Cells	0.170089	1	2.88536e-15	49483	19001	322175	461.3	E015-H3K4me1.narrowPeak	HUES6_Cell_Line	0.14278	1	4.42531e-16
E043-H3K27me3.narrowPeak	CD4+_CD25-_Th_Primary_Cells	1.16555	1	1.33541e-12	48605	17669	166658	415.5	E111-H3K9me3.narrowPeak	Stomach_Smooth_Muscle	1.08065	1	5.82768e-12	666	494	69918	246.5	H1hesc_PF.bed	Promoter Flank Segments	0.385209	1	8.70024e-16	2956	2513	33007	282.1	E125-H3K27me3.narrowPeak	NH-A_Astrocytes	0.377196	1	8.62348e-16	40269	16351	199061	322.4	E009-H3K27me3.narrowPeak	H9_Derived_Neuronal_Progenitor_Cultured_Cells	0.17008	1	8.97876e-16	55784	18081	215158	426	E062-H3K27me3.narrowPeak	Peripheral_Blood_Mononuclear_Primary_Cells	0.142289	1	5.01984e-15
E122-H3K27me3.narrowPeak	HUVEC_Umbilical_Vein_Endothelial_Cells	1.16345	1	1.31838e-12	44551	12881	176690	456.8	E102-H3K9me3.narrowPeak	Rectal_Mucosa.Donor_31	1.08004	1	9.94595e-12	1518	1074	148364	240.1	E019-H3K4me1.narrowPeak	iPS-18_Cell_Line	0.385155	1	7.88617e-16	47659	32324	213365	596.8	E113-H3K9me3.narrowPeak	Spleen	0.376887	1	1.9111e-15	35279	19660	275470	235.8	E002-H3K4me1.narrowPeak	ES-WA7_Cell_Line	0.170077	1	5.75463e-16	11790	9621	155088	192.6	Human_MCF-7_H3R17me2_No-treatment_Brown.bed	cistrome_epigenome MCF-7 H3R17me2	0.142172	1	3.39718e-07
E039-H3K27me3.narrowPeak	CD4+_CD25-_CD45RA+_Naive_Primary_Cells	1.16192	1	1.11032e-12	35222	15095	115142	392	E062-H3K9me3.narrowPeak	Peripheral_Blood_Mononuclear_Primary_Cells	1.07977	1	6.90158e-12	6147	2656	97775	552.8	E018-H3K4me1.narrowPeak	iPS-15b_Cell_Line	0.385019	1	8.21028e-16	40399	31042	334991	389.9	E063-H3K27me3.narrowPeak	Adipose_Nuclei	0.375284	1	1.32708e-15	51401	21835	207798	355.3	diffNotStem.bed	hematopoietic_ATACseq_GSE75384	0.169952	1	6.26166e-15	2213	1720	39639	522.1	wgEncodeAwgTfbsBroadHelas3Ezh239875UniPk.narrowPeak	ChIP HeLa-S3 EZH2_(39875)	0.14216	1	1.27126e-08
E127-H3K9me3.narrowPeak	NHEK-Epidermal_Keratinocytes	1.16168	1	3.97214e-12	6821	4389	155989	237.5	E124-H3K9me3.narrowPeak	Monocytes-CD14+_RO01746	1.07808	1	2.14886e-12	31503	12842	220527	517.1	E096-H3K27me3.narrowPeak	Lung	0.384992	1	1.53381e-15	16223	8355	85642	274.5	E027-H3K9me3.narrowPeak	Breast_Myoepithelial_Cells	0.375158	1	1.12059e-14	10159	5621	366285	323.8	E077-H3K9me3.narrowPeak	Duodenum_Mucosa	0.169934	1	1.82167e-14	3955	2371	223454	278.1	Human_MCF-7_ESR1_E2-45min_Brown.bed	cistrome_cistrome MCF-7 ESR1	0.142138	1	6.72369e-09
GSM722706_RUNX1T1.bed	Kasumi-1 (AML FAB M2) with t(8;21) translocation and mismatch siRNA derived from the DSMZ.	1.16112	1	2.16482e-10	2070	908	3278	400	E037-H3K27me3.narrowPeak	CD4_Memory_Primary_Cells	1.07728	1	1.59237e-12	14188	6693	36137	367.7	E128-H3K27me3.narrowPeak	NHLF_Lung_Fibroblasts	0.384697	1	5.45393e-16	37266	13989	130551	383	E055-H3K9me3.narrowPeak	Penis_Foreskin_Fibroblast_Primary_Cells_skin01	0.374904	1	8.06197e-14	22828	12333	439063	306	E026-H3K27me3.narrowPeak	Bone_Marrow_Derived_Mesenchymal_Stem_Cell_Cultured_Cells	0.169904	1	2.17734e-15	46387	17615	281141	409.9	E018-H3K4me1.narrowPeak	iPS-15b_Cell_Line	0.142135	1	4.81971e-16
Human_A594--cells_NR3C1_DEX-1hr_Myers.bed	cistrome_cistrome A594 cells NR3C1	1.16002	1	7.79052e-12	6742	2567	11066	1790.2	E103-H3K27me3.narrowPeak	Rectal_Smooth_Muscle	1.07588	1	2.37725e-12	33677	18423	164869	207.2	E113-H3K27me3.narrowPeak	Spleen	0.384688	1	1.87772e-15	19795	10997	57437	213.7	E047-H3K9me3.narrowPeak	CD8_Naive_Primary_Cells	0.374558	1	1.47677e-15	1716	910	66663	530	E077-H3K27me3.narrowPeak	Duodenum_Mucosa	0.169833	1	3.70882e-15	42947	18284	151995	316.3	Human_MCF-7_H3K27me3_DMSO-3hr_Liu.bed	cistrome_epigenome MCF-7 H3K27me3	0.142094	1	5.32177e-13
E103-H3K27me3.narrowPeak	Rectal_Smooth_Muscle	1.15891	1	1.26927e-12	33677	18423	164869	207.2	wgEncodeAwgTfbsBroadHsmmEzh239875UniPk.narrowPeak	ChIP HSMM EZH2_(39875)	1.07585	1	6.43323e-12	2728	1218	1539	459.8	E126-H3K27me3.narrowPeak	NHDF-Ad_Adult_Dermal_Fibroblasts	0.384464	1	1.02118e-15	17334	8436	70203	276.6	E102-H3K9me3.narrowPeak	Rectal_Mucosa.Donor_31	0.374316	1	1.68011e-14	1518	1074	148364	240.1	E100-H3K27me3.narrowPeak	Psoas_Muscle	0.169818	1	3.91514e-14	26813	14351	119670	201.8	Human_A594--cells_NR3C1_DEX-1hr_Myers.bed	cistrome_cistrome A594 cells NR3C1	0.142035	1	2.63305e-14
E071-H3K27me3.narrowPeak	Brain_Hippocampus_Middle	1.15539	1	1.1159e-12	55040	17021	129447	466.3	E044-H3K9me3.narrowPeak	CD4+_CD25+_CD127-_Treg_Primary_Cells	1.07484	1	3.77145e-12	4135	2210	145102	401.8	E128-H3K4me1.narrowPeak	NHLF_Lung_Fibroblasts	0.3844	1	2.05166e-15	29868	20782	167405	332.4	E075-H3K27me3.narrowPeak	Colonic_Mucosa	0.374307	1	1.04171e-15	52785	22767	185405	253.2	E016-H3K4me1.narrowPeak	HUES64_Cell_Line	0.169643	1	5.30174e-16	39497	29815	292493	446.4	E020-H3K4me1.narrowPeak	iPS-20b_Cell_Line	0.141849	1	6.39652e-16
E046-H3K27me3.narrowPeak	CD56_Primary_Cells	1.15478	1	1.37611e-12	38016	16426	116582	310.2	E043-H3K27me3.narrowPeak	CD4+_CD25-_Th_Primary_Cells	1.07368	1	2.11649e-12	48605	17669	166658	415.5	E008-H3K27me3.narrowPeak	H9_Cell_Line	0.384238	1	9.08396e-16	24693	8446	38910	414.9	Human_APL164-cells_H3K27me3_No-treatment_Stunnenberg.bed	cistrome_epigenome APL164 cells H3K27me3	0.374142	1	2.55324e-15	21873	6108	15017	1038.1	E126-H3K27me3.narrowPeak	NHDF-Ad_Adult_Dermal_Fibroblasts	0.169582	1	4.78381e-14	17334	8436	70203	276.6	E119-H3K9me3.narrowPeak	HMEC_Mammary_Epithelial	0.141742	1	6.94098e-10
E121-H3K27me3.narrowPeak	HSMMtube_Skeletal_Muscle_Myotubes_Derived_from_HSMM	1.15411	1	1.16727e-12	44607	18977	349372	405.1	E078-H3K27me3.narrowPeak	Duodenum_Smooth_Muscle	1.07344	1	2.61339e-12	63661	18200	107890	530	E052-H3K27me3.narrowPeak	Muscle_Satellite_Cultured_Cells	0.384182	1	5.9723e-16	47297	19606	291852	367.2	stemNotDiff.bed	hematopoietic_ATACseq_GSE75384	0.37379	1	1.31559e-14	1836	712	2234	523.2	myeloNotLymph.bed	hematopoietic_ATACseq_GSE75384	0.16949	1	3.03347e-15	1331	895	10171	516.7	hscNotDiff.bed	hematopoietic_ATACseq_GSE75384	0.141739	1	1.22095e-12
E063-H3K27me3.narrowPeak	Adipose_Nuclei	1.15236	1	9.94824e-13	51401	21835	207798	355.3	E053-H3K27me3.narrowPeak	Neurosphere_Cultured_Cells_Cortex_Derived	1.07135	1	3.05905e-12	43431	12164	115999	448.2	E033-H3K27me3.narrowPeak	CD3_Primary_Cells_Cord_BI	0.38386	1	7.13117e-16	15127	8642	39591	287.6	E024-H3K27me3.narrowPeak	4star	0.373625	1	1.20578e-15	35973	12677	222597	271.6	Human_MCF-7_GATA3_No-treatment_White.bed	cistrome_cistrome MCF-7 GATA3	0.169294	1	3.49015e-11	2625	1368	8885	1169.3	wgEncodeAwgTfbsBroadH1hescEzh239875UniPk.narrowPeak	ChIP H1-hESC EZH2_(39875)	0.141678	1	6.82921e-09
E006-H3K9me3.narrowPeak	H1_Derived_Mesenchymal_Stem_Cells	1.14998	1	1.26642e-12	6739	4469	248522	224.1	E027-H3K9me3.narrowPeak	Breast_Myoepithelial_Cells	1.07132	1	1.27065e-11	10159	5621	366285	323.8	E035-H3K27me3.narrowPeak	CD34_Primary_Cells	0.383843	1	6.17615e-16	11034	7182	55503	269.6	E122-H3K9me3.narrowPeak	HUVEC_Umbilical_Vein_Endothelial_Cells	0.373486	1	2.13281e-11	3285	2470	224772	225.3	wgEncodeAwgTfbsBroadH1hescEzh239875UniPk.narrowPeak	ChIP H1-hESC EZH2_(39875)	0.169249	1	9.34161e-11	16469	5943	6367	1429.4	E012-H3K4me1.narrowPeak	hESC_Derived_CD56+_Ectoderm_Cultured_Cells	0.14142	1	3.48532e-16
K562_WE.bed	Weak Enhancer Segments	1.1495	1	3.79325e-12	2381	1852	38819	201	E075-H3K9me3.narrowPeak	Colonic_Mucosa	1.07093	1	3.6187e-12	9330	5748	149780	232.8	wgEncodeAwgTfbsBroadNhdfadEzh239875UniPk.narrowPeak	ChIP NHDF-Ad EZH2_(39875)	0.383737	1	5.03075e-14	13607	5301	5736	823	E043-H3K27me3.narrowPeak	CD4+_CD25-_Th_Primary_Cells	0.373316	1	6.57241e-16	48605	17669	166658	415.5	E025-H3K27me3.narrowPeak	Adipose_Derived_Mesenchymal_Stem_Cell_Cultured_Cells	0.169224	1	1.92381e-15	53283	22130	300249	441.8	E040-H3K27me3.narrowPeak	CD4+_CD25-_CD45RO+_Memory_Primary_Cells	0.141394	1	2.76849e-13
E021-H3K9me3.narrowPeak	iPS_DF_6.9_Cell_Line	1.14928	1	1.05082e-11	1394	1115	61601	168	E043-H3K9me3.narrowPeak	CD4+_CD25-_Th_Primary_Cells	1.06705	1	2.15482e-12	3351	1796	129594	447.6	E054-H3K27me3.narrowPeak	Neurosphere_Cultured_Cells_Ganglionic_Eminence_Derived	0.383689	1	7.30015e-16	22540	10039	89616	240.9	E041-H3K9me3.narrowPeak	CD4+_CD25-_IL17-_PMA-Ionomycin_stimulated_MACS_purified_Th_Primary_Cells	0.372936	1	1.76308e-15	1722	991	98944	378.7	E101-H3K27me3.narrowPeak	Rectal_Mucosa.Donor_29	0.169223	1	8.98272e-15	32398	16614	178729	250.5	GSM1124071_NANOG.bed	codex Embryonic Stem Cell NANOG	0.141385	1	1.87442e-15
E124-H3K9me3.narrowPeak	Monocytes-CD14+_RO01746	1.14876	1	1.01072e-12	31503	12842	220527	517.1	E009-H3K27me3.narrowPeak	H9_Derived_Neuronal_Progenitor_Cultured_Cells	1.06678	1	4.78521e-12	55784	18081	215158	426	E006-H3K27me3.narrowPeak	H1_Derived_Mesenchymal_Stem_Cells	0.383607	1	7.35452e-16	21778	12044	117340	221.9	E128-H3K27me3.narrowPeak	NHLF_Lung_Fibroblasts	0.372763	1	9.50265e-16	37266	13989	130551	383	E013-H3K9me3.narrowPeak	hESC_Derived_CD56+_Mesoderm_Cultured_Cells	0.169138	1	2.27385e-14	8980	4554	223866	528.3	E122-H3K9me1.narrowPeak	HUVEC_Umbilical_Vein_Endothelial_Cells	0.14128	1	2.96437e-16
lymphNotMyelo.bed	hematopoietic_ATACseq_GSE75384	1.14866	1	8.72939e-12	3535	1751	11226	522.7	E074-H3K9me3.narrowPeak	Brain_Substantia_Nigra	1.06649	1	1.01494e-11	1588	1047	150390	271	E100-H3K27me3.narrowPeak	Psoas_Muscle	0.383153	1	7.95414e-16	26813	14351	119670	201.8	E079-H3K9me3.narrowPeak	Esophagus	0.372489	1	2.69384e-15	19801	12127	258176	215.8	wgEncodeAwgTfbsSydhH1hescSuz12UcdUniPk.narrowPeak	ChIP H1-hESC SUZ12	0.168965	1	4.2205e-10	3691	2160	4784	309.9	E045-H3K27me3.narrowPeak	CD4+_CD25int_CD127+_Tmem_Primary_Cells	0.141241	1	2.22204e-13
E125-H3K27me3.narrowPeak	NH-A_Astrocytes	1.14706	1	1.01723e-12	40269	16351	199061	322.4	E029-H3K9me3.narrowPeak	CD14_Primary_Cells	1.06469	1	5.83375e-12	16684	7287	223443	484.6	E071-H3K27me3.narrowPeak	Brain_Hippocampus_Middle	0.382954	1	4.35951e-16	55040	17021	129447	466.3	E040-H3K9me3.narrowPeak	CD4+_CD25-_CD45RO+_Memory_Primary_Cells	0.372233	1	1.33039e-15	1240	812	108267	336.4	wgEncodeAwgTfbsBroadHsmmtEzh239875UniPk.narrowPeak	ChIP HSMMtube EZH2_(39875)	0.168509	1	4.14959e-10	5527	2387	2696	499.3	E047-H3K27me3.narrowPeak	CD8_Naive_Primary_Cells	0.141002	1	2.38044e-13
E042-H3K27me3.narrowPeak	CD4+_CD25-_IL17+_PMA-Ionomcyin_stimulated_Th17_Primary_Cells	1.14702	1	1.02173e-12	34418	15508	132585	386.8	E047-H3K27me3.narrowPeak	CD8_Naive_Primary_Cells	1.06209	1	1.61576e-12	31231	15416	175300	249	E120-H3K4me1.narrowPeak	HSMM_Skeletal_Muscle_Myoblasts	0.38288	1	1.98137e-15	36576	24752	205504	424.8	E112-H3K9me3.narrowPeak	Thymus	0.372007	1	2.85811e-15	2919	2035	29697	148.5	E107-H3K27me3.narrowPeak	Skeletal_Muscle_Male	0.168408	1	8.70947e-16	66477	25650	192092	403.1	E048-H3K27me3.narrowPeak	CD8_Memory_Primary_Cells	0.140992	1	4.0576e-13
E022-H3K27me3.narrowPeak	iPS_DF_19.11_Cell_Line	1.14663	1	1.86219e-12	26180	11152	68203	253.3	laminB1Lads.bed	UCSC LaminB1 Lads	1.06005	1	5.36009e-12	57503	1186	1296	874932	wgEncodeAwgTfbsBroadNhlfEzh239875UniPk.narrowPeak	ChIP NHLF EZH2_(39875)	0.382278	1	1.89469e-14	12796	5767	7025	581.8	E114-H3K27me3.narrowPeak	A549_EtOH_0.02pct_Lung_Carcinoma	0.371923	1	4.94463e-15	31156	12143	215893	447.4	E003-H3K9me3.narrowPeak	H1_Cell_Line	0.168404	1	1.44929e-14	7462	4486	307462	213.7	GSM607953_TAL1.bed	CD34+ Umbilical Cord Blood (UCB) were differentiated into megakaryocytes for 10 days.	0.140969	1	3.48882e-13
E036-H3K27me3.narrowPeak	CD34_Cultured_Cells	1.1465	1	1.08069e-12	46193	24686	292043	232.1	E008-H3K27me3.narrowPeak	H9_Cell_Line	1.05687	1	1.69534e-12	24693	8446	38910	414.9	E120-H3K27me3.narrowPeak	HSMM_Skeletal_Muscle_Myoblasts	0.381996	1	8.56431e-16	20774	10766	126488	253.3	E029-H3K9me3.narrowPeak	CD14_Primary_Cells	0.371577	1	2.6814e-15	16684	7287	223443	484.6	wgEncodeAwgTfbsSydhMcf7Gata3UcdUniPk.narrowPeak	ChIP MCF-7 GATA3_(SC-268)	0.168285	1	4.16185e-05	336	276	6081	494.1	E014-H3K4me1.narrowPeak	HUES48_Cell_Line	0.140781	1	6.4384e-16
E076-H3K27me3.narrowPeak	Colon_Smooth_Muscle	1.1451	1	1.08069e-12	46945	12663	65497	635.5	E025-H3K9me3.narrowPeak	Adipose_Derived_Mesenchymal_Stem_Cell_Cultured_Cells	1.05518	1	1.05435e-11	1715	1197	216512	343	E049-H3K27me3.narrowPeak	Chondrocytes_from_Bone_Marrow_Derived_Mesenchymal_Stem_Cell_Cultured_Cells	0.381812	1	7.48547e-16	49483	19001	322175	461.3	E112-H3K27me3.narrowPeak	Thymus	0.371258	1	9.61559e-16	55552	14736	44640	574.4	E102-H3K27me3.narrowPeak	Rectal_Mucosa.Donor_31	0.168251	1	8.39334e-15	36188	15821	129148	310.5	E097-H3K4me1.narrowPeak	Ovary	0.140756	1	7.90209e-16
E004-H3K27me3.narrowPeak	H1_BMP4_Derived_Mesendoderm_Cultured_Cells	1.14275	1	1.45926e-12	40130	11730	77713	359.3	Sox2.bed	jaspar_motifs	1.05504	1	7.7387e-12	279	166	2040	999	E026-H3K4me1.narrowPeak	Bone_Marrow_Derived_Mesenchymal_Stem_Cell_Cultured_Cells	0.381704	1	1.44859e-15	54155	33471	233572	643.4	wgEncodeAwgTfbsSydhMcf7Znf217UcdUniPk.narrowPeak	ChIP MCF-7 ZNF217	0.370954	1	6.17973e-11	2284	1263	9927	567.7	Hepg2_PF.bed	Promoter Flank Segments	0.16813	1	3.83307e-16	1978	1567	30641	195.3	E021-H3K4me1.narrowPeak	iPS_DF_6.9_Cell_Line	0.140745	1	4.85286e-16
Human_Caco-2-differentiated_GATA6_No-treatment_Shivdasani.bed	cistrome_cistrome Caco-2(differentiated) GATA6	1.14248	1	3.6226e-11	207	144	3327	651.7	Gm12878_R.bed	Repressed Segments	1.05339	1	7.08932e-12	135957	52797	718625	3023.8	E121-H3K27me3.narrowPeak	HSMMtube_Skeletal_Muscle_Myotubes_Derived_from_HSMM	0.381612	1	7.93312e-16	44607	18977	349372	405.1	E032-H3K27me3.narrowPeak	CD19_Primary_Cells_Peripheral_UW	0.370611	1	6.82916e-16	44526	18783	178963	291.5	E024-H3K9me3.narrowPeak	4star	0.168062	1	4.75721e-14	5136	2931	260267	318.9	E114-H3K4me1.narrowPeak	A549_EtOH_0.02pct_Lung_Carcinoma	0.140722	1	4.00957e-16
E005-H3K27me3.narrowPeak	H1_BMP4_Derived_Trophoblast_Cultured_Cells	1.13818	1	1.74891e-12	39869	13327	76270	282.6	E075-H3K27me3.narrowPeak	Colonic_Mucosa	1.0524	1	2.25786e-12	52785	22767	185405	253.2	Human_T47D_H3K4me1_E2-45min-3hr_Liu.bed	cistrome_epigenome T47D H3K4me1	0.381418	1	3.03499e-15	19210	9005	35725	934.2	E004-H3K27me3.narrowPeak	H1_BMP4_Derived_Mesendoderm_Cultured_Cells	0.370192	1	9.2947e-16	40130	11730	77713	359.3	E071-H3K9me3.narrowPeak	Brain_Hippocampus_Middle	0.16787	1	3.27543e-14	2490	1417	136353	422.5	E019-H3K4me1.narrowPeak	iPS-18_Cell_Line	0.140545	1	5.93333e-16
E023-H3K27me3.narrowPeak	Mesenchymal_Stem_Cell_Derived_Adipocyte_Cultured_Cells	1.138	1	1.04227e-12	36640	19399	307913	364.5	E077-H3K9me3.narrowPeak	Duodenum_Mucosa	1.05192	1	1.48756e-11	3955	2371	223454	278.1	E002-H3K27me3.narrowPeak	ES-WA7_Cell_Line	0.381349	1	4.70673e-16	27340	11406	95078	365.3	E071-H3K27me3.narrowPeak	Brain_Hippocampus_Middle	0.370078	1	9.34403e-16	55040	17021	129447	466.3	NR3C1.bed	jaspar_motifs	0.167848	1	2.94485e-15	166	100	1598	999	H1hesc_PF.bed	Promoter Flank Segments	0.140532	1	1.24292e-15
Human_MCF-7_RARG_CD437-1hr_White.bed	cistrome_cistrome MCF-7 RARG	1.1371	1	1.11561e-10	9383	3030	8859	1262.6	E113-H3K27me3.narrowPeak	Spleen	1.0516	1	1.90736e-12	19795	10997	57437	213.7	E073-H3K27me3.narrowPeak	Brain_Mid_Frontal_Lobe	0.381325	1	4.48844e-16	39330	15094	123448	384.1	H1hesc_PF.bed	Promoter Flank Segments	0.369719	1	3.47817e-16	2956	2513	33007	282.1	E008-H3K27me3.narrowPeak	H9_Cell_Line	0.167839	1	2.65352e-14	24693	8446	38910	414.9	E003-H3K4me1.narrowPeak	H1_Cell_Line	0.140422	1	6.06386e-16
E026-H3K27me3.narrowPeak	Bone_Marrow_Derived_Mesenchymal_Stem_Cell_Cultured_Cells	1.13298	1	9.99494e-13	46387	17615	281141	409.9	E096-H3K9me3.narrowPeak	Lung	1.05159	1	4.84763e-12	29359	18449	438415	208.8	E043-H3K27me3.narrowPeak	CD4+_CD25-_Th_Primary_Cells	0.381297	1	4.79907e-16	48605	17669	166658	415.5	wgEncodeAwgTfbsBroadGm12878Ezh239875UniPk.narrowPeak	ChIP GM12878 EZH2_(39875)	0.369665	1	9.47387e-15	1936	1100	2470	320	E123-H3K27me3.narrowPeak	K562_Leukemia	0.167781	1	1.88256e-15	14634	9665	123368	217.9	E118-H4K20me1.narrowPeak	HepG2_Hepatocellular_Carcinoma	0.14034	1	9.04901e-17
E049-H3K27me3.narrowPeak	Chondrocytes_from_Bone_Marrow_Derived_Mesenchymal_Stem_Cell_Cultured_Cells	1.13236	1	1.0469e-12	49483	19001	322175	461.3	E041-H3K27me3.narrowPeak	CD4+_CD25-_IL17-_PMA-Ionomycin_stimulated_MACS_purified_Th_Primary_Cells	1.05151	1	2.00208e-12	61265	17866	184455	501.3	E026-H3K27me3.narrowPeak	Bone_Marrow_Derived_Mesenchymal_Stem_Cell_Cultured_Cells	0.381226	1	5.9983e-16	46387	17615	281141	409.9	E122-H3K27me3.narrowPeak	HUVEC_Umbilical_Vein_Endothelial_Cells	0.369509	1	6.14045e-16	44551	12881	176690	456.8	E119-H3K27me3.narrowPeak	HMEC_Mammary_Epithelial	0.167741	1	7.88402e-15	37286	13065	181513	286.5	E052-H3K9me3.narrowPeak	Muscle_Satellite_Cultured_Cells	0.14024	1	6.55401e-09
Human_APL164-cells_H3K27me3_No-treatment_Stunnenberg.bed	cistrome_epigenome APL164 cells H3K27me3	1.13218	1	2.69513e-12	21873	6108	15017	1038.1	Helas3_R.bed	Repressed Segments	1.04606	1	6.56798e-12	128306	59016	1593594	1260.7	E047-H3K27me3.narrowPeak	CD8_Naive_Primary_Cells	0.381179	1	5.6946e-16	31231	15416	175300	249	E023-H3K27me3.narrowPeak	Mesenchymal_Stem_Cell_Derived_Adipocyte_Cultured_Cells	0.369216	1	1.80532e-15	36640	19399	307913	364.5	E036-H3K27me3.narrowPeak	CD34_Cultured_Cells	0.167723	1	1.79644e-15	46193	24686	292043	232.1	E038-H3K27me3.narrowPeak	CD4_Naive_Primary_Cells	0.140056	1	2.6781e-13
E118-H3K9me3.narrowPeak	HepG2_Hepatocellular_Carcinoma	1.12868	1	2.8881e-12	1359	823	97122	509.9	E110-H3K27me3.narrowPeak	Stomach_Mucosa	1.0453	1	1.98447e-12	64242	18570	119289	514.7	E110-H3K27me3.narrowPeak	Stomach_Mucosa	0.381089	1	3.84244e-16	64242	18570	119289	514.7	E107-H3K9me3.narrowPeak	Skeletal_Muscle_Male	0.368693	1	2.64337e-14	3867	2542	110622	227.3	E030-H3K9me3.narrowPeak	CD15_Primary_Cells	0.167709	1	9.64147e-16	10538	5313	242870	391.9	Human_VCaP_H3K27me3_regular-medium_Chinnaiyan.bed	cistrome_epigenome VCaP H3K27me3	0.140036	1	1.0186e-11
E095-H3K9me3.narrowPeak	Left_Ventricle	1.12784	1	9.71795e-13	3754	2436	192228	213.7	E036-H3K9me3.narrowPeak	CD34_Cultured_Cells	1.04435	1	3.32696e-12	11899	6849	237679	263.6	E012-H3K4me1.narrowPeak	hESC_Derived_CD56+_Ectoderm_Cultured_Cells	0.381018	1	6.30952e-16	77936	42491	258735	561.7	E096-H3K9me3.narrowPeak	Lung	0.368464	1	1.84653e-15	29359	18449	438415	208.8	E104-H3K9me3.narrowPeak	Right_Atrium	0.167685	1	8.28838e-15	1086	752	53841	203.5	Human_MCF-7_H3K27me3_E2-3hr_Liu.bed	cistrome_epigenome MCF-7 H3K27me3	0.139984	1	4.91677e-13
E108-H3K27me3.narrowPeak	Skeletal_Muscle_Female	1.12659	1	9.37791e-13	55700	22536	189539	365.3	E048-H3K27me3.narrowPeak	CD8_Memory_Primary_Cells	1.04238	1	1.25198e-12	14843	7022	34760	360.1	E066-H3K27me3.narrowPeak	Adult_Liver	0.381012	1	8.37419e-16	14681	8548	107945	247.1	Human_MDA-MB-231-Cells_ESR1,-DBDmut_E2-45min_Katzenellenbogen.bed	cistrome_cistrome MDA-MB-231 Cells ESR1, DBDmut	0.368245	1	1.57072e-14	311	254	2313	519.4	Human_MCF-7_ESR1_E2-45min_Brown.bed	cistrome_cistrome MCF-7 ESR1	0.167613	1	4.39374e-09	3817	1817	7217	1192.2	E104-H3K4me1.narrowPeak	Right_Atrium	0.139774	1	6.01409e-16
E051-H3K27me3.narrowPeak	Mobilized_CD34_Primary_Cells_Male	1.12257	1	9.99494e-13	64677	20209	236036	367.1	E128-H3K9me3.narrowPeak	NHLF_Lung_Fibroblasts	1.04228	1	3.33978e-11	579	442	16125	183.5	Human_T47D_H3K4me1_DMSO-45min-3hr_Liu.bed	cistrome_epigenome T47D H3K4me1	0.380963	1	3.73671e-15	26558	11938	43955	1031.3	E121-H3K27me3.narrowPeak	HSMMtube_Skeletal_Muscle_Myotubes_Derived_from_HSMM	0.368016	1	1.44323e-15	44607	18977	349372	405.1	E121-H3K27me3.narrowPeak	HSMMtube_Skeletal_Muscle_Myotubes_Derived_from_HSMM	0.167568	1	4.72974e-15	44607	18977	349372	405.1	E006-H3K9me3.narrowPeak	H1_Derived_Mesenchymal_Stem_Cells	0.13967	1	4.19274e-11
E128-H3K27me3.narrowPeak	NHLF_Lung_Fibroblasts	1.12175	1	1.06105e-12	37266	13989	130551	383	E028-H3K27me3.narrowPeak	Breast_vHMEC	1.04163	1	4.99115e-12	77036	23627	124081	614.8	GSM1501163_CEBPA.bed	Kasumi-1 (AML FAB M2) with t(8;21) translocation and RUNX1/ETO siRNA derived from the DSMZ.	0.380724	1	2.19772e-13	2938	1238	7272	400	E053-H3K9me3.narrowPeak	Neurosphere_Cultured_Cells_Cortex_Derived	0.366387	1	9.35041e-15	5203	2944	206695	329.9	E018-H3K4me1.narrowPeak	iPS-15b_Cell_Line	0.167439	1	4.78356e-16	40399	31042	334991	389.9	E126-H3K4me1.narrowPeak	NHDF-Ad_Adult_Dermal_Fibroblasts	0.139622	1	7.78105e-16
E041-H3K27me3.narrowPeak	CD4+_CD25-_IL17-_PMA-Ionomycin_stimulated_MACS_purified_Th_Primary_Cells	1.12072	1	1.01609e-12	61265	17866	184455	501.3	E038-H3K27me3.narrowPeak	CD4_Naive_Primary_Cells	1.03917	1	1.10081e-12	18785	8403	62829	358.7	GSM1257396_NR2F2.bed	codex Endometrial Stromal Cell NR2F2	0.380602	1	2.45164e-14	4178	2274	19927	400	E063-H3K9me3.narrowPeak	Adipose_Nuclei	0.366009	1	2.74967e-14	4198	2347	232267	324.4	E126-H3K4me1.narrowPeak	NHDF-Ad_Adult_Dermal_Fibroblasts	0.167396	1	1.01441e-15	24401	18534	191388	403	wgEncodeAwgTfbsSydhH1hescSuz12UcdUniPk.narrowPeak	ChIP H1-hESC SUZ12	0.139596	1	3.85976e-08
E058-H3K9me3.narrowPeak	Penis_Foreskin_Keratinocyte_Primary_Cells_skin03	1.11998	1	3.06922e-12	14171	7235	301065	383	E004-H3K9me3.narrowPeak	H1_BMP4_Derived_Mesendoderm_Cultured_Cells	1.03835	1	2.68693e-11	627	524	65901	210.7	wgEncodeAwgTfbsSydhHuvecCjunUniPk.narrowPeak	ChIP HUVEC c-Jun	0.380562	1	3.27509e-14	5315	2942	29522	275.3	E059-H3K9me3.narrowPeak	Penis_Foreskin_Melanocyte_Primary_Cells_skin01	0.365269	1	4.48431e-13	9033	5067	85196	282.7	E129-H3K27me3.narrowPeak	Osteoblasts	0.167253	1	1.09249e-15	49484	18501	309622	357	CMP_CLP_Not_HSC_Not_Diff.bed	hematopoietic_ATACseq_GSE75384	0.139527	1	4.99464e-15
E032-H3K27me3.narrowPeak	CD19_Primary_Cells_Peripheral_UW	1.11869	1	1.16308e-12	44526	18783	178963	291.5	E040-H3K27me3.narrowPeak	CD4+_CD25-_CD45RO+_Memory_Primary_Cells	1.03826	1	1.33586e-12	32664	11980	76554	439.1	wgEncodeAwgTfbsSydhShsy5yGata3sc269sc269UcdUniPk.narrowPeak	ChIP SH-SY5Y GATA3_(SC-269)	0.380491	1	2.09382e-13	1178	786	15879	467.4	E108-H3K27me3.narrowPeak	Skeletal_Muscle_Female	0.365047	1	7.97942e-16	55700	22536	189539	365.3	E072-H3K9me3.narrowPeak	Brain_Inferior_Temporal_Lobe	0.167207	1	1.20703e-14	2675	1587	143837	334	E123-H4K20me1.narrowPeak	K562_Leukemia	0.139354	1	4.28473e-17
E055-H3K9me3.narrowPeak	Penis_Foreskin_Fibroblast_Primary_Cells_skin01	1.11835	1	1.67732e-12	22828	12333	439063	306	E079-H3K9me3.narrowPeak	Esophagus	1.03771	1	5.01016e-12	19801	12127	258176	215.8	E040-H3K27me3.narrowPeak	CD4+_CD25-_CD45RO+_Memory_Primary_Cells	0.380348	1	5.69422e-16	32664	11980	76554	439.1	Human_MCF-7_ESR1_E2-45min_Brown.bed	cistrome_cistrome MCF-7 ESR1	0.364581	1	1.13327e-11	3817	1817	7217	1192.2	E054-H3K9me3.narrowPeak	Neurosphere_Cultured_Cells_Ganglionic_Eminence_Derived	0.167189	1	6.50089e-15	3532	2077	152197	303.9	GSM1501162_CEBPA.bed	Kasumi-1 (AML FAB M2) with t(8;21) translocation and mismatch siRNA derived from the DSMZ.	0.139323	1	2.74499e-09
E065-H3K27me3.narrowPeak	Aorta	1.11781	1	1.0339e-12	5740	3859	134896	165.1	E051-H3K9me3.narrowPeak	Mobilized_CD34_Primary_Cells_Male	1.03733	1	8.24564e-12	7949	4521	399600	335.9	E116-H3K27me3.narrowPeak	GM12878_Lymphoblastoid	0.380104	1	1.77625e-15	7419	4328	17339	259.3	E100-H3K9me3.narrowPeak	Psoas_Muscle	0.363562	1	1.11572e-14	694	556	148038	217.2	E068-H3K9me3.narrowPeak	Brain_Anterior_Caudate	0.16715	1	5.44597e-15	2095	1270	193456	277.9	wgEncodeAwgTfbsBroadHuvecEzh239875UniPk.narrowPeak	ChIP HUVEC EZH2_(39875)	0.139229	1	4.25356e-09
E050-H3K27me3.narrowPeak	Mobilized_CD34_Primary_Cells_Female	1.1176	1	9.71912e-13	64453	18094	188829	494.1	E109-H3K9me3.narrowPeak	Small_Intestine	1.03702	1	2.45425e-12	2626	1742	103033	214.6	E042-H3K27me3.narrowPeak	CD4+_CD25-_IL17+_PMA-Ionomcyin_stimulated_Th17_Primary_Cells	0.38007	1	4.14765e-16	34418	15508	132585	386.8	H1hesc_E.bed	Enhancers Segments	0.363349	1	8.73317e-16	46001	16754	52082	463	wgEncodeAwgTfbsBroadNhekEzh239875UniPk.narrowPeak	ChIP NHEK EZH2_(39875)	0.167051	1	1.40213e-10	14396	6582	7975	591.8	E087-H3K4me1.narrowPeak	Pancreatic_Islets	0.139216	1	1.54778e-15
GSM607953_TAL1.bed	CD34+ Umbilical Cord Blood (UCB) were differentiated into megakaryocytes for 10 days.	1.11748	1	2.04891e-11	550	293	1497	400	E042-H3K9me3.narrowPeak	CD4+_CD25-_IL17+_PMA-Ionomcyin_stimulated_Th17_Primary_Cells	1.03406	1	4.05618e-12	2805	1546	78727	359.5	E039-H3K27me3.narrowPeak	CD4+_CD25-_CD45RA+_Naive_Primary_Cells	0.37994	1	4.17574e-16	35222	15095	115142	392	wgEncodeAwgTfbsHaibA549GrPcr1xDex5nmUniPk.narrowPeak	ChIP A549 GR	0.362452	1	2.36314e-13	1248	972	10279	268.2	E013-H3K4me1.narrowPeak	hESC_Derived_CD56+_Mesoderm_Cultured_Cells	0.167002	1	7.50246e-16	49105	32471	275053	481.4	E034-H3K27me3.narrowPeak	CD3_Primary_Cells_Peripheral_UW	0.139205	1	1.95241e-15
Human_MCF-7_ESR1_E2-45min_Liu.bed	cistrome_cistrome MCF-7 ESR1	1.11736	1	5.70796e-11	10085	4315	20413	833.8	wgEncodeAwgTfbsBroadHsmmtEzh239875UniPk.narrowPeak	ChIP HSMMtube EZH2_(39875)	1.0336	1	6.03584e-12	5527	2387	2696	499.3	E127-H3K27me3.narrowPeak	NHEK-Epidermal_Keratinocytes	0.379793	1	5.42569e-16	66042	21484	230204	405.1	GSM1124069_SOX2.bed	codex Embryonic Stem Cell SOX2	0.361787	1	1.57184e-15	1198	724	5204	400	E108-H3K27me3.narrowPeak	Skeletal_Muscle_Female	0.166897	1	1.39988e-15	55700	22536	189539	365.3	E028-H3K9me3.narrowPeak	Breast_vHMEC	0.139143	1	8.99912e-08
Human_LnCaP_AR_DHT-4hr_Brown.bed	cistrome_cistrome LnCaP AR	1.11553	1	3.40604e-11	4369	1335	7059	1147.4	E062-H3K27me3.narrowPeak	Peripheral_Blood_Mononuclear_Primary_Cells	1.03096	1	1.78505e-12	72007	18578	117101	606.6	E103-H3K4me1.narrowPeak	Rectal_Smooth_Muscle	0.379785	1	1.83518e-15	33015	22076	172034	383	E118-H3K9me3.narrowPeak	HepG2_Hepatocellular_Carcinoma	0.361649	1	4.30074e-13	1359	823	97122	509.9	E043-H3K27me3.narrowPeak	CD4+_CD25-_Th_Primary_Cells	0.166579	1	2.02592e-15	48605	17669	166658	415.5	Human_Ishikawa_ESR1_EtOH-45min_Liu.bed	cistrome_cistrome Ishikawa ESR1	0.139132	1	2.09829e-16
E010-H3K27me3.narrowPeak	H9_Derived_Neuron_Cultured_Cells	1.11537	1	1.28561e-12	50341	18583	251817	331.6	Hepg2_R.bed	Repressed Segments	1.03038	1	6.38612e-12	123256	44217	346465	6429	E041-H3K27me3.narrowPeak	CD4+_CD25-_IL17-_PMA-Ionomycin_stimulated_MACS_purified_Th_Primary_Cells	0.379707	1	4.43296e-16	61265	17866	184455	501.3	Huvec_WE.bed	Weak Enhancer Segments	0.361211	1	9.41665e-16	956	754	12134	138.8	E051-H3K27me3.narrowPeak	Mobilized_CD34_Primary_Cells_Male	0.166452	1	8.46084e-16	64677	20209	236036	367.1	E065-H3K4me1.narrowPeak	Aorta	0.139035	1	4.83918e-16
E075-H3K9me3.narrowPeak	Colonic_Mucosa	1.10915	1	1.13031e-12	9330	5748	149780	232.8	E045-H3K27me3.narrowPeak	CD4+_CD25int_CD127+_Tmem_Primary_Cells	1.02965	1	1.30797e-12	36945	15270	113136	311.9	E087-H3K27me3.narrowPeak	Pancreatic_Islets	0.379492	1	1.04086e-15	13715	7562	66475	261.2	Human_MCF-7_H3K27me3_DMSO-3hr_Liu.bed	cistrome_epigenome MCF-7 H3K27me3	0.360512	1	1.62545e-15	13005	4416	31366	715.6	E050-H3K27me3.narrowPeak	Mobilized_CD34_Primary_Cells_Female	0.16639	1	8.32855e-16	64453	18094	188829	494.1	E031-H3K27me3.narrowPeak	CD19_Primary_Cells_Cord_BI	0.138741	1	1.58531e-12
E075-H3K27me3.narrowPeak	Colonic_Mucosa	1.10747	1	9.39982e-13	52785	22767	185405	253.2	E021-H3K27me3.narrowPeak	iPS_DF_6.9_Cell_Line	1.02817	1	1.4468e-12	28385	10274	95847	247.6	Human_LnCaP_H3K4me1_regular-medium_Chinnaiyan.bed	cistrome_epigenome LnCaP H3K4me1	0.379422	1	8.43724e-15	38811	15633	69479	1200.6	E026-H3K27me3.narrowPeak	Bone_Marrow_Derived_Mesenchymal_Stem_Cell_Cultured_Cells	0.358952	1	9.97888e-16	46387	17615	281141	409.9	E124-H3K9me3.narrowPeak	Monocytes-CD14+_RO01746	0.16632	1	2.78607e-15	31503	12842	220527	517.1	E025-H3K4me1.narrowPeak	Adipose_Derived_Mesenchymal_Stem_Cell_Cultured_Cells	0.138622	1	4.1438e-16
E052-H3K27me3.narrowPeak	Muscle_Satellite_Cultured_Cells	1.10722	1	9.56544e-13	47297	19606	291852	367.2	E032-H3K9me3.narrowPeak	CD19_Primary_Cells_Peripheral_UW	1.02631	1	1.35248e-12	3694	1975	126853	349.7	E062-H3K27me3.narrowPeak	Peripheral_Blood_Mononuclear_Primary_Cells	0.379303	1	4.10486e-16	72007	18578	117101	606.6	GSM1124071_NANOG.bed	codex Embryonic Stem Cell NANOG	0.358352	1	5.65591e-16	3353	2118	18532	400	E011-H3K9me3.narrowPeak	hESC_Derived_CD184+_Endoderm_Cultured_Cells	0.166263	1	3.9656e-14	5399	3193	213267	719.6	E115-H3K27me3.narrowPeak	Dnd41_TCell_Leukemia	0.138573	1	2.90974e-15
E024-H3K27me3.narrowPeak	4star	1.10688	1	1.29091e-12	35973	12677	222597	271.6	Human_metastatic-prostate-cancer-tissue_H3K9me3_No-treatment_Chinnaiyan.bed	cistrome_epigenome metastatic prostate cancer tissue H3K9me3	1.02547	1	4.00646e-11	943	396	11182	1262.6	E063-H3K27me3.narrowPeak	Adipose_Nuclei	0.379238	1	4.39834e-16	51401	21835	207798	355.3	E025-H3K9me3.narrowPeak	Adipose_Derived_Mesenchymal_Stem_Cell_Cultured_Cells	0.358093	1	8.39958e-15	1715	1197	216512	343	E020-H3K4me1.narrowPeak	iPS-20b_Cell_Line	0.166193	1	5.63662e-16	40769	30200	289288	406.2	E116-H3K27me3.narrowPeak	GM12878_Lymphoblastoid	0.138435	1	9.70699e-12
Human_Ishikawa_ESR1_E2-45min_Liu.bed	cistrome_cistrome Ishikawa ESR1	1.10553	1	1.1133e-11	632	318	3799	703.1	E054-H3K9me3.narrowPeak	Neurosphere_Cultured_Cells_Ganglionic_Eminence_Derived	1.02503	1	1.23845e-11	3532	2077	152197	303.9	E059-H3K27me3.narrowPeak	Penis_Foreskin_Melanocyte_Primary_Cells_skin01	0.379237	1	5.55221e-16	37692	16349	100360	292.1	hscNotDiff.bed	hematopoietic_ATACseq_GSE75384	0.357708	1	6.78749e-15	1148	466	1498	521.7	E017-H3K27me3.narrowPeak	IMR90_Cell_Line	0.166078	1	1.09249e-15	55525	21161	299272	338.4	E118-H3K9me3.narrowPeak	HepG2_Hepatocellular_Carcinoma	0.138429	1	2.83355e-09
E053-H3K27me3.narrowPeak	Neurosphere_Cultured_Cells_Cortex_Derived	1.10408	1	9.39982e-13	43431	12164	115999	448.2	K562_R.bed	Repressed Segments	1.02409	1	5.40244e-12	130368	44224	459077	4891.9	E036-H3K27me3.narrowPeak	CD34_Cultured_Cells	0.379157	1	4.28434e-16	46193	24686	292043	232.1	E053-H3K27me3.narrowPeak	Neurosphere_Cultured_Cells_Cortex_Derived	0.357259	1	7.12234e-16	43431	12164	115999	448.2	E078-H3K27me3.narrowPeak	Duodenum_Smooth_Muscle	0.165833	1	8.24754e-16	63661	18200	107890	530	FOXF2.bed	jaspar_motifs	0.138271	1	2.26016e-15
E078-H3K27me3.narrowPeak	Duodenum_Smooth_Muscle	1.10352	1	8.11589e-13	63661	18200	107890	530	E113-H3K9me3.narrowPeak	Spleen	1.02189	1	2.64462e-12	35279	19660	275470	235.8	E010-H3K27me3.narrowPeak	H9_Derived_Neuron_Cultured_Cells	0.378996	1	7.04659e-16	50341	18583	251817	331.6	Hepg2_WE.bed	Weak Enhancer Segments	0.356833	1	7.26536e-15	644	524	11039	163.7	Human_UPR9-cells_H3K27me3_No-treatment_Stunnenberg.bed	cistrome_epigenome UPR9 cells H3K27me3	0.16583	1	1.53328e-11	151	122	15095	836.6	H1hesc_CTCF.bed	CTCF Segments	0.138162	1	1.81309e-17
Human_UPR9-cells_H3K27me3_No-treatment_Stunnenberg.bed	cistrome_epigenome UPR9 cells H3K27me3	1.1033	1	2.42568e-12	151	122	15095	836.6	E007-H3K27me3.narrowPeak	H1_Derived_Neuronal_Progenitor_Cultured_Cells	1.01867	1	1.43555e-12	20554	8518	54468	254.3	Human_MCF-7_ESR1_E2-45min_Weisz.bed	cistrome_cistrome MCF-7 ESR1	0.378897	1	1.16511e-12	4104	1471	5279	729.7	E003-H3K4me1.narrowPeak	H1_Cell_Line	0.356742	1	4.00804e-16	51647	33419	223118	306.5	E042-H3K27me3.narrowPeak	CD4+_CD25-_IL17+_PMA-Ionomcyin_stimulated_Th17_Primary_Cells	0.165813	1	2.19123e-15	34418	15508	132585	386.8	wgEncodeAwgTfbsSydhGm12878Ikzf1iknuclaUniPk.narrowPeak	ChIP GM12878 IKZF1_(IkN)_(UCLA)	0.13812	1	7.55387e-11
E011-H3K27me3.narrowPeak	hESC_Derived_CD184+_Endoderm_Cultured_Cells	1.10279	1	1.23061e-12	56749	12884	107312	968.4	E053-H3K9me3.narrowPeak	Neurosphere_Cultured_Cells_Cortex_Derived	1.01813	1	1.0012e-11	5203	2944	206695	329.9	Human_MCF-7_ESR1_E2-45min_Odom.bed	cistrome_cistrome MCF-7 ESR1	0.378817	1	6.39919e-14	18837	9704	75166	416.2	E057-H3K9me3.narrowPeak	Penis_Foreskin_Keratinocyte_Primary_Cells_skin02	0.356737	1	1.62918e-13	11501	6730	247543	256.5	Huvec_R.bed	Repressed Segments	0.165809	1	6.70797e-15	112740	51942	1592905	1242.8	wgEncodeAwgTfbsBroadHsmmtEzh239875UniPk.narrowPeak	ChIP HSMMtube EZH2_(39875)	0.138111	1	3.93397e-08
E110-H3K27me3.narrowPeak	Stomach_Mucosa	1.10261	1	8.80968e-13	64242	18570	119289	514.7	wgEncodeAwgTfbsBroadNhlfEzh239875UniPk.narrowPeak	ChIP NHLF EZH2_(39875)	1.01737	1	2.75007e-12	12796	5767	7025	581.8	E021-H3K27me3.narrowPeak	iPS_DF_6.9_Cell_Line	0.378816	1	7.72298e-16	28385	10274	95847	247.6	Human_MCF-7_H3K27me3_E2-3hr_Liu.bed	cistrome_epigenome MCF-7 H3K27me3	0.35673	1	1.40366e-15	21477	6319	48959	849.7	Human_MCF-7_FoxA1_No-treatment_Brown.bed	cistrome_cistrome MCF-7 FoxA1	0.165708	1	3.1791e-08	5007	1966	9849	1164.3	Human_APL164-cells_H3K27me3_ATRA-48hr_Stunnenberg.bed	cistrome_epigenome APL164 cells H3K27me3	0.138088	1	9.36468e-15
E103-H3K9me3.narrowPeak	Rectal_Smooth_Muscle	1.10191	1	1.00553e-12	3867	2579	100968	211.6	E117-H3K9me3.narrowPeak	HeLa-S3_Cervical_Carcinoma	1.01616	1	1.15247e-11	2424	1808	92881	205.4	E076-H3K4me1.narrowPeak	Colon_Smooth_Muscle	0.378611	1	1.25792e-15	50277	30071	178997	667.3	Human_APL164-cells_H3K27me3_ATRA-48hr_Stunnenberg.bed	cistrome_epigenome APL164 cells H3K27me3	0.355874	1	5.75755e-16	57935	12370	39898	1181.7	E076-H3K27me3.narrowPeak	Colon_Smooth_Muscle	0.165531	1	2.43372e-15	46945	12663	65497	635.5	wgEncodeAwgTfbsBroadNhlfEzh239875UniPk.narrowPeak	ChIP NHLF EZH2_(39875)	0.13807	1	2.41311e-09
E013-H3K4me1.narrowPeak	hESC_Derived_CD56+_Mesoderm_Cultured_Cells	1.10161	1	1.84716e-12	49105	32471	275053	481.4	E046-H3K27me3.narrowPeak	CD56_Primary_Cells	1.01218	1	1.08404e-12	38016	16426	116582	310.2	E004-H3K27me3.narrowPeak	H1_BMP4_Derived_Mesendoderm_Cultured_Cells	0.378441	1	5.90856e-16	40130	11730	77713	359.3	E098-H3K9me3.narrowPeak	Pancreas	0.355641	1	3.55187e-15	17232	10863	251390	226.6	Human_MCF-7_FoxA1_E2-45min_Brown.bed	cistrome_cistrome MCF-7 FoxA1	0.165469	1	3.97876e-09	8198	3137	16082	1187	GSM1124069_SOX2.bed	codex Embryonic Stem Cell SOX2	0.137914	1	4.55242e-15
vistaEnhancers.bed	UCSC Vista enhancers	1.09956	1	4.93419e-13	546	272	1339	1521.2	wgEncodeAwgTfbsBroadHuvecEzh239875UniPk.narrowPeak	ChIP HUVEC EZH2_(39875)	1.00881	1	2.65783e-12	17775	5863	6232	1540.6	H1hesc_E.bed	Enhancers Segments	0.378397	1	6.10284e-16	46001	16754	52082	463	E004-H3K4me1.narrowPeak	H1_BMP4_Derived_Mesendoderm_Cultured_Cells	0.355325	1	4.19764e-16	7261	6387	125993	219	E098-H3K9me3.narrowPeak	Pancreas	0.165425	1	2.14875e-15	17232	10863	251390	226.6	GSM1466006_EP300.bed	Kasumi-1 (AML FAB M2) with t(8;21) translocation and mismatch siRNA derived from the DSMZ.	0.137878	1	6.22307e-10
E106-H3K4me1.narrowPeak	Sigmoid_Colon	1.09895	1	2.43841e-12	25392	16607	133631	265.2	E116-H3K27me3.narrowPeak	GM12878_Lymphoblastoid	1.00391	1	1.2171e-12	7419	4328	17339	259.3	E059-H3K4me1.narrowPeak	Penis_Foreskin_Melanocyte_Primary_Cells_skin01	0.378358	1	1.14523e-15	35052	19973	104649	316.6	E054-H3K9me3.narrowPeak	Neurosphere_Cultured_Cells_Ganglionic_Eminence_Derived	0.355282	1	1.89459e-14	3532	2077	152197	303.9	E003-H2BK20ac.narrowPeak	H1_Cell_Line	0.165414	1	8.46084e-16	3162	2667	71225	160.5	E109-H3K4me1.narrowPeak	Small_Intestine	0.137836	1	9.61621e-16
E109-H3K4me1.narrowPeak	Small_Intestine	1.09858	1	2.19215e-12	27907	19467	214385	279.5	E034-H3K27me3.narrowPeak	CD3_Primary_Cells_Peripheral_UW	1.00316	1	3.00709e-12	99155	37937	387733	396.6	Human_MCF-7_c-Fos_E2-45min-3hr_Liu.bed	cistrome_cistrome MCF-7 c-Fos	0.378214	1	2.04071e-13	8086	2644	9735	930.3	wgEncodeAwgTfbsSydhHelas3P300sc584sc584IggrabUniPk.narrowPeak	ChIP HeLa-S3 p300_(SC-584)	0.354904	1	2.54897e-14	3186	2238	25852	316.1	Human_Caco-2-proliferating_GATA6_No-treatment_Shivdasani.bed	cistrome_cistrome Caco-2(proliferating) GATA6	0.165374	1	6.72242e-12	1146	797	24876	309.4	E117-H4K20me1.narrowPeak	HeLa-S3_Cervical_Carcinoma	0.137683	1	6.0063e-17
E025-H3K27me3.narrowPeak	Adipose_Derived_Mesenchymal_Stem_Cell_Cultured_Cells	1.09829	1	9.3876e-13	53283	22130	300249	441.8	E076-H3K9me3.narrowPeak	Colon_Smooth_Muscle	1.00146	1	1.05168e-12	2350	1253	64003	371.8	E023-H3K27me3.narrowPeak	Mesenchymal_Stem_Cell_Derived_Adipocyte_Cultured_Cells	0.378202	1	7.04659e-16	36640	19399	307913	364.5	E051-H3K9me3.narrowPeak	Mobilized_CD34_Primary_Cells_Male	0.354382	1	3.71132e-15	7949	4521	399600	335.9	E059-H3K27me3.narrowPeak	Penis_Foreskin_Melanocyte_Primary_Cells_skin01	0.1653	1	1.14013e-14	37692	16349	100360	292.1	Huvec_R.bed	Repressed Segments	0.137652	1	8.60364e-14
E062-H3K27me3.narrowPeak	Peripheral_Blood_Mononuclear_Primary_Cells	1.0967	1	9.09502e-13	72007	18578	117101	606.6	E004-H3K27me3.narrowPeak	H1_BMP4_Derived_Mesendoderm_Cultured_Cells	1.00062	1	1.14101e-12	40130	11730	77713	359.3	E094-H3K27me3.narrowPeak	Gastric	0.377971	1	1.45423e-15	3298	2188	42768	210.4	E016-H3K4me1.narrowPeak	HUES64_Cell_Line	0.353895	1	3.33272e-16	39497	29815	292493	446.4	E042-H3K9me3.narrowPeak	CD4+_CD25-_IL17+_PMA-Ionomcyin_stimulated_Th17_Primary_Cells	0.165292	1	1.57591e-15	2805	1546	78727	359.5	E095-H3K4me1.narrowPeak	Left_Ventricle	0.137559	1	5.85459e-16
Human_MCF-7_ESR1_E2-45min_Weisz.bed	cistrome_cistrome MCF-7 ESR1	1.09568	1	3.28291e-10	4104	1471	5279	729.7	E050-H3K9me3.narrowPeak	Mobilized_CD34_Primary_Cells_Female	0.998511	1	7.91821e-12	5981	3394	253527	317.8	E078-H3K4me1.narrowPeak	Duodenum_Smooth_Muscle	0.377805	1	9.07614e-16	60882	32792	192644	514.1	Human_metastatic-prostate-cancer-tissue_AR_No-treatment_Chinnaiyan.bed	cistrome_cistrome metastatic prostate cancer tissue AR	0.353251	1	8.88206e-11	209	174	7687	169.2	E011-H3K4me1.narrowPeak	hESC_Derived_CD184+_Endoderm_Cultured_Cells	0.165277	1	5.36334e-16	47162	30067	274844	486.9	wgEncodeAwgTfbsBroadNhaEzh239875UniPk.narrowPeak	ChIP NH-A EZH2_(39875)	0.137507	1	6.97299e-09
E046-H3K9me3.narrowPeak	CD56_Primary_Cells	1.09531	1	6.30954e-13	9021	4862	220089	327	E011-H3K27me3.narrowPeak	hESC_Derived_CD184+_Endoderm_Cultured_Cells	0.997216	1	1.43555e-12	56749	12884	107312	968.4	wgEncodeAwgTfbsHaibEcc1EralphaaV0416102Est10nm1hUniPk.narrowPeak	ChIP ECC-1 ERalpha_a	0.377221	1	4.40288e-14	4614	2447	16087	290.1	E108-H3K9me3.narrowPeak	Skeletal_Muscle_Female	0.353246	1	2.9593e-14	1994	1397	125491	209.9	E087-H3K4me1.narrowPeak	Pancreatic_Islets	0.165131	1	2.23432e-15	8303	7207	167584	466.2	wgEncodeAwgTfbsBroadHsmmEzh239875UniPk.narrowPeak	ChIP HSMM EZH2_(39875)	0.137501	1	3.24325e-08
E129-H3K27me3.narrowPeak	Osteoblasts	1.09527	1	9.10349e-13	49484	18501	309622	357	E024-H3K27me3.narrowPeak	4star	0.996614	1	1.48997e-12	35973	12677	222597	271.6	E045-H3K27me3.narrowPeak	CD4+_CD25int_CD127+_Tmem_Primary_Cells	0.377119	1	5.45955e-16	36945	15270	113136	311.9	GSM722400_TCF7L2.bed	Mobilised CD34+ cells isolated from the healthly peripheral blood were expanded for 6 days before stimulation for 2hrs with rhBMP4.	0.353114	1	1.44076e-12	1042	728	9713	400	E053-H3K27me3.narrowPeak	Neurosphere_Cultured_Cells_Cortex_Derived	0.164954	1	1.15471e-15	43431	12164	115999	448.2	Human_abl_AR_DHT-4hr_Brown.bed	cistrome_cistrome abl AR	0.137468	1	5.77651e-09
GSM722402_TCFL72.bed	Mobilised CD34+ cells isolated from the healthly peripheral blood were expanded for 6 days before stimulation for 2hrs with BIO (GSK3 inhibitor IX)	1.09418	1	1.9651e-11	2637	1132	6211	400	Human_NB4-cells_H3K27me3_ATRA-24hr_Stunnenberg.bed	cistrome_epigenome NB4 cells H3K27me3	0.993973	1	2.04147e-12	11434	4557	43145	1050	E037-H3K27me3.narrowPeak	CD4_Memory_Primary_Cells	0.376938	1	5.88053e-16	14188	6693	36137	367.7	E014-H3K4me1.narrowPeak	HUES48_Cell_Line	0.352986	1	3.18209e-16	48406	34368	314776	444.7	E015-H3K4me1.narrowPeak	HUES6_Cell_Line	0.164609	1	5.24046e-16	59133	40165	327376	412.4	Human_MDA-MB-231-Cells_ESR1,-DBDmut_E2-45min_Katzenellenbogen.bed	cistrome_cistrome MDA-MB-231 Cells ESR1, DBDmut	0.137468	1	1.20916e-11
E107-H3K27me3.narrowPeak	Skeletal_Muscle_Male	1.09297	1	7.9383e-13	66477	25650	192092	403.1	wgEncodeAwgTfbsBroadNhaEzh239875UniPk.narrowPeak	ChIP NH-A EZH2_(39875)	0.990963	1	2.64462e-12	15527	5968	6488	918	wgEncodeAwgTfbsSydhNt2d1Suz12UcdUniPk.narrowPeak	ChIP NT2-D1 SUZ12	0.376881	1	7.20148e-14	7845	2971	3307	751	gmpNotMEP.bed	hematopoietic_ATACseq_GSE75384	0.352549	1	1.74095e-12	169	119	2186	501.7	E109-H3K9me3.narrowPeak	Small_Intestine	0.164517	1	5.7864e-16	2626	1742	103033	214.6	E049-H3K9me3.narrowPeak	Chondrocytes_from_Bone_Marrow_Derived_Mesenchymal_Stem_Cell_Cultured_Cells	0.137457	1	1.57189e-08
E023-H3K9me3.narrowPeak	Mesenchymal_Stem_Cell_Derived_Adipocyte_Cultured_Cells	1.09115	1	8.64093e-13	3155	1944	224057	409.2	H1hesc_R.bed	Repressed Segments	0.987569	1	6.61717e-12	74415	44808	543329	4215.6	vistaEnhancers.bed	UCSC Vista enhancers	0.376782	1	1.2938e-15	546	272	1339	1521.2	E107-H3K27me3.narrowPeak	Skeletal_Muscle_Male	0.352522	1	7.97942e-16	66477	25650	192092	403.1	E127-H3K27me3.narrowPeak	NHEK-Epidermal_Keratinocytes	0.16435	1	9.5351e-16	66042	21484	230204	405.1	GSM1124070_NANOG.bed	codex Embryonic Stem Cell NANOG	0.13737	1	1.1222e-15
E008-H3K4me1.narrowPeak	H9_Cell_Line	1.09065	1	1.19043e-12	9649	8444	135771	216.4	E005-H3K27me3.narrowPeak	H1_BMP4_Derived_Trophoblast_Cultured_Cells	0.986617	1	1.26446e-12	39869	13327	76270	282.6	E127-H3K4me1.narrowPeak	NHEK-Epidermal_Keratinocytes	0.376778	1	1.2441e-15	65954	34972	199886	708.5	E008-H3K4me1.narrowPeak	H9_Cell_Line	0.35183	1	4.3475e-16	9649	8444	135771	216.4	wgEncodeAwgTfbsSydhMcf10aesCfosTam14hHvdUniPk.narrowPeak	ChIP MCF10A-Er-Src c-Fos	0.164275	1	9.66111e-14	6842	4521	86317	210.9	E094-H3K4me1.narrowPeak	Gastric	0.137269	1	6.27494e-16
E097-H3K4me1.narrowPeak	Ovary	1.08997	1	1.31118e-12	35783	24814	316356	201.5	E022-H3K27me3.narrowPeak	iPS_DF_19.11_Cell_Line	0.986009	1	1.22823e-12	26180	11152	68203	253.3	E027-H3K4me1.narrowPeak	Breast_Myoepithelial_Cells	0.376732	1	6.52541e-16	76386	44411	374655	412.9	E052-H3K27me3.narrowPeak	Muscle_Satellite_Cultured_Cells	0.351636	1	7.86379e-16	47297	19606	291852	367.2	E027-H3K9me3.narrowPeak	Breast_Myoepithelial_Cells	0.164223	1	3.82509e-15	10159	5621	366285	323.8	E007-H3K4me1.narrowPeak	H1_Derived_Neuronal_Progenitor_Cultured_Cells	0.137203	1	5.21356e-16
E011-H3K4me1.narrowPeak	hESC_Derived_CD184+_Endoderm_Cultured_Cells	1.08982	1	1.36886e-12	47162	30067	274844	486.9	E032-H3K27me3.narrowPeak	CD19_Primary_Cells_Peripheral_UW	0.983093	1	9.15051e-13	44526	18783	178963	291.5	K562_PF.bed	Promoter Flank Segments	0.376707	1	6.31965e-16	737	522	8215	113.2	E078-H3K27me3.narrowPeak	Duodenum_Smooth_Muscle	0.351037	1	5.37775e-16	63661	18200	107890	530	E102-H3K9me3.narrowPeak	Rectal_Mucosa.Donor_31	0.164064	1	3.38143e-14	1518	1074	148364	240.1	Human_MCF-7_FoxA1_No-treatment_Brown.bed	cistrome_cistrome MCF-7 FoxA1	0.137098	1	1.13655e-07
E097-H3K9me3.narrowPeak	Ovary	1.08944	1	7.23044e-13	5292	3928	165885	129.4	E115-H3K9me3.narrowPeak	Dnd41_TCell_Leukemia	0.979045	1	2.70684e-12	6361	3605	191833	302	E119-H3K4me1.narrowPeak	HMEC_Mammary_Epithelial	0.376704	1	1.27552e-15	74841	34747	182438	616.8	E012-H3K9me3.narrowPeak	hESC_Derived_CD56+_Ectoderm_Cultured_Cells	0.350564	1	8.20171e-14	2630	1839	164404	300.3	E015-H3K9me3.narrowPeak	HUES6_Cell_Line	0.163923	1	6.80015e-14	6630	3938	342240	379	E046-H3K27me3.narrowPeak	CD56_Primary_Cells	0.136989	1	1.6805e-13
E004-H3K4me1.narrowPeak	H1_BMP4_Derived_Mesendoderm_Cultured_Cells	1.0894	1	1.16089e-12	7261	6387	125993	219	Human_NB4-cells_H3K27me3_No-treatment_Stunnenberg.bed	cistrome_epigenome NB4 cells H3K27me3	0.977533	1	1.72394e-12	2007	650	2905	1285.3	E023-H3K4me1.narrowPeak	Mesenchymal_Stem_Cell_Derived_Adipocyte_Cultured_Cells	0.376653	1	1.12646e-15	60111	37540	307369	598.5	GSM897117_SMAD3.bed	codex Embryonic Stem Cell SMAD3	0.350531	1	7.64451e-16	566	316	944	400	E103-H3K27me3.narrowPeak	Rectal_Smooth_Muscle	0.163898	1	9.36865e-15	33677	18423	164869	207.2	Human_NB4-cells_H3K27me3_No-treatment_Stunnenberg.bed	cistrome_epigenome NB4 cells H3K27me3	0.136965	1	1.12958e-14
Human_MCF-7_RARA_AM580-1hr_White.bed	cistrome_cistrome MCF-7 RARA	1.08921	1	1.08304e-10	12194	4221	14326	1270.5	E005-H3K9me3.narrowPeak	H1_BMP4_Derived_Trophoblast_Cultured_Cells	0.977075	1	3.32288e-12	21693	14065	286964	202.7	E025-H3K27me3.narrowPeak	Adipose_Derived_Mesenchymal_Stem_Cell_Cultured_Cells	0.376598	1	6.20186e-16	53283	22130	300249	441.8	E041-H3K27me3.narrowPeak	CD4+_CD25-_IL17-_PMA-Ionomycin_stimulated_MACS_purified_Th_Primary_Cells	0.350315	1	4.09918e-16	61265	17866	184455	501.3	E039-H3K27me3.narrowPeak	CD4+_CD25-_CD45RA+_Naive_Primary_Cells	0.163877	1	3.47997e-15	35222	15095	115142	392	E008-H3K27me3.narrowPeak	H9_Cell_Line	0.136954	1	2.07759e-12
H1hesc_E.bed	Enhancers Segments	1.08661	1	1.47102e-12	46001	16754	52082	463	Human_APL164-cells_H3K27me3_ATRA-48hr_Stunnenberg.bed	cistrome_epigenome APL164 cells H3K27me3	0.974164	1	1.13992e-12	57935	12370	39898	1181.7	E032-H3K27me3.narrowPeak	CD19_Primary_Cells_Peripheral_UW	0.376561	1	4.23577e-16	44526	18783	178963	291.5	wgEncodeAwgTfbsHaibA549Foxa1V0416102Dex100nmUniPk.narrowPeak	ChIP A549 FOXA1_(SC-101058)	0.350277	1	1.28114e-12	489	373	7693	268.5	E019-H3K4me1.narrowPeak	iPS-18_Cell_Line	0.163776	1	5.0054e-16	47659	32324	213365	596.8	GSM722397_SMAD1.bed	Proerythroblasts were derived from mobilised CD34+ cells isolated from the healthly peripheral blood and stimulated for 2hrs with rhBMP4.	0.136934	1	2.35825e-15
GSM1466007_EP300.bed	Kasumi-1 (AML FAB M2) with t(8;21) translocation and RUNX1/ETO siRNA derived from the DSMZ.	1.08589	1	4.12026e-11	356	169	835	400	stemNotDiff.bed	hematopoietic_ATACseq_GSE75384	0.973802	1	1.13271e-12	1836	712	2234	523.2	E050-H3K27me3.narrowPeak	Mobilized_CD34_Primary_Cells_Female	0.376277	1	4.42144e-16	64453	18094	188829	494.1	E021-H3K4me1.narrowPeak	iPS_DF_6.9_Cell_Line	0.350155	1	3.67819e-16	23236	17811	187283	192.7	H1hesc_PF.bed	Promoter Flank Segments	0.16377	1	3.73591e-16	2956	2513	33007	282.1	E124-H3K27me3.narrowPeak	Monocytes-CD14+_RO01746	0.13673	1	1.52805e-15
E121-H3K9me3.narrowPeak	HSMMtube_Skeletal_Muscle_Myotubes_Derived_from_HSMM	1.08583	1	7.14963e-13	4031	2699	138498	225.3	GSM1124068_SOX2.bed	codex Embryonic Stem Cell SOX2	0.970098	1	7.90731e-13	500	340	2308	400	wgEncodeAwgTfbsHaibGm12878Bcl11aPcr1xUniPk.narrowPeak	ChIP GM12878 BCL11A	0.376233	1	1.84626e-13	3787	2089	17872	252.9	E020-H3K4me1.narrowPeak	iPS-20b_Cell_Line	0.350138	1	3.35904e-16	40769	30200	289288	406.2	E014-H3K4me1.narrowPeak	HUES48_Cell_Line	0.163765	1	5.45029e-16	48406	34368	314776	444.7	Gm12878_CTCF.bed	CTCF Segments	0.136707	1	1.76748e-17
E016-H3K4me1.narrowPeak	HUES64_Cell_Line	1.08373	1	1.00871e-12	39497	29815	292493	446.4	E044-H3K27me3.narrowPeak	CD4+_CD25+_CD127-_Treg_Primary_Cells	0.9691	1	1.0122e-12	64855	19093	189790	430.4	E078-H3K27me3.narrowPeak	Duodenum_Smooth_Muscle	0.375934	1	3.3253e-16	63661	18200	107890	530	E011-H3K9me3.narrowPeak	hESC_Derived_CD184+_Endoderm_Cultured_Cells	0.349593	1	1.21302e-14	5399	3193	213267	719.6	wgEncodeAwgTfbsHaibGm12878BatfPcr1xUniPk.narrowPeak	ChIP GM12878 BATF	0.16376	1	1.61838e-13	4107	2412	32420	209.6	E065-H3K27me3.narrowPeak	Aorta	0.136644	1	2.72687e-13
E059-H3K4me1.narrowPeak	Penis_Foreskin_Melanocyte_Primary_Cells_skin01	1.08345	1	2.95767e-12	35052	19973	104649	316.6	E115-H3K27me3.narrowPeak	Dnd41_TCell_Leukemia	0.968632	1	2.85092e-12	20679	10881	239959	292.4	GSM1124069_SOX2.bed	codex Embryonic Stem Cell SOX2	0.375884	1	3.15624e-15	1198	724	5204	400	E061-H3K9me3.narrowPeak	Penis_Foreskin_Melanocyte_Primary_Cells_skin03	0.349582	1	6.40608e-14	14074	7510	269877	272.6	Gm12878_R.bed	Repressed Segments	0.163631	1	2.68442e-15	135957	52797	718625	3023.8	E021-H3K27me3.narrowPeak	iPS_DF_6.9_Cell_Line	0.136634	1	7.08271e-13
E003-H3K4me1.narrowPeak	H1_Cell_Line	1.0816	1	1.10685e-12	51647	33419	223118	306.5	Pou5f1.bed	jaspar_motifs	0.959011	1	2.91546e-12	378	211	3022	999	E017-H3K27me3.narrowPeak	IMR90_Cell_Line	0.375815	1	5.48326e-16	55525	21161	299272	338.4	E019-H3K4me1.narrowPeak	iPS-18_Cell_Line	0.349483	1	3.00824e-16	47659	32324	213365	596.8	E044-H3K9me3.narrowPeak	CD4+_CD25+_CD127-_Treg_Primary_Cells	0.163414	1	1.58015e-15	4135	2210	145102	401.8	E095-H3K9me3.narrowPeak	Left_Ventricle	0.136594	1	1.41513e-10
Huvec_PF.bed	Promoter Flank Segments	1.08116	1	4.88534e-13	1346	950	11637	147.2	E013-H3K27me3.narrowPeak	hESC_Derived_CD56+_Mesoderm_Cultured_Cells	0.954967	1	1.59308e-12	50470	16606	207227	349.3	E076-H3K27me3.narrowPeak	Colon_Smooth_Muscle	0.375781	1	3.71778e-16	46945	12663	65497	635.5	E062-H3K27me3.narrowPeak	Peripheral_Blood_Mononuclear_Primary_Cells	0.349315	1	4.08268e-16	72007	18578	117101	606.6	E021-H3K27me3.narrowPeak	iPS_DF_6.9_Cell_Line	0.163315	1	1.6485e-14	28385	10274	95847	247.6	Helas3_R.bed	Repressed Segments	0.136506	1	3.22325e-14
E014-H3K4me1.narrowPeak	HUES48_Cell_Line	1.08106	1	1.01305e-12	48406	34368	314776	444.7	E124-H3K27me3.narrowPeak	Monocytes-CD14+_RO01746	0.953949	1	9.64653e-13	86728	17807	160742	744.5	E121-H3K4me1.narrowPeak	HSMMtube_Skeletal_Muscle_Myotubes_Derived_from_HSMM	0.375771	1	1.6025e-15	45940	30192	248336	475.3	E015-H3K4me1.narrowPeak	HUES6_Cell_Line	0.349106	1	3.42459e-16	59133	40165	327376	412.4	E041-H3K27me3.narrowPeak	CD4+_CD25-_IL17-_PMA-Ionomycin_stimulated_MACS_purified_Th_Primary_Cells	0.163117	1	9.526e-16	61265	17866	184455	501.3	wgEncodeAwgTfbsSydhNt2d1Suz12UcdUniPk.narrowPeak	ChIP NT2-D1 SUZ12	0.136501	1	2.48058e-08
E073-H3K9me3.narrowPeak	Brain_Mid_Frontal_Lobe	1.08094	1	9.84743e-13	2648	1677	139270	247.3	E070-H3K9me3.narrowPeak	Brain_Germinal_Matrix	0.952658	1	1.0574e-11	6074	3669	240503	218.9	E111-H3K27me3.narrowPeak	Stomach_Smooth_Muscle	0.37575	1	4.12805e-16	35482	16246	155817	307.9	wgEncodeAwgTfbsSydhMcf7Gata3sc269UcdUniPk.narrowPeak	ChIP MCF-7 GATA3_(SC-269)	0.348936	1	5.04442e-10	2108	1260	12075	462.2	wgEncodeAwgTfbsSydhHelas3CjunIggrabUniPk.narrowPeak	ChIP HeLa-S3 c-Jun	0.163014	1	6.8344e-13	4145	2446	21902	332.1	Human_T47D_H3K4me1_E2-45min-3hr_Liu.bed	cistrome_epigenome T47D H3K4me1	0.136349	1	5.11637e-16
E020-H3K4me1.narrowPeak	iPS-20b_Cell_Line	1.08011	1	1.07518e-12	40769	30200	289288	406.2	E007-H3K9me3.narrowPeak	H1_Derived_Neuronal_Progenitor_Cultured_Cells	0.951224	1	4.64241e-12	7069	4870	151755	200.1	Human_MCF-7_RARA_AM580-1hr_White.bed	cistrome_cistrome MCF-7 RARA	0.375749	1	3.3722e-13	12194	4221	14326	1270.5	E002-H3K4me1.narrowPeak	ES-WA7_Cell_Line	0.348729	1	4.27787e-16	11790	9621	155088	192.6	E110-H3K27me3.narrowPeak	Stomach_Mucosa	0.162852	1	8.55246e-16	64242	18570	119289	514.7	ESR2.bed	jaspar_motifs	0.136314	1	4.35239e-14
E112-H3K27me3.narrowPeak	Thymus	1.07916	1	1.05043e-12	55552	14736	44640	574.4	E018-H3K27me3.narrowPeak	iPS-15b_Cell_Line	0.948478	1	9.9685e-13	57901	18373	130489	595.8	E046-H3K27me3.narrowPeak	CD56_Primary_Cells	0.375444	1	4.83532e-16	38016	16426	116582	310.2	E110-H3K27me3.narrowPeak	Stomach_Mucosa	0.348543	1	4.42681e-16	64242	18570	119289	514.7	E065-H3K4me1.narrowPeak	Aorta	0.162775	1	5.98077e-16	7605	6588	190844	178.4	E044-H3K27me3.narrowPeak	CD4+_CD25+_CD127-_Treg_Primary_Cells	0.135884	1	6.1378e-15
E032-H3K9me3.narrowPeak	CD19_Primary_Cells_Peripheral_UW	1.07843	1	5.98367e-13	3694	1975	126853	349.7	E039-H3K9me3.narrowPeak	CD4+_CD25-_CD45RA+_Naive_Primary_Cells	0.948084	1	2.32153e-12	3381	1841	85095	383.6	E116-H3K4me1.narrowPeak	GM12878_Lymphoblastoid	0.375404	1	2.57303e-15	33328	18508	129094	598.1	E049-H3K27me3.narrowPeak	Chondrocytes_from_Bone_Marrow_Derived_Mesenchymal_Stem_Cell_Cultured_Cells	0.348133	1	1.22926e-15	49483	19001	322175	461.3	E047-H3K27me3.narrowPeak	CD8_Naive_Primary_Cells	0.162682	1	1.30381e-14	31231	15416	175300	249	E124-H3K9me3.narrowPeak	Monocytes-CD14+_RO01746	0.135744	1	4.05159e-13
E057-H3K4me1.narrowPeak	Penis_Foreskin_Keratinocyte_Primary_Cells_skin02	1.0784	1	1.79009e-12	54357	31262	212997	402	E015-H3K27me3.narrowPeak	HUES6_Cell_Line	0.946801	1	1.1017e-12	67739	16930	125743	593.2	E110-H3K4me1.narrowPeak	Stomach_Mucosa	0.375287	1	1.09511e-15	77596	37864	214877	647	E115-H3K9me3.narrowPeak	Dnd41_TCell_Leukemia	0.348026	1	1.84847e-15	6361	3605	191833	302	E078-H3K9me3.narrowPeak	Duodenum_Smooth_Muscle	0.162358	1	1.61707e-14	2713	1488	134778	437.7	E118-H3K4me1.narrowPeak	HepG2_Hepatocellular_Carcinoma	0.135456	1	4.18533e-16
E104-H3K4me1.narrowPeak	Right_Atrium	1.07665	1	2.02811e-12	28525	21288	271842	234.6	E030-H3K27me3.narrowPeak	CD15_Primary_Cells	0.945812	1	9.4811e-13	82596	25798	255104	418.6	E129-H3K27me3.narrowPeak	Osteoblasts	0.375054	1	4.77472e-16	49484	18501	309622	357	E129-H3K27me3.narrowPeak	Osteoblasts	0.346319	1	6.34263e-16	49484	18501	309622	357	E096-H3K9me3.narrowPeak	Lung	0.161783	1	1.23214e-15	29359	18449	438415	208.8	E106-H3K4me1.narrowPeak	Sigmoid_Colon	0.135405	1	2.17351e-15
E029-H3K27me3.narrowPeak	CD14_Primary_Cells	1.07591	1	1.03306e-12	69948	18378	103373	649.3	wgEncodeAwgTfbsBroadNhdfadEzh239875UniPk.narrowPeak	ChIP NHDF-Ad EZH2_(39875)	0.945429	1	2.61552e-12	13607	5301	5736	823	E103-H3K27me3.narrowPeak	Rectal_Smooth_Muscle	0.37499	1	4.69742e-16	33677	18423	164869	207.2	E050-H3K27me3.narrowPeak	Mobilized_CD34_Primary_Cells_Female	0.346054	1	4.84453e-16	64453	18094	188829	494.1	E045-H3K27me3.narrowPeak	CD4+_CD25int_CD127+_Tmem_Primary_Cells	0.161724	1	1.19628e-14	36945	15270	113136	311.9	Gm12878_R.bed	Repressed Segments	0.135393	1	2.88313e-14
E125-H3K9me3.narrowPeak	NH-A_Astrocytes	1.07524	1	8.88082e-13	7171	4696	149930	238.7	E008-H3K4me1.narrowPeak	H9_Cell_Line	0.94189	1	6.80655e-13	9649	8444	135771	216.4	E075-H3K27me3.narrowPeak	Colonic_Mucosa	0.37497	1	3.94956e-16	52785	22767	185405	253.2	E051-H3K27me3.narrowPeak	Mobilized_CD34_Primary_Cells_Male	0.345993	1	5.06179e-16	64677	20209	236036	367.1	wgEncodeAwgTfbsHaibGm12878Bcl11aPcr1xUniPk.narrowPeak	ChIP GM12878 BCL11A	0.161688	1	8.58609e-13	3787	2089	17872	252.9	E100-H3K4me1.narrowPeak	Psoas_Muscle	0.135356	1	1.13079e-15
E104-H3K9me3.narrowPeak	Right_Atrium	1.07441	1	9.42263e-13	1086	752	53841	203.5	E003-H2BK20ac.narrowPeak	H1_Cell_Line	0.939574	1	1.32168e-12	3162	2667	71225	160.5	E038-H3K27me3.narrowPeak	CD4_Naive_Primary_Cells	0.374894	1	4.57776e-16	18785	8403	62829	358.7	E018-H3K4me1.narrowPeak	iPS-15b_Cell_Line	0.345986	1	3.05112e-16	40399	31042	334991	389.9	E062-H3K27me3.narrowPeak	Peripheral_Blood_Mononuclear_Primary_Cells	0.161617	1	7.60323e-16	72007	18578	117101	606.6	Human_LnCaP_AR_R1881-16hr_Chinnaiyan.bed	cistrome_cistrome LnCaP AR	0.13532	1	3.17049e-10
E044-H3K27me3.narrowPeak	CD4+_CD25+_CD127-_Treg_Primary_Cells	1.07404	1	9.4994e-13	64855	19093	189790	430.4	E029-H3K27me3.narrowPeak	CD14_Primary_Cells	0.938753	1	6.90543e-13	69948	18378	103373	649.3	E051-H3K27me3.narrowPeak	Mobilized_CD34_Primary_Cells_Male	0.374759	1	4.336e-16	64677	20209	236036	367.1	E117-H3K27me3.narrowPeak	HeLa-S3_Cervical_Carcinoma	0.345529	1	3.01207e-13	15883	10338	219064	370.4	E079-H3K9me3.narrowPeak	Esophagus	0.161513	1	1.28394e-15	19801	12127	258176	215.8	E011-H3K27me3.narrowPeak	hESC_Derived_CD184+_Endoderm_Cultured_Cells	0.135308	1	8.05386e-15
E076-H3K9me3.narrowPeak	Colon_Smooth_Muscle	1.07397	1	6.16173e-13	2350	1253	64003	371.8	GSM1124071_NANOG.bed	codex Embryonic Stem Cell NANOG	0.936808	1	8.27807e-13	3353	2118	18532	400	E009-H3K27me3.narrowPeak	H9_Derived_Neuronal_Progenitor_Cultured_Cells	0.374452	1	6.45029e-16	55784	18081	215158	426	E027-H3K4me1.narrowPeak	Breast_Myoepithelial_Cells	0.345421	1	4.22534e-16	76386	44411	374655	412.9	E115-H3K27me3.narrowPeak	Dnd41_TCell_Leukemia	0.161381	1	7.71222e-16	20679	10881	239959	292.4	GSM1519646_TAL1.bed	codex T-Cell TAL1	0.135209	1	2.40744e-12
E126-H3K4me1.narrowPeak	NHDF-Ad_Adult_Dermal_Fibroblasts	1.0728	1	1.86054e-12	24401	18534	191388	403	hscNotDiff.bed	hematopoietic_ATACseq_GSE75384	0.931347	1	7.43376e-13	1148	466	1498	521.7	E007-H3K27me3.narrowPeak	H1_Derived_Neuronal_Progenitor_Cultured_Cells	0.374376	1	1.50816e-15	20554	8518	54468	254.3	E016-H3K9me3.narrowPeak	HUES64_Cell_Line	0.345321	1	1.6634e-13	6495	3290	236873	552.8	E025-H3K4me1.narrowPeak	Adipose_Derived_Mesenchymal_Stem_Cell_Cultured_Cells	0.160981	1	5.57584e-16	59806	38848	312578	709.9	E099-H3K9me3.narrowPeak	Placenta_Amnion	0.135165	1	6.77971e-09
Human_NB4-cells_PML_No-treatment_Stunnenberg.bed	cistrome_cistrome NB4 cells PML	1.07259	1	8.18554e-11	511	272	3897	300.6	E045-H3K9me3.narrowPeak	CD4+_CD25int_CD127+_Tmem_Primary_Cells	0.930979	1	7.26516e-13	1740	1033	83794	339.2	E017-H3K4me1.narrowPeak	IMR90_Cell_Line	0.373833	1	9.49885e-16	70113	42262	328152	333.3	Human_MCF-7_FoxA1_No-treatment_Brown.bed	cistrome_cistrome MCF-7 FoxA1	0.344161	1	1.20445e-10	5007	1966	9849	1164.3	Helas3_R.bed	Repressed Segments	0.160972	1	3.13914e-15	128306	59016	1593594	1260.7	Human_T47D_H3K4me1_DMSO-45min-3hr_Liu.bed	cistrome_epigenome T47D H3K4me1	0.13484	1	6.90526e-16
E100-H3K4me1.narrowPeak	Psoas_Muscle	1.07244	1	1.93296e-12	23760	16591	196301	266	E056-H3K27me3.narrowPeak	Penis_Foreskin_Fibroblast_Primary_Cells_skin02	0.929908	1	3.11546e-12	80313	31944	290583	415.9	E079-H3K4me1.narrowPeak	Esophagus	0.373824	1	7.35838e-16	59525	35687	257474	252.2	E035-H3K9me3.narrowPeak	CD34_Primary_Cells	0.343916	1	3.53393e-15	2301	1489	112817	237.2	E075-H3K27me3.narrowPeak	Colonic_Mucosa	0.160958	1	2.40777e-15	52785	22767	185405	253.2	E032-H3K27me3.narrowPeak	CD19_Primary_Cells_Peripheral_UW	0.134819	1	4.21957e-14
E001-H3K4me1.narrowPeak	ES-I3_Cell_Line	1.07212	1	1.17595e-12	36960	29075	308728	446.6	Helas3_WE.bed	Weak Enhancer Segments	0.929755	1	4.51401e-13	2792	2433	62178	250	Helas3_PF.bed	Promoter Flank Segments	0.373801	1	7.42158e-16	2031	1566	22250	207.5	E097-H3K4me1.narrowPeak	Ovary	0.343623	1	3.23621e-16	35783	24814	316356	201.5	E114-H3K4me1.narrowPeak	A549_EtOH_0.02pct_Lung_Carcinoma	0.160958	1	8.28342e-16	46303	28489	202029	644.1	E026-H3K9me3.narrowPeak	Bone_Marrow_Derived_Mesenchymal_Stem_Cell_Cultured_Cells	0.134815	1	1.02882e-09
E127-H3K27me3.narrowPeak	NHEK-Epidermal_Keratinocytes	1.07151	1	7.59716e-13	66042	21484	230204	405.1	E034-H3K9me3.narrowPeak	CD3_Primary_Cells_Peripheral_UW	0.926686	1	7.5807e-13	3276	2021	176448	286.7	Human_MCF-7_FoxA1_DMSO-45min-3hr_Liu.bed	cistrome_cistrome MCF-7 FoxA1	0.373703	1	3.59336e-12	5286	1777	8709	940	E025-H3K27me3.narrowPeak	Adipose_Derived_Mesenchymal_Stem_Cell_Cultured_Cells	0.343589	1	1.23953e-15	53283	22130	300249	441.8	GSM722397_SMAD1.bed	Proerythroblasts were derived from mobilised CD34+ cells isolated from the healthly peripheral blood and stimulated for 2hrs with rhBMP4.	0.160856	1	2.79493e-14	166	102	1035	400	E127-H3K9me3.narrowPeak	NHEK-Epidermal_Keratinocytes	0.134772	1	1.43321e-08
E015-H3K4me1.narrowPeak	HUES6_Cell_Line	1.07122	1	1.06019e-12	59133	40165	327376	412.4	E112-H3K27me3.narrowPeak	Thymus	0.924051	1	5.93375e-13	55552	14736	44640	574.4	E054-H3K4me1.narrowPeak	Neurosphere_Cultured_Cells_Ganglionic_Eminence_Derived	0.373668	1	6.76994e-16	57716	32665	191253	403.4	E005-H3K9me3.narrowPeak	H1_BMP4_Derived_Trophoblast_Cultured_Cells	0.343569	1	1.30212e-15	21693	14065	286964	202.7	E029-H3K9me3.narrowPeak	CD14_Primary_Cells	0.160815	1	1.3627e-15	16684	7287	223443	484.6	E097-H3K9me3.narrowPeak	Ovary	0.134589	1	4.83953e-12
E019-H3K9me3.narrowPeak	iPS-18_Cell_Line	1.07095	1	1.5059e-12	4090	2405	217812	509.1	E110-H3K9me3.narrowPeak	Stomach_Mucosa	0.922474	1	6.03739e-13	1803	1063	32117	345.9	GSM722397_SMAD1.bed	Proerythroblasts were derived from mobilised CD34+ cells isolated from the healthly peripheral blood and stimulated for 2hrs with rhBMP4.	0.373451	1	1.29478e-14	166	102	1035	400	GSM1124070_NANOG.bed	codex Embryonic Stem Cell NANOG	0.342866	1	5.1258e-16	3039	1767	13460	400	E040-H3K27me3.narrowPeak	CD4+_CD25-_CD45RO+_Memory_Primary_Cells	0.160796	1	1.73895e-14	32664	11980	76554	439.1	Human_VCaP_H3K4me1_regular-medium_Chinnaiyan.bed	cistrome_epigenome VCaP H3K4me1	0.134587	1	1.3125e-15
GSM1124071_NANOG.bed	codex Embryonic Stem Cell NANOG	1.0699	1	1.19921e-12	3353	2118	18532	400	E001-H3K27me3.narrowPeak	ES-I3_Cell_Line	0.916241	1	1.02051e-12	72669	19082	93339	605.4	E029-H3K27me3.narrowPeak	CD14_Primary_Cells	0.373447	1	4.336e-16	69948	18378	103373	649.3	E001-H3K4me1.narrowPeak	ES-I3_Cell_Line	0.34238	1	4.07009e-16	36960	29075	308728	446.6	E113-H3K9me3.narrowPeak	Spleen	0.160784	1	1.77653e-15	35279	19660	275470	235.8	Human_MCF-7_FoxA1_E2-45min_Brown.bed	cistrome_cistrome MCF-7 FoxA1	0.134394	1	1.77871e-08
E019-H3K4me1.narrowPeak	iPS-18_Cell_Line	1.06934	1	9.27319e-13	47659	32324	213365	596.8	E118-H3K27me3.narrowPeak	HepG2_Hepatocellular_Carcinoma	0.916033	1	3.98127e-12	40303	20640	110851	369.6	E070-H3K4me1.narrowPeak	Brain_Germinal_Matrix	0.372994	1	5.89179e-16	33102	19853	107068	353.7	E013-H3K4me1.narrowPeak	hESC_Derived_CD56+_Mesoderm_Cultured_Cells	0.342351	1	4.0118e-16	49105	32471	275053	481.4	E011-H3K27me3.narrowPeak	hESC_Derived_CD184+_Endoderm_Cultured_Cells	0.160781	1	6.28589e-16	56749	12884	107312	968.4	E024-H3K4me1.narrowPeak	4star	0.134393	1	3.40588e-16
Human_APL164-cells_H3K27me3_ATRA-48hr_Stunnenberg.bed	cistrome_epigenome APL164 cells H3K27me3	1.06878	1	9.21958e-13	57935	12370	39898	1181.7	E002-H3K4me1.narrowPeak	ES-WA7_Cell_Line	0.915558	1	4.85845e-13	11790	9621	155088	192.6	E053-H3K27me3.narrowPeak	Neurosphere_Cultured_Cells_Cortex_Derived	0.372992	1	4.22796e-16	43431	12164	115999	448.2	Hepg2_PF.bed	Promoter Flank Segments	0.342062	1	3.18898e-16	1978	1567	30641	195.3	E053-H3K9me3.narrowPeak	Neurosphere_Cultured_Cells_Cortex_Derived	0.160728	1	3.96816e-15	5203	2944	206695	329.9	E030-H3K27me3.narrowPeak	CD15_Primary_Cells	0.134348	1	2.13168e-15
E002-H3K4me1.narrowPeak	ES-WA7_Cell_Line	1.06791	1	1.02173e-12	11790	9621	155088	192.6	E040-H3K9me3.narrowPeak	CD4+_CD25-_CD45RO+_Memory_Primary_Cells	0.91459	1	9.63128e-13	1240	812	108267	336.4	E011-H3K27me3.narrowPeak	hESC_Derived_CD184+_Endoderm_Cultured_Cells	0.37277	1	5.04566e-16	56749	12884	107312	968.4	wgEncodeAwgTfbsSydhHepg2Tcf7l2UcdUniPk.narrowPeak	ChIP HepG2 TCF7L2	0.341636	1	4.34437e-14	620	337	2742	603	E024-H3K27me3.narrowPeak	4star	0.160668	1	1.72954e-15	35973	12677	222597	271.6	K562_R.bed	Repressed Segments	0.13432	1	2.33524e-14
E095-H3K4me1.narrowPeak	Left_Ventricle	1.0675	1	1.82547e-12	40734	27258	268306	297.2	H1hesc_WE.bed	Weak Enhancer Segments	0.913601	1	6.81443e-13	16405	12352	123402	263	Human_MCF-7_ESR1_Fulv_Stunnenberg.bed	cistrome_cistrome MCF-7 ESR1	0.372723	1	1.58856e-12	4420	1330	7007	922.7	E011-H3K4me1.narrowPeak	hESC_Derived_CD184+_Endoderm_Cultured_Cells	0.340291	1	2.95484e-16	47162	30067	274844	486.9	E004-H3K27me3.narrowPeak	H1_BMP4_Derived_Mesendoderm_Cultured_Cells	0.16044	1	4.67341e-15	40130	11730	77713	359.3	E012-H3K9me3.narrowPeak	hESC_Derived_CD56+_Ectoderm_Cultured_Cells	0.134267	1	2.56131e-11
Huvec_E.bed	Enhancers Segments	1.06744	1	2.12731e-12	36866	14686	53509	850.3	E047-H3K9me3.narrowPeak	CD8_Naive_Primary_Cells	0.911652	1	1.01683e-12	1716	910	66663	530	E031-H3K27me3.narrowPeak	CD19_Primary_Cells_Cord_BI	0.372436	1	7.49348e-16	1962	1418	10222	219	E009-H3K9me3.narrowPeak	H9_Derived_Neuronal_Progenitor_Cultured_Cells	0.340127	1	4.64399e-16	8062	4812	190181	358.8	E117-H3K9me3.narrowPeak	HeLa-S3_Cervical_Carcinoma	0.160362	1	3.00661e-15	2424	1808	92881	205.4	Human_NB4-cells_H3K27me3_ATRA-24hr_Stunnenberg.bed	cistrome_epigenome NB4 cells H3K27me3	0.134226	1	6.01527e-15
E009-H3K27me3.narrowPeak	H9_Derived_Neuronal_Progenitor_Cultured_Cells	1.0673	1	9.99114e-13	55784	18081	215158	426	E016-H3K4me1.narrowPeak	HUES64_Cell_Line	0.911584	1	3.62246e-13	39497	29815	292493	446.4	GSM908055_TAL1.bed	Proerythroblasts were derived from CD34+ adult bone marrow cells isolated from healthly donors.	0.371598	1	4.29972e-15	262	145	1137	400	wgEncodeAwgTfbsHaibT47dEraaV0416102Bpa1hUniPk.narrowPeak	ChIP T-47D ERalpha_a	0.339934	1	4.69635e-09	353	238	3901	243.2	K562_R.bed	Repressed Segments	0.160084	1	2.46285e-15	130368	44224	459077	4891.9	E027-H3K4me1.narrowPeak	Breast_Myoepithelial_Cells	0.134222	1	7.03333e-16
E021-H3K4me1.narrowPeak	iPS_DF_6.9_Cell_Line	1.06699	1	1.04976e-12	23236	17811	187283	192.7	Human_APL164-cells_H3K27me3_No-treatment_Stunnenberg.bed	cistrome_epigenome APL164 cells H3K27me3	0.91114	1	6.84354e-13	21873	6108	15017	1038.1	E108-H3K27me3.narrowPeak	Skeletal_Muscle_Female	0.371538	1	3.61119e-16	55700	22536	189539	365.3	E128-H3K9me3.narrowPeak	NHLF_Lung_Fibroblasts	0.339754	1	2.01935e-13	579	442	16125	183.5	E021-H3K4me1.narrowPeak	iPS_DF_6.9_Cell_Line	0.160046	1	5.29401e-16	23236	17811	187283	192.7	GSM897117_SMAD3.bed	codex Embryonic Stem Cell SMAD3	0.134131	1	4.99926e-15
wgEncodeAwgTfbsSydhHuvecGata2UcdUniPk.narrowPeak	ChIP HUVEC GATA-2	1.06663	1	7.31663e-12	5558	3248	27452	412.7	E019-H3K4me1.narrowPeak	iPS-18_Cell_Line	0.90983	1	3.97973e-13	47659	32324	213365	596.8	E098-H3K27me3.narrowPeak	Pancreas	0.371164	1	1.00171e-15	1365	995	34318	207.9	E050-H3K9me3.narrowPeak	Mobilized_CD34_Primary_Cells_Female	0.339736	1	3.97509e-15	5981	3394	253527	317.8	vistaEnhancers.bed	UCSC Vista enhancers	0.159994	1	8.61282e-15	546	272	1339	1521.2	Hepg2_R.bed	Repressed Segments	0.134093	1	1.54996e-14
Evi1.bed	jaspar_motifs	1.06592	1	5.20057e-12	727	418	9890	998.9	H1hesc_PF.bed	Promoter Flank Segments	0.909529	1	2.46614e-13	2956	2513	33007	282.1	E044-H3K27me3.narrowPeak	CD4+_CD25+_CD127-_Treg_Primary_Cells	0.371105	1	3.9123e-16	64855	19093	189790	430.4	E013-H3K9me3.narrowPeak	hESC_Derived_CD56+_Mesoderm_Cultured_Cells	0.339582	1	1.41789e-14	8980	4554	223866	528.3	E007-H3K27me3.narrowPeak	H1_Derived_Neuronal_Progenitor_Cultured_Cells	0.159868	1	3.81054e-13	20554	8518	54468	254.3	E056-H3K27me3.narrowPeak	Penis_Foreskin_Fibroblast_Primary_Cells_skin02	0.134061	1	1.08539e-15
E113-H3K9me3.narrowPeak	Spleen	1.06346	1	9.07325e-13	35279	19660	275470	235.8	gmpNotMEP.bed	hematopoietic_ATACseq_GSE75384	0.908912	1	3.06524e-12	169	119	2186	501.7	Human_VCaP_FoxA1_regular-medium_Chinnaiyan.bed	cistrome_cistrome VCaP FoxA1	0.370927	1	2.84344e-11	835	539	17098	148.2	wgEncodeAwgTfbsSydhGm12878JundUniPk.narrowPeak	ChIP GM12878 JunD	0.33951	1	7.0924e-12	216	161	2471	309.2	E003-H3K4me1.narrowPeak	H1_Cell_Line	0.159723	1	5.90447e-16	51647	33419	223118	306.5	wgEncodeAwgTfbsHaibA549Foxa1V0416102Dex100nmUniPk.narrowPeak	ChIP A549 FOXA1_(SC-101058)	0.133968	1	1.85124e-09
Human_NB4-cells_H3K27me3_No-treatment_Stunnenberg.bed	cistrome_epigenome NB4 cells H3K27me3	1.06313	1	1.17688e-12	2007	650	2905	1285.3	E001-H3K4me1.narrowPeak	ES-I3_Cell_Line	0.907603	1	4.65653e-13	36960	29075	308728	446.6	E107-H3K27me3.narrowPeak	Skeletal_Muscle_Male	0.370553	1	3.77693e-16	66477	25650	192092	403.1	E077-H3K9me3.narrowPeak	Duodenum_Mucosa	0.33948	1	2.48e-14	3955	2371	223454	278.1	E069-H3K9me3.narrowPeak	Brain_Cingulate_Gyrus	0.159586	1	1.70803e-14	1656	1004	114493	281.3	wgEncodeAwgTfbsSydhMcf7Gata3UcdUniPk.narrowPeak	ChIP MCF-7 GATA3_(SC-268)	0.133909	1	0.000140175
GSM722398_SMAD1.bed	Proerythroblasts were derived from mobilised CD34+ cells isolated from the healthly peripheral blood and stimulated for 2hrs with rhBMP4.	1.06296	1	2.85585e-12	209	126	1293	400	E014-H3K27me3.narrowPeak	HUES48_Cell_Line	0.907346	1	6.03739e-13	59722	14847	90298	643.6	E096-H3K4me1.narrowPeak	Lung	0.369785	1	6.49438e-16	67838	38895	317595	260.8	E044-H3K27me3.narrowPeak	CD4+_CD25+_CD127-_Treg_Primary_Cells	0.339427	1	3.28127e-16	64855	19093	189790	430.4	mepNotGMP.bed	hematopoietic_ATACseq_GSE75384	0.159571	1	2.5892e-15	490	347	7819	505.7	E005-H3K27me3.narrowPeak	H1_BMP4_Derived_Trophoblast_Cultured_Cells	0.133895	1	7.65686e-13
E129-H3K9me3.narrowPeak	Osteoblasts	1.06233	1	1.19975e-12	1818	1384	180247	195.7	E120-H3K9me3.narrowPeak	HSMM_Skeletal_Muscle_Myoblasts	0.905783	1	6.78651e-13	1339	874	18061	224.4	E052-H3K4me1.narrowPeak	Muscle_Satellite_Cultured_Cells	0.369656	1	9.86411e-16	73470	39751	247579	637.7	E017-H3K27me3.narrowPeak	IMR90_Cell_Line	0.33905	1	7.59855e-16	55525	21161	299272	338.4	Hepg2_R.bed	Repressed Segments	0.1595	1	2.01148e-15	123256	44217	346465	6429	wgEncodeAwgTfbsBroadNhdfadEzh239875UniPk.narrowPeak	ChIP NHDF-Ad EZH2_(39875)	0.1338	1	9.8767e-09
GSM1124069_SOX2.bed	codex Embryonic Stem Cell SOX2	1.06225	1	1.89766e-12	1198	724	5204	400	E014-H3K4me1.narrowPeak	HUES48_Cell_Line	0.904543	1	3.36884e-13	48406	34368	314776	444.7	E112-H3K27me3.narrowPeak	Thymus	0.369164	1	4.63094e-16	55552	14736	44640	574.4	E123-H3K27me3.narrowPeak	K562_Leukemia	0.338636	1	1.94002e-15	14634	9665	123368	217.9	E115-H3K9me3.narrowPeak	Dnd41_TCell_Leukemia	0.159438	1	1.25509e-15	6361	3605	191833	302	E059-H3K9me3.narrowPeak	Penis_Foreskin_Melanocyte_Primary_Cells_skin01	0.133781	1	1.04891e-09
wgEncodeAwgTfbsBroadHepg2Ezh239875UniPk.narrowPeak	ChIP HepG2 EZH2_(39875)	1.06082	1	1.71794e-12	6124	2323	3283	789.2	E020-H3K4me1.narrowPeak	iPS-20b_Cell_Line	0.902869	1	3.56571e-13	40769	30200	289288	406.2	Human_MCF-7_H3K27me3_DMSO-3hr_Liu.bed	cistrome_epigenome MCF-7 H3K27me3	0.369082	1	1.14684e-15	13005	4416	31366	715.6	E109-H3K4me1.narrowPeak	Small_Intestine	0.337779	1	4.60623e-16	27907	19467	214385	279.5	wgEncodeAwgTfbsSydhHepg2Tcf7l2UcdUniPk.narrowPeak	ChIP HepG2 TCF7L2	0.15925	1	1.27036e-12	620	337	2742	603	E029-H3K27me3.narrowPeak	CD14_Primary_Cells	0.133765	1	8.31665e-15
E066-H3K9me3.narrowPeak	Adult_Liver	1.05974	1	9.09502e-13	6320	3624	280982	304.1	E018-H3K4me1.narrowPeak	iPS-15b_Cell_Line	0.902251	1	3.82276e-13	40399	31042	334991	389.9	E124-H3K27me3.narrowPeak	Monocytes-CD14+_RO01746	0.368944	1	3.89786e-16	86728	17807	160742	744.5	E007-H3K4me1.narrowPeak	H1_Derived_Neuronal_Progenitor_Cultured_Cells	0.337059	1	3.20185e-16	32210	23669	262404	199.8	H1hesc_R.bed	Repressed Segments	0.15913	1	7.70394e-15	74415	44808	543329	4215.6	E004-H3K27me3.narrowPeak	H1_BMP4_Derived_Mesendoderm_Cultured_Cells	0.133763	1	1.88301e-13
GSM897117_SMAD3.bed	codex Embryonic Stem Cell SMAD3	1.05847	1	1.97813e-12	566	316	944	400	wgEncodeAwgTfbsBroadK562Ezh239875UniPk.narrowPeak	ChIP K562 EZH2_(39875)	0.897119	1	1.42982e-12	1142	555	1680	410.1	E105-H3K27me3.narrowPeak	Right_Ventricle	0.368634	1	6.73757e-16	26356	13864	139718	286.5	E059-H3K4me1.narrowPeak	Penis_Foreskin_Melanocyte_Primary_Cells_skin01	0.337052	1	9.21998e-16	35052	19973	104649	316.6	eryNotMono.bed	hematopoietic_ATACseq_GSE75384	0.158576	1	7.834e-16	1413	974	14269	520.9	GSM614004_TAL1.bed	Proerythroblasts were derived from mobilised CD34+ cells isolated from the healthly peripheral blood	0.133605	1	2.1793e-16
E018-H3K4me1.narrowPeak	iPS-15b_Cell_Line	1.05839	1	8.88576e-13	40399	31042	334991	389.9	NR3C1.bed	jaspar_motifs	0.896713	1	7.86479e-13	166	100	1598	999	E094-H3K4me1.narrowPeak	Gastric	0.3684	1	5.52616e-16	46805	29045	238260	245.4	E057-H3K4me1.narrowPeak	Penis_Foreskin_Keratinocyte_Primary_Cells_skin02	0.336549	1	4.33095e-16	54357	31262	212997	402	Human_NB4-cells_PML_No-treatment_Stunnenberg.bed	cistrome_cistrome NB4 cells PML	0.158495	1	3.82667e-12	511	272	3897	300.6	E019-H3K9me3.narrowPeak	iPS-18_Cell_Line	0.133589	1	5.90518e-11
E114-H3K4me1.narrowPeak	A549_EtOH_0.02pct_Lung_Carcinoma	1.0562	1	1.65222e-12	46303	28489	202029	644.1	GSM1124069_SOX2.bed	codex Embryonic Stem Cell SOX2	0.896093	1	7.86479e-13	1198	724	5204	400	GSM638310_11_PU1.bed	CD133+ Umbilical Cord Blood (UCB) cells were expanded in vitro for 10-11 days; from which CD133+ cells were purified.	0.367844	1	1.85155e-13	3427	1469	11443	400	E104-H3K4me1.narrowPeak	Right_Atrium	0.336161	1	5.23246e-16	28525	21288	271842	234.6	E037-H3K27me3.narrowPeak	CD4_Memory_Primary_Cells	0.158473	1	1.12817e-13	14188	6693	36137	367.7	wgEncodeAwgTfbsHaibA549GrPcr1xDex5nmUniPk.narrowPeak	ChIP A549 GR	0.133486	1	4.91669e-10
E025-H3K4me1.narrowPeak	Adipose_Derived_Mesenchymal_Stem_Cell_Cultured_Cells	1.05549	1	1.29295e-12	59806	38848	312578	709.9	Human_LnCaP_H3K9me3_R1881-16hr_Chinnaiyan.bed	cistrome_epigenome LnCaP H3K9me3	0.89398	1	2.82332e-11	474	212	4634	1565.6	E005-H3K4me1.narrowPeak	H1_BMP4_Derived_Trophoblast_Cultured_Cells	0.367742	1	6.29569e-16	70076	39276	297165	291.2	E010-H3K27me3.narrowPeak	H9_Derived_Neuron_Cultured_Cells	0.335874	1	1.04553e-15	50341	18583	251817	331.6	E044-H3K27me3.narrowPeak	CD4+_CD25+_CD127-_Treg_Primary_Cells	0.158366	1	6.53795e-16	64855	19093	189790	430.4	Human_Ishikawa_ESR1_E2-45min_Liu.bed	cistrome_cistrome Ishikawa ESR1	0.133475	1	5.95427e-14
diffNotHSC.bed	hematopoietic_ATACseq_GSE75384	1.05515	1	3.54285e-12	2620	2027	45768	524.6	E020-H3K27me3.narrowPeak	iPS-20b_Cell_Line	0.893158	1	6.54606e-13	71281	18019	96382	724.2	Hepg2_PF.bed	Promoter Flank Segments	0.367602	1	6.21969e-16	1978	1567	30641	195.3	E012-H3K4me1.narrowPeak	hESC_Derived_CD56+_Ectoderm_Cultured_Cells	0.335215	1	2.80914e-16	77936	42491	258735	561.7	GSM610337_FOSB.bed	Adult chronic myeloid leukaemia (at blast crisis) cell line carrying t(9;22) translocation (BCR-ABL); treated with TPA to induce megakaryotic differentiation.	0.158257	1	2.04642e-14	7866	3946	23879	400.3	E121-H3K9me3.narrowPeak	HSMMtube_Skeletal_Muscle_Myotubes_Derived_from_HSMM	0.133323	1	1.4063e-11
E003-H2BK20ac.narrowPeak	H1_Cell_Line	1.05432	1	1.50208e-12	3162	2667	71225	160.5	E004-H3K4me1.narrowPeak	H1_BMP4_Derived_Mesendoderm_Cultured_Cells	0.892661	1	3.05276e-13	7261	6387	125993	219	E005-H3K27me3.narrowPeak	H1_BMP4_Derived_Trophoblast_Cultured_Cells	0.367574	1	7.25789e-16	39869	13327	76270	282.6	E065-H3K4me1.narrowPeak	Aorta	0.335017	1	3.23142e-16	7605	6588	190844	178.4	Huvec_PF.bed	Promoter Flank Segments	0.158241	1	5.45523e-16	1346	950	11637	147.2	wgEncodeAwgTfbsSydhGm12878P300bUniPk.narrowPeak	ChIP GM12878 p300_(SC-584)	0.133299	1	1.00285e-09
wgEncodeAwgTfbsSydhHelas3CjunIggrabUniPk.narrowPeak	ChIP HeLa-S3 c-Jun	1.05407	1	9.55162e-12	4145	2446	21902	332.1	E035-H3K9me3.narrowPeak	CD34_Primary_Cells	0.891466	1	3.45463e-12	2301	1489	112817	237.2	E048-H3K27me3.narrowPeak	CD8_Memory_Primary_Cells	0.367467	1	5.44406e-16	14843	7022	34760	360.1	E029-H3K27me3.narrowPeak	CD14_Primary_Cells	0.334743	1	3.47163e-16	69948	18378	103373	649.3	E046-H3K27me3.narrowPeak	CD56_Primary_Cells	0.158176	1	8.93525e-15	38016	16426	116582	310.2	E017-H3K9me1.narrowPeak	IMR90_Cell_Line	0.133149	1	2.18077e-16
Foxa2.bed	jaspar_motifs	1.05334	1	4.06403e-12	5833	3292	57433	999	E002-H3K9me3.narrowPeak	ES-WA7_Cell_Line	0.890457	1	3.67501e-12	860	770	304858	151.4	NR3C1.bed	jaspar_motifs	0.3671	1	4.18004e-15	166	100	1598	999	E095-H3K4me1.narrowPeak	Left_Ventricle	0.334025	1	4.29187e-16	40734	27258	268306	297.2	E036-H3K9me3.narrowPeak	CD34_Cultured_Cells	0.158124	1	9.92109e-16	11899	6849	237679	263.6	E113-H3K9me3.narrowPeak	Spleen	0.133099	1	1.3888e-13
E072-H3K9me3.narrowPeak	Brain_Inferior_Temporal_Lobe	1.05276	1	8.88082e-13	2675	1587	143837	334	Huvec_WE.bed	Weak Enhancer Segments	0.89003	1	1.21309e-13	956	754	12134	138.8	E118-H3K4me1.narrowPeak	HepG2_Hepatocellular_Carcinoma	0.366997	1	1.44896e-15	37777	22489	142346	760.6	E100-H3K4me1.narrowPeak	Psoas_Muscle	0.333863	1	4.12766e-16	23760	16591	196301	266	E012-H3K4me1.narrowPeak	hESC_Derived_CD56+_Ectoderm_Cultured_Cells	0.158117	1	4.4448e-16	77936	42491	258735	561.7	FOXD1.bed	jaspar_motifs	0.133097	1	2.88638e-15
GSM722401_TCFL72.bed	Mobilised CD34+ cells isolated from the healthly peripheral blood were expanded for 6 days before stimulation for 2hrs with BIO (GSK3 inhibitor IX)	1.05224	1	1.92167e-11	2188	889	3738	400	E015-H3K4me1.narrowPeak	HUES6_Cell_Line	0.889021	1	3.05276e-13	59133	40165	327376	412.4	E022-H3K27me3.narrowPeak	iPS_DF_19.11_Cell_Line	0.366843	1	7.50061e-16	26180	11152	68203	253.3	Human_MCF-7_ESR1_E2-45min_Carroll.bed	cistrome_cistrome MCF-7 ESR1	0.333753	1	2.78695e-11	1759	746	2372	985.4	E118-H3K4me1.narrowPeak	HepG2_Hepatocellular_Carcinoma	0.158055	1	8.36848e-16	37777	22489	142346	760.6	FOXA1.bed	jaspar_motifs	0.132836	1	4.19981e-15
E065-H3K4me1.narrowPeak	Aorta	1.05164	1	1.28318e-12	7605	6588	190844	178.4	E055-H3K27me3.narrowPeak	Penis_Foreskin_Fibroblast_Primary_Cells_skin01	0.888265	1	2.84564e-12	94472	33447	302342	543.3	E097-H3K27me3.narrowPeak	Ovary	0.366786	1	9.48898e-16	16496	8395	112268	284.2	Helas3_PF.bed	Promoter Flank Segments	0.333749	1	4.01345e-16	2031	1566	22250	207.5	E023-H3K9me3.narrowPeak	Mesenchymal_Stem_Cell_Derived_Adipocyte_Cultured_Cells	0.157992	1	3.10442e-14	3155	1944	224057	409.2	Human_Caco-2-differentiated_GATA6_No-treatment_Shivdasani.bed	cistrome_cistrome Caco-2(differentiated) GATA6	0.132715	1	4.65428e-13
wgEncodeAwgTfbsSydhMcf10aesCfosTam14hHvdUniPk.narrowPeak	ChIP MCF10A-Er-Src c-Fos	1.05141	1	6.10083e-12	6842	4521	86317	210.9	GSM1124070_NANOG.bed	codex Embryonic Stem Cell NANOG	0.888143	1	6.12708e-13	3039	1767	13460	400	wgEncodeAwgTfbsBroadHmecEzh239875UniPk.narrowPeak	ChIP HMEC EZH2_(39875)	0.366152	1	1.70761e-13	7869	3593	4622	505.5	wgEncodeAwgTfbsHaibH1hescBcl11aPcr1xUniPk.narrowPeak	ChIP H1-hESC BCL11A	0.333739	1	1.60649e-15	347	229	2518	179.6	wgEncodeAwgTfbsSydhK562CjunIfng6hUniPk.narrowPeak	ChIP K562 c-Jun	0.157939	1	4.87389e-14	1886	972	6595	337.8	E057-H3K4me1.narrowPeak	Penis_Foreskin_Keratinocyte_Primary_Cells_skin02	0.132701	1	1.53961e-15
E017-H3K27me3.narrowPeak	IMR90_Cell_Line	1.04954	1	7.19061e-13	55525	21161	299272	338.4	E003-H3K4me1.narrowPeak	H1_Cell_Line	0.885994	1	2.70848e-13	51647	33419	223118	306.5	E068-H3K4me1.narrowPeak	Brain_Anterior_Caudate	0.36603	1	7.87895e-16	60750	37406	279154	441.1	Human_Ishikawa_ESR1_E2-45min_Liu.bed	cistrome_cistrome Ishikawa ESR1	0.333731	1	5.28135e-15	632	318	3799	703.1	E065-H3K27me3.narrowPeak	Aorta	0.15792	1	8.07871e-15	5740	3859	134896	165.1	E125-H3K9me3.narrowPeak	NH-A_Astrocytes	0.13266	1	6.14419e-12
E007-H3K4me1.narrowPeak	H1_Derived_Neuronal_Progenitor_Cultured_Cells	1.04914	1	1.00184e-12	32210	23669	262404	199.8	E061-H3K27me3.narrowPeak	Penis_Foreskin_Melanocyte_Primary_Cells_skin03	0.884762	1	2.66767e-12	70890	23898	303846	310.4	E003-H2BK20ac.narrowPeak	H1_Cell_Line	0.365901	1	1.12779e-15	3162	2667	71225	160.5	Human_A594--cells_NR3C1_DEX-1hr_Myers.bed	cistrome_cistrome A594 cells NR3C1	0.333378	1	4.05191e-15	6742	2567	11066	1790.2	Sox2.bed	jaspar_motifs	0.157902	1	1.77284e-14	279	166	2040	999	E022-H3K27me3.narrowPeak	iPS_DF_19.11_Cell_Line	0.132638	1	1.12172e-12
E012-H3K4me1.narrowPeak	hESC_Derived_CD56+_Ectoderm_Cultured_Cells	1.04833	1	1.00062e-12	77936	42491	258735	561.7	E021-H3K4me1.narrowPeak	iPS_DF_6.9_Cell_Line	0.884313	1	2.97931e-13	23236	17811	187283	192.7	wgEncodeAwgTfbsBroadHsmmEzh239875UniPk.narrowPeak	ChIP HSMM EZH2_(39875)	0.365823	1	1.75475e-13	2728	1218	1539	459.8	E106-H3K4me1.narrowPeak	Sigmoid_Colon	0.333266	1	5.30433e-16	25392	16607	133631	265.2	Human_NB4-cells_H3K27me3_ATRA-24hr_Stunnenberg.bed	cistrome_epigenome NB4 cells H3K27me3	0.157852	1	7.60554e-16	11434	4557	43145	1050	E007-H3K27me3.narrowPeak	H1_Derived_Neuronal_Progenitor_Cultured_Cells	0.132406	1	3.93016e-11
wgEncodeAwgTfbsHaibA549GrPcr1xDex50nmUniPk.narrowPeak	ChIP A549 GR	1.04799	1	1.25395e-11	4537	2760	23319	276.6	wgEncodeAwgTfbsBroadHepg2Ezh239875UniPk.narrowPeak	ChIP HepG2 EZH2_(39875)	0.882873	1	7.29835e-13	6124	2323	3283	789.2	E123-H3K27me3.narrowPeak	K562_Leukemia	0.365721	1	7.7466e-16	14634	9665	123368	217.9	wgEncodeAwgTfbsBroadHepg2Ezh239875UniPk.narrowPeak	ChIP HepG2 EZH2_(39875)	0.33225	1	1.68284e-15	6124	2323	3283	789.2	E074-H3K9me3.narrowPeak	Brain_Substantia_Nigra	0.157821	1	1.49499e-14	1588	1047	150390	271	E065-H3K9me3.narrowPeak	Aorta	0.132131	1	7.80163e-12
laminB1Lads.bed	UCSC LaminB1 Lads	1.0466	1	9.10349e-13	57503	1186	1296	874932	E003-H3K27me3.narrowPeak	H1_Cell_Line	0.877282	1	5.26791e-13	60600	16881	123423	375.3	E074-H3K4me1.narrowPeak	Brain_Substantia_Nigra	0.365547	1	8.16785e-16	51529	32755	266870	431.8	E003-H2BK20ac.narrowPeak	H1_Cell_Line	0.332213	1	4.7641e-16	3162	2667	71225	160.5	wgEncodeAwgTfbsSydhHuvecCjunUniPk.narrowPeak	ChIP HUVEC c-Jun	0.157779	1	5.64571e-14	5315	2942	29522	275.3	Foxa2.bed	jaspar_motifs	0.132109	1	3.73607e-14
E110-H3K9me3.narrowPeak	Stomach_Mucosa	1.04636	1	7.65276e-13	1803	1063	32117	345.9	Pax6.bed	jaspar_motifs	0.875894	1	2.70952e-12	217	121	1467	999	GSM1124070_NANOG.bed	codex Embryonic Stem Cell NANOG	0.365455	1	1.28842e-15	3039	1767	13460	400	E014-H3K9me3.narrowPeak	HUES48_Cell_Line	0.331795	1	1.09334e-13	5011	3040	279334	409.8	wgEncodeAwgTfbsBroadHsmmEzh239875UniPk.narrowPeak	ChIP HSMM EZH2_(39875)	0.157682	1	1.90171e-09	2728	1218	1539	459.8	E017-H3K4me1.narrowPeak	IMR90_Cell_Line	0.132102	1	4.52176e-16
E027-H3K4me1.narrowPeak	Breast_Myoepithelial_Cells	1.04606	1	1.23082e-12	76386	44411	374655	412.9	genomicSuperDups.bed	UCSC Genomic superdups	0.875636	1	4.99435e-11	13652	11378	49852	12951.2	Gm12878_E.bed	Enhancers Segments	0.365089	1	2.04202e-15	17123	8366	51747	595	E127-H3K27me3.narrowPeak	NHEK-Epidermal_Keratinocytes	0.331686	1	6.20724e-16	66042	21484	230204	405.1	E005-H3K27me3.narrowPeak	H1_BMP4_Derived_Trophoblast_Cultured_Cells	0.157553	1	1.8953e-14	39869	13327	76270	282.6	E078-H3K4me1.narrowPeak	Duodenum_Smooth_Muscle	0.131887	1	6.79515e-16
E123-H3K27me3.narrowPeak	K562_Leukemia	1.04508	1	7.9613e-13	14634	9665	123368	217.9	Human_Ishikawa_ESR1_EtOH-45min_Liu.bed	cistrome_cistrome Ishikawa ESR1	0.874987	1	9.94424e-13	600	341	6084	728.5	GSM1124071_NANOG.bed	codex Embryonic Stem Cell NANOG	0.364882	1	1.29269e-15	3353	2118	18532	400	E054-H3K4me1.narrowPeak	Neurosphere_Cultured_Cells_Ganglionic_Eminence_Derived	0.331679	1	3.74047e-16	57716	32665	191253	403.4	FOXF2.bed	jaspar_motifs	0.157548	1	1.42848e-15	2005	1138	21178	999	RREB1.bed	jaspar_motifs	0.131722	1	1.34438e-15
E094-H3K4me1.narrowPeak	Gastric	1.04487	1	1.47759e-12	46805	29045	238260	245.4	E012-H3K4me1.narrowPeak	hESC_Derived_CD56+_Ectoderm_Cultured_Cells	0.872026	1	2.9775e-13	77936	42491	258735	561.7	Human_APL164-cells_H3K27me3_ATRA-48hr_Stunnenberg.bed	cistrome_epigenome APL164 cells H3K27me3	0.364531	1	3.65021e-16	57935	12370	39898	1181.7	wgEncodeAwgTfbsBroadHelas3Ezh239875UniPk.narrowPeak	ChIP HeLa-S3 EZH2_(39875)	0.330779	1	6.56781e-12	455	229	1816	648.2	E018-H3K27me3.narrowPeak	iPS-15b_Cell_Line	0.157314	1	4.35808e-16	57901	18373	130489	595.8	E096-H3K9me3.narrowPeak	Lung	0.131715	1	9.86348e-14
E018-H3K27me3.narrowPeak	iPS-15b_Cell_Line	1.04437	1	8.71027e-13	57901	18373	130489	595.8	E016-H3K27me3.narrowPeak	HUES64_Cell_Line	0.870874	1	4.79742e-13	67653	15547	84150	743.9	E129-H3K4me1.narrowPeak	Osteoblasts	0.364433	1	1.22391e-15	68144	39205	237110	658.7	E070-H3K4me1.narrowPeak	Brain_Germinal_Matrix	0.33059	1	3.77637e-16	33102	19853	107068	353.7	wgEncodeAwgTfbsBroadHuvecEzh239875UniPk.narrowPeak	ChIP HUVEC EZH2_(39875)	0.157136	1	2.03904e-10	17775	5863	6232	1540.6	Tal1__Gata1.bed	jaspar_motifs	0.131671	1	3.03156e-15
NR3C1.bed	jaspar_motifs	1.04424	1	1.30372e-12	166	100	1598	999	E007-H3K4me1.narrowPeak	H1_Derived_Neuronal_Progenitor_Cultured_Cells	0.869208	1	2.80532e-13	32210	23669	262404	199.8	E072-H3K4me1.narrowPeak	Brain_Inferior_Temporal_Lobe	0.364423	1	9.08396e-16	49045	30443	211846	371.7	Gm12878_PF.bed	Promoter Flank Segments	0.330354	1	3.76524e-16	4279	3041	38624	288.1	E032-H3K27me3.narrowPeak	CD19_Primary_Cells_Peripheral_UW	0.15713	1	2.56662e-15	44526	18783	178963	291.5	E112-H3K27me3.narrowPeak	Thymus	0.131567	1	6.56446e-14
Human_NB4-cells_H3K27me3_ATRA-24hr_Stunnenberg.bed	cistrome_epigenome NB4 cells H3K27me3	1.04392	1	9.08528e-13	11434	4557	43145	1050	E041-H3K9me3.narrowPeak	CD4+_CD25-_IL17-_PMA-Ionomycin_stimulated_MACS_purified_Th_Primary_Cells	0.868734	1	5.88599e-13	1722	991	98944	378.7	E030-H3K27me3.narrowPeak	CD15_Primary_Cells	0.36366	1	3.60885e-16	82596	25798	255104	418.6	K562_PF.bed	Promoter Flank Segments	0.329241	1	4.19764e-16	737	522	8215	113.2	Human_metastatic-prostate-cancer-tissue_AR_No-treatment_Chinnaiyan.bed	cistrome_cistrome metastatic prostate cancer tissue AR	0.15707	1	6.95328e-08	209	174	7687	169.2	wgEncodeAwgTfbsSydhHuvecGata2UcdUniPk.narrowPeak	ChIP HUVEC GATA-2	0.131426	1	3.84459e-14
H1hesc_WE.bed	Weak Enhancer Segments	1.04369	1	1.09543e-12	16405	12352	123402	263	E019-H3K27me3.narrowPeak	iPS-18_Cell_Line	0.867416	1	4.44121e-13	69134	16021	67306	972.1	E014-H3K27me3.narrowPeak	HUES48_Cell_Line	0.363549	1	4.28434e-16	59722	14847	90298	643.6	E025-H3K4me1.narrowPeak	Adipose_Derived_Mesenchymal_Stem_Cell_Cultured_Cells	0.32905	1	3.00824e-16	59806	38848	312578	709.9	ESR2.bed	jaspar_motifs	0.157038	1	1.53165e-13	264	133	924	999	E126-H4K20me1.narrowPeak	NHDF-Ad_Adult_Dermal_Fibroblasts	0.131341	1	4.03666e-17
E096-H3K9me3.narrowPeak	Lung	1.04266	1	8.63923e-13	29359	18449	438415	208.8	Gm12878_WE.bed	Weak Enhancer Segments	0.86696	1	3.50735e-13	2479	1999	48793	243.9	E058-H3K4me1.narrowPeak	Penis_Foreskin_Keratinocyte_Primary_Cells_skin03	0.363118	1	6.60603e-16	97704	45001	289473	530.9	E078-H3K4me1.narrowPeak	Duodenum_Smooth_Muscle	0.327944	1	3.97923e-16	60882	32792	192644	514.1	E031-H3K27me3.narrowPeak	CD19_Primary_Cells_Cord_BI	0.157024	1	1.00371e-13	1962	1418	10222	219	E079-H3K4me1.narrowPeak	Esophagus	0.131286	1	9.13549e-16
E124-H3K27me3.narrowPeak	Monocytes-CD14+_RO01746	1.04235	1	7.9613e-13	86728	17807	160742	744.5	E114-H3K9me3.narrowPeak	A549_EtOH_0.02pct_Lung_Carcinoma	0.866385	1	1.2086e-12	3158	1787	103230	420	Human_LnCaP_H3K27me3_R1881-16hr_Chinnaiyan.bed	cistrome_epigenome LnCaP H3K27me3	0.363022	1	4.32199e-15	9405	2713	11233	1097.8	E094-H3K4me1.narrowPeak	Gastric	0.327775	1	3.45554e-16	46805	29045	238260	245.4	E038-H3K27me3.narrowPeak	CD4_Naive_Primary_Cells	0.156815	1	2.57985e-14	18785	8403	62829	358.7	Foxd3.bed	jaspar_motifs	0.131202	1	3.65935e-15
E014-H3K27me3.narrowPeak	HUES48_Cell_Line	1.04175	1	9.67759e-13	59722	14847	90298	643.6	Hepg2_WE.bed	Weak Enhancer Segments	0.866162	1	3.8544e-13	644	524	11039	163.7	E024-H3K4me1.narrowPeak	4star	0.362697	1	4.20451e-16	85732	47928	357319	355.4	E018-H3K9me3.narrowPeak	iPS-15b_Cell_Line	0.327673	1	2.46808e-13	2457	1756	188469	316.8	Foxa2.bed	jaspar_motifs	0.156798	1	1.03764e-14	5833	3292	57433	999	E094-H3K9me3.narrowPeak	Gastric	0.131173	1	1.53518e-12
E015-H3K27me3.narrowPeak	HUES6_Cell_Line	1.04087	1	9.54024e-13	67739	16930	125743	593.2	E008-H3K9me3.narrowPeak	H9_Cell_Line	0.865814	1	3.09629e-12	10448	7137	210217	225.3	wgEncodeAwgTfbsUchicagoK562EfosUniPk.narrowPeak	ChIP K562 eGFP-FOS	0.362669	1	2.92847e-14	2664	1579	10255	271.8	Human_MCF-7_FoxA1_E2-45min_Brown.bed	cistrome_cistrome MCF-7 FoxA1	0.327671	1	2.76672e-11	8198	3137	16082	1187	GSM610336_FOS.bed	Adult chronic myeloid leukaemia (at blast crisis) cell line carrying t(9;22) translocation (BCR-ABL); treated with TPA to induce megakaryotic differentiation.	0.156761	1	1.59607e-14	4127	1983	11105	400	E128-H3K4me1.narrowPeak	NHLF_Lung_Fibroblasts	0.131157	1	5.32194e-16
Hepg2_PF.bed	Promoter Flank Segments	1.04002	1	9.82668e-13	1978	1567	30641	195.3	E116-H3K9me3.narrowPeak	GM12878_Lymphoblastoid	0.864805	1	5.90589e-13	3737	2207	59492	335.9	GSM897117_SMAD3.bed	codex Embryonic Stem Cell SMAD3	0.362142	1	7.04655e-16	566	316	944	400	E126-H3K4me1.narrowPeak	NHDF-Ad_Adult_Dermal_Fibroblasts	0.327551	1	4.72239e-16	24401	18534	191388	403	E030-H3K27me3.narrowPeak	CD15_Primary_Cells	0.156583	1	4.01601e-16	82596	25798	255104	418.6	Hepg2_PF.bed	Promoter Flank Segments	0.131146	1	1.26375e-15
ESR2.bed	jaspar_motifs	1.03921	1	7.77496e-12	264	133	924	999	Huvec_PF.bed	Promoter Flank Segments	0.864532	1	6.5125e-14	1346	950	11637	147.2	E098-H3K4me1.narrowPeak	Pancreas	0.361928	1	5.26724e-16	76959	41041	293089	302.8	E096-H3K4me1.narrowPeak	Lung	0.327498	1	3.97794e-16	67838	38895	317595	260.8	E007-H3K4me1.narrowPeak	H1_Derived_Neuronal_Progenitor_Cultured_Cells	0.156516	1	5.07106e-16	32210	23669	262404	199.8	E003-H2BK20ac.narrowPeak	H1_Cell_Line	0.131013	1	5.43413e-15
GSM1257396_NR2F2.bed	codex Endometrial Stromal Cell NR2F2	1.03844	1	8.25025e-12	4178	2274	19927	400	E011-H3K4me1.narrowPeak	hESC_Derived_CD184+_Endoderm_Cultured_Cells	0.863226	1	2.02771e-13	47162	30067	274844	486.9	E018-H3K27me3.narrowPeak	iPS-15b_Cell_Line	0.361763	1	3.84134e-16	57901	18373	130489	595.8	Human_MCF-7_ESR1_Tam-45min_Hurtado.bed	cistrome_cistrome MCF-7 ESR1	0.327407	1	1.72142e-11	1876	1161	19132	308.3	E022-H3K27me3.narrowPeak	iPS_DF_19.11_Cell_Line	0.156424	1	3.08122e-14	26180	11152	68203	253.3	E024-H3K27me3.narrowPeak	4star	0.130996	1	1.5853e-13
E030-H3K27me3.narrowPeak	CD15_Primary_Cells	1.03837	1	8.21577e-13	82596	25798	255104	418.6	E087-H3K9me3.narrowPeak	Pancreatic_Islets	0.862685	1	1.30428e-12	557	369	39484	236.8	Human_NB4-cells_PML_No-treatment_Stunnenberg.bed	cistrome_cistrome NB4 cells PML	0.361432	1	2.05423e-13	511	272	3897	300.6	H1hesc_WE.bed	Weak Enhancer Segments	0.327378	1	5.24693e-16	16405	12352	123402	263	E048-H3K27me3.narrowPeak	CD8_Memory_Primary_Cells	0.156416	1	6.1642e-14	14843	7022	34760	360.1	E120-H3K4me1.narrowPeak	HSMM_Skeletal_Muscle_Myoblasts	0.130943	1	4.98397e-16
E068-H3K9me3.narrowPeak	Brain_Anterior_Caudate	1.03783	1	5.8931e-13	2095	1270	193456	277.9	Lhx3.bed	jaspar_motifs	0.86059	1	8.26636e-13	2770	1659	49607	999	Hepg2_E.bed	Enhancers Segments	0.361362	1	8.33962e-16	30879	11844	47864	464.1	E024-H3K4me1.narrowPeak	4star	0.327021	1	2.50773e-16	85732	47928	357319	355.4	E104-H3K4me1.narrowPeak	Right_Atrium	0.156186	1	1.03365e-15	28525	21288	271842	234.6	E059-H3K4me1.narrowPeak	Penis_Foreskin_Melanocyte_Primary_Cells_skin01	0.130936	1	6.71211e-15
E054-H3K4me1.narrowPeak	Neurosphere_Cultured_Cells_Ganglionic_Eminence_Derived	1.03598	1	1.28561e-12	57716	32665	191253	403.4	Evi1.bed	jaspar_motifs	0.860512	1	1.09578e-12	727	418	9890	998.9	E073-H3K4me1.narrowPeak	Brain_Mid_Frontal_Lobe	0.360733	1	7.63588e-16	57713	34866	233560	390.5	E005-H3K4me1.narrowPeak	H1_BMP4_Derived_Trophoblast_Cultured_Cells	0.326874	1	3.50884e-16	70076	39276	297165	291.2	E034-H3K27me3.narrowPeak	CD3_Primary_Cells_Peripheral_UW	0.156186	1	5.55124e-16	99155	37937	387733	396.6	NFE2L2.bed	jaspar_motifs	0.13086	1	6.04325e-16
Human_ECC-1_ESR1_E2-45min_Liu.bed	cistrome_cistrome ECC-1 ESR1	1.03587	1	7.36789e-12	1176	596	5046	660.1	Nobox.bed	jaspar_motifs	0.858793	1	8.57315e-13	49817	28146	605866	999	E099-H3K4me1.narrowPeak	Placenta_Amnion	0.360573	1	6.62168e-16	80290	36999	176837	527.7	E003-H3K9me3.narrowPeak	H1_Cell_Line	0.326592	1	1.69072e-14	7462	4486	307462	213.7	wgEncodeAwgTfbsBroadNhaEzh239875UniPk.narrowPeak	ChIP NH-A EZH2_(39875)	0.156118	1	2.99775e-10	15527	5968	6488	918	E023-H3K4me1.narrowPeak	Mesenchymal_Stem_Cell_Derived_Adipocyte_Cultured_Cells	0.130847	1	5.06099e-16
CMP_CLP_Not_HSC_Not_Diff.bed	hematopoietic_ATACseq_GSE75384	1.03447	1	3.17721e-12	1567	1211	22544	513.7	AP1.bed	jaspar_motifs	0.857673	1	8.08408e-13	31596	17508	233976	999	Human_MCF-7_H3K27me3_E2-3hr_Liu.bed	cistrome_epigenome MCF-7 H3K27me3	0.360423	1	1.13952e-15	21477	6319	48959	849.7	E011-H3K27me3.narrowPeak	hESC_Derived_CD184+_Endoderm_Cultured_Cells	0.325493	1	3.09092e-16	56749	12884	107312	968.4	Human_VCaP_H3K27me3_EtOH-16hr_Chinnaiyan.bed	cistrome_epigenome VCaP H3K27me3	0.156104	1	8.37268e-16	2764	859	5656	1214.5	E076-H3K4me1.narrowPeak	Colon_Smooth_Muscle	0.130823	1	4.97937e-16
diffNotStem.bed	hematopoietic_ATACseq_GSE75384	1.03389	1	2.86089e-12	2213	1720	39639	522.1	E001-H3K9me3.narrowPeak	ES-I3_Cell_Line	0.854455	1	1.78141e-12	1787	1314	176553	334.3	Gm12878_PF.bed	Promoter Flank Segments	0.360413	1	5.61508e-16	4279	3041	38624	288.1	E028-H3K27me3.narrowPeak	Breast_vHMEC	0.325091	1	7.80032e-16	77036	23627	124081	614.8	E116-H3K27me3.narrowPeak	GM12878_Lymphoblastoid	0.156014	1	7.89667e-13	7419	4328	17339	259.3	E017-H4K20me1.narrowPeak	IMR90_Cell_Line	0.130797	1	4.91032e-17
E098-H3K9me3.narrowPeak	Pancreas	1.03355	1	9.68317e-13	17232	10863	251390	226.6	E112-H3K9me3.narrowPeak	Thymus	0.852755	1	6.18418e-13	2919	2035	29697	148.5	E069-H3K4me1.narrowPeak	Brain_Cingulate_Gyrus	0.360173	1	6.96439e-16	61939	36769	263106	437.5	E028-H3K4me1.narrowPeak	Breast_vHMEC	0.325064	1	3.19752e-16	48136	32407	354089	361.4	E051-H3K9me3.narrowPeak	Mobilized_CD34_Primary_Cells_Male	0.155818	1	1.7414e-15	7949	4521	399600	335.9	Gata1.bed	jaspar_motifs	0.13066	1	1.23319e-15
myeloNotLymph.bed	hematopoietic_ATACseq_GSE75384	1.03328	1	1.67416e-12	1331	895	10171	516.7	Human_T47D_ESR1_full-media_Hurtado.bed	cistrome_cistrome T47D ESR1	0.852287	1	3.41523e-12	7660	2999	17620	1238.4	Human_MDA-MB-231-Cells_ESR1_E2-45min_Katzenellenbogen.bed	cistrome_cistrome MDA-MB-231 Cells ESR1	0.360061	1	1.43481e-14	3144	1798	11888	565.1	Gm12878_WE.bed	Weak Enhancer Segments	0.324755	1	2.89277e-15	2479	1999	48793	243.9	wgEncodeAwgTfbsUchicagoK562EfosUniPk.narrowPeak	ChIP K562 eGFP-FOS	0.155741	1	9.03546e-14	2664	1579	10255	271.8	wgEncodeAwgTfbsSydhMcf7Gata3sc269UcdUniPk.narrowPeak	ChIP MCF-7 GATA3_(SC-269)	0.130656	1	5.96184e-07
Human_VCaP_AR_R1881-16hr_Chinnaiyan.bed	cistrome_cistrome VCaP AR	1.0331	1	1.70512e-11	1426	829	10783	277.2	PBX1.bed	jaspar_motifs	0.851319	1	8.81657e-13	2004	1150	22859	999	wgEncodeAwgTfbsHaibGm12878BatfPcr1xUniPk.narrowPeak	ChIP GM12878 BATF	0.359934	1	7.04818e-14	4107	2412	32420	209.6	E079-H3K4me1.narrowPeak	Esophagus	0.32474	1	3.80232e-16	59525	35687	257474	252.2	Helas3_E.bed	Enhancers Segments	0.155471	1	2.89476e-15	10882	6952	41836	654.4	H1hesc_R.bed	Repressed Segments	0.130568	1	1.1115e-13
E094-H3K9me3.narrowPeak	Gastric	1.03301	1	7.348e-13	8826	5677	157542	204.2	SOX9.bed	jaspar_motifs	0.850802	1	9.7687e-13	13191	7157	117656	999	E027-H3K27me3.narrowPeak	Breast_Myoepithelial_Cells	0.359674	1	1.0397e-15	43490	15710	319446	306.8	K562_WE.bed	Weak Enhancer Segments	0.324611	1	1.58951e-15	2381	1852	38819	201	E109-H3K4me1.narrowPeak	Small_Intestine	0.15538	1	9.2416e-16	27907	19467	214385	279.5	E098-H3K4me1.narrowPeak	Pancreas	0.130413	1	5.65497e-16
HNF1A.bed	jaspar_motifs	1.03282	1	2.67829e-12	486	265	5104	999	Sox17.bed	jaspar_motifs	0.84875	1	1.04244e-12	59410	32379	547029	999	E053-H3K4me1.narrowPeak	Neurosphere_Cultured_Cells_Cortex_Derived	0.359664	1	6.08872e-16	89735	40406	185030	628.4	wgEncodeAwgTfbsSydhMcf10aesCfosTam14hHvdUniPk.narrowPeak	ChIP MCF10A-Er-Src c-Fos	0.324332	1	6.49797e-15	6842	4521	86317	210.9	E124-H3K27me3.narrowPeak	Monocytes-CD14+_RO01746	0.15523	1	4.1182e-16	86728	17807	160742	744.5	E070-H3K4me1.narrowPeak	Brain_Germinal_Matrix	0.13041	1	1.39743e-15
E018-H3K9me3.narrowPeak	iPS-15b_Cell_Line	1.03256	1	2.76987e-12	2457	1756	188469	316.8	Gfi.bed	jaspar_motifs	0.848642	1	9.49275e-13	43995	22512	340145	999	Human_LnCaP_AR_DHT-4hr_Brown.bed	cistrome_cistrome LnCaP AR	0.359083	1	3.21365e-14	4369	1335	7059	1147.4	Human_MCF-7_H3R17me2_E2-45min_Brown.bed	cistrome_epigenome MCF-7 H3R17me2	0.323962	1	3.27072e-12	3782	1313	4840	1161.2	E067-H3K9me3.narrowPeak	Brain_Angular_Gyrus	0.155002	1	2.29524e-14	1218	792	97767	267.6	E023-H3K9me3.narrowPeak	Mesenchymal_Stem_Cell_Derived_Adipocyte_Cultured_Cells	0.130367	1	1.06982e-11
E087-H3K4me1.narrowPeak	Pancreatic_Islets	1.03237	1	1.882e-12	8303	7207	167584	466.2	CEBPA.bed	jaspar_motifs	0.847747	1	7.67581e-13	27045	14519	253745	999	E034-H3K27me3.narrowPeak	CD3_Primary_Cells_Peripheral_UW	0.359037	1	4.34748e-16	99155	37937	387733	396.6	myeloNotLymph.bed	hematopoietic_ATACseq_GSE75384	0.323942	1	1.66121e-15	1331	895	10171	516.7	Human_APL164-cells_H3K27me3_ATRA-48hr_Stunnenberg.bed	cistrome_epigenome APL164 cells H3K27me3	0.154911	1	1.39988e-15	57935	12370	39898	1181.7	E018-H3K9me3.narrowPeak	iPS-15b_Cell_Line	0.130352	1	1.66004e-10
E078-H3K4me1.narrowPeak	Duodenum_Smooth_Muscle	1.03224	1	1.42265e-12	60882	32792	192644	514.1	Human_VCaP_H3K9me3_regular-medium_Chinnaiyan.bed	cistrome_epigenome VCaP H3K9me3	0.845608	1	1.55984e-11	694	266	5348	1201	E049-H3K4me1.narrowPeak	Chondrocytes_from_Bone_Marrow_Derived_Mesenchymal_Stem_Cell_Cultured_Cells	0.358756	1	9.43674e-16	86491	45356	260639	713.6	GSM610335_GATA1.bed	Adult chronic myeloid leukaemia (at blast crisis) cell line carrying t(9;22) translocation (BCR-ABL); treated with TPA to induce megakaryotic differentiation.	0.323838	1	1.5576e-14	626	460	7134	400	E097-H3K4me1.narrowPeak	Ovary	0.154894	1	7.64747e-16	35783	24814	316356	201.5	wgEncodeAwgTfbsUchicagoK562Egata2UniPk.narrowPeak	ChIP K562 eGFP-GATA2	0.130289	1	6.72414e-16
E059-H3K9me3.narrowPeak	Penis_Foreskin_Melanocyte_Primary_Cells_skin01	1.03195	1	1.75168e-12	9033	5067	85196	282.7	Human_MDA-MB-231-Cells_ESR1,-DBDmut_E2-45min_Katzenellenbogen.bed	cistrome_cistrome MDA-MB-231 Cells ESR1, DBDmut	0.845027	1	2.49341e-13	311	254	2313	519.4	E071-H3K4me1.narrowPeak	Brain_Hippocampus_Middle	0.358686	1	6.19507e-16	90670	43329	226083	735.9	E018-H3K27me3.narrowPeak	iPS-15b_Cell_Line	0.323198	1	2.64253e-16	57901	18373	130489	595.8	E043-H3K9me3.narrowPeak	CD4+_CD25-_Th_Primary_Cells	0.154886	1	1.67631e-15	3351	1796	129594	447.6	E018-H3K27me3.narrowPeak	iPS-15b_Cell_Line	0.130278	1	4.98053e-15
E070-H3K4me1.narrowPeak	Brain_Germinal_Matrix	1.03159	1	1.14683e-12	33102	19853	107068	353.7	Foxd3.bed	jaspar_motifs	0.843539	1	6.58628e-13	7110	4220	88229	999	E020-H3K27me3.narrowPeak	iPS-20b_Cell_Line	0.358658	1	4.17574e-16	71281	18019	96382	724.2	E030-H3K27me3.narrowPeak	CD15_Primary_Cells	0.322982	1	2.45501e-16	82596	25798	255104	418.6	E029-H3K27me3.narrowPeak	CD14_Primary_Cells	0.154456	1	9.54815e-16	69948	18378	103373	649.3	E096-H3K4me1.narrowPeak	Lung	0.130275	1	1.03793e-15
GSM1124070_NANOG.bed	codex Embryonic Stem Cell NANOG	1.03074	1	1.11032e-12	3039	1767	13460	400	Sox5.bed	jaspar_motifs	0.842097	1	7.85179e-13	45234	25915	518623	999	Human_metastatic-prostate-cancer-tissue_H3K27me3_No-treatment_Chinnaiyan.bed	cistrome_epigenome metastatic prostate cancer tissue H3K27me3	0.358623	1	1.47616e-15	7144	2034	15458	1390.4	E013-H3K27me3.narrowPeak	hESC_Derived_CD56+_Mesoderm_Cultured_Cells	0.32294	1	4.56396e-16	50470	16606	207227	349.3	Human_NB4-cells_H3K27me3_No-treatment_Stunnenberg.bed	cistrome_epigenome NB4 cells H3K27me3	0.154278	1	1.64401e-15	2007	650	2905	1285.3	E110-H3K4me1.narrowPeak	Stomach_Mucosa	0.130216	1	6.27964e-16
E013-H3K27me3.narrowPeak	hESC_Derived_CD56+_Mesoderm_Cultured_Cells	1.03036	1	9.71043e-13	50470	16606	207227	349.3	wgEncodeAwgTfbsHaibH1hescBcl11aPcr1xUniPk.narrowPeak	ChIP H1-hESC BCL11A	0.842051	1	1.1017e-12	347	229	2518	179.6	E067-H3K4me1.narrowPeak	Brain_Angular_Gyrus	0.358555	1	8.12409e-16	50722	31826	240432	427.5	tCellNotBCell.bed	hematopoietic_ATACseq_GSE75384	0.322854	1	3.59456e-15	1226	775	7731	514.8	wgEncodeAwgTfbsSydhMcf10aesCfosTam112hHvdUniPk.narrowPeak	ChIP MCF10A-Er-Src c-Fos	0.154201	1	6.03991e-14	8350	5066	92352	206.9	E046-H3K9me3.narrowPeak	CD56_Primary_Cells	0.130074	1	3.40304e-12
E028-H3K4me1.narrowPeak	Breast_vHMEC	1.0294	1	1.39248e-12	48136	32407	354089	361.4	Human_VCaP_H3K27me3_EtOH-16hr_Chinnaiyan.bed	cistrome_epigenome VCaP H3K27me3	0.841493	1	2.73071e-12	2764	859	5656	1214.5	E015-H3K27me3.narrowPeak	HUES6_Cell_Line	0.358412	1	3.84634e-16	67739	16930	125743	593.2	wgEncodeAwgTfbsHaibT47dEralphaaV0416102Est10nm1hUniPk.narrowPeak	ChIP T-47D ERalpha_a	0.322443	1	8.86865e-10	1234	799	10505	270.6	RXR__RAR_DR5.bed	jaspar_motifs	0.154112	1	3.98152e-16	365	158	1045	999	Human_APL164-cells_H3K27me3_No-treatment_Stunnenberg.bed	cistrome_epigenome APL164 cells H3K27me3	0.130031	1	1.4881e-12
E023-H3K4me1.narrowPeak	Mesenchymal_Stem_Cell_Derived_Adipocyte_Cultured_Cells	1.02701	1	1.26927e-12	60111	37540	307369	598.5	RUNX1.bed	jaspar_motifs	0.840947	1	8.57471e-13	20293	10554	112220	999	E125-H3K4me1.narrowPeak	NH-A_Astrocytes	0.358249	1	8.36172e-16	84187	43670	233552	536.6	wgEncodeAwgTfbsSydhGm12878Ikzf1iknuclaUniPk.narrowPeak	ChIP GM12878 IKZF1_(IkN)_(UCLA)	0.322146	1	2.1845e-13	2059	1346	9045	590.1	AP1.bed	jaspar_motifs	0.154083	1	7.08003e-16	31596	17508	233976	999	E005-H3K4me1.narrowPeak	H1_BMP4_Derived_Trophoblast_Cultured_Cells	0.129994	1	7.95329e-16
Helas3_R.bed	Repressed Segments	1.02577	1	1.07728e-12	128306	59016	1593594	1260.7	E058-H3K27me3.narrowPeak	Penis_Foreskin_Keratinocyte_Primary_Cells_skin03	0.839873	1	2.0259e-12	78551	24188	199828	435.4	Human_VCaP_H3K27me3_regular-medium_Chinnaiyan.bed	cistrome_epigenome VCaP H3K27me3	0.356984	1	5.49753e-15	4359	1390	14481	1429.8	E058-H3K4me1.narrowPeak	Penis_Foreskin_Keratinocyte_Primary_Cells_skin03	0.32198	1	2.96534e-16	97704	45001	289473	530.9	E015-H3K27me3.narrowPeak	HUES6_Cell_Line	0.153808	1	5.41275e-16	67739	16930	125743	593.2	E068-H3K4me1.narrowPeak	Brain_Anterior_Caudate	0.129946	1	3.44069e-16
Human_LnCaP_FoxA1_regular-medium_Chinnaiyan.bed	cistrome_cistrome LnCaP FoxA1	1.02567	1	7.51008e-10	6564	3020	51482	289	FOXI1.bed	jaspar_motifs	0.839601	1	6.74728e-13	25630	14676	296738	999	Human_Caco-2-proliferating_GATA6_No-treatment_Shivdasani.bed	cistrome_cistrome Caco-2(proliferating) GATA6	0.356925	1	2.55821e-13	1146	797	24876	309.4	wgEncodeAwgTfbsHaibT47dEralphaaPcr2xGen1hUniPk.narrowPeak	ChIP T-47D ERalpha_a	0.321367	1	9.17847e-10	1243	804	10547	270.6	E014-H3K27me3.narrowPeak	HUES48_Cell_Line	0.153713	1	5.72827e-16	59722	14847	90298	643.6	Foxq1.bed	jaspar_motifs	0.129863	1	2.86756e-15
wgEncodeAwgTfbsHaibGm12878Bcl11aPcr1xUniPk.narrowPeak	ChIP GM12878 BCL11A	1.02564	1	4.44936e-11	3787	2089	17872	252.9	SRY.bed	jaspar_motifs	0.839026	1	7.17101e-13	44956	25926	528275	999	E124-H3K9me3.narrowPeak	Monocytes-CD14+_RO01746	0.356078	1	3.69696e-16	31503	12842	220527	517.1	GSM722398_SMAD1.bed	Proerythroblasts were derived from mobilised CD34+ cells isolated from the healthly peripheral blood and stimulated for 2hrs with rhBMP4.	0.320856	1	4.36084e-15	209	126	1293	400	laminB1Lads.bed	UCSC LaminB1 Lads	0.153649	1	5.13888e-15	57503	1186	1296	874932	E114-H4K20me1.narrowPeak	A549_EtOH_0.02pct_Lung_Carcinoma	0.129755	1	3.87868e-17
E017-H3K4me1.narrowPeak	IMR90_Cell_Line	1.0252	1	1.44306e-12	70113	42262	328152	333.3	E097-H3K4me1.narrowPeak	Ovary	0.837819	1	1.21261e-13	35783	24814	316356	201.5	E117-H3K4me1.narrowPeak	HeLa-S3_Cervical_Carcinoma	0.355751	1	1.86899e-15	46555	26343	156415	758.1	Human_T47D_PGR_E2-45min_Brown.bed	cistrome_cistrome T47D PGR	0.32067	1	1.03982e-12	4230	1622	5403	1119.5	E120-H3K4me1.narrowPeak	HSMM_Skeletal_Muscle_Myoblasts	0.153591	1	7.50246e-16	36576	24752	205504	424.8	E028-H3K4me1.narrowPeak	Breast_vHMEC	0.129754	1	7.17405e-16
E096-H3K4me1.narrowPeak	Lung	1.025	1	1.36835e-12	67838	38895	317595	260.8	E024-H3K4me1.narrowPeak	4star	0.837043	1	2.34196e-13	85732	47928	357319	355.4	E115-H3K27me3.narrowPeak	Dnd41_TCell_Leukemia	0.355734	1	8.28823e-16	20679	10881	239959	292.4	E099-H3K4me1.narrowPeak	Placenta_Amnion	0.320533	1	3.46596e-16	80290	36999	176837	527.7	GSM1124071_NANOG.bed	codex Embryonic Stem Cell NANOG	0.153536	1	2.54782e-15	3353	2118	18532	400	E013-H3K27me3.narrowPeak	hESC_Derived_CD56+_Mesoderm_Cultured_Cells	0.129729	1	1.36251e-14
E079-H3K4me1.narrowPeak	Esophagus	1.02393	1	1.31192e-12	59525	35687	257474	252.2	coriellDelDup.bed	UCSC coriellDelDup table	0.836957	1	2.1727e-12	261520	732	864	1.79272e+07	Human_NB4-cells_H3K27me3_ATRA-24hr_Stunnenberg.bed	cistrome_epigenome NB4 cells H3K27me3	0.355652	1	6.29569e-16	11434	4557	43145	1050	E126-H3K9me3.narrowPeak	NHDF-Ad_Adult_Dermal_Fibroblasts	0.320261	1	1.82756e-14	347	254	12150	231.3	E095-H3K4me1.narrowPeak	Left_Ventricle	0.153083	1	8.8185e-16	40734	27258	268306	297.2	E058-H3K9me3.narrowPeak	Penis_Foreskin_Keratinocyte_Primary_Cells_skin03	0.129709	1	2.80098e-09
E100-H3K9me3.narrowPeak	Psoas_Muscle	1.02315	1	1.14423e-12	694	556	148038	217.2	Ddit3__Cebpa.bed	jaspar_motifs	0.836591	1	7.26719e-13	4126	2047	27079	999	E056-H3K9me3.narrowPeak	Penis_Foreskin_Fibroblast_Primary_Cells_skin02	0.355253	1	1.73384e-13	16940	9206	314736	337.6	E114-H3K4me1.narrowPeak	A549_EtOH_0.02pct_Lung_Carcinoma	0.320233	1	3.52698e-16	46303	28489	202029	644.1	GSM1257396_NR2F2.bed	codex Endometrial Stromal Cell NR2F2	0.152833	1	4.71673e-14	4178	2274	19927	400	E015-H3K27me3.narrowPeak	HUES6_Cell_Line	0.129705	1	6.6617e-15
E005-H3K4me1.narrowPeak	H1_BMP4_Derived_Trophoblast_Cultured_Cells	1.02257	1	1.30379e-12	70076	39276	297165	291.2	Pdx1.bed	jaspar_motifs	0.836564	1	8.18381e-13	127224	68343	1286829	999	E019-H3K27me3.narrowPeak	iPS-18_Cell_Line	0.35477	1	3.77693e-16	69134	16021	67306	972.1	E014-H3K27me3.narrowPeak	HUES48_Cell_Line	0.319856	1	2.8875e-16	59722	14847	90298	643.6	wgEncodeAwgTfbsBroadNhlfEzh239875UniPk.narrowPeak	ChIP NHLF EZH2_(39875)	0.15253	1	2.26555e-10	12796	5767	7025	581.8	PBX1.bed	jaspar_motifs	0.129703	1	8.93143e-16
E106-H3K9me3.narrowPeak	Sigmoid_Colon	1.02233	1	5.55494e-13	3832	2283	167309	236.5	HOXA5.bed	jaspar_motifs	0.836123	1	8.00201e-13	78788	41997	737484	999	E016-H3K27me3.narrowPeak	HUES64_Cell_Line	0.354372	1	3.90208e-16	67653	15547	84150	743.9	Human_MCF-7_ESR1_E2-45min_White.bed	cistrome_cistrome MCF-7 ESR1	0.319103	1	3.52376e-11	2884	1125	6508	1164	E121-H3K4me1.narrowPeak	HSMMtube_Skeletal_Muscle_Myotubes_Derived_from_HSMM	0.152466	1	5.78062e-16	45940	30192	248336	475.3	E098-H3K9me3.narrowPeak	Pancreas	0.129623	1	5.77523e-13
Huvec_R.bed	Repressed Segments	1.02178	1	1.12511e-12	112740	51942	1592905	1242.8	Nkx2-5.bed	jaspar_motifs	0.835642	1	7.84715e-13	72543	40282	840071	999	E087-H3K4me1.narrowPeak	Pancreatic_Islets	0.354003	1	1.77102e-15	8303	7207	167584	466.2	wgEncodeAwgTfbsSydhHelas3CjunIggrabUniPk.narrowPeak	ChIP HeLa-S3 c-Jun	0.319069	1	2.61204e-14	4145	2446	21902	332.1	E128-H3K4me1.narrowPeak	NHLF_Lung_Fibroblasts	0.152279	1	7.5754e-16	29868	20782	167405	332.4	Human_MCF-7_ESR1_E2-45min_White.bed	cistrome_cistrome MCF-7 ESR1	0.129435	1	2.63923e-08
H1hesc_PF.bed	Promoter Flank Segments	1.02048	1	4.07633e-13	2956	2513	33007	282.1	Foxq1.bed	jaspar_motifs	0.83564	1	5.43407e-13	6730	4208	100872	999	E003-H3K27me3.narrowPeak	H1_Cell_Line	0.353932	1	3.83026e-16	60600	16881	123423	375.3	E098-H3K4me1.narrowPeak	Pancreas	0.319058	1	2.99562e-16	76959	41041	293089	302.8	E028-H3K27me3.narrowPeak	Breast_vHMEC	0.152065	1	8.91823e-16	77036	23627	124081	614.8	E074-H3K4me1.narrowPeak	Brain_Substantia_Nigra	0.129265	1	3.56e-16
Helas3_PF.bed	Promoter Flank Segments	1.02023	1	9.16893e-13	2031	1566	22250	207.5	H1hesc_E.bed	Enhancers Segments	0.835445	1	1.64938e-13	46001	16754	52082	463	E024-H3K27me3.narrowPeak	4star	0.3536	1	3.93803e-16	35973	12677	222597	271.6	E009-H3K27me3.narrowPeak	H9_Derived_Neuronal_Progenitor_Cultured_Cells	0.318958	1	7.27863e-16	55784	18081	215158	426	FOXA1.bed	jaspar_motifs	0.151838	1	2.62079e-15	15942	8881	135615	999	wgEncodeAwgTfbsBroadHepg2Ezh239875UniPk.narrowPeak	ChIP HepG2 EZH2_(39875)	0.129204	1	1.91625e-12
E030-H3K9me3.narrowPeak	CD15_Primary_Cells	1.01994	1	4.93619e-13	10538	5313	242870	391.9	Prrx2.bed	jaspar_motifs	0.835042	1	8.02583e-13	132639	71537	1423067	999	Human_APL164-cells_H3K27me3_No-treatment_Stunnenberg.bed	cistrome_epigenome APL164 cells H3K27me3	0.353506	1	8.15031e-16	21873	6108	15017	1038.1	E023-H3K4me1.narrowPeak	Mesenchymal_Stem_Cell_Derived_Adipocyte_Cultured_Cells	0.318649	1	2.68504e-16	60111	37540	307369	598.5	E004-H3K9me3.narrowPeak	H1_BMP4_Derived_Mesendoderm_Cultured_Cells	0.151762	1	5.02052e-12	627	524	65901	210.7	Human_T47D_ESR1_full-media_Hurtado.bed	cistrome_cistrome T47D ESR1	0.129201	1	5.20415e-15
E110-H3K4me1.narrowPeak	Stomach_Mucosa	1.01881	1	1.65548e-12	77596	37864	214877	647	FOXO3.bed	jaspar_motifs	0.834778	1	7.28915e-13	36275	19385	299383	999	Human_MCF-7_SRC-3_No-treatment_OMalley.bed	cistrome_cistrome MCF-7 SRC-3	0.353451	1	2.77595e-12	13041	4756	30757	447.7	Human_NB4-cells_H3K27me3_No-treatment_Stunnenberg.bed	cistrome_epigenome NB4 cells H3K27me3	0.318448	1	4.92713e-16	2007	650	2905	1285.3	E023-H3K4me1.narrowPeak	Mesenchymal_Stem_Cell_Derived_Adipocyte_Cultured_Cells	0.151749	1	5.27497e-16	60111	37540	307369	598.5	E121-H3K4me1.narrowPeak	HSMMtube_Skeletal_Muscle_Myotubes_Derived_from_HSMM	0.129098	1	4.83918e-16
E128-H3K4me1.narrowPeak	NHLF_Lung_Fibroblasts	1.0174	1	1.56964e-12	29868	20782	167405	332.4	E012-H3K27me3.narrowPeak	hESC_Derived_CD56+_Ectoderm_Cultured_Cells	0.834646	1	3.58632e-13	72792	15352	75931	776.1	GSM610337_FOSB.bed	Adult chronic myeloid leukaemia (at blast crisis) cell line carrying t(9;22) translocation (BCR-ABL); treated with TPA to induce megakaryotic differentiation.	0.353218	1	1.50721e-14	7866	3946	23879	400.3	E124-H3K27me3.narrowPeak	Monocytes-CD14+_RO01746	0.318339	1	2.17467e-16	86728	17807	160742	744.5	NFE2L2.bed	jaspar_motifs	0.151724	1	6.98733e-16	4399	2292	21941	999	TEAD1.bed	jaspar_motifs	0.129052	1	5.88575e-16
E026-H3K4me1.narrowPeak	Bone_Marrow_Derived_Mesenchymal_Stem_Cell_Cultured_Cells	1.01705	1	1.24829e-12	54155	33471	233572	643.4	ARID3A.bed	jaspar_motifs	0.834507	1	7.94566e-13	124328	67881	1339668	999	wgEncodeAwgTfbsBroadHelas3Ezh239875UniPk.narrowPeak	ChIP HeLa-S3 EZH2_(39875)	0.353215	1	8.47812e-13	455	229	1816	648.2	otherDiffLymphoidNotNK.bed	hematopoietic_ATACseq_GSE75384	0.318311	1	5.22959e-15	1455	873	9360	518.6	Human_VCaP_H3K4me1_regular-medium_Chinnaiyan.bed	cistrome_epigenome VCaP H3K4me1	0.151521	1	2.67962e-15	35226	14298	63069	1247.6	E001-H3K27me3.narrowPeak	ES-I3_Cell_Line	0.129046	1	1.87085e-15
E079-H3K9me3.narrowPeak	Esophagus	1.01703	1	7.78028e-13	19801	12127	258176	215.8	E013-H3K4me1.narrowPeak	hESC_Derived_CD56+_Mesoderm_Cultured_Cells	0.833399	1	1.34791e-13	49105	32471	275053	481.4	Sox2.bed	jaspar_motifs	0.353105	1	5.21754e-15	279	166	2040	999	laminB1Lads.bed	UCSC LaminB1 Lads	0.318251	1	5.76124e-16	57503	1186	1296	874932	GSM1124070_NANOG.bed	codex Embryonic Stem Cell NANOG	0.151515	1	1.64168e-15	3039	1767	13460	400	E073-H3K4me1.narrowPeak	Brain_Mid_Frontal_Lobe	0.128998	1	2.97859e-16
E020-H3K9me3.narrowPeak	iPS-20b_Cell_Line	1.01692	1	4.79951e-13	7671	4198	201977	536.6	TBP.bed	jaspar_motifs	0.832521	1	7.83705e-13	8500	4411	83276	999	Human_MCF-7_SRC-3_E2-1hr_OMalley.bed	cistrome_cistrome MCF-7 SRC-3	0.352997	1	3.14188e-12	10066	4460	33773	356.8	lymphNotMyelo.bed	hematopoietic_ATACseq_GSE75384	0.317625	1	4.42283e-15	3535	1751	11226	522.7	wgEncodeAwgTfbsHaibA549GrPcr1xDex50nmUniPk.narrowPeak	ChIP A549 GR	0.151393	1	3.20604e-13	4537	2760	23319	276.6	AP1.bed	jaspar_motifs	0.128953	1	1.07518e-15
Human_MCF-7_ESR1_E2-45min_Odom.bed	cistrome_cistrome MCF-7 ESR1	1.01657	1	2.48005e-11	18837	9704	75166	416.2	FOXF2.bed	jaspar_motifs	0.830949	1	6.03739e-13	2005	1138	21178	999	E033-H3K4me1.narrowPeak	CD3_Primary_Cells_Cord_BI	0.352249	1	1.565e-15	22484	15367	131462	381.2	E076-H3K4me1.narrowPeak	Colon_Smooth_Muscle	0.31728	1	3.09498e-16	50277	30071	178997	667.3	E026-H3K4me1.narrowPeak	Bone_Marrow_Derived_Mesenchymal_Stem_Cell_Cultured_Cells	0.151335	1	5.30316e-16	54155	33471	233572	643.4	FOXI1.bed	jaspar_motifs	0.128896	1	2.27643e-15
Gm12878_R.bed	Repressed Segments	1.01642	1	9.61441e-13	135957	52797	718625	3023.8	NFE2L2.bed	jaspar_motifs	0.830437	1	7.58158e-13	4399	2292	21941	999	Human_LnCaP_H3K27me3_EtOH-16hr_Chinnaiyan.bed	cistrome_epigenome LnCaP H3K27me3	0.35224	1	3.1974e-15	5137	1673	9144	1111.7	Human_LnCaP_AR_R1881-16hr_Chinnaiyan.bed	cistrome_cistrome LnCaP AR	0.316824	1	1.06771e-12	2673	1714	41186	345.3	wgEncodeAwgTfbsSydhMcf7Gata3sc269UcdUniPk.narrowPeak	ChIP MCF-7 GATA3_(SC-269)	0.151247	1	5.67813e-07	2108	1260	12075	462.2	FOXO3.bed	jaspar_motifs	0.128865	1	1.76919e-15
Gm12878_E.bed	Enhancers Segments	1.01442	1	3.73304e-12	17123	8366	51747	595	RORA_1.bed	jaspar_motifs	0.830288	1	9.15051e-13	11965	6233	83721	999	wgEncodeAwgTfbsHaibA549GrPcr1xDex500pmUniPk.narrowPeak	ChIP A549 GR	0.352159	1	1.33879e-13	446	226	1009	278	E061-H3K4me1.narrowPeak	Penis_Foreskin_Melanocyte_Primary_Cells_skin03	0.316776	1	3.03888e-16	100802	42188	294530	538.6	E005-H3K9me3.narrowPeak	H1_BMP4_Derived_Trophoblast_Cultured_Cells	0.151224	1	8.3996e-16	21693	14065	286964	202.7	RUNX1.bed	jaspar_motifs	0.128849	1	7.03333e-16
Human_VCaP_H3K4me1_regular-medium_Chinnaiyan.bed	cistrome_epigenome VCaP H3K4me1	1.01427	1	2.63371e-12	35226	14298	63069	1247.6	TEAD1.bed	jaspar_motifs	0.830244	1	8.5051e-13	4982	2525	23681	999	GSM1501166_SPI1.bed	Kasumi-1 (AML FAB M2) with t(8;21) translocation and mismatch siRNA derived from the DSMZ.	0.351094	1	1.45491e-13	8823	3542	25533	400	Huvec_E.bed	Enhancers Segments	0.31673	1	3.54931e-16	36866	14686	53509	850.3	E057-H3K4me1.narrowPeak	Penis_Foreskin_Keratinocyte_Primary_Cells_skin02	0.151122	1	1.11803e-15	54357	31262	212997	402	TAL1__TCF3.bed	jaspar_motifs	0.128837	1	5.85459e-16
K562_R.bed	Repressed Segments	1.01291	1	1.0026e-12	130368	44224	459077	4891.9	nestedRepeats.bed	UCSC Nested repeats	0.829324	1	2.20437e-12	11524	6129	574736	1768.1	eryNotMono.bed	hematopoietic_ATACseq_GSE75384	0.350987	1	1.01645e-15	1413	974	14269	520.9	E074-H3K4me1.narrowPeak	Brain_Substantia_Nigra	0.316684	1	3.10077e-16	51529	32755	266870	431.8	E025-H3K9me3.narrowPeak	Adipose_Derived_Mesenchymal_Stem_Cell_Cultured_Cells	0.150981	1	3.15185e-14	1715	1197	216512	343	laminB1Lads.bed	UCSC LaminB1 Lads	0.128798	1	2.52377e-13
E076-H3K4me1.narrowPeak	Colon_Smooth_Muscle	1.01256	1	1.26927e-12	50277	30071	178997	667.3	wgEncodeAwgTfbsBroadGm12878Ezh239875UniPk.narrowPeak	ChIP GM12878 EZH2_(39875)	0.828432	1	5.95811e-13	1936	1100	2470	320	E077-H3K4me1.narrowPeak	Duodenum_Mucosa	0.350888	1	8.70024e-16	80253	40741	231713	508.6	E007-H3K9me3.narrowPeak	H1_Derived_Neuronal_Progenitor_Cultured_Cells	0.31656	1	1.54756e-15	7069	4870	151755	200.1	Human_MDA-MB-231-Cells_ESR1_E2-45min_Katzenellenbogen.bed	cistrome_cistrome MDA-MB-231 Cells ESR1	0.150915	1	6.32107e-14	3144	1798	11888	565.1	E020-H3K9me3.narrowPeak	iPS-20b_Cell_Line	0.128785	1	5.70002e-12
K562_PF.bed	Promoter Flank Segments	1.00849	1	7.08153e-13	737	522	8215	113.2	Human_MCF-7_H3K9me3_DMSO-3hr_Liu.bed	cistrome_epigenome MCF-7 H3K9me3	0.827726	1	3.52189e-12	3834	1655	31698	675.6	E006-H3K4me1.narrowPeak	H1_Derived_Mesenchymal_Stem_Cells	0.350741	1	5.21346e-16	86192	47785	392101	235.3	Human_MCF-7_ESR1_E2-6hr_Jin.bed	cistrome_cistrome MCF-7 ESR1	0.316277	1	1.14164e-10	190	126	1749	251.7	FOXD1.bed	jaspar_motifs	0.150906	1	1.80479e-15	15423	8086	122706	999	RORA_1.bed	jaspar_motifs	0.128672	1	9.57797e-16
E012-H3K9me3.narrowPeak	hESC_Derived_CD56+_Ectoderm_Cultured_Cells	1.00801	1	1.24102e-12	2630	1839	164404	300.3	FOXL1.bed	jaspar_motifs	0.827328	1	7.86219e-13	122730	69378	1486184	999	E009-H3K4me1.narrowPeak	H9_Derived_Neuronal_Progenitor_Cultured_Cells	0.350661	1	5.48326e-16	54263	35202	280630	327.3	E048-H3K9me3.narrowPeak	CD8_Memory_Primary_Cells	0.316206	1	4.41592e-16	791	531	50821	353.2	Human_MCF-7_ESR1_E2-45min_White.bed	cistrome_cistrome MCF-7 ESR1	0.150899	1	1.4509e-08	2884	1125	6508	1164	E073-H3K9me3.narrowPeak	Brain_Mid_Frontal_Lobe	0.128656	1	5.46331e-11
E061-H3K9me3.narrowPeak	Penis_Foreskin_Melanocyte_Primary_Cells_skin03	1.00758	1	1.299e-12	14074	7510	269877	272.6	myeloNotLymph.bed	hematopoietic_ATACseq_GSE75384	0.826682	1	3.02449e-13	1331	895	10171	516.7	E122-H3K4me1.narrowPeak	HUVEC_Umbilical_Vein_Endothelial_Cells	0.35053	1	8.44601e-16	64426	32143	142277	819.1	E071-H3K4me1.narrowPeak	Brain_Hippocampus_Middle	0.316175	1	2.73768e-16	90670	43329	226083	735.9	E050-H3K9me3.narrowPeak	Mobilized_CD34_Primary_Cells_Female	0.150785	1	1.79681e-15	5981	3394	253527	317.8	E014-H3K9me3.narrowPeak	HUES48_Cell_Line	0.128507	1	9.69003e-11
E020-H3K27me3.narrowPeak	iPS-20b_Cell_Line	1.00742	1	8.42692e-13	71281	18019	96382	724.2	MEF2A.bed	jaspar_motifs	0.826665	1	5.77402e-13	3639	2108	49649	999	wgEncodeAwgTfbsSydhMcf10aesCfosTamHvdUniPk.narrowPeak	ChIP MCF10A-Er-Src c-Fos	0.349947	1	2.72268e-14	8710	4628	70458	219	Human_MCF-7_GATA3_No-treatment_White.bed	cistrome_cistrome MCF-7 GATA3	0.316115	1	9.1797e-13	2625	1368	8885	1169.3	E020-H3K27me3.narrowPeak	iPS-20b_Cell_Line	0.150771	1	4.10909e-16	71281	18019	96382	724.2	E026-H3K4me1.narrowPeak	Bone_Marrow_Derived_Mesenchymal_Stem_Cell_Cultured_Cells	0.128435	1	6.82612e-16
E016-H3K27me3.narrowPeak	HUES64_Cell_Line	1.00697	1	8.72542e-13	67653	15547	84150	743.9	Gata1.bed	jaspar_motifs	0.826273	1	6.82548e-13	25722	14006	247824	999	E123-H3K4me1.narrowPeak	K562_Leukemia	0.349757	1	1.05547e-15	37307	22629	169621	518.9	wgEncodeAwgTfbsSydhGm12878P300bUniPk.narrowPeak	ChIP GM12878 p300_(SC-584)	0.315824	1	1.82439e-12	1120	727	6188	354.9	E100-H3K4me1.narrowPeak	Psoas_Muscle	0.150658	1	1.02824e-15	23760	16591	196301	266	Human_MCF-7_ESR1_E2-45min_Carroll.bed	cistrome_cistrome MCF-7 ESR1	0.128324	1	4.12416e-08
Helas3_E.bed	Enhancers Segments	1.0069	1	2.14979e-12	10882	6952	41836	654.4	TAL1__TCF3.bed	jaspar_motifs	0.825665	1	1.04898e-12	6212	3439	42820	999	E001-H3K27me3.narrowPeak	ES-I3_Cell_Line	0.349614	1	3.17628e-16	72669	19082	93339	605.4	Human_abl_AR_DHT-4hr_Brown.bed	cistrome_cistrome abl AR	0.315675	1	1.47026e-11	1738	842	5312	1154	Pax6.bed	jaspar_motifs	0.150496	1	1.51371e-14	217	121	1467	999	E054-H3K4me1.narrowPeak	Neurosphere_Cultured_Cells_Ganglionic_Eminence_Derived	0.128303	1	1.62485e-15
E065-H3K9me3.narrowPeak	Aorta	1.00683	1	5.37933e-13	2596	1712	124507	191.8	E057-H3K27me3.narrowPeak	Penis_Foreskin_Keratinocyte_Primary_Cells_skin02	0.824921	1	1.70766e-12	62517	20226	98301	418.3	wgEncodeAwgTfbsSydhMcf10aesStat3Etoh01bUniPk.narrowPeak	ChIP MCF10A-Er-Src STAT3	0.348836	1	3.05062e-14	8370	4347	45105	259.4	E015-H3K27me3.narrowPeak	HUES6_Cell_Line	0.315377	1	3.19752e-16	67739	16930	125743	593.2	Human_MCF-7_FoxA1_No-treatment_White.bed	cistrome_cistrome MCF-7 FoxA1	0.150414	1	3.79433e-10	11418	3767	14374	1216.1	T.bed	jaspar_motifs	0.128177	1	9.04546e-16
E003-H3K27me3.narrowPeak	H1_Cell_Line	1.00588	1	8.47049e-13	60600	16881	123423	375.3	ESR2.bed	jaspar_motifs	0.82428	1	1.25468e-12	264	133	924	999	E028-H3K27me3.narrowPeak	Breast_vHMEC	0.348807	1	3.47939e-16	77036	23627	124081	614.8	wgEncodeAwgTfbsSydhH1hescCtbp2UcdUniPk.narrowPeak	ChIP H1-hESC CtBP2	0.315346	1	2.81221e-15	15739	5118	7088	597.2	E013-H3K27me3.narrowPeak	hESC_Derived_CD56+_Mesoderm_Cultured_Cells	0.150392	1	8.54466e-16	50470	16606	207227	349.3	E004-H3K36me3.narrowPeak	H1_BMP4_Derived_Mesendoderm_Cultured_Cells	0.128122	1	2.33087e-16
E034-H3K27me3.narrowPeak	CD3_Primary_Cells_Peripheral_UW	1.00583	1	6.8759e-13	99155	37937	387733	396.6	FOXA1.bed	jaspar_motifs	0.823995	1	4.9278e-13	15942	8881	135615	999	E105-H3K4me1.narrowPeak	Right_Ventricle	0.348805	1	4.79907e-16	76992	42747	309072	298.9	E034-H3K27me3.narrowPeak	CD3_Primary_Cells_Peripheral_UW	0.314989	1	4.62967e-16	99155	37937	387733	396.6	Foxd3.bed	jaspar_motifs	0.150222	1	1.5063e-15	7110	4220	88229	999	Hand1__Tcfe2a.bed	jaspar_motifs	0.128107	1	4.02247e-16
E120-H3K4me1.narrowPeak	HSMM_Skeletal_Muscle_Myoblasts	1.00435	1	1.36432e-12	36576	24752	205504	424.8	Nr2e3.bed	jaspar_motifs	0.82176	1	7.26627e-13	57090	29372	419622	999	wgEncodeAwgTfbsSydhK562CjunIfng6hUniPk.narrowPeak	ChIP K562 c-Jun	0.348535	1	1.84389e-14	1886	972	6595	337.8	E003-H3K27me3.narrowPeak	H1_Cell_Line	0.314595	1	2.86964e-16	60600	16881	123423	375.3	Human_Caco-2-differentiated_GATA6_No-treatment_Shivdasani.bed	cistrome_cistrome Caco-2(differentiated) GATA6	0.149984	1	1.15577e-12	207	144	3327	651.7	Human_MCF-7_H3K4me1_DMSO-3hr_Liu.bed	cistrome_epigenome MCF-7 H3K4me1	0.128099	1	1.16088e-16
E024-H3K4me1.narrowPeak	4star	1.00379	1	8.10469e-13	85732	47928	357319	355.4	NFE2L1__MafG.bed	jaspar_motifs	0.820828	1	9.35437e-13	131841	67256	937414	999	E017-H2BK20ac.narrowPeak	IMR90_Cell_Line	0.348317	1	1.37937e-15	19423	14263	200922	301.4	Human_ECC-1_ESR1_E2-45min_Liu.bed	cistrome_cistrome ECC-1 ESR1	0.314532	1	7.45681e-15	1176	596	5046	660.1	E028-H3K4me1.narrowPeak	Breast_vHMEC	0.149765	1	7.60554e-16	48136	32407	354089	361.4	Lhx3.bed	jaspar_motifs	0.12807	1	3.23882e-15
Human_T47D_ESR1_EtOH-45min_Liu.bed	cistrome_cistrome T47D ESR1	1.00371	1	1.86144e-11	537	291	3032	812.1	ELF5.bed	jaspar_motifs	0.820611	1	7.08829e-13	83350	42470	590390	999	E122-H3K9me3.narrowPeak	HUVEC_Umbilical_Vein_Endothelial_Cells	0.348156	1	7.0426e-11	3285	2470	224772	225.3	E053-H3K4me1.narrowPeak	Neurosphere_Cultured_Cells_Cortex_Derived	0.314426	1	2.57302e-16	89735	40406	185030	628.4	wgEncodeAwgTfbsSydhMcf10aesCfosEtoh01HvdUniPk.narrowPeak	ChIP MCF10A-Er-Src c-Fos	0.149713	1	1.07359e-13	7392	4271	67914	205.1	E071-H3K4me1.narrowPeak	Brain_Hippocampus_Middle	0.128062	1	3.52787e-16
E116-H3K4me1.narrowPeak	GM12878_Lymphoblastoid	1.00358	1	2.44312e-12	33328	18508	129094	598.1	T.bed	jaspar_motifs	0.819433	1	7.97477e-13	2012	996	11408	998.9	RREB1.bed	jaspar_motifs	0.348042	1	3.5592e-15	268	112	510	999	Pou5f1.bed	jaspar_motifs	0.314107	1	1.19742e-15	378	211	3022	999	Helas3_PF.bed	Promoter Flank Segments	0.149611	1	1.05994e-15	2031	1566	22250	207.5	Human_MCF-7_ESR1_E2-45min_Liu.bed	cistrome_cistrome MCF-7 ESR1	0.12805	1	3.06397e-12
E016-H3K9me3.narrowPeak	HUES64_Cell_Line	1.00336	1	1.26695e-12	6495	3290	236873	552.8	K562_WE.bed	Weak Enhancer Segments	0.818972	1	1.25778e-13	2381	1852	38819	201	E101-H3K4me1.narrowPeak	Rectal_Mucosa.Donor_29	0.346834	1	8.97756e-16	60052	33410	208728	364.1	E026-H3K4me1.narrowPeak	Bone_Marrow_Derived_Mesenchymal_Stem_Cell_Cultured_Cells	0.314086	1	2.57507e-16	54155	33471	233572	643.4	wgEncodeAwgTfbsUchicagoK562Egata2UniPk.narrowPeak	ChIP K562 eGFP-GATA2	0.149526	1	3.12374e-15	3681	1708	11478	533.3	E014-H3K27me3.narrowPeak	HUES48_Cell_Line	0.128003	1	8.15459e-15
E057-H3K9me3.narrowPeak	Penis_Foreskin_Keratinocyte_Primary_Cells_skin02	1.0024	1	1.60282e-12	11501	6730	247543	256.5	RORA_2.bed	jaspar_motifs	0.818338	1	7.29965e-13	1232	757	12976	998.9	K562_E.bed	Enhancers Segments	0.346667	1	6.61945e-16	13473	7570	44355	458.4	E017-H3K4me1.narrowPeak	IMR90_Cell_Line	0.313847	1	2.5041e-16	70113	42262	328152	333.3	E116-H3K4me1.narrowPeak	GM12878_Lymphoblastoid	0.149488	1	1.49837e-15	33328	18508	129094	598.1	E123-H3K4me1.narrowPeak	K562_Leukemia	0.127924	1	2.03943e-16
FOXA1.bed	jaspar_motifs	1.00159	1	1.83585e-12	15942	8881	135615	999	Hand1__Tcfe2a.bed	jaspar_motifs	0.817589	1	8.14002e-13	36837	17478	179157	999	E017-H3K9me3.narrowPeak	IMR90_Cell_Line	0.346029	1	1.84132e-14	19215	11411	418568	254.3	E068-H3K4me1.narrowPeak	Brain_Anterior_Caudate	0.313784	1	2.76536e-16	60750	37406	279154	441.1	wgEncodeAwgTfbsBroadNhdfadEzh239875UniPk.narrowPeak	ChIP NHDF-Ad EZH2_(39875)	0.14946	1	4.87253e-10	13607	5301	5736	823	Esrrb.bed	jaspar_motifs	0.127802	1	5.3228e-16
E052-H3K4me1.narrowPeak	Muscle_Satellite_Cultured_Cells	1.00127	1	1.22216e-12	73470	39751	247579	637.7	Tal1__Gata1.bed	jaspar_motifs	0.816679	1	6.96169e-13	2468	1218	15228	999	Gm12878_R.bed	Repressed Segments	0.346026	1	1.95839e-15	135957	52797	718625	3023.8	E038-H3K9me3.narrowPeak	CD4_Naive_Primary_Cells	0.313695	1	2.8036e-16	753	505	43418	322.3	E017-H2BK20ac.narrowPeak	IMR90_Cell_Line	0.149428	1	5.15853e-16	19423	14263	200922	301.4	E043-H3K9me3.narrowPeak	CD4+_CD25-_Th_Primary_Cells	0.127801	1	1.27541e-12
wgEncodeAwgTfbsSydhHelas3Stat3IggrabUniPk.narrowPeak	ChIP HeLa-S3 STAT3	0.999722	1	1.38115e-11	3288	1745	13832	336.7	NFATC2.bed	jaspar_motifs	0.816107	1	6.90543e-13	109531	54345	769616	999	TLX1__NFIC.bed	jaspar_motifs	0.346004	1	2.9991e-15	446	206	1808	999	E087-H3K4me1.narrowPeak	Pancreatic_Islets	0.313397	1	8.01903e-16	8303	7207	167584	466.2	E106-H3K4me1.narrowPeak	Sigmoid_Colon	0.149405	1	1.75345e-15	25392	16607	133631	265.2	E069-H3K4me1.narrowPeak	Brain_Cingulate_Gyrus	0.127527	1	3.52684e-16
E019-H3K27me3.narrowPeak	iPS-18_Cell_Line	0.99957	1	7.95465e-13	69134	16021	67306	972.1	E037-H3K9me3.narrowPeak	CD4_Memory_Primary_Cells	0.815532	1	9.73955e-13	752	554	66247	341.4	laminB1Lads.bed	UCSC LaminB1 Lads	0.345976	1	2.44431e-15	57503	1186	1296	874932	GSM1097882_LYL1.bed	Mobilised CD34+ cells isolated from the healthly peripheral blood.	0.312584	1	6.34e-13	777	358	1971	400	Huvec_E.bed	Enhancers Segments	0.149361	1	1.0114e-15	36866	14686	53509	850.3	E016-H3K9me3.narrowPeak	HUES64_Cell_Line	0.127464	1	2.42166e-10
E119-H3K4me1.narrowPeak	HMEC_Mammary_Epithelial	0.999558	1	1.40553e-12	74841	34747	182438	616.8	Stat3.bed	jaspar_motifs	0.81526	1	9.15051e-13	12459	5699	50859	999	E013-H3K27me3.narrowPeak	hESC_Derived_CD56+_Mesoderm_Cultured_Cells	0.345784	1	3.51554e-16	50470	16606	207227	349.3	E015-H3K9me3.narrowPeak	HUES6_Cell_Line	0.312533	1	3.56766e-14	6630	3938	342240	379	E024-H3K4me1.narrowPeak	4star	0.14934	1	3.73878e-16	85732	47928	357319	355.4	E116-H3K4me1.narrowPeak	GM12878_Lymphoblastoid	0.127407	1	1.11939e-15
E098-H3K4me1.narrowPeak	Pancreas	0.999028	1	1.10876e-12	76959	41041	293089	302.8	NFIL3.bed	jaspar_motifs	0.814834	1	5.32469e-13	4576	2723	68302	999	wgEncodeAwgTfbsSydhHelas3JundIggrabUniPk.narrowPeak	ChIP HeLa-S3 JunD	0.34574	1	3.14041e-14	7305	3662	31633	293.4	GSM1466006_EP300.bed	Kasumi-1 (AML FAB M2) with t(8;21) translocation and mismatch siRNA derived from the DSMZ.	0.312418	1	5.40681e-12	194	109	578	400	Human_LnCaP_AR_DHT-4hr_Brown.bed	cistrome_cistrome LnCaP AR	0.149238	1	3.36374e-13	4369	1335	7059	1147.4	E105-H3K4me1.narrowPeak	Right_Ventricle	0.127356	1	4.17644e-16
GSM1501163_CEBPA.bed	Kasumi-1 (AML FAB M2) with t(8;21) translocation and RUNX1/ETO siRNA derived from the DSMZ.	0.998256	1	3.39951e-11	2938	1238	7272	400	GSM897117_SMAD3.bed	codex Embryonic Stem Cell SMAD3	0.812281	1	1.89733e-13	566	316	944	400	K562_R.bed	Repressed Segments	0.345716	1	1.79636e-15	130368	44224	459077	4891.9	E119-H3K4me1.narrowPeak	HMEC_Mammary_Epithelial	0.312077	1	3.05767e-16	74841	34747	182438	616.8	E112-H3K27me3.narrowPeak	Thymus	0.149228	1	5.1838e-15	55552	14736	44640	574.4	GSM1097882_LYL1.bed	Mobilised CD34+ cells isolated from the healthly peripheral blood.	0.127263	1	3.32353e-11
E118-H3K4me1.narrowPeak	HepG2_Hepatocellular_Carcinoma	0.996712	1	1.60737e-12	37777	22489	142346	760.6	GATA3.bed	jaspar_motifs	0.812098	1	7.53476e-13	179262	90245	1447088	999	E061-H3K4me1.narrowPeak	Penis_Foreskin_Melanocyte_Primary_Cells_skin03	0.345594	1	4.62325e-16	100802	42188	294530	538.6	E127-H3K4me1.narrowPeak	NHEK-Epidermal_Keratinocytes	0.312006	1	2.63792e-16	65954	34972	199886	708.5	Human_LnCaP_H3K9me3_R1881-16hr_Chinnaiyan.bed	cistrome_epigenome LnCaP H3K9me3	0.149211	1	1.81679e-14	474	212	4634	1565.6	E055-H3K27me3.narrowPeak	Penis_Foreskin_Fibroblast_Primary_Cells_skin01	0.127185	1	1.0614e-15
wgEncodeAwgTfbsSydhHuvecCjunUniPk.narrowPeak	ChIP HUVEC c-Jun	0.996353	1	7.31663e-12	5315	2942	29522	275.3	Foxa2.bed	jaspar_motifs	0.811765	1	4.2742e-13	5833	3292	57433	999	E010-H3K4me1.narrowPeak	H9_Derived_Neuron_Cultured_Cells	0.345523	1	4.55017e-16	67177	38440	266556	466.9	E110-H3K4me1.narrowPeak	Stomach_Mucosa	0.311957	1	3.31702e-16	77596	37864	214877	647	Human_Ishikawa_ESR1_E2-45min_Liu.bed	cistrome_cistrome Ishikawa ESR1	0.149127	1	6.03991e-14	632	318	3799	703.1	H1hesc_E.bed	Enhancers Segments	0.127072	1	3.57842e-14
E043-H3K9me3.narrowPeak	CD4+_CD25-_Th_Primary_Cells	0.995679	1	2.8126e-13	3351	1796	129594	447.6	FOXD1.bed	jaspar_motifs	0.811334	1	4.94861e-13	15423	8086	122706	999	FOXF2.bed	jaspar_motifs	0.34487	1	1.84302e-15	2005	1138	21178	999	Sox2.bed	jaspar_motifs	0.311749	1	6.28023e-16	279	166	2040	999	Evi1.bed	jaspar_motifs	0.148937	1	1.24218e-14	727	418	9890	998.9	E075-H3K9me3.narrowPeak	Colonic_Mucosa	0.126989	1	6.80552e-12
Sox2.bed	jaspar_motifs	0.995567	1	6.70567e-13	279	166	2040	999	Esrrb.bed	jaspar_motifs	0.809612	1	9.29977e-13	9757	4692	44521	999	Huvec_R.bed	Repressed Segments	0.344735	1	3.11486e-15	112740	51942	1592905	1242.8	Human_Ishikawa_ESR1_EtOH-45min_Liu.bed	cistrome_cistrome Ishikawa ESR1	0.311685	1	2.9403e-16	600	341	6084	728.5	GSM722706_RUNX1T1.bed	Kasumi-1 (AML FAB M2) with t(8;21) translocation and mismatch siRNA derived from the DSMZ.	0.148762	1	6.27726e-11	2070	908	3278	400	E006-H3K4me1.narrowPeak	H1_Derived_Mesenchymal_Stem_Cells	0.126799	1	4.52176e-16
E099-H3K9me3.narrowPeak	Placenta_Amnion	0.995538	1	2.34161e-12	1716	1130	52477	286	SOX10.bed	jaspar_motifs	0.809364	1	7.5807e-13	165472	81297	1055850	999	Pou5f1.bed	jaspar_motifs	0.34436	1	2.5514e-15	378	211	3022	999	E010-H3K9me3.narrowPeak	H9_Derived_Neuron_Cultured_Cells	0.311637	1	3.99806e-16	8558	5931	226115	180.4	Foxq1.bed	jaspar_motifs	0.148712	1	1.01388e-15	6730	4208	100872	999	E067-H3K4me1.narrowPeak	Brain_Angular_Gyrus	0.12677	1	3.07948e-16
E127-H3K4me1.narrowPeak	NHEK-Epidermal_Keratinocytes	0.995127	1	1.2005e-12	65954	34972	199886	708.5	RELA.bed	jaspar_motifs	0.805848	1	6.32748e-13	10209	4325	33606	999	E102-H3K4me1.narrowPeak	Rectal_Mucosa.Donor_31	0.344131	1	9.07614e-16	67193	36800	236074	410.7	E069-H3K4me1.narrowPeak	Brain_Cingulate_Gyrus	0.311292	1	2.70179e-16	61939	36769	263106	437.5	E027-H3K4me1.narrowPeak	Breast_Myoepithelial_Cells	0.148709	1	8.3386e-16	76386	44411	374655	412.9	Human_LnCaP_H3K4me1_regular-medium_Chinnaiyan.bed	cistrome_epigenome LnCaP H3K4me1	0.12673	1	3.57422e-15
E029-H3K9me3.narrowPeak	CD14_Primary_Cells	0.994007	1	5.52539e-13	16684	7287	223443	484.6	STAT1.bed	jaspar_motifs	0.805684	1	8.30366e-13	4170	1815	18583	999	Helas3_R.bed	Repressed Segments	0.344095	1	1.59941e-15	128306	59016	1593594	1260.7	bCellNotTCell.bed	hematopoietic_ATACseq_GSE75384	0.310818	1	5.09755e-14	704	429	4953	516.6	E078-H3K4me1.narrowPeak	Duodenum_Smooth_Muscle	0.148583	1	8.22484e-16	60882	32792	192644	514.1	E072-H3K4me1.narrowPeak	Brain_Inferior_Temporal_Lobe	0.126654	1	4.42531e-16
E058-H3K4me1.narrowPeak	Penis_Foreskin_Keratinocyte_Primary_Cells_skin03	0.992718	1	1.11097e-12	97704	45001	289473	530.9	bCellNotTCell.bed	hematopoietic_ATACseq_GSE75384	0.804958	1	4.59166e-13	704	429	4953	516.6	E107-H3K4me1.narrowPeak	Skeletal_Muscle_Male	0.343946	1	7.04655e-16	82379	42137	238000	489.9	GSM1519646_TAL1.bed	codex T-Cell TAL1	0.310607	1	9.91557e-14	4548	2560	18224	400	E076-H3K4me1.narrowPeak	Colon_Smooth_Muscle	0.148404	1	7.44068e-16	50277	30071	178997	667.3	E106-H3K9me3.narrowPeak	Sigmoid_Colon	0.126653	1	5.579e-11
E028-H3K27me3.narrowPeak	Breast_vHMEC	0.992677	1	5.70753e-13	77036	23627	124081	614.8	E025-H3K4me1.narrowPeak	Adipose_Derived_Mesenchymal_Stem_Cell_Cultured_Cells	0.804888	1	9.80174e-14	59806	38848	312578	709.9	wgEncodeAwgTfbsSydhHuvecCfosUcdUniPk.narrowPeak	ChIP HUVEC c-Fos	0.343877	1	1.12756e-14	11336	5662	46722	373.1	GSM607953_TAL1.bed	CD34+ Umbilical Cord Blood (UCB) were differentiated into megakaryocytes for 10 days.	0.309861	1	2.41086e-13	550	293	1497	400	E094-H3K4me1.narrowPeak	Gastric	0.148388	1	7.83147e-16	46805	29045	238260	245.4	Gfi.bed	jaspar_motifs	0.126619	1	1.07527e-15
E121-H3K4me1.narrowPeak	HSMMtube_Skeletal_Muscle_Myotubes_Derived_from_HSMM	0.992673	1	1.23867e-12	45940	30192	248336	475.3	SRF.bed	jaspar_motifs	0.80357	1	9.03728e-13	387	170	1954	999	E055-H3K9me3.narrowPeak	Penis_Foreskin_Fibroblast_Primary_Cells_skin01	0.342934	1	4.05752e-14	22828	12333	439063	306	E016-H3K27me3.narrowPeak	HUES64_Cell_Line	0.308449	1	2.5041e-16	67653	15547	84150	743.9	E070-H3K9me3.narrowPeak	Brain_Germinal_Matrix	0.148362	1	7.27177e-15	6074	3669	240503	218.9	Myf.bed	jaspar_motifs	0.126545	1	1.33367e-16
E071-H3K9me3.narrowPeak	Brain_Hippocampus_Middle	0.992596	1	7.85113e-13	2490	1417	136353	422.5	NKX3-1.bed	jaspar_motifs	0.802962	1	6.17962e-13	29640	17218	384728	999	wgEncodeAwgTfbsHaibA549Fosl2V0422111Etoh02UniPk.narrowPeak	ChIP A549 FOSL2	0.342518	1	2.69752e-14	9040	4412	28755	342.6	Human_Caco-2-proliferating_GATA6_No-treatment_Shivdasani.bed	cistrome_cistrome Caco-2(proliferating) GATA6	0.308229	1	2.80956e-13	1146	797	24876	309.4	Human_metastatic-prostate-cancer-tissue_H3K9me3_No-treatment_Chinnaiyan.bed	cistrome_epigenome metastatic prostate cancer tissue H3K9me3	0.14826	1	1.94157e-13	943	396	11182	1262.6	GSM1082311_LMO2.bed	Juvenile acute myeloid leukaemia cell line carrying t(8;21) translocation RUNX1-CBF2T1 fusion)	0.126523	1	5.5881e-11
Hepg2_R.bed	Repressed Segments	0.99149	1	8.22716e-13	123256	44217	346465	6429	Nkx3-2.bed	jaspar_motifs	0.802917	1	7.5831e-13	74723	36704	455302	999	E112-H3K4me1.narrowPeak	Thymus	0.342495	1	1.02837e-15	40528	22830	124560	394.6	E052-H3K4me1.narrowPeak	Muscle_Satellite_Cultured_Cells	0.308185	1	2.25782e-16	73470	39751	247579	637.7	E120-H3K9me3.narrowPeak	HSMM_Skeletal_Muscle_Myoblasts	0.148214	1	1.54898e-15	1339	874	18061	224.4	E020-H3K27me3.narrowPeak	iPS-20b_Cell_Line	0.12647	1	3.50919e-15
E044-H3K9me3.narrowPeak	CD4+_CD25+_CD127-_Treg_Primary_Cells	0.991084	1	3.89847e-13	4135	2210	145102	401.8	NR4A2.bed	jaspar_motifs	0.801872	1	8.36035e-13	50209	23945	234267	999	E111-H3K4me1.narrowPeak	Stomach_Smooth_Muscle	0.341723	1	6.3718e-16	85371	42435	225429	432.1	E105-H3K4me1.narrowPeak	Right_Ventricle	0.307969	1	2.68912e-16	76992	42747	309072	298.9	E034-H3K9me3.narrowPeak	CD3_Primary_Cells_Peripheral_UW	0.148191	1	4.81161e-16	3276	2021	176448	286.7	RORA_2.bed	jaspar_motifs	0.126462	1	3.35478e-15
E115-H3K27me3.narrowPeak	Dnd41_TCell_Leukemia	0.990664	1	8.63923e-13	20679	10881	239959	292.4	HNF1A.bed	jaspar_motifs	0.8013	1	3.74004e-13	486	265	5104	999	E012-H3K27me3.narrowPeak	hESC_Derived_CD56+_Ectoderm_Cultured_Cells	0.341667	1	3.22115e-16	72792	15352	75931	776.1	Helas3_E.bed	Enhancers Segments	0.307727	1	8.07109e-16	10882	6952	41836	654.4	E019-H3K27me3.narrowPeak	iPS-18_Cell_Line	0.148148	1	3.63262e-16	69134	16021	67306	972.1	Human_MCF-7_ESR1_E2-45min_Hurtado.bed	cistrome_cistrome MCF-7 ESR1	0.126394	1	3.70927e-11
E068-H3K4me1.narrowPeak	Brain_Anterior_Caudate	0.990181	1	1.08069e-12	60750	37406	279154	441.1	E022-H3K9me3.narrowPeak	iPS_DF_19.11_Cell_Line	0.799159	1	1.32884e-12	25913	17068	207447	207.1	wgEncodeAwgTfbsHaibEcc1EralphaaV0416102Gen1hUniPk.narrowPeak	ChIP ECC-1 ERalpha_a	0.341654	1	4.4037e-14	4450	2101	11447	272.9	E001-H3K27me3.narrowPeak	ES-I3_Cell_Line	0.307618	1	2.68912e-16	72669	19082	93339	605.4	E017-H3K9me1.narrowPeak	IMR90_Cell_Line	0.148098	1	6.347e-16	7729	6789	209146	156.2	Gm12878_PF.bed	Promoter Flank Segments	0.126359	1	5.85459e-16
Human_MDA-MB-231-Cells_ESR1_E2-45min_Katzenellenbogen.bed	cistrome_cistrome MDA-MB-231 Cells ESR1	0.989563	1	8.63296e-12	3144	1798	11888	565.1	Hltf.bed	jaspar_motifs	0.799018	1	7.16812e-13	258928	126349	1874155	999	E065-H3K27me3.narrowPeak	Aorta	0.341486	1	6.28868e-16	5740	3859	134896	165.1	E120-H3K4me1.narrowPeak	HSMM_Skeletal_Muscle_Myoblasts	0.307117	1	3.00522e-16	36576	24752	205504	424.8	E032-H3K9me3.narrowPeak	CD19_Primary_Cells_Peripheral_UW	0.148066	1	3.85901e-14	3694	1975	126853	349.7	Huvec_PF.bed	Promoter Flank Segments	0.126132	1	3.57783e-14
E115-H3K9me3.narrowPeak	Dnd41_TCell_Leukemia	0.98909	1	6.89484e-13	6361	3605	191833	302	SPIB.bed	jaspar_motifs	0.798497	1	6.80655e-13	186670	86994	1034775	999	HNF1A.bed	jaspar_motifs	0.341032	1	3.59407e-15	486	265	5104	999	Human_T47D_ESR1_E2-45min_Liu.bed	cistrome_cistrome T47D ESR1	0.307057	1	3.41354e-12	2160	1026	5416	826.7	Lhx3.bed	jaspar_motifs	0.148064	1	1.51463e-15	2770	1659	49607	999	E104-H3K9me3.narrowPeak	Right_Atrium	0.126113	1	1.25217e-11
E099-H3K4me1.narrowPeak	Placenta_Amnion	0.987598	1	1.2005e-12	80290	36999	176837	527.7	E009-H3K9me3.narrowPeak	H9_Derived_Neuronal_Progenitor_Cultured_Cells	0.798444	1	2.95578e-13	8062	4812	190181	358.8	NFE2L2.bed	jaspar_motifs	0.340833	1	1.19214e-15	4399	2292	21941	999	E020-H3K27me3.narrowPeak	iPS-20b_Cell_Line	0.306911	1	2.45459e-16	71281	18019	96382	724.2	GSM1124068_SOX2.bed	codex Embryonic Stem Cell SOX2	0.14802	1	7.35951e-14	500	340	2308	400	Human_MCF-7_ESR1_Tam-45min_Hurtado.bed	cistrome_cistrome MCF-7 ESR1	0.126083	1	1.76618e-08
E107-H3K9me3.narrowPeak	Skeletal_Muscle_Male	0.987126	1	8.63923e-13	3867	2542	110622	227.3	FEV.bed	jaspar_motifs	0.798437	1	6.02773e-13	69466	32784	407047	999	GSM785501_PU1.bed	Macrophages were derived from peripheral blood monocytes by incubation with human pooled AB-group serum on Teflon foils for up to 7 days.	0.339872	1	2.8551e-14	6565	3053	26486	400	E006-H3K4me1.narrowPeak	H1_Derived_Mesenchymal_Stem_Cells	0.306747	1	2.57812e-16	86192	47785	392101	235.3	E001-H3K27me3.narrowPeak	ES-I3_Cell_Line	0.147997	1	3.87557e-16	72669	19082	93339	605.4	E058-H3K4me1.narrowPeak	Penis_Foreskin_Keratinocyte_Primary_Cells_skin03	0.12608	1	5.17791e-16
Human_MCF-7_ESR1_Tam_Stunnenberg.bed	cistrome_cistrome MCF-7 ESR1	0.985883	1	2.59514e-10	7846	3426	24862	320.2	E070-H3K4me1.narrowPeak	Brain_Germinal_Matrix	0.798359	1	1.21309e-13	33102	19853	107068	353.7	wgEncodeAwgTfbsBroadHepg2Ezh239875UniPk.narrowPeak	ChIP HepG2 EZH2_(39875)	0.33913	1	9.89355e-16	6124	2323	3283	789.2	E128-H3K4me1.narrowPeak	NHLF_Lung_Fibroblasts	0.306275	1	3.10875e-16	29868	20782	167405	332.4	E003-H3K27me3.narrowPeak	H1_Cell_Line	0.147919	1	5.29401e-16	60600	16881	123423	375.3	NR4A2.bed	jaspar_motifs	0.125846	1	4.25288e-16
FOXF2.bed	jaspar_motifs	0.984121	1	1.58044e-12	2005	1138	21178	999	Pax2.bed	jaspar_motifs	0.798295	1	8.37886e-13	118453	53709	541278	999	E113-H3K9me3.narrowPeak	Spleen	0.338924	1	3.78608e-16	35279	19660	275470	235.8	E072-H3K4me1.narrowPeak	Brain_Inferior_Temporal_Lobe	0.306119	1	2.96249e-16	49045	30443	211846	371.7	GSM908055_TAL1.bed	Proerythroblasts were derived from CD34+ adult bone marrow cells isolated from healthly donors.	0.147857	1	3.72066e-14	262	145	1137	400	TLX1__NFIC.bed	jaspar_motifs	0.125782	1	3.05736e-15
Tal1__Gata1.bed	jaspar_motifs	0.983592	1	2.00548e-12	2468	1218	15228	999	GSM722400_TCF7L2.bed	Mobilised CD34+ cells isolated from the healthly peripheral blood were expanded for 6 days before stimulation for 2hrs with rhBMP4.	0.797408	1	8.57471e-13	1042	728	9713	400	Foxa2.bed	jaspar_motifs	0.338295	1	4.88933e-15	5833	3292	57433	999	Human_MCF-7_ESR1_E2-45min_Hurtado.bed	cistrome_cistrome MCF-7 ESR1	0.305743	1	4.16273e-13	6877	3356	24609	482.2	H1hesc_E.bed	Enhancers Segments	0.147513	1	3.64233e-15	46001	16754	52082	463	wgEncodeAwgTfbsSydhHepg2Tcf7l2UcdUniPk.narrowPeak	ChIP HepG2 TCF7L2	0.125781	1	1.44412e-11
E074-H3K4me1.narrowPeak	Brain_Substantia_Nigra	0.983413	1	1.06108e-12	51529	32755	266870	431.8	K562_PF.bed	Promoter Flank Segments	0.796891	1	9.26644e-14	737	522	8215	113.2	Hepg2_R.bed	Repressed Segments	0.337857	1	1.32205e-15	123256	44217	346465	6429	GSM1501162_CEBPA.bed	Kasumi-1 (AML FAB M2) with t(8;21) translocation and mismatch siRNA derived from the DSMZ.	0.305149	1	3.64453e-11	220	123	609	400	E039-H3K9me3.narrowPeak	CD4+_CD25-_CD45RA+_Naive_Primary_Cells	0.147393	1	5.75463e-16	3381	1841	85095	383.6	SRY.bed	jaspar_motifs	0.125771	1	2.55556e-15
FOXD1.bed	jaspar_motifs	0.982462	1	1.70623e-12	15423	8086	122706	999	SPI1.bed	jaspar_motifs	0.796447	1	5.74004e-13	30704	14580	157110	999	Human_MCF-7_ESR1_full-media_Hurtado.bed	cistrome_cistrome MCF-7 ESR1	0.337159	1	1.96425e-14	22414	8839	40385	630.1	E121-H3K4me1.narrowPeak	HSMMtube_Skeletal_Muscle_Myotubes_Derived_from_HSMM	0.305112	1	2.80914e-16	45940	30192	248336	475.3	Gata1.bed	jaspar_motifs	0.147367	1	9.58244e-16	25722	14006	247824	999	E103-H3K4me1.narrowPeak	Rectal_Smooth_Muscle	0.125727	1	6.0393e-16
E014-H3K9me3.narrowPeak	HUES48_Cell_Line	0.981941	1	1.27141e-12	5011	3040	279334	409.8	HLF.bed	jaspar_motifs	0.793573	1	5.32331e-13	1091	529	8981	999	Human_MCF-7_H3K4me1_DMSO-3hr_Liu.bed	cistrome_epigenome MCF-7 H3K4me1	0.336568	1	5.84167e-16	81684	29510	127433	813.1	wgEncodeAwgTfbsSydhShsy5yGata3sc269sc269UcdUniPk.narrowPeak	ChIP SH-SY5Y GATA3_(SC-269)	0.305013	1	1.43697e-13	1178	786	15879	467.4	FOXI1.bed	jaspar_motifs	0.147237	1	1.11093e-15	25630	14676	296738	999	Evi1.bed	jaspar_motifs	0.125673	1	1.04338e-13
eryNotMono.bed	hematopoietic_ATACseq_GSE75384	0.980365	1	1.24696e-12	1413	974	14269	520.9	YY1.bed	jaspar_motifs	0.792805	1	7.62268e-13	281508	131918	1609723	999	wgEncodeAwgTfbsBroadGm12878Ezh239875UniPk.narrowPeak	ChIP GM12878 EZH2_(39875)	0.336303	1	3.36762e-15	1936	1100	2470	320	E019-H3K27me3.narrowPeak	iPS-18_Cell_Line	0.304663	1	2.14176e-16	69134	16021	67306	972.1	RORA_1.bed	jaspar_motifs	0.147079	1	7.64747e-16	11965	6233	83721	999	Huvec_E.bed	Enhancers Segments	0.125631	1	4.43525e-15
E053-H3K4me1.narrowPeak	Neurosphere_Cultured_Cells_Cortex_Derived	0.979954	1	9.99494e-13	89735	40406	185030	628.4	Human_ECC-1_ESR1_EtOH-45min_Liu.bed	cistrome_cistrome ECC-1 ESR1	0.791752	1	7.21485e-13	976	531	8802	673.2	E055-H3K4me1.narrowPeak	Penis_Foreskin_Fibroblast_Primary_Cells_skin01	0.336288	1	4.9531e-16	114207	54745	338865	499.7	E118-H3K4me1.narrowPeak	HepG2_Hepatocellular_Carcinoma	0.304533	1	3.96796e-16	37777	22489	142346	760.6	IRF1.bed	jaspar_motifs	0.147042	1	5.01044e-16	4838	2269	30051	999	Nobox.bed	jaspar_motifs	0.125624	1	2.49788e-15
wgEncodeAwgTfbsSydhMcf10aesCfosTam112hHvdUniPk.narrowPeak	ChIP MCF10A-Er-Src c-Fos	0.979313	1	4.59677e-12	8350	5066	92352	206.9	otherDiffLymphoidNotNK.bed	hematopoietic_ATACseq_GSE75384	0.791129	1	1.72687e-13	1455	873	9360	518.6	E127-H3K9me1.narrowPeak	NHEK-Epidermal_Keratinocytes	0.335964	1	1.18828e-15	3258	2737	49792	216.2	E103-H3K4me1.narrowPeak	Rectal_Smooth_Muscle	0.304422	1	3.22404e-16	33015	22076	172034	383	FOXO3.bed	jaspar_motifs	0.147034	1	1.10645e-15	36275	19385	299383	999	E129-H3K9me3.narrowPeak	Osteoblasts	0.125622	1	4.24178e-10
E103-H3K4me1.narrowPeak	Rectal_Smooth_Muscle	0.979116	1	1.18607e-12	33015	22076	172034	383	E065-H3K4me1.narrowPeak	Aorta	0.790065	1	8.27478e-14	7605	6588	190844	178.4	E113-H3K4me1.narrowPeak	Spleen	0.335905	1	4.03861e-16	92076	48730	347200	286	E073-H3K4me1.narrowPeak	Brain_Mid_Frontal_Lobe	0.304278	1	2.64253e-16	57713	34866	233560	390.5	E110-H3K4me1.narrowPeak	Stomach_Mucosa	0.146888	1	8.29382e-16	77596	37864	214877	647	HNF1A.bed	jaspar_motifs	0.125441	1	1.1415e-14
E071-H3K4me1.narrowPeak	Brain_Hippocampus_Middle	0.978719	1	9.99494e-13	90670	43329	226083	735.9	ZNF354C.bed	jaspar_motifs	0.789267	1	7.10542e-13	237298	107153	1090639	999	MEF2A.bed	jaspar_motifs	0.335894	1	1.46249e-15	3639	2108	49649	999	Helas3_R.bed	Repressed Segments	0.304166	1	1.01087e-15	128306	59016	1593594	1260.7	Tal1__Gata1.bed	jaspar_motifs	0.146854	1	1.61538e-15	2468	1218	15228	999	E030-H3K9me3.narrowPeak	CD15_Primary_Cells	0.125425	1	1.04256e-12
E036-H3K9me3.narrowPeak	CD34_Cultured_Cells	0.978539	1	3.56152e-13	11899	6849	237679	263.6	NFIC.bed	jaspar_motifs	0.788966	1	6.47604e-13	238491	107659	1099404	999	wgEncodeAwgTfbsHaibA549P300V0422111Etoh02UniPk.narrowPeak	ChIP A549 p300	0.335734	1	4.86505e-14	10308	4077	18212	481.8	Gm12878_R.bed	Repressed Segments	0.304105	1	9.88708e-16	135957	52797	718625	3023.8	E007-H3K9me3.narrowPeak	H1_Derived_Neuronal_Progenitor_Cultured_Cells	0.146756	1	1.13481e-15	7069	4870	151755	200.1	E071-H3K9me3.narrowPeak	Brain_Hippocampus_Middle	0.1254	1	5.94491e-11
E001-H3K27me3.narrowPeak	ES-I3_Cell_Line	0.977894	1	6.20721e-13	72669	19082	93339	605.4	E010-H3K9me3.narrowPeak	H9_Derived_Neuron_Cultured_Cells	0.788263	1	5.37279e-13	8558	5931	226115	180.4	GSM722402_TCFL72.bed	Mobilised CD34+ cells isolated from the healthly peripheral blood were expanded for 6 days before stimulation for 2hrs with BIO (GSK3 inhibitor IX)	0.335595	1	6.74206e-15	2637	1132	6211	400	E067-H3K4me1.narrowPeak	Brain_Angular_Gyrus	0.30403	1	2.72272e-16	50722	31826	240432	427.5	E016-H3K27me3.narrowPeak	HUES64_Cell_Line	0.146589	1	5.23374e-16	67653	15547	84150	743.9	E103-H3K9me3.narrowPeak	Rectal_Smooth_Muscle	0.125373	1	3.24028e-11
E125-H3K4me1.narrowPeak	NH-A_Astrocytes	0.977818	1	1.2379e-12	84187	43670	233552	536.6	BRCA1.bed	jaspar_motifs	0.78677	1	6.54084e-13	194951	87851	949915	999	Pax6.bed	jaspar_motifs	0.33551	1	1.1626e-14	217	121	1467	999	E070-H3K9me3.narrowPeak	Brain_Germinal_Matrix	0.303612	1	1.00182e-14	6074	3669	240503	218.9	E017-H3K4me1.narrowPeak	IMR90_Cell_Line	0.146466	1	5.61456e-16	70113	42262	328152	333.3	E061-H3K9me3.narrowPeak	Penis_Foreskin_Melanocyte_Primary_Cells_skin03	0.125372	1	1.67407e-10
Human_MCF-7_c-Fos_E2-45min-3hr_Liu.bed	cistrome_cistrome MCF-7 c-Fos	0.977321	1	3.80049e-11	8086	2644	9735	930.3	FOXC1.bed	jaspar_motifs	0.784912	1	6.49968e-13	288957	136843	1942156	999	Human_MCF-7_ESR1_Tam_Stunnenberg.bed	cistrome_cistrome MCF-7 ESR1	0.33546	1	9.69379e-13	7846	3426	24862	320.2	E125-H3K4me1.narrowPeak	NH-A_Astrocytes	0.3033	1	2.47471e-16	84187	43670	233552	536.6	wgEncodeAwgTfbsSydhHuvecCfosUcdUniPk.narrowPeak	ChIP HUVEC c-Fos	0.14636	1	1.31366e-14	11336	5662	46722	373.1	E129-H4K20me1.narrowPeak	Osteoblasts	0.125356	1	4.64383e-17
E101-H3K9me3.narrowPeak	Rectal_Mucosa.Donor_29	0.976289	1	5.87221e-13	1959	1313	120707	224.9	Human_MCF-7_H3K9me3_E2-3hr_Liu.bed	cistrome_epigenome MCF-7 H3K9me3	0.784124	1	3.83746e-12	4952	1982	47295	721.6	Human_LnCaP_FoxA1_regular-medium_Chinnaiyan.bed	cistrome_cistrome LnCaP FoxA1	0.335384	1	3.56336e-12	6564	3020	51482	289	GSM722402_TCFL72.bed	Mobilised CD34+ cells isolated from the healthly peripheral blood were expanded for 6 days before stimulation for 2hrs with BIO (GSK3 inhibitor IX)	0.302387	1	1.304e-14	2637	1132	6211	400	Human_T47D_PGR_E2-45min_Brown.bed	cistrome_cistrome T47D PGR	0.146297	1	2.95058e-10	4230	1622	5403	1119.5	E079-H3K9me3.narrowPeak	Esophagus	0.12535	1	4.17609e-13
E069-H3K4me1.narrowPeak	Brain_Cingulate_Gyrus	0.973839	1	1.00452e-12	61939	36769	263106	437.5	IRF1.bed	jaspar_motifs	0.783872	1	3.32937e-13	4838	2269	30051	999	GSM610330_RUNX1.bed	Infantile acute megakaryoblastic leukaemia (AML M7) cell line with Trisomy 21.	0.334598	1	1.34521e-13	3336	1292	6854	400	Huvec_R.bed	Repressed Segments	0.302228	1	2.09768e-15	112740	51942	1592905	1242.8	RORA_2.bed	jaspar_motifs	0.146288	1	1.27663e-15	1232	757	12976	998.9	wgEncodeAwgTfbsSydhHelas3P300sc584sc584IggrabUniPk.narrowPeak	ChIP HeLa-S3 p300_(SC-584)	0.125314	1	3.0076e-11
E005-H3K9me3.narrowPeak	H1_BMP4_Derived_Trophoblast_Cultured_Cells	0.972549	1	6.61678e-13	21693	14065	286964	202.7	ETS1.bed	jaspar_motifs	0.783346	1	6.56632e-13	341009	156888	1998901	999	Human_U2OS-cells_ESR2_E2-18hr_Leitman.bed	cistrome_cistrome U2OS cells ESR2	0.334597	1	4.63172e-15	5298	3158	26733	284.2	E049-H3K4me1.narrowPeak	Chondrocytes_from_Bone_Marrow_Derived_Mesenchymal_Stem_Cell_Cultured_Cells	0.301765	1	2.41341e-16	86491	45356	260639	713.6	E100-H3K9me3.narrowPeak	Psoas_Muscle	0.146226	1	1.8365e-12	694	556	148038	217.2	SPI1.bed	jaspar_motifs	0.125312	1	6.82612e-16
H1hesc_R.bed	Repressed Segments	0.972327	1	1.21139e-12	74415	44808	543329	4215.6	GATA2.bed	jaspar_motifs	0.782976	1	6.70366e-13	346184	160873	2212293	999	E048-H3K4me1.narrowPeak	CD8_Memory_Primary_Cells	0.334312	1	7.84893e-16	52866	27040	144692	715	Human_MCF-7_ESR1_EtOH-45min_Liu.bed	cistrome_cistrome MCF-7 ESR1	0.301598	1	3.76677e-12	867	425	3275	957.9	E127-H3K9me1.narrowPeak	NHEK-Epidermal_Keratinocytes	0.146184	1	1.01984e-15	3258	2737	49792	216.2	Pou5f1.bed	jaspar_motifs	0.125277	1	2.08569e-13
Hepg2_E.bed	Enhancers Segments	0.970567	1	1.31045e-12	30879	11844	47864	464.1	Mafb.bed	jaspar_motifs	0.782738	1	6.99268e-13	144691	63062	506602	999	AP1.bed	jaspar_motifs	0.334111	1	9.08874e-16	31596	17508	233976	999	Pax6.bed	jaspar_motifs	0.301504	1	4.2618e-15	217	121	1467	999	Human_MCF-7_ESR1_E2-45min_Carroll.bed	cistrome_cistrome MCF-7 ESR1	0.146022	1	3.18815e-08	1759	746	2372	985.4	CEBPA.bed	jaspar_motifs	0.125228	1	2.47655e-15
wgEncodeAwgTfbsBroadK562Ezh239875UniPk.narrowPeak	ChIP K562 EZH2_(39875)	0.970349	1	8.50082e-13	1142	555	1680	410.1	E126-H3K4me1.narrowPeak	NHDF-Ad_Adult_Dermal_Fibroblasts	0.781006	1	7.47647e-14	24401	18534	191388	403	mepNotGMP.bed	hematopoietic_ATACseq_GSE75384	0.33289	1	2.57905e-15	490	347	7819	505.7	K562_R.bed	Repressed Segments	0.301455	1	7.43279e-16	130368	44224	459077	4891.9	Human_APL164-cells_H3K27me3_No-treatment_Stunnenberg.bed	cistrome_epigenome APL164 cells H3K27me3	0.145809	1	1.0517e-13	21873	6108	15017	1038.1	E052-H3K4me1.narrowPeak	Muscle_Satellite_Cultured_Cells	0.125066	1	6.57559e-16
E072-H3K4me1.narrowPeak	Brain_Inferior_Temporal_Lobe	0.970202	1	1.08972e-12	49045	30443	211846	371.7	E027-H3K4me1.narrowPeak	Breast_Myoepithelial_Cells	0.780343	1	6.93679e-14	76386	44411	374655	412.9	FOXA1.bed	jaspar_motifs	0.332572	1	1.69477e-15	15942	8881	135615	999	E012-H3K27me3.narrowPeak	hESC_Derived_CD56+_Ectoderm_Cultured_Cells	0.301403	1	2.16145e-16	72792	15352	75931	776.1	RUNX1.bed	jaspar_motifs	0.145781	1	9.42115e-16	20293	10554	112220	999	Sox17.bed	jaspar_motifs	0.124995	1	1.85576e-15
E012-H3K27me3.narrowPeak	hESC_Derived_CD56+_Ectoderm_Cultured_Cells	0.968939	1	7.31013e-13	72792	15352	75931	776.1	EBF1.bed	jaspar_motifs	0.779756	1	6.43427e-13	40965	17214	100321	999	Human_NB4-cells_H3K27me3_No-treatment_Stunnenberg.bed	cistrome_epigenome NB4 cells H3K27me3	0.332306	1	3.15707e-16	2007	650	2905	1285.3	wgEncodeAwgTfbsHaibEcc1GrV0416102Dex100nmUniPk.narrowPeak	ChIP ECC-1 GR	0.301315	1	4.84673e-14	2516	1450	9254	244.6	wgEncodeAwgTfbsSydhImr90MafkIggrabUniPk.narrowPeak	ChIP IMR90 MafK_(ab50322)	0.145723	1	4.34449e-15	3968	2337	40785	246	E072-H3K9me3.narrowPeak	Brain_Inferior_Temporal_Lobe	0.124874	1	4.95418e-11
E049-H3K4me1.narrowPeak	Chondrocytes_from_Bone_Marrow_Derived_Mesenchymal_Stem_Cell_Cultured_Cells	0.968712	1	1.13368e-12	86491	45356	260639	713.6	HNF1B.bed	jaspar_motifs	0.779222	1	4.71733e-13	1468	894	22816	999	E056-H3K27me3.narrowPeak	Penis_Foreskin_Fibroblast_Primary_Cells_skin02	0.332175	1	3.80648e-16	80313	31944	290583	415.9	Human_VCaP_H3K4me1_regular-medium_Chinnaiyan.bed	cistrome_epigenome VCaP H3K4me1	0.300201	1	6.87685e-16	35226	14298	63069	1247.6	E056-H3K27me3.narrowPeak	Penis_Foreskin_Fibroblast_Primary_Cells_skin02	0.14558	1	6.4419e-16	80313	31944	290583	415.9	Human_T47D_ESR1_EtOH-45min_Liu.bed	cistrome_cistrome T47D ESR1	0.124832	1	1.6847e-13
E109-H3K9me3.narrowPeak	Small_Intestine	0.968378	1	3.02586e-13	2626	1742	103033	214.6	En1.bed	jaspar_motifs	0.77883	1	6.35713e-13	31504	14751	179666	999	wgEncodeAwgTfbsSydhImr90MafkIggrabUniPk.narrowPeak	ChIP IMR90 MafK_(ab50322)	0.331884	1	4.98321e-15	3968	2337	40785	246	wgEncodeAwgTfbsSydhMcf10aesCfosTam112hHvdUniPk.narrowPeak	ChIP MCF10A-Er-Src c-Fos	0.299937	1	4.26263e-15	8350	5066	92352	206.9	MEF2A.bed	jaspar_motifs	0.145456	1	1.49968e-15	3639	2108	49649	999	E125-H4K20me1.narrowPeak	NH-A_Astrocytes	0.124831	1	4.12816e-17
Foxd3.bed	jaspar_motifs	0.968013	1	1.04227e-12	7110	4220	88229	999	Hepg2_PF.bed	Promoter Flank Segments	0.778582	1	5.69435e-14	1978	1567	30641	195.3	wgEncodeAwgTfbsSydhMcf10aesStat3Tam112hHvdUniPk.narrowPeak	ChIP MCF10A-Er-Src STAT3	0.331577	1	2.12387e-14	7495	3902	39903	240.3	wgEncodeAwgTfbsHaibA549GrPcr1xDex50nmUniPk.narrowPeak	ChIP A549 GR	0.299935	1	1.29779e-14	4537	2760	23319	276.6	GSM1501163_CEBPA.bed	Kasumi-1 (AML FAB M2) with t(8;21) translocation and RUNX1/ETO siRNA derived from the DSMZ.	0.145029	1	3.80572e-12	2938	1238	7272	400	Nr2e3.bed	jaspar_motifs	0.124789	1	1.01617e-15
E006-H3K4me1.narrowPeak	H1_Derived_Mesenchymal_Stem_Cells	0.967991	1	1.06388e-12	86192	47785	392101	235.3	ZEB1.bed	jaspar_motifs	0.778219	1	6.73186e-13	240786	106823	999372	999	wgEncodeAwgTfbsSydhMcf10aesStat3Etoh01cUniPk.narrowPeak	ChIP MCF10A-Er-Src STAT3	0.331457	1	1.9567e-14	8412	4280	41350	263.5	E114-H3K9me3.narrowPeak	A549_EtOH_0.02pct_Lung_Carcinoma	0.299237	1	5.84331e-16	3158	1787	103230	420	E112-H3K9me3.narrowPeak	Thymus	0.144969	1	5.90447e-16	2919	2035	29697	148.5	NR2F1.bed	jaspar_motifs	0.124781	1	1.05626e-15
E009-H3K4me1.narrowPeak	H9_Derived_Neuronal_Progenitor_Cultured_Cells	0.967605	1	1.01609e-12	54263	35202	280630	327.3	E054-H3K4me1.narrowPeak	Neurosphere_Cultured_Cells_Ganglionic_Eminence_Derived	0.777911	1	8.60589e-14	57716	32665	191253	403.4	FOXD1.bed	jaspar_motifs	0.329347	1	1.45331e-15	15423	8086	122706	999	wgEncodeAwgTfbsSydhHelas3Stat3IggrabUniPk.narrowPeak	ChIP HeLa-S3 STAT3	0.299002	1	2.98629e-14	3288	1745	13832	336.7	E052-H3K4me1.narrowPeak	Muscle_Satellite_Cultured_Cells	0.144963	1	5.19333e-16	73470	39751	247579	637.7	K562_PF.bed	Promoter Flank Segments	0.124729	1	5.47114e-15
E073-H3K4me1.narrowPeak	Brain_Mid_Frontal_Lobe	0.966461	1	1.03231e-12	57713	34866	233560	390.5	REL.bed	jaspar_motifs	0.777087	1	5.97457e-13	33283	13541	92473	999	Tal1__Gata1.bed	jaspar_motifs	0.328901	1	1.14653e-15	2468	1218	15228	999	Human_MCF-7_FoxA1_E2-45min-3hr_Liu.bed	cistrome_cistrome MCF-7 FoxA1	0.298865	1	3.81916e-12	7622	3006	16888	859.9	E123-H3K4me1.narrowPeak	K562_Leukemia	0.144885	1	5.30316e-16	37307	22629	169621	518.9	E009-H3K4me1.narrowPeak	H9_Derived_Neuronal_Progenitor_Cultured_Cells	0.124696	1	4.72491e-16
E017-H2BK20ac.narrowPeak	IMR90_Cell_Line	0.966017	1	1.26927e-12	19423	14263	200922	301.4	E003-H2BK15ac.narrowPeak	H1_Cell_Line	0.775045	1	3.14605e-13	3763	2917	56902	151.4	TEAD1.bed	jaspar_motifs	0.328881	1	8.80691e-16	4982	2525	23681	999	E127-H3K9me1.narrowPeak	NHEK-Epidermal_Keratinocytes	0.298792	1	3.93884e-16	3258	2737	49792	216.2	E005-H3K4me1.narrowPeak	H1_BMP4_Derived_Trophoblast_Cultured_Cells	0.144422	1	6.29435e-16	70076	39276	297165	291.2	E068-H3K9me3.narrowPeak	Brain_Anterior_Caudate	0.124688	1	4.54631e-11
E069-H3K9me3.narrowPeak	Brain_Cingulate_Gyrus	0.96601	1	5.34198e-13	1656	1004	114493	281.3	CMP_CLP_Not_HSC_Not_Diff.bed	hematopoietic_ATACseq_GSE75384	0.77363	1	2.35791e-13	1567	1211	22544	513.7	ESR2.bed	jaspar_motifs	0.328607	1	8.93264e-15	264	133	924	999	E129-H3K4me1.narrowPeak	Osteoblasts	0.298636	1	2.18354e-16	68144	39205	237110	658.7	GSM638310_11_PU1.bed	CD133+ Umbilical Cord Blood (UCB) cells were expanded in vitro for 10-11 days; from which CD133+ cells were purified.	0.144303	1	6.43008e-13	3427	1469	11443	400	Human_MCF-7_ESR1_E2-45min_Odom.bed	cistrome_cistrome MCF-7 ESR1	0.124623	1	4.28894e-13
E034-H3K9me3.narrowPeak	CD3_Primary_Cells_Peripheral_UW	0.96522	1	3.65616e-13	3276	2021	176448	286.7	TLX1__NFIC.bed	jaspar_motifs	0.773603	1	6.30383e-13	446	206	1808	999	H1hesc_R.bed	Repressed Segments	0.32839	1	3.91111e-15	74415	44808	543329	4215.6	Hepg2_R.bed	Repressed Segments	0.298562	1	6.96793e-16	123256	44217	346465	6429	E009-H3K4me1.narrowPeak	H9_Derived_Neuronal_Progenitor_Cultured_Cells	0.144276	1	3.81374e-16	54263	35202	280630	327.3	Sox5.bed	jaspar_motifs	0.124594	1	2.82087e-15
Pax6.bed	jaspar_motifs	0.965096	1	1.65518e-12	217	121	1467	999	E031-H3K9me3.narrowPeak	CD19_Primary_Cells_Cord_BI	0.773528	1	2.40616e-13	494	359	25266	253.4	Human_UPR9-cells_H3K27me3_No-treatment_Stunnenberg.bed	cistrome_epigenome UPR9 cells H3K27me3	0.328068	1	9.74349e-13	151	122	15095	836.6	E010-H3K4me1.narrowPeak	H9_Derived_Neuron_Cultured_Cells	0.298237	1	1.77454e-16	67177	38440	266556	466.9	Human_MCF-7_H3R17me2_E2-45min_Brown.bed	cistrome_epigenome MCF-7 H3R17me2	0.144213	1	2.24592e-09	3782	1313	4840	1161.2	PPARG__RXRA.bed	jaspar_motifs	0.124549	1	3.13261e-16
E105-H3K9me3.narrowPeak	Right_Ventricle	0.964525	1	6.04601e-13	929	672	72720	208.1	MZF1_1-4.bed	jaspar_motifs	0.773137	1	6.03739e-13	271691	115387	923762	999	RUNX1.bed	jaspar_motifs	0.328044	1	6.86128e-16	20293	10554	112220	999	E009-H3K4me1.narrowPeak	H9_Derived_Neuronal_Progenitor_Cultured_Cells	0.298089	1	2.08649e-16	54263	35202	280630	327.3	SPI1.bed	jaspar_motifs	0.143964	1	5.67224e-16	30704	14580	157110	999	Ddit3__Cebpa.bed	jaspar_motifs	0.124495	1	1.92413e-15
E078-H3K9me3.narrowPeak	Duodenum_Smooth_Muscle	0.963169	1	6.37041e-13	2713	1488	134778	437.7	Spz1.bed	jaspar_motifs	0.772114	1	6.7194e-13	2687	1226	10342	999	E122-H3K9me1.narrowPeak	HUVEC_Umbilical_Vein_Endothelial_Cells	0.327883	1	1.20588e-15	807	700	25444	237.9	eryNotMono.bed	hematopoietic_ATACseq_GSE75384	0.297549	1	2.8875e-16	1413	974	14269	520.9	E054-H3K4me1.narrowPeak	Neurosphere_Cultured_Cells_Ganglionic_Eminence_Derived	0.143873	1	8.70947e-16	57716	32665	191253	403.4	ELF5.bed	jaspar_motifs	0.124466	1	9.51129e-16
E129-H3K4me1.narrowPeak	Osteoblasts	0.963137	1	1.05968e-12	68144	39205	237110	658.7	diffNotHSC.bed	hematopoietic_ATACseq_GSE75384	0.771739	1	2.04359e-13	2620	2027	45768	524.6	E075-H3K4me1.narrowPeak	Colonic_Mucosa	0.327551	1	5.45955e-16	83934	39674	196719	347.1	wgEncodeAwgTfbsHaibEcc1EraaV0416102Bpa1hUniPk.narrowPeak	ChIP ECC-1 ERalpha_a	0.297186	1	2.98006e-14	997	651	4257	239.2	Nobox.bed	jaspar_motifs	0.143866	1	8.28342e-16	49817	28146	605866	999	HOXA5.bed	jaspar_motifs	0.12444	1	1.26707e-15
E067-H3K4me1.narrowPeak	Brain_Angular_Gyrus	0.959735	1	1.01329e-12	50722	31826	240432	427.5	NR2F1.bed	jaspar_motifs	0.771681	1	6.10795e-13	1261	582	5673	999	E022-H3K4me1.narrowPeak	iPS_DF_19.11_Cell_Line	0.327336	1	3.19987e-16	94605	53090	324422	245.5	Human_NB4-cells_H3K27me3_ATRA-24hr_Stunnenberg.bed	cistrome_epigenome NB4 cells H3K27me3	0.296846	1	2.5041e-16	11434	4557	43145	1050	GSM1124069_SOX2.bed	codex Embryonic Stem Cell SOX2	0.143823	1	1.94898e-14	1198	724	5204	400	EBF1.bed	jaspar_motifs	0.12443	1	1.92159e-16
E010-H3K4me1.narrowPeak	H9_Derived_Neuron_Cultured_Cells	0.958823	1	8.71027e-13	67177	38440	266556	466.9	E126-H3K9me3.narrowPeak	NHDF-Ad_Adult_Dermal_Fibroblasts	0.771391	1	1.48167e-12	347	254	12150	231.3	wgEncodeAwgTfbsHaibH1hescBcl11aPcr1xUniPk.narrowPeak	ChIP H1-hESC BCL11A	0.327127	1	3.42312e-15	347	229	2518	179.6	Human_Caco-2-differentiated_GATA6_No-treatment_Shivdasani.bed	cistrome_cistrome Caco-2(differentiated) GATA6	0.296703	1	1.46949e-14	207	144	3327	651.7	Esrrb.bed	jaspar_motifs	0.143767	1	5.68029e-16	9757	4692	44521	999	NFE2L1__MafG.bed	jaspar_motifs	0.124407	1	7.31621e-16
Human_MCF-7_SRC-3_E2-1hr_OMalley.bed	cistrome_cistrome MCF-7 SRC-3	0.957317	1	3.72335e-10	10066	4460	33773	356.8	RXRA__VDR.bed	jaspar_motifs	0.76987	1	7.62268e-13	327	131	992	999	Human_T47D_ESR1_EtOH-45min_Liu.bed	cistrome_cistrome T47D ESR1	0.326893	1	2.47469e-14	537	291	3032	812.1	Human_MCF-7_RARG_CD437-1hr_White.bed	cistrome_cistrome MCF-7 RARG	0.296644	1	2.98103e-13	9383	3030	8859	1262.6	E003-H2BK15ac.narrowPeak	H1_Cell_Line	0.143548	1	2.60475e-16	3763	2917	56902	151.4	wgEncodeAwgTfbsBroadK562Ezh239875UniPk.narrowPeak	ChIP K562 EZH2_(39875)	0.124396	1	3.21136e-14
Human_LnCaP_H3K4me1_regular-medium_Chinnaiyan.bed	cistrome_epigenome LnCaP H3K4me1	0.95705	1	3.12721e-12	38811	15633	69479	1200.6	wgEncodeAwgTfbsSydhGm12878JundUniPk.narrowPeak	ChIP GM12878 JunD	0.768386	1	4.96148e-12	216	161	2471	309.2	E038-H3K4me1.narrowPeak	CD4_Naive_Primary_Cells	0.326314	1	6.18776e-16	63125	29736	143594	801.9	E024-H3K9me3.narrowPeak	4star	0.296604	1	7.73564e-14	5136	2931	260267	318.9	Human_T47D_ESR1_E2-45min_Liu.bed	cistrome_cistrome T47D ESR1	0.143457	1	1.14255e-09	2160	1026	5416	826.7	E044-H3K9me3.narrowPeak	CD4+_CD25+_CD127-_Treg_Primary_Cells	0.124389	1	3.06358e-12
E061-H3K4me1.narrowPeak	Penis_Foreskin_Melanocyte_Primary_Cells_skin03	0.95693	1	9.79374e-13	100802	42188	294530	538.6	E017-H2BK20ac.narrowPeak	IMR90_Cell_Line	0.766183	1	1.78645e-13	19423	14263	200922	301.4	E006-H2AK5ac.narrowPeak	H1_Derived_Mesenchymal_Stem_Cells	0.326004	1	1.03237e-15	12889	9863	168829	213.5	wgEncodeAwgTfbsBroadK562Ezh239875UniPk.narrowPeak	ChIP K562 EZH2_(39875)	0.296441	1	4.4305e-16	1142	555	1680	410.1	wgEncodeAwgTfbsSydhHelas3Stat3IggrabUniPk.narrowPeak	ChIP HeLa-S3 STAT3	0.14342	1	9.38881e-13	3288	1745	13832	336.7	E011-H3K9me3.narrowPeak	hESC_Derived_CD184+_Endoderm_Cultured_Cells	0.124373	1	3.31624e-12
E105-H3K4me1.narrowPeak	Right_Ventricle	0.956825	1	9.66412e-13	76992	42747	309072	298.9	tCellNotBCell.bed	hematopoietic_ATACseq_GSE75384	0.76596	1	1.07422e-13	1226	775	7731	514.8	E063-H3K4me1.narrowPeak	Adipose_Nuclei	0.325559	1	4.88781e-16	131532	52422	260722	649.9	GSM1257396_NR2F2.bed	codex Endometrial Stromal Cell NR2F2	0.296147	1	4.64315e-15	4178	2274	19927	400	TBP.bed	jaspar_motifs	0.143347	1	8.91823e-16	8500	4411	83276	999	Helas3_PF.bed	Promoter Flank Segments	0.124304	1	8.66373e-15
E062-H3K9me3.narrowPeak	Peripheral_Blood_Mononuclear_Primary_Cells	0.956156	1	4.05926e-13	6147	2656	97775	552.8	Tcfcp2l1.bed	jaspar_motifs	0.763082	1	5.37411e-13	4724	1940	10790	999	E095-H3K9me3.narrowPeak	Left_Ventricle	0.325501	1	2.80748e-14	3754	2436	192228	213.7	diffNotStem.bed	hematopoietic_ATACseq_GSE75384	0.295354	1	1.40132e-15	2213	1720	39639	522.1	E129-H3K4me1.narrowPeak	Osteoblasts	0.14333	1	4.89622e-16	68144	39205	237110	658.7	Pdx1.bed	jaspar_motifs	0.124254	1	1.32469e-15
E102-H3K9me3.narrowPeak	Rectal_Mucosa.Donor_31	0.954751	1	6.36833e-13	1518	1074	148364	240.1	USF1.bed	jaspar_motifs	0.762992	1	7.70039e-13	61495	23867	125335	999	GSM607949_GATA1.bed	CD34+ Umbilical Cord Blood (UCB) were differentiated into megakaryocytes for 10 days.	0.32534	1	2.67164e-14	1095	428	1867	400	E055-H3K4me1.narrowPeak	Penis_Foreskin_Fibroblast_Primary_Cells_skin01	0.295313	1	2.11664e-16	114207	54745	338865	499.7	Human_VCaP_AR_R1881-16hr_Chinnaiyan.bed	cistrome_cistrome VCaP AR	0.143313	1	4.81453e-13	1426	829	10783	277.2	E016-H3K27me3.narrowPeak	HUES64_Cell_Line	0.124179	1	6.53363e-15
Human_T47D_H3K4me1_DMSO-45min-3hr_Liu.bed	cistrome_epigenome T47D H3K4me1	0.953456	1	1.79054e-12	26558	11938	43955	1031.3	Arnt.bed	jaspar_motifs	0.762938	1	7.69351e-13	61452	23848	125208	999	E046-H3K9me3.narrowPeak	CD56_Primary_Cells	0.325338	1	9.1973e-16	9021	4862	220089	327	diffNotHSC.bed	hematopoietic_ATACseq_GSE75384	0.295182	1	1.8512e-15	2620	2027	45768	524.6	Human_MCF-7_RARG_CD437-1hr_White.bed	cistrome_cistrome MCF-7 RARG	0.143287	1	2.82455e-11	9383	3030	8859	1262.6	ARID3A.bed	jaspar_motifs	0.124146	1	1.54778e-15
MEF2A.bed	jaspar_motifs	0.953083	1	1.00553e-12	3639	2108	49649	999	E010-H3K4me1.narrowPeak	H9_Derived_Neuron_Cultured_Cells	0.762672	1	1.17549e-13	67177	38440	266556	466.9	GSM651545_TAL1.bed	CD36+ erythroid progenitor cells were derived from mobilised CD34+ cells isolated from the healthly peripheral blood transduced with a small hairpin RNA targeting the luciferase gene (shLuc).	0.324254	1	2.16923e-15	3935	1951	17832	400	Human_T47D_H3K4me1_E2-45min-3hr_Liu.bed	cistrome_epigenome T47D H3K4me1	0.294989	1	5.69691e-16	19210	9005	35725	934.2	E096-H3K4me1.narrowPeak	Lung	0.143262	1	8.37959e-16	67838	38895	317595	260.8	SOX10.bed	jaspar_motifs	0.124106	1	5.78071e-16
Human_T47D_H3K4me1_E2-45min-3hr_Liu.bed	cistrome_epigenome T47D H3K4me1	0.952922	1	1.48071e-12	19210	9005	35725	934.2	E057-H3K4me1.narrowPeak	Penis_Foreskin_Keratinocyte_Primary_Cells_skin02	0.762607	1	4.72211e-14	54357	31262	212997	402	wgEncodeAwgTfbsSydhMcf7Tcf7l2UcdUniPk.narrowPeak	ChIP MCF-7 TCF7L2	0.324231	1	8.88941e-13	4998	1894	10292	476.8	E001-H3K9me3.narrowPeak	ES-I3_Cell_Line	0.294885	1	1.16944e-15	1787	1314	176553	334.3	GSM785501_PU1.bed	Macrophages were derived from peripheral blood monocytes by incubation with human pooled AB-group serum on Teflon foils for up to 7 days.	0.143214	1	2.71308e-14	6565	3053	26486	400	E010-H3K4me1.narrowPeak	H9_Derived_Neuron_Cultured_Cells	0.124014	1	4.2022e-16
E042-H3K9me3.narrowPeak	CD4+_CD25-_IL17+_PMA-Ionomcyin_stimulated_Th17_Primary_Cells	0.952204	1	3.95657e-13	2805	1546	78727	359.5	HNF4A.bed	jaspar_motifs	0.76205	1	5.47007e-13	6248	2685	21066	999	SPI1.bed	jaspar_motifs	0.323551	1	7.04655e-16	30704	14580	157110	999	E017-H2BK20ac.narrowPeak	IMR90_Cell_Line	0.293514	1	2.34259e-16	19423	14263	200922	301.4	Gfi.bed	jaspar_motifs	0.143191	1	5.92513e-16	43995	22512	340145	999	E003-H4K20me1.narrowPeak	H1_Cell_Line	0.123811	1	3.84761e-17
E122-H3K4me1.narrowPeak	HUVEC_Umbilical_Vein_Endothelial_Cells	0.951715	1	1.23867e-12	64426	32143	142277	819.1	Myb.bed	jaspar_motifs	0.761946	1	5.26982e-13	63651	26045	218749	999	E096-H3K9me3.narrowPeak	Lung	0.323234	1	4.39846e-16	29359	18449	438415	208.8	Human_MCF-7_ESR1_E2-45min_Liu.bed	cistrome_cistrome MCF-7 ESR1	0.293464	1	1.08731e-13	10085	4315	20413	833.8	E127-H3K4me1.narrowPeak	NHEK-Epidermal_Keratinocytes	0.143136	1	6.96078e-16	65954	34972	199886	708.5	E113-H3K4me1.narrowPeak	Spleen	0.12371	1	3.62804e-16
AP1.bed	jaspar_motifs	0.951553	1	8.88082e-13	31596	17508	233976	999	Myf.bed	jaspar_motifs	0.761927	1	5.13056e-13	23897	9851	52022	998.9	E017-H3K9me1.narrowPeak	IMR90_Cell_Line	0.322613	1	9.97799e-16	7729	6789	209146	156.2	E056-H3K27me3.narrowPeak	Penis_Foreskin_Fibroblast_Primary_Cells_skin02	0.293352	1	4.86207e-16	80313	31944	290583	415.9	T.bed	jaspar_motifs	0.14309	1	6.68448e-16	2012	996	11408	998.9	E127-H3K4me1.narrowPeak	NHEK-Epidermal_Keratinocytes	0.123679	1	8.43206e-16
FOXO3.bed	jaspar_motifs	0.950398	1	1.06196e-12	36275	19385	299383	999	diffNotStem.bed	hematopoietic_ATACseq_GSE75384	0.760442	1	1.78177e-13	2213	1720	39639	522.1	E037-H3K4me1.narrowPeak	CD4_Memory_Primary_Cells	0.322307	1	5.19973e-16	69987	31519	143294	960.2	Human_UPR9-cells_H3K27me3_No-treatment_Stunnenberg.bed	cistrome_epigenome UPR9 cells H3K27me3	0.293098	1	2.51477e-13	151	122	15095	836.6	HLF.bed	jaspar_motifs	0.143027	1	3.56438e-16	1091	529	8981	999	Nkx3-2.bed	jaspar_motifs	0.123656	1	5.19623e-16
mepNotGMP.bed	hematopoietic_ATACseq_GSE75384	0.950242	1	1.62641e-12	490	347	7819	505.7	E005-H3K23ac.narrowPeak	H1_BMP4_Derived_Trophoblast_Cultured_Cells	0.760119	1	7.28915e-13	685	557	26230	138	E028-H3K9me3.narrowPeak	Breast_vHMEC	0.32213	1	3.46926e-11	4844	2905	192863	557.9	E113-H3K4me1.narrowPeak	Spleen	0.292941	1	2.32208e-16	92076	48730	347200	286	E070-H3K4me1.narrowPeak	Brain_Germinal_Matrix	0.142932	1	9.50954e-16	33102	19853	107068	353.7	GATA3.bed	jaspar_motifs	0.123551	1	8.29494e-16
E033-H3K4me1.narrowPeak	CD3_Primary_Cells_Cord_BI	0.949488	1	1.86561e-12	22484	15367	131462	381.2	E009-H3K4me1.narrowPeak	H9_Derived_Neuronal_Progenitor_Cultured_Cells	0.758675	1	1.13701e-13	54263	35202	280630	327.3	SOX9.bed	jaspar_motifs	0.321935	1	9.44958e-16	13191	7157	117656	999	E022-H3K4me1.narrowPeak	iPS_DF_19.11_Cell_Line	0.292788	1	2.39796e-16	94605	53090	324422	245.5	E103-H3K4me1.narrowPeak	Rectal_Smooth_Muscle	0.142904	1	8.97104e-16	33015	22076	172034	383	Prrx2.bed	jaspar_motifs	0.123524	1	1.71388e-15
E108-H3K9me3.narrowPeak	Skeletal_Muscle_Female	0.949162	1	7.80787e-13	1994	1397	125491	209.9	E022-H3K4me1.narrowPeak	iPS_DF_19.11_Cell_Line	0.758628	1	2.09732e-13	94605	53090	324422	245.5	Ddit3__Cebpa.bed	jaspar_motifs	0.321391	1	6.03319e-16	4126	2047	27079	999	wgEncodeAwgTfbsSydhHuvecGata2UcdUniPk.narrowPeak	ChIP HUVEC GATA-2	0.29229	1	3.42487e-15	5558	3248	27452	412.7	E068-H3K4me1.narrowPeak	Brain_Anterior_Caudate	0.1429	1	5.75463e-16	60750	37406	279154	441.1	Human_MCF-7_H3K4me2_EtOH-6hr_Barton.bed	cistrome_epigenome MCF-7 H3K4me2	0.123485	1	1.14676e-16
wgEncodeAwgTfbsSydhMcf10aesCfosEtoh01HvdUniPk.narrowPeak	ChIP MCF10A-Er-Src c-Fos	0.948696	1	5.07633e-12	7392	4271	67914	205.1	MZF1_5-13.bed	jaspar_motifs	0.757417	1	4.1542e-13	52634	21627	146780	999	E003-H2BK15ac.narrowPeak	H1_Cell_Line	0.321139	1	3.16735e-16	3763	2917	56902	151.4	E111-H3K4me1.narrowPeak	Stomach_Smooth_Muscle	0.291905	1	2.47936e-16	85371	42435	225429	432.1	Pou5f1.bed	jaspar_motifs	0.142895	1	3.20848e-14	378	211	3022	999	E109-H3K9me3.narrowPeak	Small_Intestine	0.123483	1	2.57597e-12
FOXI1.bed	jaspar_motifs	0.947126	1	8.85666e-13	25630	14676	296738	999	NF-kappaB.bed	jaspar_motifs	0.756276	1	3.75894e-13	16690	6756	40531	999	FOXO3.bed	jaspar_motifs	0.321068	1	8.5771e-16	36275	19385	299383	999	CEBPA.bed	jaspar_motifs	0.291434	1	2.99562e-16	27045	14519	253745	999	RELA.bed	jaspar_motifs	0.142676	1	3.54738e-16	10209	4325	33606	999	K562_E.bed	Enhancers Segments	0.12344	1	2.78951e-16
E003-H3K9me3.narrowPeak	H1_Cell_Line	0.94518	1	7.73712e-13	7462	4486	307462	213.7	E005-H3K4me1.narrowPeak	H1_BMP4_Derived_Trophoblast_Cultured_Cells	0.755892	1	6.45126e-14	70076	39276	297165	291.2	E036-H3K4me1.narrowPeak	CD34_Cultured_Cells	0.320823	1	6.13485e-16	96063	41508	232778	514.7	NR3C1.bed	jaspar_motifs	0.291314	1	1.41597e-15	166	100	1598	999	SRY.bed	jaspar_motifs	0.14261	1	1.16412e-15	44956	25926	528275	999	E005-H3K9me3.narrowPeak	H1_BMP4_Derived_Trophoblast_Cultured_Cells	0.123434	1	6.40305e-14
wgEncodeAwgTfbsHaibEcc1EraaV0416102Bpa1hUniPk.narrowPeak	ChIP ECC-1 ERalpha_a	0.944314	1	9.96169e-12	997	651	4257	239.2	Zfp423.bed	jaspar_motifs	0.755676	1	5.42241e-13	6757	2711	10784	999	GSM610336_FOS.bed	Adult chronic myeloid leukaemia (at blast crisis) cell line carrying t(9;22) translocation (BCR-ABL); treated with TPA to induce megakaryotic differentiation.	0.320678	1	7.58585e-15	4127	1983	11105	400	Human_VCaP_AR_siERG_Chinnaiyan.bed	cistrome_cistrome VCaP AR	0.291229	1	6.18424e-12	139	109	5559	134.1	ELF5.bed	jaspar_motifs	0.142601	1	5.90447e-16	83350	42470	590390	999	Nkx2-5.bed	jaspar_motifs	0.123391	1	2.24175e-15
CEBPA.bed	jaspar_motifs	0.944131	1	8.57639e-13	27045	14519	253745	999	E023-H3K4me1.narrowPeak	Mesenchymal_Stem_Cell_Derived_Adipocyte_Cultured_Cells	0.755211	1	5.54788e-14	60111	37540	307369	598.5	E066-H3K4me1.narrowPeak	Adult_Liver	0.320638	1	4.4264e-16	96221	41250	233359	618.3	FOXF2.bed	jaspar_motifs	0.29103	1	8.85676e-16	2005	1138	21178	999	Human_MCF-7_ESR1_Tam-45min_Hurtado.bed	cistrome_cistrome MCF-7 ESR1	0.14254	1	2.44449e-08	1876	1161	19132	308.3	E022-H3K4me1.narrowPeak	iPS_DF_19.11_Cell_Line	0.123387	1	3.52998e-16
IRF1.bed	jaspar_motifs	0.943458	1	1.12511e-12	4838	2269	30051	999	MAX.bed	jaspar_motifs	0.75514	1	6.96927e-13	34229	13232	67684	999	E055-H3K27me3.narrowPeak	Penis_Foreskin_Fibroblast_Primary_Cells_skin01	0.320608	1	3.98836e-16	94472	33447	302342	543.3	GSM1082311_LMO2.bed	Juvenile acute myeloid leukaemia cell line carrying t(8;21) translocation RUNX1-CBF2T1 fusion)	0.290996	1	9.05443e-13	2519	1440	7915	400	E111-H3K9me3.narrowPeak	Stomach_Smooth_Muscle	0.142487	1	2.7487e-13	666	494	69918	246.5	SOX9.bed	jaspar_motifs	0.123369	1	3.16933e-15
E111-H3K9me3.narrowPeak	Stomach_Smooth_Muscle	0.94203	1	4.19207e-13	666	494	69918	246.5	GSM722398_SMAD1.bed	Proerythroblasts were derived from mobilised CD34+ cells isolated from the healthly peripheral blood and stimulated for 2hrs with rhBMP4.	0.754385	1	1.28971e-13	209	126	1293	400	Foxd3.bed	jaspar_motifs	0.320479	1	1.2335e-15	7110	4220	88229	999	Human_T47D_H3K4me1_DMSO-45min-3hr_Liu.bed	cistrome_epigenome T47D H3K4me1	0.290874	1	6.6902e-16	26558	11938	43955	1031.3	NR2F1.bed	jaspar_motifs	0.142441	1	5.68832e-16	1261	582	5673	999	E076-H3K9me3.narrowPeak	Colon_Smooth_Muscle	0.123341	1	1.12505e-11
wgEncodeAwgTfbsHaibHepg2Tcf12Pcr1xUniPk.narrowPeak	ChIP HepG2 TCF12	0.941114	1	5.72284e-11	711	335	2060	243.6	TFAP2A.bed	jaspar_motifs	0.754331	1	5.49136e-13	284567	113838	671116	999	E029-H3K4me1.narrowPeak	CD14_Primary_Cells	0.320438	1	6.45267e-16	83884	34823	142027	948.6	wgEncodeAwgTfbsSydhMcf10aesCfosEtoh01HvdUniPk.narrowPeak	ChIP MCF10A-Er-Src c-Fos	0.290538	1	6.72447e-15	7392	4271	67914	205.1	E012-H3K27me3.narrowPeak	hESC_Derived_CD56+_Ectoderm_Cultured_Cells	0.142213	1	3.81374e-16	72792	15352	75931	776.1	E099-H3K4me1.narrowPeak	Placenta_Amnion	0.123328	1	8.66153e-16
E077-H3K4me1.narrowPeak	Duodenum_Mucosa	0.940055	1	1.2356e-12	80253	40741	231713	508.6	wgEncodeAwgTfbsHaibA549GrPcr1xDex5nmUniPk.narrowPeak	ChIP A549 GR	0.752572	1	3.01215e-13	1248	972	10279	268.2	GSM614004_TAL1.bed	Proerythroblasts were derived from mobilised CD34+ cells isolated from the healthly peripheral blood	0.319866	1	1.29189e-15	1069	578	4798	400	CMP_CLP_Not_HSC_Not_Diff.bed	hematopoietic_ATACseq_GSE75384	0.290514	1	2.0957e-15	1567	1211	22544	513.7	E079-H3K4me1.narrowPeak	Esophagus	0.142177	1	9.78663e-16	59525	35687	257474	252.2	E019-H3K27me3.narrowPeak	iPS-18_Cell_Line	0.123298	1	4.1475e-15
SOX9.bed	jaspar_motifs	0.939169	1	9.07325e-13	13191	7157	117656	999	E104-H3K4me1.narrowPeak	Right_Atrium	0.75208	1	4.55365e-14	28525	21288	271842	234.6	E075-H3K9me3.narrowPeak	Colonic_Mucosa	0.319854	1	6.00414e-16	9330	5748	149780	232.8	FOXA1.bed	jaspar_motifs	0.290424	1	5.40044e-16	15942	8881	135615	999	E058-H3K4me1.narrowPeak	Penis_Foreskin_Keratinocyte_Primary_Cells_skin03	0.142083	1	5.51032e-16	97704	45001	289473	530.9	NFIL3.bed	jaspar_motifs	0.123277	1	2.82087e-15
Gata1.bed	jaspar_motifs	0.938246	1	9.85137e-13	25722	14006	247824	999	Human_MCF-7_H3K4me2_EtOH-6hr_Barton.bed	cistrome_epigenome MCF-7 H3K4me2	0.751599	1	4.14475e-13	13060	5292	36758	961.6	E030-H3K9me3.narrowPeak	CD15_Primary_Cells	0.319802	1	6.77067e-16	10538	5313	242870	391.9	SOX9.bed	jaspar_motifs	0.290123	1	3.17726e-16	13191	7157	117656	999	E098-H3K4me1.narrowPeak	Pancreas	0.142037	1	6.09275e-16	76959	41041	293089	302.8	E003-H3K27me3.narrowPeak	H1_Cell_Line	0.123242	1	8.5561e-15
E116-H3K9me3.narrowPeak	GM12878_Lymphoblastoid	0.938093	1	4.46587e-13	3737	2207	59492	335.9	MYC__MAX.bed	jaspar_motifs	0.751155	1	7.40716e-13	5260	2115	10062	999	RORA_1.bed	jaspar_motifs	0.319783	1	7.64092e-16	11965	6233	83721	999	GSM722401_TCFL72.bed	Mobilised CD34+ cells isolated from the healthly peripheral blood were expanded for 6 days before stimulation for 2hrs with BIO (GSK3 inhibitor IX)	0.28951	1	1.31494e-14	2188	889	3738	400	SOX9.bed	jaspar_motifs	0.142028	1	1.05793e-15	13191	7157	117656	999	E107-H3K9me3.narrowPeak	Skeletal_Muscle_Male	0.123239	1	7.88589e-11
wgEncodeAwgTfbsHaibGm12878BatfPcr1xUniPk.narrowPeak	ChIP GM12878 BATF	0.938093	1	1.31132e-11	4107	2412	32420	209.6	E095-H3K4me1.narrowPeak	Left_Ventricle	0.750657	1	4.44305e-14	40734	27258	268306	297.2	Human_T47D_ESR1_full-media_Hurtado.bed	cistrome_cistrome T47D ESR1	0.319778	1	1.8998e-15	7660	2999	17620	1238.4	Human_MCF-7_FoxA1_No-treatment_White.bed	cistrome_cistrome MCF-7 FoxA1	0.289233	1	5.50627e-12	11418	3767	14374	1216.1	ARID3A.bed	jaspar_motifs	0.141977	1	7.26654e-16	124328	67881	1339668	999	E032-H3K9me3.narrowPeak	CD19_Primary_Cells_Peripheral_UW	0.123098	1	3.31427e-11
Lhx3.bed	jaspar_motifs	0.938052	1	7.17492e-13	2770	1659	49607	999	Helas3_PF.bed	Promoter Flank Segments	0.749891	1	4.4731e-14	2031	1566	22250	207.5	GSM1097883_GATA2.bed	Mobilised CD34+ cells isolated from the healthly peripheral blood.	0.31976	1	1.63213e-14	3105	1171	7044	400	GSM722397_SMAD1.bed	Proerythroblasts were derived from mobilised CD34+ cells isolated from the healthly peripheral blood and stimulated for 2hrs with rhBMP4.	0.288959	1	1.0254e-14	166	102	1035	400	Stat3.bed	jaspar_motifs	0.141935	1	4.36298e-16	12459	5699	50859	999	E066-H3K9me3.narrowPeak	Adult_Liver	0.123022	1	8.08933e-11
E063-H3K9me3.narrowPeak	Adipose_Nuclei	0.937122	1	6.09575e-13	4198	2347	232267	324.4	Myc.bed	jaspar_motifs	0.749488	1	6.3858e-13	16281	6022	23147	999	E119-H3K9me3.narrowPeak	HMEC_Mammary_Epithelial	0.319528	1	2.20697e-13	12795	7770	271804	277.7	E122-H3K9me1.narrowPeak	HUVEC_Umbilical_Vein_Endothelial_Cells	0.288933	1	4.59572e-16	807	700	25444	237.9	Nr2e3.bed	jaspar_motifs	0.141865	1	6.35921e-16	57090	29372	419622	999	Human_MCF-7_H3K4me2_E2-6hr_Barton.bed	cistrome_epigenome MCF-7 H3K4me2	0.123006	1	1.03327e-16
SRY.bed	jaspar_motifs	0.935979	1	8.20696e-13	44956	25926	528275	999	E007-H2BK12ac.narrowPeak	H1_Derived_Neuronal_Progenitor_Cultured_Cells	0.749044	1	4.33642e-13	23543	15986	126786	197.8	E118-H3K9me3.narrowPeak	HepG2_Hepatocellular_Carcinoma	0.319375	1	8.39733e-12	1359	823	97122	509.9	IRF1.bed	jaspar_motifs	0.288877	1	2.68912e-16	4838	2269	30051	999	Pdx1.bed	jaspar_motifs	0.141822	1	6.34327e-16	127224	68343	1286829	999	Tcfcp2l1.bed	jaspar_motifs	0.122931	1	1.58361e-16
wgEncodeAwgTfbsHaibH1hescBcl11aPcr1xUniPk.narrowPeak	ChIP H1-hESC BCL11A	0.935657	1	1.13031e-12	347	229	2518	179.6	HIF1A__ARNT.bed	jaspar_motifs	0.748971	1	6.27492e-13	111544	41943	227298	999	E017-H2BK12ac.narrowPeak	IMR90_Cell_Line	0.319293	1	8.52163e-16	31800	21320	250249	310.2	Foxa2.bed	jaspar_motifs	0.288705	1	1.32569e-15	5833	3292	57433	999	E116-H3K9me3.narrowPeak	GM12878_Lymphoblastoid	0.141802	1	1.19296e-15	3737	2207	59492	335.9	E013-H3K9me3.narrowPeak	hESC_Derived_CD56+_Mesoderm_Cultured_Cells	0.12291	1	5.74827e-12
E055-H3K4me1.narrowPeak	Penis_Foreskin_Fibroblast_Primary_Cells_skin01	0.935604	1	1.01693e-12	114207	54745	338865	499.7	wgEncodeAwgTfbsSydhHelas3P300sc584sc584IggrabUniPk.narrowPeak	ChIP HeLa-S3 p300_(SC-584)	0.748747	1	1.65908e-13	3186	2238	25852	316.1	E006-H3K9me3.narrowPeak	H1_Derived_Mesenchymal_Stem_Cells	0.318933	1	1.13665e-14	6739	4469	248522	224.1	E117-H3K4me1.narrowPeak	HeLa-S3_Cervical_Carcinoma	0.288586	1	3.69251e-16	46555	26343	156415	758.1	Human_LnCaP_H3K4me1_regular-medium_Chinnaiyan.bed	cistrome_epigenome LnCaP H3K4me1	0.14178	1	1.12997e-14	38811	15633	69479	1200.6	NFATC2.bed	jaspar_motifs	0.122843	1	7.14219e-16
Gm12878_PF.bed	Promoter Flank Segments	0.934887	1	5.34198e-13	4279	3041	38624	288.1	RXR__RAR_DR5.bed	jaspar_motifs	0.74792	1	4.20942e-13	365	158	1045	999	RXRA__VDR.bed	jaspar_motifs	0.318699	1	1.24356e-15	327	131	992	999	E122-H3K4me1.narrowPeak	HUVEC_Umbilical_Vein_Endothelial_Cells	0.288348	1	2.23441e-16	64426	32143	142277	819.1	Prrx2.bed	jaspar_motifs	0.141774	1	7.19328e-16	132639	71537	1423067	999	Stat3.bed	jaspar_motifs	0.12284	1	4.99518e-16
E027-H3K9me3.narrowPeak	Breast_Myoepithelial_Cells	0.934853	1	5.5499e-13	10159	5621	366285	323.8	E094-H3K4me1.narrowPeak	Gastric	0.746334	1	4.52922e-14	46805	29045	238260	245.4	E121-H3K9me3.narrowPeak	HSMMtube_Skeletal_Muscle_Myotubes_Derived_from_HSMM	0.318653	1	2.38921e-15	4031	2699	138498	225.3	Human_VCaP_AR_R1881-16hr_Chinnaiyan.bed	cistrome_cistrome VCaP AR	0.288235	1	2.32085e-14	1426	829	10783	277.2	Human_MCF-7_ESR1_E2-45min_Liu.bed	cistrome_cistrome MCF-7 ESR1	0.141691	1	9.46445e-12	10085	4315	20413	833.8	Human_MCF-7_H3R17me2_E2-45min_Brown.bed	cistrome_epigenome MCF-7 H3R17me2	0.122774	1	6.37572e-09
E011-H3K9me3.narrowPeak	hESC_Derived_CD184+_Endoderm_Cultured_Cells	0.93466	1	6.13478e-13	5399	3193	213267	719.6	wgEncodeAwgTfbsSydhMcf10aesCfosTam14hHvdUniPk.narrowPeak	ChIP MCF10A-Er-Src c-Fos	0.745694	1	2.1837e-13	6842	4521	86317	210.9	RELA.bed	jaspar_motifs	0.318629	1	3.84612e-16	10209	4325	33606	999	E116-H3K4me1.narrowPeak	GM12878_Lymphoblastoid	0.288148	1	5.06816e-16	33328	18508	129094	598.1	E122-H3K9me1.narrowPeak	HUVEC_Umbilical_Vein_Endothelial_Cells	0.141647	1	9.80647e-16	807	700	25444	237.9	E029-H3K9me3.narrowPeak	CD14_Primary_Cells	0.122768	1	1.55123e-12
Foxq1.bed	jaspar_motifs	0.933495	1	6.74679e-13	6730	4208	100872	999	E114-H3K4me1.narrowPeak	A549_EtOH_0.02pct_Lung_Carcinoma	0.745372	1	3.91671e-14	46303	28489	202029	644.1	E125-H3K4me2.narrowPeak	NH-A_Astrocytes	0.318107	1	5.72811e-16	173178	37388	125847	901.8	GSM1466007_EP300.bed	Kasumi-1 (AML FAB M2) with t(8;21) translocation and RUNX1/ETO siRNA derived from the DSMZ.	0.288111	1	6.04178e-13	356	169	835	400	Ddit3__Cebpa.bed	jaspar_motifs	0.141596	1	4.67508e-16	4126	2047	27079	999	FOXL1.bed	jaspar_motifs	0.122763	1	2.08172e-15
Nobox.bed	jaspar_motifs	0.932944	1	6.90196e-13	49817	28146	605866	999	INSM1.bed	jaspar_motifs	0.745108	1	4.80391e-13	5295	1993	8923	999	Human_Caco-2-differentiated_GATA6_No-treatment_Shivdasani.bed	cistrome_cistrome Caco-2(differentiated) GATA6	0.318012	1	3.48023e-14	207	144	3327	651.7	Foxd3.bed	jaspar_motifs	0.28803	1	3.6983e-16	7110	4220	88229	999	NFIL3.bed	jaspar_motifs	0.141543	1	8.70947e-16	4576	2723	68302	999	HLF.bed	jaspar_motifs	0.122745	1	1.19548e-15
wgEncodeAwgTfbsUchicagoK562EfosUniPk.narrowPeak	ChIP K562 eGFP-FOS	0.932285	1	6.05e-12	2664	1579	10255	271.8	E079-H3K4me1.narrowPeak	Esophagus	0.742898	1	4.94887e-14	59525	35687	257474	252.2	E003-H2BK120ac.narrowPeak	H1_Cell_Line	0.31778	1	6.49438e-16	5374	4030	62846	206.1	E107-H3K4me1.narrowPeak	Skeletal_Muscle_Male	0.287846	1	2.2907e-16	82379	42137	238000	489.9	PBX1.bed	jaspar_motifs	0.141496	1	8.99247e-16	2004	1150	22859	999	Helas3_E.bed	Enhancers Segments	0.122737	1	6.70112e-15
NFE2L2.bed	jaspar_motifs	0.931978	1	9.37791e-13	4399	2292	21941	999	E017-H3K4me1.narrowPeak	IMR90_Cell_Line	0.742313	1	4.98729e-14	70113	42262	328152	333.3	IRF1.bed	jaspar_motifs	0.317582	1	6.28728e-16	4838	2269	30051	999	Human_metastatic-prostate-cancer-tissue_H3K9me3_No-treatment_Chinnaiyan.bed	cistrome_epigenome metastatic prostate cancer tissue H3K9me3	0.287009	1	3.3901e-14	943	396	11182	1262.6	Sox5.bed	jaspar_motifs	0.14134	1	1.1522e-15	45234	25915	518623	999	E062-H3K9me3.narrowPeak	Peripheral_Blood_Mononuclear_Primary_Cells	0.122715	1	9.92431e-12
Sox5.bed	jaspar_motifs	0.93138	1	8.06004e-13	45234	25915	518623	999	E038-H3K9me3.narrowPeak	CD4_Naive_Primary_Cells	0.742273	1	1.39162e-13	753	505	43418	322.3	E023-H3K9me3.narrowPeak	Mesenchymal_Stem_Cell_Derived_Adipocyte_Cultured_Cells	0.31738	1	2.12397e-15	3155	1944	224057	409.2	E117-H3K9me3.narrowPeak	HeLa-S3_Cervical_Carcinoma	0.28689	1	4.10167e-15	2424	1808	92881	205.4	GSM1097883_GATA2.bed	Mobilised CD34+ cells isolated from the healthly peripheral blood.	0.141312	1	3.97237e-14	3105	1171	7044	400	E003-H3K9me3.narrowPeak	H1_Cell_Line	0.122682	1	1.22487e-11
E004-H3K9me3.narrowPeak	H1_BMP4_Derived_Mesendoderm_Cultured_Cells	0.929166	1	1.96066e-12	627	524	65901	210.7	Human_A594--cells_NR3C1_DEX-1hr_Myers.bed	cistrome_cistrome A594 cells NR3C1	0.741567	1	7.47647e-14	6742	2567	11066	1790.2	GSM722705_RUNX1T1.bed	Kasumi-1 (AML FAB M2) without t(8;21) translocation derived from the DSMZ.	0.317227	1	2.09339e-13	4260	1650	5117	400	AP1.bed	jaspar_motifs	0.286743	1	2.92612e-16	31596	17508	233976	999	SRF.bed	jaspar_motifs	0.14125	1	1.47319e-15	387	170	1954	999	E024-H3K9me3.narrowPeak	4star	0.122609	1	2.26095e-11
RUNX1.bed	jaspar_motifs	0.928769	1	8.49053e-13	20293	10554	112220	999	E121-H3K4me1.narrowPeak	HSMMtube_Skeletal_Muscle_Myotubes_Derived_from_HSMM	0.740756	1	6.62082e-14	45940	30192	248336	475.3	E051-H3K4me1.narrowPeak	Mobilized_CD34_Primary_Cells_Male	0.316998	1	4.66692e-16	122668	46800	222976	700.2	Sox5.bed	jaspar_motifs	0.286728	1	2.96685e-16	45234	25915	518623	999	E055-H3K27me3.narrowPeak	Penis_Foreskin_Fibroblast_Primary_Cells_skin01	0.141144	1	5.01391e-16	94472	33447	302342	543.3	E057-H3K9me3.narrowPeak	Penis_Foreskin_Keratinocyte_Primary_Cells_skin02	0.122607	1	1.40016e-09
E127-H3K9me1.narrowPeak	NHEK-Epidermal_Keratinocytes	0.92847	1	1.10685e-12	3258	2737	49792	216.2	E053-H3K4me1.narrowPeak	Neurosphere_Cultured_Cells_Cortex_Derived	0.740651	1	6.69438e-14	89735	40406	185030	628.4	Gata1.bed	jaspar_motifs	0.316608	1	7.44638e-16	25722	14006	247824	999	SRY.bed	jaspar_motifs	0.286485	1	2.94372e-16	44956	25926	528275	999	GSM1501166_SPI1.bed	Kasumi-1 (AML FAB M2) with t(8;21) translocation and mismatch siRNA derived from the DSMZ.	0.141134	1	8.00606e-13	8823	3542	25533	400	IRF1.bed	jaspar_motifs	0.122498	1	1.56199e-15
Pou5f1.bed	jaspar_motifs	0.928349	1	4.98879e-13	378	211	3022	999	laminB1.bed	UCSC LaminBq	0.739902	1	4.21563e-13	42793	34364	2859551	76.5	Nobox.bed	jaspar_motifs	0.316454	1	7.73595e-16	49817	28146	605866	999	Foxq1.bed	jaspar_motifs	0.286259	1	2.88275e-16	6730	4208	100872	999	K562_E.bed	Enhancers Segments	0.141131	1	4.02009e-16	13473	7570	44355	458.4	E053-H3K4me1.narrowPeak	Neurosphere_Cultured_Cells_Cortex_Derived	0.122465	1	8.5971e-16
E111-H3K4me1.narrowPeak	Stomach_Smooth_Muscle	0.927985	1	1.06019e-12	85371	42435	225429	432.1	GSM610335_GATA1.bed	Adult chronic myeloid leukaemia (at blast crisis) cell line carrying t(9;22) translocation (BCR-ABL); treated with TPA to induce megakaryotic differentiation.	0.738676	1	1.91268e-13	626	460	7134	400	GSM722401_TCFL72.bed	Mobilised CD34+ cells isolated from the healthly peripheral blood were expanded for 6 days before stimulation for 2hrs with BIO (GSK3 inhibitor IX)	0.316112	1	6.34224e-15	2188	889	3738	400	Human_LnCaP_H3K4me1_regular-medium_Chinnaiyan.bed	cistrome_epigenome LnCaP H3K4me1	0.286041	1	1.46885e-15	38811	15633	69479	1200.6	E010-H3K4me1.narrowPeak	H9_Derived_Neuron_Cultured_Cells	0.141118	1	3.25173e-16	67177	38440	266556	466.9	TBP.bed	jaspar_motifs	0.122434	1	3.79857e-15
E122-H3K9me1.narrowPeak	HUVEC_Umbilical_Vein_Endothelial_Cells	0.926222	1	1.2356e-12	807	700	25444	237.9	E026-H3K4me1.narrowPeak	Bone_Marrow_Derived_Mesenchymal_Stem_Cell_Cultured_Cells	0.738612	1	4.54529e-14	54155	33471	233572	643.4	CEBPA.bed	jaspar_motifs	0.315597	1	7.87119e-16	27045	14519	253745	999	Nobox.bed	jaspar_motifs	0.286035	1	2.49288e-16	49817	28146	605866	999	E074-H3K4me1.narrowPeak	Brain_Substantia_Nigra	0.14111	1	6.43837e-16	51529	32755	266870	431.8	HNF1B.bed	jaspar_motifs	0.122357	1	2.1048e-15
wgEncodeAwgTfbsSydhImr90MafkIggrabUniPk.narrowPeak	ChIP IMR90 MafK_(ab50322)	0.926207	1	2.91137e-12	3968	2337	40785	246	eryNotMono.bed	hematopoietic_ATACseq_GSE75384	0.738271	1	8.79442e-14	1413	974	14269	520.9	E052-H3K9me3.narrowPeak	Muscle_Satellite_Cultured_Cells	0.315597	1	2.8787e-12	2901	2053	148296	261.4	Hepg2_E.bed	Enhancers Segments	0.286002	1	2.8696e-16	30879	11844	47864	464.1	CEBPA.bed	jaspar_motifs	0.141078	1	9.71971e-16	27045	14519	253745	999	Human_MDA-MB-231-Cells_ESR1_E2-45min_Katzenellenbogen.bed	cistrome_cistrome MDA-MB-231 Cells ESR1	0.122324	1	5.26113e-14
E101-H3K4me1.narrowPeak	Rectal_Mucosa.Donor_29	0.925499	1	1.24696e-12	60052	33410	208728	364.1	Human_LnCaP_H3K9me3_EtOH-16hr_Chinnaiyan.bed	cistrome_epigenome LnCaP H3K9me3	0.738188	1	2.93557e-11	374	128	2658	1842	ELF5.bed	jaspar_motifs	0.315515	1	6.21377e-16	83350	42470	590390	999	E115-H3K27me3.narrowPeak	Dnd41_TCell_Leukemia	0.28587	1	3.54597e-16	20679	10881	239959	292.4	Nkx2-5.bed	jaspar_motifs	0.141066	1	7.87993e-16	72543	40282	840071	999	MEF2A.bed	jaspar_motifs	0.122223	1	6.62026e-15
Human_MCF-7_SRC-3_No-treatment_OMalley.bed	cistrome_cistrome MCF-7 SRC-3	0.925293	1	2.51619e-10	13041	4756	30757	447.7	Mycn.bed	jaspar_motifs	0.737857	1	6.29184e-13	25884	9361	34952	999	Foxq1.bed	jaspar_motifs	0.315275	1	1.02488e-15	6730	4208	100872	999	Ddit3__Cebpa.bed	jaspar_motifs	0.285136	1	2.9403e-16	4126	2047	27079	999	HOXA5.bed	jaspar_motifs	0.140951	1	6.67534e-16	78788	41997	737484	999	HNF4A.bed	jaspar_motifs	0.12217	1	2.97477e-16
GSM722397_SMAD1.bed	Proerythroblasts were derived from mobilised CD34+ cells isolated from the healthly peripheral blood and stimulated for 2hrs with rhBMP4.	0.925123	1	2.74487e-12	166	102	1035	400	Human_UPR9-cells_H3K27me3_Zinc-5hr_Stunnenberg.bed	cistrome_epigenome UPR9 cells H3K27me3	0.737465	1	1.86516e-12	2846	884	6453	1475	SRY.bed	jaspar_motifs	0.315116	1	9.07614e-16	44956	25926	528275	999	PBX1.bed	jaspar_motifs	0.284953	1	2.57196e-16	2004	1150	22859	999	wgEncodeAwgTfbsSydhMcf10aesCfosTamHvdUniPk.narrowPeak	ChIP MCF10A-Er-Src c-Fos	0.140923	1	4.46926e-14	8710	4628	70458	219	E055-H3K4me1.narrowPeak	Penis_Foreskin_Fibroblast_Primary_Cells_skin01	0.122169	1	2.88068e-16
GSM1501166_SPI1.bed	Kasumi-1 (AML FAB M2) with t(8;21) translocation and mismatch siRNA derived from the DSMZ.	0.924801	1	2.66454e-11	8823	3542	25533	400	E003-H2BK12ac.narrowPeak	H1_Cell_Line	0.736606	1	2.11295e-13	17042	12517	175406	158.5	FOXI1.bed	jaspar_motifs	0.314469	1	9.0079e-16	25630	14676	296738	999	E077-H3K4me1.narrowPeak	Duodenum_Mucosa	0.284908	1	2.57196e-16	80253	40741	231713	508.6	E071-H3K4me1.narrowPeak	Brain_Hippocampus_Middle	0.140905	1	4.88242e-16	90670	43329	226083	735.9	SPIB.bed	jaspar_motifs	0.122166	1	5.03397e-16
GSM610337_FOSB.bed	Adult chronic myeloid leukaemia (at blast crisis) cell line carrying t(9;22) translocation (BCR-ABL); treated with TPA to induce megakaryotic differentiation.	0.924722	1	4.38027e-12	7866	3946	23879	400.3	E003-H2BK120ac.narrowPeak	H1_Cell_Line	0.736465	1	2.10332e-13	5374	4030	62846	206.1	Stat3.bed	jaspar_motifs	0.314415	1	5.41705e-16	12459	5699	50859	999	NFIL3.bed	jaspar_motifs	0.284853	1	2.32952e-16	4576	2723	68302	999	Gm12878_E.bed	Enhancers Segments	0.140882	1	2.39324e-15	17123	8366	51747	595	NFIC.bed	jaspar_motifs	0.122152	1	3.41378e-16
E045-H3K9me3.narrowPeak	CD4+_CD25int_CD127+_Tmem_Primary_Cells	0.924564	1	2.45767e-13	1740	1033	83794	339.2	Human_MCF-7_H3K4me2_E2-6hr_Barton.bed	cistrome_epigenome MCF-7 H3K4me2	0.735708	1	3.51036e-13	14273	5844	54204	893	Lhx3.bed	jaspar_motifs	0.314345	1	1.22212e-15	2770	1659	49607	999	FOXI1.bed	jaspar_motifs	0.284589	1	2.96313e-16	25630	14676	296738	999	FEV.bed	jaspar_motifs	0.140825	1	4.67455e-16	69466	32784	407047	999	Human_T47D_ESR1_E2-45min_Liu.bed	cistrome_cistrome T47D ESR1	0.12215	1	2.95498e-09
E013-H3K9me3.narrowPeak	hESC_Derived_CD56+_Mesoderm_Cultured_Cells	0.923359	1	5.56717e-13	8980	4554	223866	528.3	simpleRepeat.bed	UCSC Simple repeats	0.734448	1	3.41084e-12	5923	6012	958537	128.7	RXR__RAR_DR5.bed	jaspar_motifs	0.314122	1	1.19891e-15	365	158	1045	999	Human_MCF-7_ESR1_Fulv_Stunnenberg.bed	cistrome_cistrome MCF-7 ESR1	0.28428	1	3.79922e-12	4420	1330	7007	922.7	E117-H3K4me1.narrowPeak	HeLa-S3_Cervical_Carcinoma	0.140824	1	8.97697e-16	46555	26343	156415	758.1	Hltf.bed	jaspar_motifs	0.122134	1	5.33407e-16
E074-H3K9me3.narrowPeak	Brain_Substantia_Nigra	0.92285	1	4.9381e-13	1588	1047	150390	271	mepNotGMP.bed	hematopoietic_ATACseq_GSE75384	0.734237	1	2.37442e-13	490	347	7819	505.7	E049-H3K9me3.narrowPeak	Chondrocytes_from_Bone_Marrow_Derived_Mesenchymal_Stem_Cell_Cultured_Cells	0.313765	1	3.33298e-12	4819	3085	233346	319.3	Lhx3.bed	jaspar_motifs	0.284036	1	3.31702e-16	2770	1659	49607	999	Sox17.bed	jaspar_motifs	0.140822	1	9.05678e-16	59410	32379	547029	999	Mafb.bed	jaspar_motifs	0.122089	1	3.03208e-16
K562_E.bed	Enhancers Segments	0.92231	1	9.42263e-13	13473	7570	44355	458.4	CREB1.bed	jaspar_motifs	0.73422	1	5.3783e-13	21967	8113	59507	999	Sox5.bed	jaspar_motifs	0.313715	1	8.75715e-16	45234	25915	518623	999	E118-H3K27me3.narrowPeak	HepG2_Hepatocellular_Carcinoma	0.283671	1	5.57596e-16	40303	20640	110851	369.6	HNF4A.bed	jaspar_motifs	0.140804	1	2.98005e-16	6248	2685	21066	999	E036-H3K9me3.narrowPeak	CD34_Cultured_Cells	0.122013	1	1.25377e-12
E107-H3K4me1.narrowPeak	Skeletal_Muscle_Male	0.921517	1	9.84743e-13	82379	42137	238000	489.9	E098-H3K4me1.narrowPeak	Pancreas	0.733758	1	4.784e-14	76959	41041	293089	302.8	PBX1.bed	jaspar_motifs	0.313604	1	7.12857e-16	2004	1150	22859	999	E003-H2BK12ac.narrowPeak	H1_Cell_Line	0.283288	1	1.82358e-16	17042	12517	175406	158.5	TAL1__TCF3.bed	jaspar_motifs	0.140618	1	6.70387e-16	6212	3439	42820	999	E117-H3K9me3.narrowPeak	HeLa-S3_Cervical_Carcinoma	0.121994	1	5.00209e-13
E113-H3K4me1.narrowPeak	Spleen	0.921045	1	8.48951e-13	92076	48730	347200	286	E096-H3K4me1.narrowPeak	Lung	0.733723	1	4.44185e-14	67838	38895	317595	260.8	GSM1501164_LMO2.bed	Kasumi-1 (AML FAB M2) with t(8;21) translocation and mismatch siRNA derived from the DSMZ.	0.313478	1	9.73791e-14	8134	3092	11100	400	E061-H3K27me3.narrowPeak	Penis_Foreskin_Melanocyte_Primary_Cells_skin03	0.282626	1	3.94583e-16	70890	23898	303846	310.4	Human_T47D_ESR1_full-media_Hurtado.bed	cistrome_cistrome T47D ESR1	0.140562	1	5.03202e-15	7660	2999	17620	1238.4	E061-H3K4me1.narrowPeak	Penis_Foreskin_Melanocyte_Primary_Cells_skin03	0.12189	1	5.11637e-16
E067-H3K9me3.narrowPeak	Brain_Angular_Gyrus	0.9188	1	4.05926e-13	1218	792	97767	267.6	E071-H3K4me1.narrowPeak	Brain_Hippocampus_Middle	0.733023	1	5.61321e-14	90670	43329	226083	735.9	GSM749524_EP300.bed	Acute promyelocytic leukaemia (APL) M3-subtype cell line from the bone marrow of a 23-year-old woman in second relapse.	0.313414	1	7.60637e-14	6580	2275	8949	400	wgEncodeAwgTfbsHaibEcc1EralphaaV0416102Est10nm1hUniPk.narrowPeak	ChIP ECC-1 ERalpha_a	0.282467	1	8.5454e-15	4614	2447	16087	290.1	E049-H3K4me1.narrowPeak	Chondrocytes_from_Bone_Marrow_Derived_Mesenchymal_Stem_Cell_Cultured_Cells	0.140534	1	5.19567e-16	86491	45356	260639	713.6	Pax2.bed	jaspar_motifs	0.121879	1	4.41016e-16
RORA_2.bed	jaspar_motifs	0.918013	1	9.06151e-13	1232	757	12976	998.9	E028-H3K4me1.narrowPeak	Breast_vHMEC	0.732989	1	3.73587e-14	48136	32407	354089	361.4	wgEncodeAwgTfbsSydhMcf10aesStat3Etoh01UniPk.narrowPeak	ChIP MCF10A-Er-Src STAT3	0.31309	1	6.68183e-14	4122	1920	12331	250.8	FOXO3.bed	jaspar_motifs	0.28168	1	3.26205e-16	36275	19385	299383	999	E045-H3K9me3.narrowPeak	CD4+_CD25int_CD127+_Tmem_Primary_Cells	0.140533	1	1.36411e-15	1740	1033	83794	339.2	E118-H3K27me3.narrowPeak	HepG2_Hepatocellular_Carcinoma	0.121866	1	6.33686e-15
E117-H3K9me3.narrowPeak	HeLa-S3_Cervical_Carcinoma	0.917127	1	6.24607e-13	2424	1808	92881	205.4	E068-H3K4me1.narrowPeak	Brain_Anterior_Caudate	0.732946	1	5.16391e-14	60750	37406	279154	441.1	T.bed	jaspar_motifs	0.312978	1	5.48326e-16	2012	996	11408	998.9	E125-H3K4me2.narrowPeak	NH-A_Astrocytes	0.281679	1	2.50274e-16	173178	37388	125847	901.8	Human_Ishikawa_ESR1_EtOH-45min_Liu.bed	cistrome_cistrome Ishikawa ESR1	0.140519	1	3.43151e-16	600	341	6084	728.5	ZNF354C.bed	jaspar_motifs	0.121863	1	3.40588e-16
Gfi.bed	jaspar_motifs	0.916472	1	7.00881e-13	43995	22512	340145	999	E100-H3K4me1.narrowPeak	Psoas_Muscle	0.732344	1	3.13537e-14	23760	16591	196301	266	Hand1__Tcfe2a.bed	jaspar_motifs	0.312867	1	5.45246e-16	36837	17478	179157	999	RUNX1.bed	jaspar_motifs	0.281672	1	3.12582e-16	20293	10554	112220	999	FOXL1.bed	jaspar_motifs	0.140503	1	8.67838e-16	122730	69378	1486184	999	wgEncodeAwgTfbsBroadGm12878Ezh239875UniPk.narrowPeak	ChIP GM12878 EZH2_(39875)	0.121842	1	8.80263e-11
wgEncodeAwgTfbsSydhHuvecCfosUcdUniPk.narrowPeak	ChIP HUVEC c-Fos	0.91601	1	3.88087e-12	11336	5662	46722	373.1	E059-H3K4me1.narrowPeak	Penis_Foreskin_Melanocyte_Primary_Cells_skin01	0.731941	1	4.77023e-14	35052	19973	104649	316.6	Human_NB4-cells_RXR_No-treatment-Antibody-RXR-_sc774_Stunnenberg.bed	cistrome_cistrome NB4 cells RXR	0.312585	1	6.0962e-14	589	326	5222	225.3	E003-H2BK120ac.narrowPeak	H1_Cell_Line	0.281559	1	1.81085e-16	5374	4030	62846	206.1	STAT1.bed	jaspar_motifs	0.140348	1	4.30726e-16	4170	1815	18583	999	E129-H3K4me1.narrowPeak	Osteoblasts	0.121753	1	6.35382e-16
E025-H3K9me3.narrowPeak	Adipose_Derived_Mesenchymal_Stem_Cell_Cultured_Cells	0.915731	1	5.55494e-13	1715	1197	216512	343	E120-H3K4me1.narrowPeak	HSMM_Skeletal_Muscle_Myoblasts	0.731139	1	5.05673e-14	36576	24752	205504	424.8	E129-H3K9me3.narrowPeak	Osteoblasts	0.312317	1	6.31521e-14	1818	1384	180247	195.7	E037-H3K9me3.narrowPeak	CD4_Memory_Primary_Cells	0.281321	1	8.63977e-16	752	554	66247	341.4	E059-H3K4me1.narrowPeak	Penis_Foreskin_Melanocyte_Primary_Cells_skin01	0.139958	1	6.87888e-15	35052	19973	104649	316.6	YY1.bed	jaspar_motifs	0.1217	1	4.1508e-16
E112-H3K4me1.narrowPeak	Thymus	0.915364	1	1.39992e-12	40528	22830	124560	394.6	lymphNotMyelo.bed	hematopoietic_ATACseq_GSE75384	0.730762	1	8.29525e-14	3535	1751	11226	522.7	wgEncodeAwgTfbsSydhHepg2CjunIggrabUniPk.narrowPeak	ChIP HepG2 c-Jun	0.312308	1	4.21581e-14	2547	1220	12670	286	Gfi.bed	jaspar_motifs	0.281252	1	2.57196e-16	43995	22512	340145	999	Human_MCF-7_H3K9me3_DMSO-3hr_Liu.bed	cistrome_epigenome MCF-7 H3K9me3	0.139896	1	6.21484e-16	3834	1655	31698	675.6	RELA.bed	jaspar_motifs	0.121691	1	4.67764e-16
Ddit3__Cebpa.bed	jaspar_motifs	0.91488	1	6.69676e-13	4126	2047	27079	999	E078-H3K4me1.narrowPeak	Duodenum_Smooth_Muscle	0.726445	1	3.55221e-14	60882	32792	192644	514.1	Sox17.bed	jaspar_motifs	0.312267	1	7.45315e-16	59410	32379	547029	999	E002-H3K9me3.narrowPeak	ES-WA7_Cell_Line	0.281139	1	2.66802e-15	860	770	304858	151.4	GSM614004_TAL1.bed	Proerythroblasts were derived from mobilised CD34+ cells isolated from the healthly peripheral blood	0.139892	1	1.97667e-15	1069	578	4798	400	FEV.bed	jaspar_motifs	0.121632	1	7.20629e-16
wgEncodeAwgTfbsHaibA549GrPcr1xDex500pmUniPk.narrowPeak	ChIP A549 GR	0.914334	1	2.06372e-11	446	226	1009	278	Arnt__Ahr.bed	jaspar_motifs	0.726193	1	4.68083e-13	152164	52953	217645	999	Esrrb.bed	jaspar_motifs	0.312237	1	6.05656e-16	9757	4692	44521	999	FOXD1.bed	jaspar_motifs	0.28112	1	5.34327e-16	15423	8086	122706	999	E076-H3K9me3.narrowPeak	Colon_Smooth_Muscle	0.139776	1	9.23963e-14	2350	1253	64003	371.8	GSM651545_TAL1.bed	CD36+ erythroid progenitor cells were derived from mobilised CD34+ cells isolated from the healthly peripheral blood transduced with a small hairpin RNA targeting the luciferase gene (shLuc).	0.121445	1	4.13469e-16
Human_MCF-7_ESR1_full-media_Hurtado.bed	cistrome_cistrome MCF-7 ESR1	0.914138	1	1.18784e-11	22414	8839	40385	630.1	E076-H3K4me1.narrowPeak	Colon_Smooth_Muscle	0.725116	1	3.84136e-14	50277	30071	178997	667.3	RORA_2.bed	jaspar_motifs	0.312174	1	1.22902e-15	1232	757	12976	998.9	Human_MCF-7_H3K9me3_DMSO-3hr_Liu.bed	cistrome_epigenome MCF-7 H3K9me3	0.281106	1	2.68316e-15	3834	1655	31698	675.6	Human_MCF-7_ESR1_EtOH-45min_Liu.bed	cistrome_cistrome MCF-7 ESR1	0.139494	1	1.43735e-09	867	425	3275	957.9	En1.bed	jaspar_motifs	0.121392	1	4.64658e-16
ELF5.bed	jaspar_motifs	0.914035	1	7.92781e-13	83350	42470	590390	999	E074-H3K4me1.narrowPeak	Brain_Substantia_Nigra	0.724587	1	4.65338e-14	51529	32755	266870	431.8	FEV.bed	jaspar_motifs	0.311985	1	5.3573e-16	69466	32784	407047	999	Pdx1.bed	jaspar_motifs	0.280076	1	2.36827e-16	127224	68343	1286829	999	Hand1__Tcfe2a.bed	jaspar_motifs	0.139389	1	5.28334e-16	36837	17478	179157	999	E125-H3K4me1.narrowPeak	NH-A_Astrocytes	0.121262	1	8.0571e-16
SPI1.bed	jaspar_motifs	0.913919	1	9.61441e-13	30704	14580	157110	999	GSM614003_TAL1.bed	T-cell acute lymphoblastic leukaemia (T-ALL) cell line.	0.72455	1	5.98796e-13	175	111	1077	400	E098-H3K9me3.narrowPeak	Pancreas	0.31196	1	1.05561e-15	17232	10863	251390	226.6	HOXA5.bed	jaspar_motifs	0.280015	1	2.36827e-16	78788	41997	737484	999	E125-H3K4me1.narrowPeak	NH-A_Astrocytes	0.13938	1	5.84193e-16	84187	43670	233552	536.6	E049-H3K4me1.narrowPeak	Chondrocytes_from_Bone_Marrow_Derived_Mesenchymal_Stem_Cell_Cultured_Cells	0.121136	1	6.82953e-16
TBP.bed	jaspar_motifs	0.913905	1	7.45316e-13	8500	4411	83276	999	E069-H3K4me1.narrowPeak	Brain_Cingulate_Gyrus	0.723069	1	4.83888e-14	61939	36769	263106	437.5	E125-H3K9me3.narrowPeak	NH-A_Astrocytes	0.311922	1	2.21222e-15	7171	4696	149930	238.7	Prrx2.bed	jaspar_motifs	0.279533	1	2.45326e-16	132639	71537	1423067	999	GATA3.bed	jaspar_motifs	0.139317	1	5.53222e-16	179262	90245	1447088	999	GSM1257396_NR2F2.bed	codex Endometrial Stromal Cell NR2F2	0.121133	1	2.04499e-13
E123-H3K4me1.narrowPeak	K562_Leukemia	0.913587	1	9.37791e-13	37307	22629	169621	518.9	E048-H3K9me3.narrowPeak	CD8_Memory_Primary_Cells	0.721993	1	1.22421e-13	791	531	50821	353.2	E041-H3K4me1.narrowPeak	CD4+_CD25-_IL17-_PMA-Ionomycin_stimulated_MACS_purified_Th_Primary_Cells	0.311579	1	3.80065e-16	104235	37749	159193	1052.8	Nkx2-5.bed	jaspar_motifs	0.279415	1	2.40332e-16	72543	40282	840071	999	NFATC2.bed	jaspar_motifs	0.13909	1	4.67455e-16	109531	54345	769616	999	Human_metastatic-prostate-cancer-tissue_AR_No-treatment_Chinnaiyan.bed	cistrome_cistrome metastatic prostate cancer tissue AR	0.121115	1	1.19328e-06
E056-H3K27me3.narrowPeak	Penis_Foreskin_Fibroblast_Primary_Cells_skin02	0.913274	1	5.60206e-13	80313	31944	290583	415.9	E109-H3K4me1.narrowPeak	Small_Intestine	0.721861	1	2.09635e-14	27907	19467	214385	279.5	Gfi.bed	jaspar_motifs	0.311508	1	5.9983e-16	43995	22512	340145	999	Sox17.bed	jaspar_motifs	0.279343	1	2.93072e-16	59410	32379	547029	999	NFE2L1__MafG.bed	jaspar_motifs	0.138999	1	5.68832e-16	131841	67256	937414	999	ZEB1.bed	jaspar_motifs	0.12107	1	3.06279e-16
Prrx2.bed	jaspar_motifs	0.912407	1	7.06517e-13	132639	71537	1423067	999	E006-H3K4me1.narrowPeak	H1_Derived_Mesenchymal_Stem_Cells	0.721721	1	5.6382e-14	86192	47785	392101	235.3	E036-H3K9me3.narrowPeak	CD34_Cultured_Cells	0.311425	1	2.99695e-16	11899	6849	237679	263.6	E101-H3K4me1.narrowPeak	Rectal_Mucosa.Donor_29	0.279281	1	2.57812e-16	60052	33410	208728	364.1	Human_VCaP_AR_siERG_Chinnaiyan.bed	cistrome_cistrome VCaP AR	0.138902	1	5.34057e-09	139	109	5559	134.1	E115-H4K20me1.narrowPeak	Dnd41_TCell_Leukemia	0.120923	1	3.08443e-17
Nkx2-5.bed	jaspar_motifs	0.911883	1	6.83594e-13	72543	40282	840071	999	Human_Ishikawa_ESR1_E2-45min_Liu.bed	cistrome_cistrome Ishikawa ESR1	0.720833	1	1.11061e-13	632	318	3799	703.1	E097-H3K9me3.narrowPeak	Ovary	0.311142	1	1.11505e-15	5292	3928	165885	129.4	MEF2A.bed	jaspar_motifs	0.27918	1	2.77883e-16	3639	2108	49649	999	E069-H3K4me1.narrowPeak	Brain_Cingulate_Gyrus	0.1388	1	5.76674e-16	61939	36769	263106	437.5	Human_ECC-1_ESR1_EtOH-45min_Liu.bed	cistrome_cistrome ECC-1 ESR1	0.120891	1	2.87871e-16
TEAD1.bed	jaspar_motifs	0.911767	1	8.54294e-13	4982	2525	23681	999	PPARG__RXRA.bed	jaspar_motifs	0.720713	1	3.76709e-13	1637	670	4125	999	Nr2e3.bed	jaspar_motifs	0.310936	1	5.89179e-16	57090	29372	419622	999	H1hesc_R.bed	Repressed Segments	0.27897	1	2.11518e-15	74415	44808	543329	4215.6	E073-H3K4me1.narrowPeak	Brain_Mid_Frontal_Lobe	0.138611	1	6.347e-16	57713	34866	233560	390.5	SRF.bed	jaspar_motifs	0.120869	1	7.59818e-15
ARID3A.bed	jaspar_motifs	0.911125	1	6.91636e-13	124328	67881	1339668	999	E058-H3K4me1.narrowPeak	Penis_Foreskin_Keratinocyte_Primary_Cells_skin03	0.719482	1	3.81527e-14	97704	45001	289473	530.9	Evi1.bed	jaspar_motifs	0.310872	1	5.15209e-15	727	418	9890	998.9	E063-H3K4me1.narrowPeak	Adipose_Nuclei	0.278819	1	1.90937e-16	131532	52422	260722	649.9	Human_MCF-7_RARA_AM580-1hr_White.bed	cistrome_cistrome MCF-7 RARA	0.138449	1	2.50648e-11	12194	4221	14326	1270.5	E119-H3K4me1.narrowPeak	HMEC_Mammary_Epithelial	0.120804	1	1.78799e-15
Sox17.bed	jaspar_motifs	0.910733	1	7.03499e-13	59410	32379	547029	999	E052-H3K4me1.narrowPeak	Muscle_Satellite_Cultured_Cells	0.718967	1	3.7126e-14	73470	39751	247579	637.7	E032-H3K4me1.narrowPeak	CD19_Primary_Cells_Peripheral_UW	0.310594	1	4.07165e-16	103314	39878	167617	824.7	ARID3A.bed	jaspar_motifs	0.278818	1	2.41155e-16	124328	67881	1339668	999	Human_T47D_H3K4me1_E2-45min-3hr_Liu.bed	cistrome_epigenome T47D H3K4me1	0.138402	1	4.66887e-15	19210	9005	35725	934.2	REL.bed	jaspar_motifs	0.120771	1	3.19824e-16
RORA_1.bed	jaspar_motifs	0.909919	1	7.92469e-13	11965	6233	83721	999	wgEncodeAwgTfbsSydhGm12878Ikzf1iknuclaUniPk.narrowPeak	ChIP GM12878 IKZF1_(IkN)_(UCLA)	0.71517	1	3.80934e-13	2059	1346	9045	590.1	E108-H3K4me1.narrowPeak	Skeletal_Muscle_Female	0.310593	1	4.45767e-16	119685	53053	272216	586.9	Human_MCF-7_H3K4me1_DMSO-3hr_Liu.bed	cistrome_epigenome MCF-7 H3K4me1	0.278767	1	1.94894e-16	81684	29510	127433	813.1	NR4A2.bed	jaspar_motifs	0.138368	1	4.97364e-16	50209	23945	234267	999	BRCA1.bed	jaspar_motifs	0.120624	1	3.92108e-16
NFIL3.bed	jaspar_motifs	0.909406	1	6.41198e-13	4576	2723	68302	999	E073-H3K4me1.narrowPeak	Brain_Mid_Frontal_Lobe	0.712834	1	4.50332e-14	57713	34866	233560	390.5	E035-H3K4me1.narrowPeak	CD34_Primary_Cells	0.310584	1	6.73757e-16	67560	31625	126220	473.2	E003-H2BK15ac.narrowPeak	H1_Cell_Line	0.278702	1	1.4802e-16	3763	2917	56902	151.4	GSM651545_TAL1.bed	CD36+ erythroid progenitor cells were derived from mobilised CD34+ cells isolated from the healthly peripheral blood transduced with a small hairpin RNA targeting the luciferase gene (shLuc).	0.13827	1	1.60545e-15	3935	1951	17832	400	Pax6.bed	jaspar_motifs	0.120497	1	3.32635e-13
HOXA5.bed	jaspar_motifs	0.908936	1	6.66465e-13	78788	41997	737484	999	E128-H3K4me1.narrowPeak	NHLF_Lung_Fibroblasts	0.710419	1	3.27074e-14	29868	20782	167405	332.4	E042-H3K4me1.narrowPeak	CD4+_CD25-_IL17+_PMA-Ionomcyin_stimulated_Th17_Primary_Cells	0.310472	1	4.51123e-16	82128	35465	160756	718.6	RORA_2.bed	jaspar_motifs	0.27808	1	3.47817e-16	1232	757	12976	998.9	HNF1B.bed	jaspar_motifs	0.138257	1	7.61657e-16	1468	894	22816	999	FOXC1.bed	jaspar_motifs	0.120496	1	4.55825e-16
Pdx1.bed	jaspar_motifs	0.908815	1	6.69544e-13	127224	68343	1286829	999	E105-H3K4me1.narrowPeak	Right_Ventricle	0.709983	1	4.67917e-14	76992	42747	309072	298.9	E118-H3K27me3.narrowPeak	HepG2_Hepatocellular_Carcinoma	0.310466	1	3.27055e-16	40303	20640	110851	369.6	E017-H3K9me1.narrowPeak	IMR90_Cell_Line	0.278029	1	3.09092e-16	7729	6789	209146	156.2	NKX3-1.bed	jaspar_motifs	0.138244	1	1.06803e-15	29640	17218	384728	999	NKX3-1.bed	jaspar_motifs	0.12049	1	3.41405e-15
wgEncodeAwgTfbsHaibEcc1EralphaaV0416102Est10nm1hUniPk.narrowPeak	ChIP ECC-1 ERalpha_a	0.908024	1	6.75879e-12	4614	2447	16087	290.1	wgEncodeAwgTfbsSydhHelas3CjunIggrabUniPk.narrowPeak	ChIP HeLa-S3 c-Jun	0.707347	1	1.9998e-13	4145	2446	21902	332.1	NF-kappaB.bed	jaspar_motifs	0.309881	1	3.45228e-16	16690	6756	40531	999	Human_MCF-7_FoxA1_DMSO-45min-3hr_Liu.bed	cistrome_cistrome MCF-7 FoxA1	0.277931	1	7.36363e-12	5286	1777	8709	940	E119-H3K4me1.narrowPeak	HMEC_Mammary_Epithelial	0.138178	1	1.03934e-15	74841	34747	182438	616.8	E012-H3K27me3.narrowPeak	hESC_Derived_CD56+_Ectoderm_Cultured_Cells	0.120482	1	4.39704e-15
wgEncodeAwgTfbsHaibHepg2Foxa2sc6554V0416101UniPk.narrowPeak	ChIP HepG2 FOXA2_(SC-6554)	0.907631	1	4.51403e-11	7104	3734	40987	247.1	E099-H3K4me1.narrowPeak	Placenta_Amnion	0.707123	1	3.63525e-14	80290	36999	176837	527.7	wgEncodeAwgTfbsHaibGm12878Cebpbsc150V0422111UniPk.narrowPeak	ChIP GM12878 CEBPB_(SC-150)	0.309748	1	1.08958e-13	4695	1508	5785	496.1	E033-H3K9me3.narrowPeak	CD3_Primary_Cells_Cord_BI	0.277834	1	2.4576e-15	213	190	37434	230.2	E099-H3K4me1.narrowPeak	Placenta_Amnion	0.138157	1	7.45403e-16	80290	36999	176837	527.7	Spz1.bed	jaspar_motifs	0.120433	1	3.96798e-16
E102-H3K4me1.narrowPeak	Rectal_Mucosa.Donor_31	0.907202	1	1.10685e-12	67193	36800	236074	410.7	E072-H3K4me1.narrowPeak	Brain_Inferior_Temporal_Lobe	0.705512	1	3.97019e-14	49045	30443	211846	371.7	E007-H2BK12ac.narrowPeak	H1_Derived_Neuronal_Progenitor_Cultured_Cells	0.309668	1	3.11593e-16	23543	15986	126786	197.8	Human_MCF-7_RARA_AM580-1hr_White.bed	cistrome_cistrome MCF-7 RARA	0.277746	1	2.75384e-13	12194	4221	14326	1270.5	Nkx3-2.bed	jaspar_motifs	0.138007	1	4.85435e-16	74723	36704	455302	999	ETS1.bed	jaspar_motifs	0.120416	1	3.7983e-16
Nr2e3.bed	jaspar_motifs	0.907183	1	7.39046e-13	57090	29372	419622	999	E106-H3K4me1.narrowPeak	Sigmoid_Colon	0.705229	1	1.77564e-14	25392	16607	133631	265.2	E003-H2BK12ac.narrowPeak	H1_Cell_Line	0.309656	1	3.07159e-16	17042	12517	175406	158.5	Human_MCF-7_ESR1_E2-45min_Chinnaiyan.bed	cistrome_cistrome MCF-7 ESR1	0.277675	1	2.73774e-11	2279	1367	12602	255.3	E067-H3K4me1.narrowPeak	Brain_Angular_Gyrus	0.137963	1	6.01397e-16	50722	31826	240432	427.5	E061-H3K27me3.narrowPeak	Penis_Foreskin_Melanocyte_Primary_Cells_skin03	0.120334	1	4.01283e-15
Human_Ishikawa_ESR1_EtOH-45min_Liu.bed	cistrome_cistrome Ishikawa ESR1	0.905861	1	4.93419e-13	600	341	6084	728.5	E127-H3K4me1.narrowPeak	NHEK-Epidermal_Keratinocytes	0.704965	1	2.86661e-14	65954	34972	199886	708.5	E094-H3K9me3.narrowPeak	Gastric	0.309411	1	1.08272e-15	8826	5677	157542	204.2	E075-H3K4me1.narrowPeak	Colonic_Mucosa	0.277568	1	2.59747e-16	83934	39674	196719	347.1	Human_MCF-7_ESR1_E2-45min_Hurtado.bed	cistrome_cistrome MCF-7 ESR1	0.137936	1	1.39399e-10	6877	3356	24609	482.2	GATA2.bed	jaspar_motifs	0.12033	1	3.81571e-16
HLF.bed	jaspar_motifs	0.905844	1	8.6805e-13	1091	529	8981	999	wgEncodeAwgTfbsSydhMcf10aesCfosTam112hHvdUniPk.narrowPeak	ChIP MCF10A-Er-Src c-Fos	0.70492	1	1.90396e-13	8350	5066	92352	206.9	E045-H3K4me1.narrowPeak	CD4+_CD25int_CD127+_Tmem_Primary_Cells	0.309097	1	5.03096e-16	70625	30533	132617	570.9	TLX1__NFIC.bed	jaspar_motifs	0.277383	1	9.2947e-16	446	206	1808	999	HNF1A.bed	jaspar_motifs	0.137912	1	2.43745e-14	486	265	5104	999	MZF1_1-4.bed	jaspar_motifs	0.120293	1	2.67082e-16
FOXL1.bed	jaspar_motifs	0.90581	1	7.10472e-13	122730	69378	1486184	999	E007-H2AK5ac.narrowPeak	H1_Derived_Neuronal_Progenitor_Cultured_Cells	0.704793	1	3.69294e-13	18364	13251	115306	155.4	Prrx2.bed	jaspar_motifs	0.309069	1	6.52664e-16	132639	71537	1423067	999	E123-H3K4me1.narrowPeak	K562_Leukemia	0.277376	1	2.41484e-16	37307	22629	169621	518.9	E006-H3K4me1.narrowPeak	H1_Derived_Mesenchymal_Stem_Cells	0.137874	1	5.61456e-16	86192	47785	392101	235.3	E063-H3K9me3.narrowPeak	Adipose_Nuclei	0.120275	1	8.7261e-11
E051-H3K9me3.narrowPeak	Mobilized_CD34_Primary_Cells_Male	0.90519	1	3.86077e-13	7949	4521	399600	335.9	E049-H3K4me1.narrowPeak	Chondrocytes_from_Bone_Marrow_Derived_Mesenchymal_Stem_Cell_Cultured_Cells	0.70441	1	4.13727e-14	86491	45356	260639	713.6	Pdx1.bed	jaspar_motifs	0.309065	1	6.17762e-16	127224	68343	1286829	999	E007-DNase.macs2.narrowPeak	H1_Derived_Neuronal_Progenitor_Cultured_Cells	0.276899	1	2.38298e-16	147072	46456	408460	152.6	E053-H3K4me1.narrowPeak	Neurosphere_Cultured_Cells_Cortex_Derived	0.137824	1	5.223e-16	89735	40406	185030	628.4	E077-H3K4me1.narrowPeak	Duodenum_Mucosa	0.120252	1	5.21356e-16
E117-H3K4me1.narrowPeak	HeLa-S3_Cervical_Carcinoma	0.904967	1	9.53137e-13	46555	26343	156415	758.1	E125-H3K4me1.narrowPeak	NH-A_Astrocytes	0.704264	1	4.01198e-14	84187	43670	233552	536.6	wgEncodeAwgTfbsUchicagoK562Egata2UniPk.narrowPeak	ChIP K562 eGFP-GATA2	0.308942	1	2.86311e-15	3681	1708	11478	533.3	RREB1.bed	jaspar_motifs	0.276663	1	1.69965e-15	268	112	510	999	Human_ECC-1_ESR1_E2-45min_Liu.bed	cistrome_cistrome ECC-1 ESR1	0.137503	1	1.6476e-13	1176	596	5046	660.1	E107-H3K4me1.narrowPeak	Skeletal_Muscle_Male	0.120246	1	4.13469e-16
E120-H3K9me3.narrowPeak	HSMM_Skeletal_Muscle_Myoblasts	0.903643	1	2.54471e-13	1339	874	18061	224.4	E118-H3K4me1.narrowPeak	HepG2_Hepatocellular_Carcinoma	0.703167	1	3.83912e-14	37777	22489	142346	760.6	E056-H3K4me1.narrowPeak	Penis_Foreskin_Fibroblast_Primary_Cells_skin02	0.308862	1	3.88917e-16	127621	56596	303644	438.2	NFE2L2.bed	jaspar_motifs	0.276659	1	3.44366e-16	4399	2292	21941	999	TEAD1.bed	jaspar_motifs	0.137446	1	1.14384e-15	4982	2525	23681	999	E042-H3K9me3.narrowPeak	CD4+_CD25-_IL17+_PMA-Ionomcyin_stimulated_Th17_Primary_Cells	0.120135	1	6.3006e-12
wgEncodeAwgTfbsSydhK562CjunIfng6hUniPk.narrowPeak	ChIP K562 c-Jun	0.903073	1	4.70664e-12	1886	972	6595	337.8	E113-H3K4me1.narrowPeak	Spleen	0.702943	1	6.11046e-14	92076	48730	347200	286	E039-H3K4me1.narrowPeak	CD4+_CD25-_CD45RA+_Naive_Primary_Cells	0.308784	1	4.07628e-16	87476	36398	159065	818.3	Nr2e3.bed	jaspar_motifs	0.276647	1	2.38298e-16	57090	29372	419622	999	E035-H3K9me3.narrowPeak	CD34_Primary_Cells	0.137388	1	8.00948e-16	2301	1489	112817	237.2	MZF1_5-13.bed	jaspar_motifs	0.120065	1	1.9988e-16
PBX1.bed	jaspar_motifs	0.900903	1	5.57586e-13	2004	1150	22859	999	E067-H3K4me1.narrowPeak	Brain_Angular_Gyrus	0.70258	1	3.97252e-14	50722	31826	240432	427.5	wgEncodeAwgTfbsBroadK562Ezh239875UniPk.narrowPeak	ChIP K562 EZH2_(39875)	0.308622	1	2.258e-16	1142	555	1680	410.1	T.bed	jaspar_motifs	0.276378	1	3.00558e-16	2012	996	11408	998.9	Human_T47D_H3K4me1_DMSO-45min-3hr_Liu.bed	cistrome_epigenome T47D H3K4me1	0.137318	1	6.53487e-15	26558	11938	43955	1031.3	Zfp423.bed	jaspar_motifs	0.120026	1	2.98309e-16
E017-H3K9me1.narrowPeak	IMR90_Cell_Line	0.900736	1	1.06313e-12	7729	6789	209146	156.2	Huvec_E.bed	Enhancers Segments	0.702457	1	2.10992e-14	36866	14686	53509	850.3	HOXA5.bed	jaspar_motifs	0.308385	1	6.03126e-16	78788	41997	737484	999	E122-H4K20me1.narrowPeak	HUVEC_Umbilical_Vein_Endothelial_Cells	0.276291	1	6.18131e-16	1609	1419	49461	298.8	SPIB.bed	jaspar_motifs	0.137196	1	4.2475e-16	186670	86994	1034775	999	E027-H3K9me3.narrowPeak	Breast_Myoepithelial_Cells	0.119659	1	8.09578e-12
E003-H2BK120ac.narrowPeak	H1_Cell_Line	0.900518	1	9.37791e-13	5374	4030	62846	206.1	Gm12878_PF.bed	Promoter Flank Segments	0.701076	1	2.5603e-14	4279	3041	38624	288.1	NR2F1.bed	jaspar_motifs	0.308109	1	7.85522e-16	1261	582	5673	999	ELF5.bed	jaspar_motifs	0.27618	1	2.41341e-16	83350	42470	590390	999	SOX10.bed	jaspar_motifs	0.137185	1	5.13242e-16	165472	81297	1055850	999	NF-kappaB.bed	jaspar_motifs	0.119631	1	3.39735e-16
E015-H3K9me3.narrowPeak	HUES6_Cell_Line	0.90044	1	7.59009e-13	6630	3938	342240	379	Human_metastatic-prostate-cancer-tissue_PolII_No-treatment_Chinnaiyan.bed	cistrome_cistrome metastatic prostate cancer tissue PolII	0.700285	1	5.06094e-13	5326	1566	13782	1340.8	Human_MCF-7_ESR1_No-treatment_Odom.bed	cistrome_cistrome MCF-7 ESR1	0.307877	1	6.35739e-13	14380	5550	29095	401.8	NFATC2.bed	jaspar_motifs	0.275945	1	2.05546e-16	109531	54345	769616	999	Hltf.bed	jaspar_motifs	0.136766	1	4.34725e-16	258928	126349	1874155	999	E074-H3K9me3.narrowPeak	Brain_Substantia_Nigra	0.119583	1	2.17415e-11
E024-H3K9me3.narrowPeak	4star	0.900227	1	8.25294e-13	5136	2931	260267	318.9	E129-H3K4me1.narrowPeak	Osteoblasts	0.699101	1	3.67674e-14	68144	39205	237110	658.7	NFATC2.bed	jaspar_motifs	0.307848	1	4.59217e-16	109531	54345	769616	999	E123-H3K9me3.narrowPeak	K562_Leukemia	0.275828	1	1.74544e-16	616	405	22127	183.2	Gm12878_PF.bed	Promoter Flank Segments	0.13658	1	4.44813e-16	4279	3041	38624	288.1	INSM1.bed	jaspar_motifs	0.119571	1	1.54721e-16
E022-H3K4me1.narrowPeak	iPS_DF_19.11_Cell_Line	0.899779	1	6.55544e-13	94605	53090	324422	245.5	K562_CTCF.bed	CTCF Segments	0.698228	1	5.87156e-14	11016	6922	70799	475.5	E127-H3K9me3.narrowPeak	NHEK-Epidermal_Keratinocytes	0.307834	1	2.31838e-12	6821	4389	155989	237.5	TEAD1.bed	jaspar_motifs	0.27563	1	2.92389e-16	4982	2525	23681	999	PPARG__RXRA.bed	jaspar_motifs	0.136504	1	4.75313e-16	1637	670	4125	999	E015-H3K9me3.narrowPeak	HUES6_Cell_Line	0.11957	1	3.38326e-11
GSM638310_11_PU1.bed	CD133+ Umbilical Cord Blood (UCB) cells were expanded in vitro for 10-11 days; from which CD133+ cells were purified.	0.899774	1	1.88279e-11	3427	1469	11443	400	E003-H2AK5ac.narrowPeak	H1_Cell_Line	0.697514	1	1.93301e-13	5617	4533	102280	145.1	E059-H3K9me3.narrowPeak	Penis_Foreskin_Melanocyte_Primary_Cells_skin01	0.30768	1	2.6839e-13	9033	5067	85196	282.7	E004-H3K9me3.narrowPeak	H1_BMP4_Derived_Mesendoderm_Cultured_Cells	0.275539	1	7.04438e-13	627	524	65901	210.7	NF-kappaB.bed	jaspar_motifs	0.136465	1	3.25456e-16	16690	6756	40531	999	MYC__MAX.bed	jaspar_motifs	0.11957	1	2.37032e-16
wgEncodeAwgTfbsSydhMcf7Tcf7l2UcdUniPk.narrowPeak	ChIP MCF-7 TCF7L2	0.899754	1	1.83887e-10	4998	1894	10292	476.8	Hepg2_CTCF.bed	CTCF Segments	0.6951	1	5.17665e-14	9312	6268	71975	442.5	E029-H3K9me3.narrowPeak	CD14_Primary_Cells	0.307651	1	8.36172e-16	16684	7287	223443	484.6	ESR2.bed	jaspar_motifs	0.275484	1	2.62238e-14	264	133	924	999	E105-H3K4me1.narrowPeak	Right_Ventricle	0.136387	1	5.47132e-16	76992	42747	309072	298.9	E017-H2BK20ac.narrowPeak	IMR90_Cell_Line	0.119422	1	2.03417e-15
Hand1__Tcfe2a.bed	jaspar_motifs	0.899673	1	8.01192e-13	36837	17478	179157	999	Helas3_E.bed	Enhancers Segments	0.694234	1	3.83912e-14	10882	6952	41836	654.4	E117-H3K9me3.narrowPeak	HeLa-S3_Cervical_Carcinoma	0.307644	1	2.02414e-15	2424	1808	92881	205.4	Human_MCF-7_ESR1_E2-45min_Odom.bed	cistrome_cistrome MCF-7 ESR1	0.275438	1	3.11309e-14	18837	9704	75166	416.2	E072-H3K4me1.narrowPeak	Brain_Inferior_Temporal_Lobe	0.136386	1	7.50175e-16	49045	30443	211846	371.7	E078-H3K9me3.narrowPeak	Duodenum_Smooth_Muscle	0.119158	1	7.88589e-11
E077-H3K9me3.narrowPeak	Duodenum_Mucosa	0.899315	1	6.0214e-13	3955	2371	223454	278.1	E087-H3K4me1.narrowPeak	Pancreatic_Islets	0.694172	1	3.26438e-14	8303	7207	167584	466.2	ARID3A.bed	jaspar_motifs	0.307492	1	6.36748e-16	124328	67881	1339668	999	E102-H3K4me1.narrowPeak	Rectal_Mucosa.Donor_31	0.275341	1	2.22056e-16	67193	36800	236074	410.7	Human_MCF-7_FoxA1_E2-45min-3hr_Liu.bed	cistrome_cistrome MCF-7 FoxA1	0.136339	1	1.91233e-09	7622	3006	16888	859.9	Human_ECC-1_ESR1_E2-45min_Liu.bed	cistrome_cistrome ECC-1 ESR1	0.119139	1	2.26604e-13
E048-H3K4me1.narrowPeak	CD8_Memory_Primary_Cells	0.898552	1	1.09354e-12	52866	27040	144692	715	wgEncodeAwgTfbsSydhShsy5yGata3sc269sc269UcdUniPk.narrowPeak	ChIP SH-SY5Y GATA3_(SC-269)	0.693087	1	4.32617e-13	1178	786	15879	467.4	E047-H3K4me1.narrowPeak	CD8_Naive_Primary_Cells	0.307304	1	4.4264e-16	86817	33569	124596	1071.6	E055-H3K27me3.narrowPeak	Penis_Foreskin_Fibroblast_Primary_Cells_skin01	0.275214	1	3.98343e-16	94472	33447	302342	543.3	Human_ECC-1_ESR1_EtOH-45min_Liu.bed	cistrome_cistrome ECC-1 ESR1	0.136186	1	1.97634e-16	976	531	8802	673.2	TFAP2A.bed	jaspar_motifs	0.119118	1	2.15497e-16
GSM722705_RUNX1T1.bed	Kasumi-1 (AML FAB M2) without t(8;21) translocation derived from the DSMZ.	0.897948	1	6.45406e-11	4260	1650	5117	400	PLAG1.bed	jaspar_motifs	0.692384	1	2.27085e-13	1299	442	1203	999	NFIL3.bed	jaspar_motifs	0.30722	1	1.0147e-15	4576	2723	68302	999	Gm12878_E.bed	Enhancers Segments	0.274666	1	4.8878e-16	17123	8366	51747	595	REL.bed	jaspar_motifs	0.136142	1	3.13211e-16	33283	13541	92473	999	MAX.bed	jaspar_motifs	0.119012	1	2.18077e-16
GSM1124063_FOXA2.bed	Day 5 of in vitro differentiation with FGF2; BMP4 and B27	0.89688	1	1.03391e-11	8717	3794	34443	400.1	E061-H3K4me1.narrowPeak	Penis_Foreskin_Melanocyte_Primary_Cells_skin03	0.692033	1	3.27394e-14	100802	42188	294530	538.6	Nkx2-5.bed	jaspar_motifs	0.306937	1	7.10108e-16	72543	40282	840071	999	FOXL1.bed	jaspar_motifs	0.274366	1	2.48925e-16	122730	69378	1486184	999	E033-H3K4me1.narrowPeak	CD3_Primary_Cells_Cord_BI	0.136076	1	1.61538e-15	22484	15367	131462	381.2	RXRA__VDR.bed	jaspar_motifs	0.118962	1	6.27378e-15
NFATC2.bed	jaspar_motifs	0.896467	1	6.56894e-13	109531	54345	769616	999	E119-H3K4me1.narrowPeak	HMEC_Mammary_Epithelial	0.69155	1	2.56632e-14	74841	34747	182438	616.8	Human_PR9-cells_RARA_ZnSO4-4hr_Zhang.bed	cistrome_cistrome PR9 cells RARA	0.306937	1	8.60549e-15	3005	900	1392	1287.7	E022-H3K9me3.narrowPeak	iPS_DF_19.11_Cell_Line	0.274359	1	5.5687e-16	25913	17068	207447	207.1	E077-H3K4me1.narrowPeak	Duodenum_Mucosa	0.136028	1	6.01397e-16	80253	40741	231713	508.6	Arnt.bed	jaspar_motifs	0.118955	1	2.21577e-16
Human_T47D_ESR1_full-media_Hurtado.bed	cistrome_cistrome T47D ESR1	0.895706	1	1.54493e-12	7660	2999	17620	1238.4	Klf4.bed	jaspar_motifs	0.689214	1	2.42511e-13	103123	36197	142769	999	TBP.bed	jaspar_motifs	0.305877	1	8.15031e-16	8500	4411	83276	999	E008-H3K9me3.narrowPeak	H9_Cell_Line	0.274233	1	8.88734e-16	10448	7137	210217	225.3	Pax2.bed	jaspar_motifs	0.135918	1	4.25877e-16	118453	53709	541278	999	USF1.bed	jaspar_motifs	0.118939	1	2.22573e-16
FEV.bed	jaspar_motifs	0.894563	1	7.53087e-13	69466	32784	407047	999	E110-H3K4me1.narrowPeak	Stomach_Mucosa	0.687212	1	2.11126e-14	77596	37864	214877	647	Human_MCF-7_ESR1_E2-6hr_Barton.bed	cistrome_cistrome MCF-7 ESR1	0.305676	1	6.48649e-14	11145	4533	32617	557.5	E066-H3K4me1.narrowPeak	Adult_Liver	0.274028	1	1.92713e-16	96221	41250	233359	618.3	E008-H3K9me3.narrowPeak	H9_Cell_Line	0.135902	1	8.51636e-16	10448	7137	210217	225.3	GSM1278241_TAL1.bed	Proerythroblasts derived from CD34+ bone marrow cells isolated from heathly donors.	0.118916	1	1.96829e-16
NKX3-1.bed	jaspar_motifs	0.894451	1	7.04609e-13	29640	17218	384728	999	Helas3_CTCF.bed	CTCF Segments	0.685852	1	5.34979e-14	12421	7603	78339	471.9	NFE2L1__MafG.bed	jaspar_motifs	0.305418	1	5.48326e-16	131841	67256	937414	999	STAT1.bed	jaspar_motifs	0.27373	1	2.59747e-16	4170	1815	18583	999	E118-H3K27me3.narrowPeak	HepG2_Hepatocellular_Carcinoma	0.13586	1	8.35129e-16	40303	20640	110851	369.6	E105-H3K9me3.narrowPeak	Right_Ventricle	0.118837	1	6.93564e-10
E002-H3K9me3.narrowPeak	ES-WA7_Cell_Line	0.89384	1	9.11741e-13	860	770	304858	151.4	E055-H3K4me1.narrowPeak	Penis_Foreskin_Fibroblast_Primary_Cells_skin01	0.685738	1	3.94103e-14	114207	54745	338865	499.7	STAT1.bed	jaspar_motifs	0.305354	1	5.03141e-16	4170	1815	18583	999	Human_LnCaP_AR_DHT-4hr_Brown.bed	cistrome_cistrome LnCaP AR	0.273224	1	2.17033e-14	4369	1335	7059	1147.4	E055-H3K4me1.narrowPeak	Penis_Foreskin_Fibroblast_Primary_Cells_skin01	0.135783	1	4.08234e-16	114207	54745	338865	499.7	Hepg2_E.bed	Enhancers Segments	0.118737	1	4.66969e-15
RELA.bed	jaspar_motifs	0.893538	1	7.1339e-13	10209	4325	33606	999	E017-H3K9me1.narrowPeak	IMR90_Cell_Line	0.68399	1	7.66693e-14	7729	6789	209146	156.2	NR4A2.bed	jaspar_motifs	0.305335	1	4.63186e-16	50209	23945	234267	999	Gata1.bed	jaspar_motifs	0.273221	1	2.90233e-16	25722	14006	247824	999	Human_UPR9-cells_H3K27me3_Zinc-5hr_Stunnenberg.bed	cistrome_epigenome UPR9 cells H3K27me3	0.13578	1	1.13205e-15	2846	884	6453	1475	E004-H3K9me3.narrowPeak	H1_BMP4_Derived_Mesendoderm_Cultured_Cells	0.118491	1	4.86608e-10
E003-H2BK15ac.narrowPeak	H1_Cell_Line	0.889763	1	6.16173e-13	3763	2917	56902	151.4	E103-H3K4me1.narrowPeak	Rectal_Smooth_Muscle	0.683887	1	2.44776e-14	33015	22076	172034	383	Human_MCF-7_H3K4me1_E2-3hr_Liu.bed	cistrome_epigenome MCF-7 H3K4me1	0.305261	1	2.58474e-16	87339	28496	95603	647.9	E057-H3K27me3.narrowPeak	Penis_Foreskin_Keratinocyte_Primary_Cells_skin02	0.272891	1	4.11286e-16	62517	20226	98301	418.3	Human_MCF-7_H3K4me1_DMSO-3hr_Liu.bed	cistrome_epigenome MCF-7 H3K4me1	0.13569	1	4.13522e-16	81684	29510	127433	813.1	E067-H3K9me3.narrowPeak	Brain_Angular_Gyrus	0.118402	1	1.27599e-10
E075-H3K4me1.narrowPeak	Colonic_Mucosa	0.889657	1	1.0276e-12	83934	39674	196719	347.1	GSM908055_TAL1.bed	Proerythroblasts were derived from CD34+ adult bone marrow cells isolated from healthly donors.	0.683792	1	1.30595e-13	262	145	1137	400	GATA3.bed	jaspar_motifs	0.305209	1	5.12307e-16	179262	90245	1447088	999	wgEncodeAwgTfbsSydhHuvecCjunUniPk.narrowPeak	ChIP HUVEC c-Jun	0.272847	1	7.69913e-15	5315	2942	29522	275.3	E041-H3K9me3.narrowPeak	CD4+_CD25-_IL17-_PMA-Ionomycin_stimulated_MACS_purified_Th_Primary_Cells	0.135659	1	5.52744e-16	1722	991	98944	378.7	nestedRepeats.bed	UCSC Nested repeats	0.118343	1	3.24794e-15
E112-H3K9me3.narrowPeak	Thymus	0.889552	1	3.14844e-13	2919	2035	29697	148.5	Human_T47D_ESR1_EtOH-45min_Liu.bed	cistrome_cistrome T47D ESR1	0.681256	1	4.12203e-13	537	291	3032	812.1	SOX10.bed	jaspar_motifs	0.305166	1	4.71316e-16	165472	81297	1055850	999	mepNotGMP.bed	hematopoietic_ATACseq_GSE75384	0.272718	1	7.93553e-16	490	347	7819	505.7	Human_MCF-7_c-Fos_DMSO-45min-3hr_Liu.bed	cistrome_cistrome MCF-7 c-Fos	0.135588	1	4.08006e-14	360	161	1011	1228.2	Myb.bed	jaspar_motifs	0.118337	1	2.50679e-16
GSM850826_RUNX1T1.bed	Blast cells from human patient B with t(8;21) AML.	0.88944	1	5.49229e-11	459	199	1122	400.2	Hepg2_E.bed	Enhancers Segments	0.68002	1	2.79524e-14	30879	11844	47864	464.1	EBF1.bed	jaspar_motifs	0.305033	1	3.14284e-16	40965	17214	100321	999	K562_E.bed	Enhancers Segments	0.272429	1	1.734e-16	13473	7570	44355	458.4	E003-H2BK120ac.narrowPeak	H1_Cell_Line	0.135479	1	3.46701e-16	5374	4030	62846	206.1	E108-H3K9me3.narrowPeak	Skeletal_Muscle_Female	0.1183	1	3.41105e-10
wgEncodeAwgTfbsSydhH1hescCtbp2UcdUniPk.narrowPeak	ChIP H1-hESC CtBP2	0.889175	1	1.86172e-12	15739	5118	7088	597.2	E008-H4K20me1.narrowPeak	H9_Cell_Line	0.679443	1	1.77377e-13	12377	10181	284568	99.7	E065-H3K9me3.narrowPeak	Aorta	0.304953	1	4.99327e-15	2596	1712	124507	191.8	Hand1__Tcfe2a.bed	jaspar_motifs	0.272048	1	2.5559e-16	36837	17478	179157	999	Hepg2_E.bed	Enhancers Segments	0.135445	1	1.10861e-15	30879	11844	47864	464.1	Human_MCF-7_ESR1_EtOH-45min_Liu.bed	cistrome_cistrome MCF-7 ESR1	0.118276	1	3.35911e-09
GATA3.bed	jaspar_motifs	0.88878	1	6.83634e-13	179262	90245	1447088	999	NFKB1.bed	jaspar_motifs	0.679278	1	1.59558e-13	7439	2697	9647	999	SPIB.bed	jaspar_motifs	0.304856	1	4.16267e-16	186670	86994	1034775	999	Human_ECC-1_ESR1_EtOH-45min_Liu.bed	cistrome_cistrome ECC-1 ESR1	0.271976	1	2.02029e-16	976	531	8802	673.2	E022-H3K9me3.narrowPeak	iPS_DF_19.11_Cell_Line	0.135401	1	3.46701e-16	25913	17068	207447	207.1	E117-H3K4me1.narrowPeak	HeLa-S3_Cervical_Carcinoma	0.118121	1	6.48825e-16
T.bed	jaspar_motifs	0.887106	1	5.98331e-13	2012	996	11408	998.9	E070-H3K27me3.narrowPeak	Brain_Germinal_Matrix	0.678613	1	3.16947e-13	77892	24661	132980	389.4	wgEncodeAwgTfbsHaibT47dGata3sc268V0416102Dm002p1hUniPk.narrowPeak	ChIP T-47D GATA3_(SC-268)	0.30485	1	1.7039e-12	9300	4055	37194	280.6	E033-H3K4me1.narrowPeak	CD3_Primary_Cells_Cord_BI	0.271883	1	3.75708e-16	22484	15367	131462	381.2	TLX1__NFIC.bed	jaspar_motifs	0.135365	1	1.75827e-14	446	206	1808	999	E007-H3K9me3.narrowPeak	H1_Derived_Neuronal_Progenitor_Cultured_Cells	0.117974	1	1.00919e-13
GSM610336_FOS.bed	Adult chronic myeloid leukaemia (at blast crisis) cell line carrying t(9;22) translocation (BCR-ABL); treated with TPA to induce megakaryotic differentiation.	0.886624	1	3.20173e-12	4127	1983	11105	400	wgEncodeAwgTfbsHaibA549Foxa1V0416102Dex100nmUniPk.narrowPeak	ChIP A549 FOXA1_(SC-101058)	0.677474	1	1.02925e-12	489	373	7693	268.5	TAL1__TCF3.bed	jaspar_motifs	0.304419	1	5.6946e-16	6212	3439	42820	999	FEV.bed	jaspar_motifs	0.271643	1	2.18995e-16	69466	32784	407047	999	Human_U2OS-cells_ESR2_E2-18hr_Leitman.bed	cistrome_cistrome U2OS cells ESR2	0.135242	1	5.97472e-15	5298	3158	26733	284.2	GSM467648_GATA2.bed	Human K562 erythroleukemia cells (ATCC # CCL-243) were cultured in RPMI medium 1640 supplemented with 10% heat inactivated FBS and antibiotic-antimycotic solution (Invitrogen; 15240-104) in a 36-38 degrees C; 5-10% CO2. ChIP samples were prepared using 10e8 K562 cells per condition.	0.117971	1	3.58193e-16
wgEncodeAwgTfbsHaibA549Fosl2V0422111Etoh02UniPk.narrowPeak	ChIP A549 FOSL2	0.886121	1	6.10083e-12	9040	4412	28755	342.6	GSM1519646_TAL1.bed	codex T-Cell TAL1	0.676807	1	2.02462e-13	4548	2560	18224	400	Nkx3-2.bed	jaspar_motifs	0.304286	1	4.59197e-16	74723	36704	455302	999	SPI1.bed	jaspar_motifs	0.271418	1	2.69083e-16	30704	14580	157110	999	NFIC.bed	jaspar_motifs	0.13511	1	3.63488e-16	238491	107659	1099404	999	E034-H3K9me3.narrowPeak	CD3_Primary_Cells_Peripheral_UW	0.117965	1	6.02694e-13
Human_MCF-7_H3K4me1_DMSO-3hr_Liu.bed	cistrome_epigenome MCF-7 H3K4me1	0.885854	1	7.85531e-13	81684	29510	127433	813.1	wgEncodeAwgTfbsSydhMcf10aesCfosEtoh01HvdUniPk.narrowPeak	ChIP MCF10A-Er-Src c-Fos	0.675544	1	1.94105e-13	7392	4271	67914	205.1	FOXL1.bed	jaspar_motifs	0.304151	1	7.04655e-16	122730	69378	1486184	999	Evi1.bed	jaspar_motifs	0.271313	1	2.05294e-15	727	418	9890	998.9	GSM897117_SMAD3.bed	codex Embryonic Stem Cell SMAD3	0.135044	1	1.58332e-14	566	316	944	400	E101-H3K9me3.narrowPeak	Rectal_Mucosa.Donor_29	0.117505	1	2.97372e-10
E038-H3K4me1.narrowPeak	CD4_Naive_Primary_Cells	0.885162	1	1.02536e-12	63125	29736	143594	801.9	NHLH1.bed	jaspar_motifs	0.675347	1	2.27067e-13	11940	3667	9237	999	HLF.bed	jaspar_motifs	0.303838	1	7.20119e-16	1091	529	8981	999	NKX3-1.bed	jaspar_motifs	0.27128	1	2.60375e-16	29640	17218	384728	999	E017-H2BK12ac.narrowPeak	IMR90_Cell_Line	0.134723	1	3.44979e-16	31800	21320	250249	310.2	E069-H3K9me3.narrowPeak	Brain_Cingulate_Gyrus	0.117462	1	1.19564e-10
E118-H3K27me3.narrowPeak	HepG2_Hepatocellular_Carcinoma	0.884802	1	5.5499e-13	40303	20640	110851	369.6	E017-H2BK12ac.narrowPeak	IMR90_Cell_Line	0.675341	1	7.87025e-14	31800	21320	250249	310.2	E017-H2BK15ac.narrowPeak	IMR90_Cell_Line	0.303836	1	7.1875e-16	21518	15226	218402	237.4	Human_MCF-7_H3K4me1_No-treatment_Brown.bed	cistrome_epigenome MCF-7 H3K4me1	0.27118	1	5.40212e-16	6227	1552	2947	1203.7	YY1.bed	jaspar_motifs	0.134702	1	4.01601e-16	281508	131918	1609723	999	wgEncodeAwgTfbsSydhMcf10aesCfosTam14hHvdUniPk.narrowPeak	ChIP MCF10A-Er-Src c-Fos	0.117454	1	5.6755e-12
STAT1.bed	jaspar_motifs	0.883705	1	7.92321e-13	4170	1815	18583	999	Human_Caco-2-proliferating_GATA6_No-treatment_Shivdasani.bed	cistrome_cistrome Caco-2(proliferating) GATA6	0.674831	1	4.51675e-13	1146	797	24876	309.4	E005-H3K9me3.narrowPeak	H1_BMP4_Derived_Trophoblast_Cultured_Cells	0.303764	1	2.87884e-16	21693	14065	286964	202.7	TBP.bed	jaspar_motifs	0.270746	1	2.51681e-16	8500	4411	83276	999	Human_PR9-cells_RARA_ZnSO4-4hr_Zhang.bed	cistrome_cistrome PR9 cells RARA	0.134681	1	1.60915e-14	3005	900	1392	1287.7	Human_MCF-7_H3K4me1_E2-3hr_Liu.bed	cistrome_epigenome MCF-7 H3K4me1	0.117169	1	1.82819e-16
SOX10.bed	jaspar_motifs	0.882814	1	6.64957e-13	165472	81297	1055850	999	GSM607953_TAL1.bed	CD34+ Umbilical Cord Blood (UCB) were differentiated into megakaryocytes for 10 days.	0.672144	1	3.36997e-13	550	293	1497	400	NFIC.bed	jaspar_motifs	0.303731	1	3.77693e-16	238491	107659	1099404	999	Human_MCF-7_c-Fos_E2-45min-3hr_Liu.bed	cistrome_cistrome MCF-7 c-Fos	0.27053	1	1.37764e-13	8086	2644	9735	930.3	E047-H3K9me3.narrowPeak	CD8_Naive_Primary_Cells	0.134648	1	7.15624e-16	1716	910	66663	530	E051-H3K9me3.narrowPeak	Mobilized_CD34_Primary_Cells_Male	0.11704	1	2.1968e-12
E037-H3K4me1.narrowPeak	CD4_Memory_Primary_Cells	0.882372	1	9.79948e-13	69987	31519	143294	960.2	E123-H3K9me1.narrowPeak	K562_Leukemia	0.671688	1	4.71076e-14	3331	2412	22183	259.9	E026-H3K9me3.narrowPeak	Bone_Marrow_Derived_Mesenchymal_Stem_Cell_Cultured_Cells	0.303476	1	3.48647e-13	2765	1844	170622	295.7	RELA.bed	jaspar_motifs	0.270178	1	2.04452e-16	10209	4325	33606	999	Spz1.bed	jaspar_motifs	0.134644	1	5.02893e-16	2687	1226	10342	999	Human_MCF-7_FoxA1_E2-45min-3hr_Liu.bed	cistrome_cistrome MCF-7 FoxA1	0.11702	1	3.55182e-09
TAL1__TCF3.bed	jaspar_motifs	0.882318	1	6.83634e-13	6212	3439	42820	999	Human_ECC-1_ESR1_E2-45min_Liu.bed	cistrome_cistrome ECC-1 ESR1	0.671475	1	9.1034e-14	1176	596	5046	660.1	E073-H3K9me3.narrowPeak	Brain_Mid_Frontal_Lobe	0.303356	1	4.58042e-15	2648	1677	139270	247.3	Hepg2_CTCF.bed	CTCF Segments	0.269996	1	9.62679e-17	9312	6268	71975	442.5	EBF1.bed	jaspar_motifs	0.134579	1	2.98171e-16	40965	17214	100321	999	Human_metastatic-prostate-cancer-tissue_H3K9me3_No-treatment_Chinnaiyan.bed	cistrome_epigenome metastatic prostate cancer tissue H3K9me3	0.117016	1	1.08334e-11
E017-H2BK12ac.narrowPeak	IMR90_Cell_Line	0.882239	1	1.05158e-12	31800	21320	250249	310.2	E007-H2BK15ac.narrowPeak	H1_Derived_Neuronal_Progenitor_Cultured_Cells	0.67112	1	2.06481e-13	19506	13285	91360	166.1	E079-H3K9me3.narrowPeak	Esophagus	0.303351	1	4.49607e-16	19801	12127	258176	215.8	E048-H3K4me1.narrowPeak	CD8_Memory_Primary_Cells	0.26983	1	2.39258e-16	52866	27040	144692	715	ZNF354C.bed	jaspar_motifs	0.13447	1	3.57789e-16	237298	107153	1090639	999	STAT1.bed	jaspar_motifs	0.116991	1	9.89032e-16
E063-H3K4me1.narrowPeak	Adipose_Nuclei	0.881855	1	8.20696e-13	131532	52422	260722	649.9	GSM1257396_NR2F2.bed	codex Endometrial Stromal Cell NR2F2	0.668412	1	1.03258e-13	4178	2274	19927	400	REL.bed	jaspar_motifs	0.303307	1	3.12924e-16	33283	13541	92473	999	E003-H2AK5ac.narrowPeak	H1_Cell_Line	0.269793	1	1.92759e-16	5617	4533	102280	145.1	wgEncodeAwgTfbsBroadHepg2Ezh239875UniPk.narrowPeak	ChIP HepG2 EZH2_(39875)	0.134464	1	3.96251e-13	6124	2323	3283	789.2	E111-H3K4me1.narrowPeak	Stomach_Smooth_Muscle	0.116843	1	7.61951e-16
NFE2L1__MafG.bed	jaspar_motifs	0.880904	1	6.56238e-13	131841	67256	937414	999	Human_Caco-2-differentiated_GATA6_No-treatment_Shivdasani.bed	cistrome_cistrome Caco-2(differentiated) GATA6	0.667224	1	1.93915e-13	207	144	3327	651.7	E123-H3K9me1.narrowPeak	K562_Leukemia	0.303204	1	2.88696e-16	3331	2412	22183	259.9	SOX10.bed	jaspar_motifs	0.269778	1	2.28236e-16	165472	81297	1055850	999	FOXC1.bed	jaspar_motifs	0.13443	1	3.91007e-16	288957	136843	1942156	999	Human_MCF-7_FoxA1_No-treatment_White.bed	cistrome_cistrome MCF-7 FoxA1	0.116764	1	4.75662e-09
wgEncodeAwgTfbsHaibEcc1GrV0416102Dex100nmUniPk.narrowPeak	ChIP ECC-1 GR	0.880558	1	8.02763e-12	2516	1450	9254	244.6	E123-H4K20me1.narrowPeak	K562_Leukemia	0.666838	1	8.64676e-14	11816	7691	56074	377.5	HNF4A.bed	jaspar_motifs	0.302527	1	4.17574e-16	6248	2685	21066	999	HLF.bed	jaspar_motifs	0.269025	1	2.46221e-16	1091	529	8981	999	Human_VCaP_H3K9me3_regular-medium_Chinnaiyan.bed	cistrome_epigenome VCaP H3K9me3	0.134417	1	1.15993e-14	694	266	5348	1201	E033-H3K4me1.narrowPeak	CD3_Primary_Cells_Cord_BI	0.116526	1	1.81587e-15
Stat3.bed	jaspar_motifs	0.879584	1	6.85695e-13	12459	5699	50859	999	wgEncodeAwgTfbsSydhH1hescCtbp2UcdUniPk.narrowPeak	ChIP H1-hESC CtBP2	0.666794	1	1.91416e-13	15739	5118	7088	597.2	E111-H3K4me3.narrowPeak	Stomach_Smooth_Muscle	0.302296	1	4.25471e-16	161884	31322	90969	753.4	E112-H3K4me1.narrowPeak	Thymus	0.268998	1	3.00824e-16	40528	22830	124560	394.6	Human_T47D_ESR1_EtOH-45min_Liu.bed	cistrome_cistrome T47D ESR1	0.134413	1	9.48223e-13	537	291	3032	812.1	Gm12878_E.bed	Enhancers Segments	0.116403	1	1.34476e-14
E125-H3K4me2.narrowPeak	NH-A_Astrocytes	0.879385	1	1.01609e-12	173178	37388	125847	901.8	Human_VCaP_H3K4me1_regular-medium_Chinnaiyan.bed	cistrome_epigenome VCaP H3K4me1	0.666535	1	2.5171e-14	35226	14298	63069	1247.6	E103-H3K9me3.narrowPeak	Rectal_Smooth_Muscle	0.302261	1	9.39306e-16	3867	2579	100968	211.6	E056-H3K4me1.narrowPeak	Penis_Foreskin_Fibroblast_Primary_Cells_skin02	0.268824	1	1.82591e-16	127621	56596	303644	438.2	GSM722402_TCFL72.bed	Mobilised CD34+ cells isolated from the healthly peripheral blood were expanded for 6 days before stimulation for 2hrs with BIO (GSK3 inhibitor IX)	0.134344	1	1.9838e-12	2637	1132	6211	400	GSM651553_BRG1.bed	CD36+ erythroid progenitor cells were derived from mobilised CD34+ cells isolated from the healthly peripheral blood.	0.116331	1	3.07212e-16
wgEncodeAwgTfbsSydhShsy5yGata2UcdUniPk.narrowPeak	ChIP SH-SY5Y GATA-2	0.878636	1	5.11005e-12	9373	4328	35617	378.7	E122-H3K9me1.narrowPeak	HUVEC_Umbilical_Vein_Endothelial_Cells	0.665169	1	4.30023e-14	807	700	25444	237.9	GSM785502_CEBPbeta.bed	Macrophages were derived from peripheral blood monocytes by incubation with human pooled AB-group serum on Teflon foils for up to 7 days.	0.301809	1	7.45567e-15	8409	3923	35156	400	GATA3.bed	jaspar_motifs	0.268811	1	2.21536e-16	179262	90245	1447088	999	nestedRepeats.bed	UCSC Nested repeats	0.134332	1	1.00971e-15	11524	6129	574736	1768.1	wgEncodeAwgTfbsSydhShsy5yGata2UcdUniPk.narrowPeak	ChIP SH-SY5Y GATA-2	0.116268	1	3.57127e-15
Esrrb.bed	jaspar_motifs	0.878607	1	7.21344e-13	9757	4692	44521	999	SP1.bed	jaspar_motifs	0.663399	1	1.76474e-13	102878	33928	114402	999	E050-H3K4me1.narrowPeak	Mobilized_CD34_Primary_Cells_Female	0.30178	1	3.82407e-16	143738	43959	180375	1002	RORA_1.bed	jaspar_motifs	0.268785	1	3.07617e-16	11965	6233	83721	999	E122-H3K4me1.narrowPeak	HUVEC_Umbilical_Vein_Endothelial_Cells	0.134298	1	5.72001e-16	64426	32143	142277	819.1	Myc.bed	jaspar_motifs	0.116126	1	2.12661e-16
NF-kappaB.bed	jaspar_motifs	0.878605	1	8.63923e-13	16690	6756	40531	999	GSM1124067_POU5F1.bed	codex Embryonic Stem Cell POU5F1	0.662282	1	1.63148e-13	3948	1635	10374	400	E058-H3K9me3.narrowPeak	Penis_Foreskin_Keratinocyte_Primary_Cells_skin03	0.301563	1	5.70343e-13	14171	7235	301065	383	E037-H3K4me1.narrowPeak	CD4_Memory_Primary_Cells	0.268521	1	2.04185e-16	69987	31519	143294	960.2	Mafb.bed	jaspar_motifs	0.13429	1	3.49709e-16	144691	63062	506602	999	Mycn.bed	jaspar_motifs	0.115918	1	1.67762e-16
SPIB.bed	jaspar_motifs	0.877798	1	6.63876e-13	186670	86994	1034775	999	E107-H3K4me1.narrowPeak	Skeletal_Muscle_Male	0.660755	1	2.80527e-14	82379	42137	238000	489.9	Pax2.bed	jaspar_motifs	0.301128	1	3.98384e-16	118453	53709	541278	999	SPIB.bed	jaspar_motifs	0.268174	1	2.04185e-16	186670	86994	1034775	999	BRCA1.bed	jaspar_motifs	0.134278	1	3.55579e-16	194951	87851	949915	999	E102-H3K9me3.narrowPeak	Rectal_Mucosa.Donor_31	0.115891	1	2.28302e-10
E066-H3K4me1.narrowPeak	Adult_Liver	0.877605	1	9.02802e-13	96221	41250	233359	618.3	E007-H4K91ac.narrowPeak	H1_Derived_Neuronal_Progenitor_Cultured_Cells	0.660397	1	2.69328e-13	22526	15268	168000	186.3	Hltf.bed	jaspar_motifs	0.30101	1	4.17972e-16	258928	126349	1874155	999	Tcfcp2l1.bed	jaspar_motifs	0.268156	1	2.1469e-16	4724	1940	10790	999	wgEncodeAwgTfbsHaibA549Fosl2V0422111Etoh02UniPk.narrowPeak	ChIP A549 FOSL2	0.134258	1	1.55547e-13	9040	4412	28755	342.6	Human_MCF-7_ESR1_Fulv_Stunnenberg.bed	cistrome_cistrome MCF-7 ESR1	0.115884	1	1.68688e-09
E003-H2BK12ac.narrowPeak	H1_Cell_Line	0.876937	1	6.85435e-13	17042	12517	175406	158.5	E033-H3K9me3.narrowPeak	CD3_Primary_Cells_Cord_BI	0.659636	1	3.11407e-13	213	190	37434	230.2	E066-H3K9me3.narrowPeak	Adult_Liver	0.300778	1	7.95279e-15	6320	3624	280982	304.1	E038-H3K4me1.narrowPeak	CD4_Naive_Primary_Cells	0.268133	1	2.23319e-16	63125	29736	143594	801.9	E110-H3K9me3.narrowPeak	Stomach_Mucosa	0.134133	1	2.79923e-14	1803	1063	32117	345.9	E122-H3K4me1.narrowPeak	HUVEC_Umbilical_Vein_Endothelial_Cells	0.115864	1	1.11939e-15
HNF1B.bed	jaspar_motifs	0.87636	1	6.25816e-13	1468	894	22816	999	GSM1501162_CEBPA.bed	Kasumi-1 (AML FAB M2) with t(8;21) translocation and mismatch siRNA derived from the DSMZ.	0.658556	1	2.8235e-12	220	123	609	400	E121-H4K20me1.narrowPeak	HSMMtube_Skeletal_Muscle_Myotubes_Derived_from_HSMM	0.300687	1	1.14926e-15	6973	5445	116908	352.3	wgEncodeAwgTfbsSydhMcf10aesStat3Etoh01bUniPk.narrowPeak	ChIP MCF10A-Er-Src STAT3	0.267957	1	3.5582e-15	8370	4347	45105	259.4	coriellDelDup.bed	UCSC coriellDelDup table	0.133985	1	4.40705e-16	261520	732	864	1.79272e+07	Human_MCF-7_ESR1_full-media_Hurtado.bed	cistrome_cistrome MCF-7 ESR1	0.115814	1	6.11737e-14
E055-H3K27me3.narrowPeak	Penis_Foreskin_Fibroblast_Primary_Cells_skin01	0.875514	1	5.48869e-13	94472	33447	302342	543.3	E111-H3K4me1.narrowPeak	Stomach_Smooth_Muscle	0.658485	1	2.75609e-14	85371	42435	225429	432.1	MZF1_5-13.bed	jaspar_motifs	0.300519	1	2.6224e-16	52634	21627	146780	999	E127-H4K20me1.narrowPeak	NHEK-Epidermal_Keratinocytes	0.267864	1	2.47936e-16	8333	5763	66330	334	E126-H3K9me3.narrowPeak	NHDF-Ad_Adult_Dermal_Fibroblasts	0.133949	1	4.49399e-14	347	254	12150	231.3	E100-H3K9me3.narrowPeak	Psoas_Muscle	0.1158	1	5.89794e-10
Nkx3-2.bed	jaspar_motifs	0.875082	1	6.52583e-13	74723	36704	455302	999	E116-H3K4me1.narrowPeak	GM12878_Lymphoblastoid	0.657378	1	2.28065e-14	33328	18508	129094	598.1	E129-H3K4me2.narrowPeak	Osteoblasts	0.300474	1	5.40739e-16	154715	36785	131837	801.8	E051-H3K4me1.narrowPeak	Mobilized_CD34_Primary_Cells_Male	0.267662	1	2.07817e-16	122668	46800	222976	700.2	ETS1.bed	jaspar_motifs	0.133924	1	3.52209e-16	341009	156888	1998901	999	NFKB1.bed	jaspar_motifs	0.115798	1	1.25649e-16
E036-H3K4me1.narrowPeak	CD34_Cultured_Cells	0.874524	1	1.11446e-12	96063	41508	232778	514.7	E123-H3K4me1.narrowPeak	K562_Leukemia	0.656023	1	2.52943e-14	37307	22629	169621	518.9	NKX3-1.bed	jaspar_motifs	0.300333	1	8.59468e-16	29640	17218	384728	999	coriellDelDup.bed	UCSC coriellDelDup table	0.267387	1	4.2473e-16	261520	732	864	1.79272e+07	Human_MCF-7_ESR1_E2-45min_Odom.bed	cistrome_cistrome MCF-7 ESR1	0.133913	1	2.33694e-12	18837	9704	75166	416.2	E058-H3K27me3.narrowPeak	Penis_Foreskin_Keratinocyte_Primary_Cells_skin03	0.115575	1	2.66166e-15
E061-H3K27me3.narrowPeak	Penis_Foreskin_Melanocyte_Primary_Cells_skin03	0.873561	1	5.26713e-13	70890	23898	303846	310.4	Human_MCF-7_c-Fos_DMSO-45min-3hr_Liu.bed	cistrome_cistrome MCF-7 c-Fos	0.655892	1	2.05774e-13	360	161	1011	1228.2	HNF1B.bed	jaspar_motifs	0.300292	1	8.89741e-16	1468	894	22816	999	E008-DNase.macs2.narrowPeak	H9_Cell_Line	0.267268	1	1.92953e-16	146056	44868	244359	269.4	GATA2.bed	jaspar_motifs	0.133678	1	3.5501e-16	346184	160873	2212293	999	E045-H3K9me3.narrowPeak	CD4+_CD25int_CD127+_Tmem_Primary_Cells	0.115509	1	1.55457e-12
wgEncodeAwgTfbsSydhMcf10aesCfosTamHvdUniPk.narrowPeak	ChIP MCF10A-Er-Src c-Fos	0.872338	1	3.41091e-12	8710	4628	70458	219	wgEncodeAwgTfbsSydhGm12878P300bUniPk.narrowPeak	ChIP GM12878 p300_(SC-584)	0.65561	1	8.35425e-13	1120	727	6188	354.9	E061-H3K27me3.narrowPeak	Penis_Foreskin_Melanocyte_Primary_Cells_skin03	0.299673	1	2.69988e-16	70890	23898	303846	310.4	GSM908055_TAL1.bed	Proerythroblasts were derived from CD34+ adult bone marrow cells isolated from healthly donors.	0.267033	1	1.18357e-15	262	145	1137	400	E061-H3K4me1.narrowPeak	Penis_Foreskin_Melanocyte_Primary_Cells_skin03	0.133543	1	5.57584e-16	100802	42188	294530	538.6	HIF1A__ARNT.bed	jaspar_motifs	0.115484	1	2.30125e-16
GSM785501_PU1.bed	Macrophages were derived from peripheral blood monocytes by incubation with human pooled AB-group serum on Teflon foils for up to 7 days.	0.87158	1	6.4465e-12	6565	3053	26486	400	wgEncodeAwgTfbsSydhHuvecGata2UcdUniPk.narrowPeak	ChIP HUVEC GATA-2	0.653916	1	4.50332e-14	5558	3248	27452	412.7	E115-H3K9me3.narrowPeak	Dnd41_TCell_Leukemia	0.299427	1	7.10108e-16	6361	3605	191833	302	K562_CTCF.bed	CTCF Segments	0.266819	1	8.9159e-17	11016	6922	70799	475.5	wgEncodeAwgTfbsSydhK562CjunIfna6hUniPk.narrowPeak	ChIP K562 c-Jun	0.13347	1	2.46826e-14	2140	1009	5218	303	E101-H3K4me1.narrowPeak	Rectal_Mucosa.Donor_29	0.115391	1	9.52576e-16
Hltf.bed	jaspar_motifs	0.871086	1	6.26277e-13	258928	126349	1874155	999	E017-H2BK15ac.narrowPeak	IMR90_Cell_Line	0.653405	1	7.71001e-14	21518	15226	218402	237.4	GSM941544_AF4.bed	Adult acute B cell precursor lymphoblastic leukaemia cell line carrying t(4;11) translocation (MLL-AF4 fusion protein). Antibody against AF4-C (wild-type AF4 and MLL-AF4)	0.299198	1	1.44896e-15	1944	1025	5218	400	Nkx3-2.bed	jaspar_motifs	0.266378	1	2.12943e-16	74723	36704	455302	999	wgEncodeAwgTfbsSydhK562CjunIfng30UniPk.narrowPeak	ChIP K562 c-Jun	0.133436	1	1.5846e-14	3383	1450	8585	306.6	E003-H2BK15ac.narrowPeak	H1_Cell_Line	0.115308	1	4.72491e-16
wgEncodeAwgTfbsHaibHepg2Foxa1sc6553V0416101UniPk.narrowPeak	ChIP HepG2 FOXA1_(SC-6553)	0.870368	1	3.77057e-11	9093	4589	51262	242.7	GSM722402_TCFL72.bed	Mobilised CD34+ cells isolated from the healthly peripheral blood were expanded for 6 days before stimulation for 2hrs with BIO (GSK3 inhibitor IX)	0.652398	1	1.2923e-13	2637	1132	6211	400	BRCA1.bed	jaspar_motifs	0.29914	1	3.54035e-16	194951	87851	949915	999	Human_MCF-7_H3K4me1_E2-3hr_Liu.bed	cistrome_epigenome MCF-7 H3K4me1	0.266283	1	1.58682e-16	87339	28496	95603	647.9	K562_PF.bed	Promoter Flank Segments	0.13334	1	2.01366e-15	737	522	8215	113.2	E040-H3K9me3.narrowPeak	CD4+_CD25-_CD45RO+_Memory_Primary_Cells	0.115194	1	3.65702e-13
E040-H3K9me3.narrowPeak	CD4+_CD25-_CD45RO+_Memory_Primary_Cells	0.870083	1	2.11779e-13	1240	812	108267	336.4	Zfx.bed	jaspar_motifs	0.651688	1	2.39145e-13	40525	13425	37438	999	ZNF354C.bed	jaspar_motifs	0.298738	1	3.43541e-16	237298	107153	1090639	999	wgEncodeAwgTfbsSydhMcf10aesCfosTamHvdUniPk.narrowPeak	ChIP MCF10A-Er-Src c-Fos	0.266149	1	3.66438e-15	8710	4628	70458	219	E114-H3K9me3.narrowPeak	A549_EtOH_0.02pct_Lung_Carcinoma	0.133321	1	1.34781e-15	3158	1787	103230	420	E102-H3K4me1.narrowPeak	Rectal_Mucosa.Donor_31	0.115118	1	6.01409e-16
Human_VCaP_H3K27me3_EtOH-16hr_Chinnaiyan.bed	cistrome_epigenome VCaP H3K27me3	0.869557	1	9.79948e-13	2764	859	5656	1214.5	Human_MDA-MB-231-Cells_ESR1_E2-45min_Katzenellenbogen.bed	cistrome_cistrome MDA-MB-231 Cells ESR1	0.651665	1	1.18298e-13	3144	1798	11888	565.1	E021-H3K9me3.narrowPeak	iPS_DF_6.9_Cell_Line	0.298512	1	4.18471e-10	1394	1115	61601	168	MZF1_5-13.bed	jaspar_motifs	0.266036	1	1.54085e-16	52634	21627	146780	999	Tcfcp2l1.bed	jaspar_motifs	0.133288	1	2.98171e-16	4724	1940	10790	999	E048-H3K4me1.narrowPeak	CD8_Memory_Primary_Cells	0.114902	1	5.63355e-16
wgEncodeAwgTfbsHaibA549P300V0422111Etoh02UniPk.narrowPeak	ChIP A549 p300	0.868167	1	1.16711e-11	10308	4077	18212	481.8	Human_U2OS-cells_ESR2_E2-18hr_Leitman.bed	cistrome_cistrome U2OS cells ESR2	0.650658	1	1.64147e-13	5298	3158	26733	284.2	E040-H3K4me1.narrowPeak	CD4+_CD25-_CD45RO+_Memory_Primary_Cells	0.298462	1	3.66961e-16	93436	35134	147396	905.6	E041-H3K4me1.narrowPeak	CD4+_CD25-_IL17-_PMA-Ionomycin_stimulated_MACS_purified_Th_Primary_Cells	0.26603	1	1.82392e-16	104235	37749	159193	1052.8	E006-H2AK5ac.narrowPeak	H1_Derived_Mesenchymal_Stem_Cells	0.133238	1	4.09018e-16	12889	9863	168829	213.5	E115-H3K9me3.narrowPeak	Dnd41_TCell_Leukemia	0.114785	1	4.07371e-12
E119-H4K20me1.narrowPeak	HMEC_Mammary_Epithelial	0.867081	1	1.05538e-12	2387	1667	17540	228.4	E117-H3K4me1.narrowPeak	HeLa-S3_Cervical_Carcinoma	0.649949	1	2.77698e-14	46555	26343	156415	758.1	MZF1_1-4.bed	jaspar_motifs	0.298306	1	3.00573e-16	271691	115387	923762	999	Hltf.bed	jaspar_motifs	0.265926	1	2.05696e-16	258928	126349	1874155	999	wgEncodeAwgTfbsBroadGm12878Ezh239875UniPk.narrowPeak	ChIP GM12878 EZH2_(39875)	0.133214	1	1.79369e-11	1936	1100	2470	320	E039-H3K9me3.narrowPeak	CD4+_CD25-_CD45RA+_Naive_Primary_Cells	0.114656	1	7.91997e-13
E007-H3K9me3.narrowPeak	H1_Derived_Neuronal_Progenitor_Cultured_Cells	0.866814	1	3.69885e-13	7069	4870	151755	200.1	GSM1082311_LMO2.bed	Juvenile acute myeloid leukaemia cell line carrying t(8;21) translocation RUNX1-CBF2T1 fusion)	0.649317	1	5.7194e-13	2519	1440	7915	400	YY1.bed	jaspar_motifs	0.29812	1	3.76064e-16	281508	131918	1609723	999	E003-DNase.macs2.narrowPeak	H1_Cell_Line	0.265764	1	2.22288e-16	136532	51733	339188	174.2	E113-H3K4me1.narrowPeak	Spleen	0.133178	1	4.66174e-16	92076	48730	347200	286	E111-H3K9me3.narrowPeak	Stomach_Smooth_Muscle	0.114601	1	1.49052e-10
E001-H3K9me3.narrowPeak	ES-I3_Cell_Line	0.866406	1	5.72115e-13	1787	1314	176553	334.3	E077-H3K4me1.narrowPeak	Duodenum_Mucosa	0.647708	1	2.05423e-14	80253	40741	231713	508.6	Mafb.bed	jaspar_motifs	0.298047	1	3.40665e-16	144691	63062	506602	999	Stat3.bed	jaspar_motifs	0.265586	1	2.51811e-16	12459	5699	50859	999	ZEB1.bed	jaspar_motifs	0.13296	1	3.42004e-16	240786	106823	999372	999	E006-H2AK5ac.narrowPeak	H1_Derived_Mesenchymal_Stem_Cells	0.114567	1	2.74288e-16
NR4A2.bed	jaspar_motifs	0.866155	1	6.44422e-13	50209	23945	234267	999	H1hesc_CTCF.bed	CTCF Segments	0.647188	1	5.53254e-14	12201	8110	96382	357.4	wgEncodeAwgTfbsSydhShsy5yGata2UcdUniPk.narrowPeak	ChIP SH-SY5Y GATA-2	0.29799	1	2.56113e-15	9373	4328	35617	378.7	Human_VCaP_H3K27me3_EtOH-16hr_Chinnaiyan.bed	cistrome_epigenome VCaP H3K27me3	0.265441	1	2.26638e-15	2764	859	5656	1214.5	MZF1_1-4.bed	jaspar_motifs	0.132596	1	2.96423e-16	271691	115387	923762	999	E050-H3K9me3.narrowPeak	Mobilized_CD34_Primary_Cells_Female	0.114512	1	1.88074e-12
E029-H3K4me1.narrowPeak	CD14_Primary_Cells	0.864689	1	9.8237e-13	83884	34823	142027	948.6	Human_MCF-7_H3K4me1_DMSO-3hr_Liu.bed	cistrome_epigenome MCF-7 H3K4me1	0.646717	1	2.38154e-14	81684	29510	127433	813.1	E104-H3K9me3.narrowPeak	Right_Atrium	0.297935	1	2.76948e-15	1086	752	53841	203.5	NFIC.bed	jaspar_motifs	0.265117	1	1.92211e-16	238491	107659	1099404	999	Human_MCF-7_c-Fos_E2-45min-3hr_Liu.bed	cistrome_cistrome MCF-7 c-Fos	0.132509	1	1.71736e-11	8086	2644	9735	930.3	wgEncodeAwgTfbsSydhK562Gata2UcdUniPk.narrowPeak	ChIP K562 GATA-2	0.11444	1	3.78313e-16
NFIC.bed	jaspar_motifs	0.863754	1	6.14788e-13	238491	107659	1099404	999	E2F1.bed	jaspar_motifs	0.646536	1	1.30803e-13	8744	2445	9796	999	E120-H4K20me1.narrowPeak	HSMM_Skeletal_Muscle_Myoblasts	0.297934	1	8.72822e-16	3550	2707	47891	264.3	Tal1__Gata1.bed	jaspar_motifs	0.264775	1	6.31062e-16	2468	1218	15228	999	En1.bed	jaspar_motifs	0.132504	1	4.85209e-16	31504	14751	179666	999	Human_VCaP_AR_R1881-16hr_Chinnaiyan.bed	cistrome_cistrome VCaP AR	0.114298	1	2.46918e-12
Human_MCF-7_H3K4me1_No-treatment_Brown.bed	cistrome_epigenome MCF-7 H3K4me1	0.862035	1	2.30766e-12	6227	1552	2947	1203.7	wgEncodeAwgTfbsSydhImr90MafkIggrabUniPk.narrowPeak	ChIP IMR90 MafK_(ab50322)	0.645192	1	7.99469e-14	3968	2337	40785	246	Tcfcp2l1.bed	jaspar_motifs	0.297715	1	3.13537e-16	4724	1940	10790	999	NFE2L1__MafG.bed	jaspar_motifs	0.26472	1	2.35637e-16	131841	67256	937414	999	E002-H3K9me3.narrowPeak	ES-WA7_Cell_Line	0.132388	1	3.13062e-14	860	770	304858	151.4	Helas3_T.bed	Transcribed Segments	0.114243	1	6.16276e-17
GSM614004_TAL1.bed	Proerythroblasts were derived from mobilised CD34+ cells isolated from the healthly peripheral blood	0.861888	1	1.44776e-12	1069	578	4798	400	E122-H3K4me1.narrowPeak	HUVEC_Umbilical_Vein_Endothelial_Cells	0.644269	1	1.67088e-14	64426	32143	142277	819.1	ZEB1.bed	jaspar_motifs	0.297617	1	3.23149e-16	240786	106823	999372	999	Huvec_CTCF.bed	CTCF Segments	0.264186	1	9.9154e-17	9049	5891	56463	509.4	E003-H2BK12ac.narrowPeak	H1_Cell_Line	0.132387	1	2.66725e-16	17042	12517	175406	158.5	wgEncodeAwgTfbsHaibA549GrPcr1xDex50nmUniPk.narrowPeak	ChIP A549 GR	0.114179	1	2.10072e-12
GSM749524_EP300.bed	Acute promyelocytic leukaemia (APL) M3-subtype cell line from the bone marrow of a 23-year-old woman in second relapse.	0.861034	1	2.34207e-11	6580	2275	8949	400	E007-DNase.macs2.narrowPeak	H1_Derived_Neuronal_Progenitor_Cultured_Cells	0.644028	1	6.57227e-14	147072	46456	408460	152.6	E046-H3K4me1.narrowPeak	CD56_Primary_Cells	0.297472	1	3.69696e-16	110795	41415	167778	689.3	E017-H2BK12ac.narrowPeak	IMR90_Cell_Line	0.264081	1	1.62976e-16	31800	21320	250249	310.2	Myf.bed	jaspar_motifs	0.132334	1	2.72308e-16	23897	9851	52022	998.9	E063-H3K4me1.narrowPeak	Adipose_Nuclei	0.114112	1	3.48532e-16
E051-H3K4me1.narrowPeak	Mobilized_CD34_Primary_Cells_Male	0.860453	1	8.81564e-13	122668	46800	222976	700.2	Huvec_CTCF.bed	CTCF Segments	0.643885	1	2.51997e-14	9049	5891	56463	509.4	wgEncodeAwgTfbsHaibHepg2Foxa2sc6554V0416101UniPk.narrowPeak	ChIP HepG2 FOXA2_(SC-6554)	0.297392	1	5.98162e-14	7104	3734	40987	247.1	E111-H3K4me3.narrowPeak	Stomach_Smooth_Muscle	0.263991	1	2.21354e-16	161884	31322	90969	753.4	Human_MCF-7_H3K4me2_EtOH-6hr_Barton.bed	cistrome_epigenome MCF-7 H3K4me2	0.132282	1	2.17215e-16	13060	5292	36758	961.6	CREB1.bed	jaspar_motifs	0.11391	1	2.61207e-16
REL.bed	jaspar_motifs	0.860401	1	6.52583e-13	33283	13541	92473	999	E063-H3K4me1.narrowPeak	Adipose_Nuclei	0.6434	1	2.90731e-14	131532	52422	260722	649.9	FOXC1.bed	jaspar_motifs	0.297346	1	3.80156e-16	288957	136843	1942156	999	TAL1__TCF3.bed	jaspar_motifs	0.263951	1	2.84272e-16	6212	3439	42820	999	GSM651553_BRG1.bed	CD36+ erythroid progenitor cells were derived from mobilised CD34+ cells isolated from the healthly peripheral blood.	0.132136	1	1.16412e-15	1229	706	7684	400	E054-H3K9me3.narrowPeak	Neurosphere_Cultured_Cells_Ganglionic_Eminence_Derived	0.11386	1	4.55845e-11
E009-H3K9me3.narrowPeak	H9_Derived_Neuronal_Progenitor_Cultured_Cells	0.85958	1	2.75769e-13	8062	4812	190181	358.8	wgEncodeAwgTfbsSydhHuvecCjunUniPk.narrowPeak	ChIP HUVEC c-Jun	0.643232	1	1.01922e-13	5315	2942	29522	275.3	ETS1.bed	jaspar_motifs	0.2972	1	3.45228e-16	341009	156888	1998901	999	E036-H3K4me1.narrowPeak	CD34_Cultured_Cells	0.263853	1	2.30897e-16	96063	41508	232778	514.7	E107-H3K4me1.narrowPeak	Skeletal_Muscle_Male	0.132092	1	5.38404e-16	82379	42137	238000	489.9	wgEncodeAwgTfbsSydhH1hescRad21IggrabUniPk.narrowPeak	ChIP H1-hESC Rad21	0.113571	1	1.6978e-17
FOXC1.bed	jaspar_motifs	0.857861	1	5.99662e-13	288957	136843	1942156	999	wgEncodeAwgTfbsSydhHepg2Tcf7l2UcdUniPk.narrowPeak	ChIP HepG2 TCF7L2	0.642976	1	1.40916e-13	620	337	2742	603	Spz1.bed	jaspar_motifs	0.296778	1	4.66692e-16	2687	1226	10342	999	BRCA1.bed	jaspar_motifs	0.26383	1	1.8417e-16	194951	87851	949915	999	MZF1_5-13.bed	jaspar_motifs	0.131978	1	2.55866e-16	52634	21627	146780	999	E077-H3K9me3.narrowPeak	Duodenum_Mucosa	0.113541	1	1.81964e-10
E053-H3K9me3.narrowPeak	Neurosphere_Cultured_Cells_Cortex_Derived	0.857854	1	3.4196e-13	5203	2944	206695	329.9	E125-H3K4me2.narrowPeak	NH-A_Astrocytes	0.640557	1	3.92126e-14	173178	37388	125847	901.8	Human_MCF-7_H3K4me1_No-treatment_Brown.bed	cistrome_epigenome MCF-7 H3K4me1	0.296735	1	7.98651e-16	6227	1552	2947	1203.7	REL.bed	jaspar_motifs	0.263746	1	2.08497e-16	33283	13541	92473	999	Human_LnCaP_H3K9me3_EtOH-16hr_Chinnaiyan.bed	cistrome_epigenome LnCaP H3K9me3	0.131924	1	2.0892e-13	374	128	2658	1842	wgEncodeAwgTfbsHaibK562Gata2sc267Pcr1xUniPk.narrowPeak	ChIP K562 GATA2_(SC-267)	0.113476	1	3.09934e-16
GSM651545_TAL1.bed	CD36+ erythroid progenitor cells were derived from mobilised CD34+ cells isolated from the healthly peripheral blood transduced with a small hairpin RNA targeting the luciferase gene (shLuc).	0.857561	1	2.02811e-12	3935	1951	17832	400	E007-H3K14ac.narrowPeak	H1_Derived_Neuronal_Progenitor_Cultured_Cells	0.640262	1	3.00197e-13	37497	24362	184207	185.9	wgEncodeAwgTfbsSydhK562CjunIfna6hUniPk.narrowPeak	ChIP K562 c-Jun	0.29673	1	9.16706e-15	2140	1009	5218	303	Human_MCF-7_ESR1_E2-45min_Weisz.bed	cistrome_cistrome MCF-7 ESR1	0.263512	1	2.76866e-12	4104	1471	5279	729.7	E003-H2AK5ac.narrowPeak	H1_Cell_Line	0.131668	1	2.20288e-16	5617	4533	102280	145.1	GSM1466007_EP300.bed	Kasumi-1 (AML FAB M2) with t(8;21) translocation and RUNX1/ETO siRNA derived from the DSMZ.	0.113468	1	3.18732e-10
BRCA1.bed	jaspar_motifs	0.857407	1	5.90118e-13	194951	87851	949915	999	E006-H2AK5ac.narrowPeak	H1_Derived_Mesenchymal_Stem_Cells	0.639984	1	4.71094e-14	12889	9863	168829	213.5	E003-H2AK5ac.narrowPeak	H1_Cell_Line	0.296705	1	3.27873e-16	5617	4533	102280	145.1	Spz1.bed	jaspar_motifs	0.263417	1	2.48558e-16	2687	1226	10342	999	E022-H3K4me1.narrowPeak	iPS_DF_19.11_Cell_Line	0.131629	1	4.22555e-16	94605	53090	324422	245.5	E008-H3K9me3.narrowPeak	H9_Cell_Line	0.113464	1	1.87117e-14
YY1.bed	jaspar_motifs	0.856306	1	5.98087e-13	281508	131918	1609723	999	wgEncodeAwgTfbsHaibH1hescPou5f1sc9081V0416102UniPk.narrowPeak	ChIP H1-hESC POU5F1_(SC-9081)	0.638837	1	1.08435e-13	842	441	3996	214.1	wgEncodeAwgTfbsHaibHepg2Tcf12Pcr1xUniPk.narrowPeak	ChIP HepG2 TCF12	0.296594	1	6.36968e-14	711	335	2060	243.6	E108-H3K4me1.narrowPeak	Skeletal_Muscle_Female	0.263348	1	1.69818e-16	119685	53053	272216	586.9	Human_NB4-cells_RXR_No-treatment-Antibody-RXR-_sc774_Stunnenberg.bed	cistrome_cistrome NB4 cells RXR	0.131445	1	4.40272e-13	589	326	5222	225.3	Human_VCaP_H3K27me3_EtOH-16hr_Chinnaiyan.bed	cistrome_epigenome VCaP H3K27me3	0.113366	1	7.94006e-14
ZNF354C.bed	jaspar_motifs	0.855578	1	5.90118e-13	237298	107153	1090639	999	ELK1.bed	jaspar_motifs	0.638459	1	1.98517e-13	45527	13567	50097	998.9	GATA2.bed	jaspar_motifs	0.296021	1	3.42384e-16	346184	160873	2212293	999	E071-H3K4me3.narrowPeak	Brain_Hippocampus_Middle	0.263285	1	2.09838e-16	162854	30099	77102	888.7	GSM1278241_TAL1.bed	Proerythroblasts derived from CD34+ bone marrow cells isolated from heathly donors.	0.131428	1	8.20498e-16	4072	1957	17998	400	E056-H3K4me1.narrowPeak	Penis_Foreskin_Fibroblast_Primary_Cells_skin02	0.113233	1	2.30125e-16
wgEncodeAwgTfbsUchicagoK562Egata2UniPk.narrowPeak	ChIP K562 eGFP-GATA2	0.855558	1	2.43297e-12	3681	1708	11478	533.3	E007-H4K8ac.narrowPeak	H1_Derived_Neuronal_Progenitor_Cultured_Cells	0.637394	1	1.88372e-13	27572	18515	223512	174.6	E058-H3K27me3.narrowPeak	Penis_Foreskin_Keratinocyte_Primary_Cells_skin03	0.295199	1	2.65705e-16	78551	24188	199828	435.4	E126-H4K20me1.narrowPeak	NHDF-Ad_Adult_Dermal_Fibroblasts	0.262878	1	1.28426e-16	19355	11480	91092	443	genomicSuperDups.bed	UCSC Genomic superdups	0.131423	1	2.44529e-14	13652	11378	49852	12951.2	wgEncodeAwgTfbsSydhHelas3CjunIggrabUniPk.narrowPeak	ChIP HeLa-S3 c-Jun	0.113207	1	1.0424e-10
E056-H3K4me1.narrowPeak	Penis_Foreskin_Fibroblast_Primary_Cells_skin02	0.855356	1	8.67641e-13	127621	56596	303644	438.2	E009-H2A.Z.narrowPeak	H9_Derived_Neuronal_Progenitor_Cultured_Cells	0.633972	1	1.05333e-13	146822	35436	158512	542.9	wgEncodeAwgTfbsSydhMcf10aesStat3TamUniPk.narrowPeak	ChIP MCF10A-Er-Src STAT3	0.295099	1	1.04826e-14	10756	5032	44488	280.3	E006-H2AK5ac.narrowPeak	H1_Derived_Mesenchymal_Stem_Cells	0.262611	1	2.08953e-16	12889	9863	168829	213.5	Human_MCF-7_H3K4me2_E2-6hr_Barton.bed	cistrome_epigenome MCF-7 H3K4me2	0.131159	1	2.45749e-16	14273	5844	54204	893	Klf4.bed	jaspar_motifs	0.112948	1	1.24005e-16
E041-H3K4me1.narrowPeak	CD4+_CD25-_IL17-_PMA-Ionomycin_stimulated_MACS_purified_Th_Primary_Cells	0.85504	1	8.22716e-13	104235	37749	159193	1052.8	Human_MCF-7_ESR1_EtOH-45min_Liu.bed	cistrome_cistrome MCF-7 ESR1	0.633541	1	2.02245e-12	867	425	3275	957.9	Human_MCF-7_c-Fos_DMSO-45min-3hr_Liu.bed	cistrome_cistrome MCF-7 c-Fos	0.295005	1	6.24309e-15	360	161	1011	1228.2	E042-H3K4me1.narrowPeak	CD4+_CD25-_IL17+_PMA-Ionomcyin_stimulated_Th17_Primary_Cells	0.262529	1	2.10625e-16	82128	35465	160756	718.6	Human_MCF-7_H3K9me3_E2-3hr_Liu.bed	cistrome_epigenome MCF-7 H3K9me3	0.131021	1	1.02164e-15	4952	1982	47295	721.6	Human_LnCaP_AR_DHT-4hr_Brown.bed	cistrome_cistrome LnCaP AR	0.112882	1	9.99206e-12
Pax2.bed	jaspar_motifs	0.854488	1	5.85174e-13	118453	53709	541278	999	GSM610337_FOSB.bed	Adult chronic myeloid leukaemia (at blast crisis) cell line carrying t(9;22) translocation (BCR-ABL); treated with TPA to induce megakaryotic differentiation.	0.633144	1	1.13384e-13	7866	3946	23879	400.3	wgEncodeAwgTfbsSydhGm12878Ebf1sc137065UniPk.narrowPeak	ChIP GM12878 EBF1_(SC-137065)	0.294978	1	4.0192e-15	9345	4971	33404	303.9	EBF1.bed	jaspar_motifs	0.262524	1	1.99316e-16	40965	17214	100321	999	GSM467648_GATA2.bed	Human K562 erythroleukemia cells (ATCC # CCL-243) were cultured in RPMI medium 1640 supplemented with 10% heat inactivated FBS and antibiotic-antimycotic solution (Invitrogen; 15240-104) in a 36-38 degrees C; 5-10% CO2. ChIP samples were prepared using 10e8 K562 cells per condition.	0.131014	1	1.90897e-15	3091	1420	8819	400	E047-H3K9me3.narrowPeak	CD8_Naive_Primary_Cells	0.112877	1	4.05159e-13
E042-H3K4me1.narrowPeak	CD4+_CD25-_IL17+_PMA-Ionomcyin_stimulated_Th17_Primary_Cells	0.854001	1	9.42263e-13	82128	35465	160756	718.6	E126-H4K20me1.narrowPeak	NHDF-Ad_Adult_Dermal_Fibroblasts	0.632556	1	3.07565e-14	19355	11480	91092	443	Human_MCF-7_H3K4me2_EtOH-6hr_Barton.bed	cistrome_epigenome MCF-7 H3K4me2	0.294627	1	2.20379e-16	13060	5292	36758	961.6	E021-DNase.macs2.narrowPeak	iPS_DF_6.9_Cell_Line	0.262217	1	1.98234e-16	132276	58984	691347	110.6	E121-H4K20me1.narrowPeak	HSMMtube_Skeletal_Muscle_Myotubes_Derived_from_HSMM	0.130979	1	1.57524e-15	6973	5445	116908	352.3	PLAG1.bed	jaspar_motifs	0.112811	1	2.48543e-16
Spz1.bed	jaspar_motifs	0.853764	1	6.98908e-13	2687	1226	10342	999	K562_E.bed	Enhancers Segments	0.63219	1	1.30196e-14	13473	7570	44355	458.4	E126-H4K20me1.narrowPeak	NHDF-Ad_Adult_Dermal_Fibroblasts	0.294622	1	1.99603e-16	19355	11480	91092	443	E005-H3K23ac.narrowPeak	H1_BMP4_Derived_Trophoblast_Cultured_Cells	0.262097	1	1.92871e-16	685	557	26230	138	wgEncodeAwgTfbsHaibGm12878Cebpbsc150V0422111UniPk.narrowPeak	ChIP GM12878 CEBPB_(SC-150)	0.1308	1	6.14211e-13	4695	1508	5785	496.1	E066-H3K4me1.narrowPeak	Adult_Liver	0.112757	1	4.85286e-16
En1.bed	jaspar_motifs	0.852699	1	5.97805e-13	31504	14751	179666	999	E127-H3K9me1.narrowPeak	NHEK-Epidermal_Keratinocytes	0.632056	1	1.76419e-14	3258	2737	49792	216.2	Zfp423.bed	jaspar_motifs	0.294476	1	2.86572e-16	6757	2711	10784	999	FOXC1.bed	jaspar_motifs	0.261947	1	1.88841e-16	288957	136843	1942156	999	E111-H3K4me1.narrowPeak	Stomach_Smooth_Muscle	0.130753	1	6.04298e-16	85371	42435	225429	432.1	E057-H3K27me3.narrowPeak	Penis_Foreskin_Keratinocyte_Primary_Cells_skin02	0.112681	1	8.37212e-15
ETS1.bed	jaspar_motifs	0.852684	1	5.83439e-13	341009	156888	1998901	999	E008-H2BK20ac.narrowPeak	H9_Cell_Line	0.631989	1	1.03134e-13	15718	9834	115394	203.3	INSM1.bed	jaspar_motifs	0.294402	1	2.54808e-16	5295	1993	8923	999	E003-H4K20me1.narrowPeak	H1_Cell_Line	0.261806	1	1.448e-16	15043	12087	266490	145.4	wgEncodeAwgTfbsHaibK562Gata2sc267Pcr1xUniPk.narrowPeak	ChIP K562 GATA2_(SC-267)	0.130725	1	1.16895e-15	3320	1833	19320	231	E075-H3K4me1.narrowPeak	Colonic_Mucosa	0.112646	1	1.00742e-15
E050-H3K9me3.narrowPeak	Mobilized_CD34_Primary_Cells_Female	0.852111	1	3.0081e-13	5981	3394	253527	317.8	Human_LnCaP_AR_R1881-16hr_Chinnaiyan.bed	cistrome_cistrome LnCaP AR	0.631856	1	5.38996e-13	2673	1714	41186	345.3	E124-H3K4me1.narrowPeak	Monocytes-CD14+_RO01746	0.294363	1	4.34748e-16	115407	37146	127405	1335.4	ZNF354C.bed	jaspar_motifs	0.261803	1	1.89473e-16	237298	107153	1090639	999	E001-H3K9me3.narrowPeak	ES-I3_Cell_Line	0.130681	1	5.16419e-15	1787	1314	176553	334.3	E123-H3K36me3.narrowPeak	K562_Leukemia	0.112579	1	3.08465e-17
E045-H3K4me1.narrowPeak	CD4+_CD25int_CD127+_Tmem_Primary_Cells	0.852062	1	1.05598e-12	70625	30533	132617	570.9	E004-H2AK5ac.narrowPeak	H1_BMP4_Derived_Mesendoderm_Cultured_Cells	0.631791	1	1.07145e-13	2654	2096	52932	189.7	Myf.bed	jaspar_motifs	0.294004	1	2.4847e-16	23897	9851	52022	998.9	E058-H3K27me3.narrowPeak	Penis_Foreskin_Keratinocyte_Primary_Cells_skin03	0.261781	1	3.09396e-16	78551	24188	199828	435.4	E017-H2BK15ac.narrowPeak	IMR90_Cell_Line	0.130612	1	3.01079e-16	21518	15226	218402	237.4	wgEncodeAwgTfbsSydhImr90MafkIggrabUniPk.narrowPeak	ChIP IMR90 MafK_(ab50322)	0.11256	1	3.11641e-14
E057-H3K27me3.narrowPeak	Penis_Foreskin_Keratinocyte_Primary_Cells_skin02	0.851634	1	5.99259e-13	62517	20226	98301	418.3	E056-H3K4me1.narrowPeak	Penis_Foreskin_Fibroblast_Primary_Cells_skin02	0.631284	1	3.58464e-14	127621	56596	303644	438.2	Human_MCF-7_H3K4me2_E2-6hr_Barton.bed	cistrome_epigenome MCF-7 H3K4me2	0.293826	1	2.48875e-16	14273	5844	54204	893	E039-H3K4me1.narrowPeak	CD4+_CD25-_CD45RA+_Naive_Primary_Cells	0.261603	1	2.00188e-16	87476	36398	159065	818.3	wgEncodeAwgTfbsSydhHepg2Mafkab50322IggrabUniPk.narrowPeak	ChIP HepG2 MafK_(ab50322)	0.130598	1	4.48977e-16	3108	1786	61936	224.8	E007-H2BK12ac.narrowPeak	H1_Derived_Neuronal_Progenitor_Cultured_Cells	0.112554	1	7.21233e-16
Mafb.bed	jaspar_motifs	0.851441	1	6.0343e-13	144691	63062	506602	999	wgEncodeAwgTfbsHaibA549GrPcr1xDex50nmUniPk.narrowPeak	ChIP A549 GR	0.631253	1	6.98382e-14	4537	2760	23319	276.6	wgEncodeAwgTfbsSydhK562CjunIfng30UniPk.narrowPeak	ChIP K562 c-Jun	0.293647	1	7.09786e-15	3383	1450	8585	306.6	E032-H3K4me1.narrowPeak	CD19_Primary_Cells_Peripheral_UW	0.261414	1	1.92871e-16	103314	39878	167617	824.7	E101-H3K4me1.narrowPeak	Rectal_Mucosa.Donor_29	0.130574	1	7.39825e-16	60052	33410	208728	364.1	laminB1.bed	UCSC LaminBq	0.112535	1	3.12758e-16
GSM610330_RUNX1.bed	Infantile acute megakaryoblastic leukaemia (AML M7) cell line with Trisomy 21.	0.851061	1	2.31533e-11	3336	1292	6854	400	wgEncodeAwgTfbsSydhMcf10aesCfosTamHvdUniPk.narrowPeak	ChIP MCF10A-Er-Src c-Fos	0.629805	1	1.41141e-13	8710	4628	70458	219	E107-H3K9me3.narrowPeak	Skeletal_Muscle_Male	0.293428	1	2.24852e-14	3867	2542	110622	227.3	E029-H3K4me1.narrowPeak	CD14_Primary_Cells	0.261363	1	2.08953e-16	83884	34823	142027	948.6	Myb.bed	jaspar_motifs	0.130366	1	2.80713e-16	63651	26045	218749	999	E008-H4K20me1.narrowPeak	H9_Cell_Line	0.112492	1	7.51767e-17
GSM1501164_LMO2.bed	Kasumi-1 (AML FAB M2) with t(8;21) translocation and mismatch siRNA derived from the DSMZ.	0.851053	1	2.88377e-11	8134	3092	11100	400	RREB1.bed	jaspar_motifs	0.629691	1	6.01495e-14	268	112	510	999	E061-H3K9me3.narrowPeak	Penis_Foreskin_Melanocyte_Primary_Cells_skin03	0.293205	1	4.47888e-14	14074	7510	269877	272.6	Esrrb.bed	jaspar_motifs	0.261271	1	3.13815e-16	9757	4692	44521	999	wgEncodeAwgTfbsHaibH1hescBcl11aPcr1xUniPk.narrowPeak	ChIP H1-hESC BCL11A	0.13035	1	2.63721e-14	347	229	2518	179.6	E004-H3K79me1.narrowPeak	H1_BMP4_Derived_Mesendoderm_Cultured_Cells	0.112439	1	8.18179e-17
TLX1__NFIC.bed	jaspar_motifs	0.850642	1	7.18967e-13	446	206	1808	999	Human_MCF-7_H3K4me1_E2-3hr_Liu.bed	cistrome_epigenome MCF-7 H3K4me1	0.626991	1	2.80954e-14	87339	28496	95603	647.9	E051-H3K4me3.narrowPeak	Mobilized_CD34_Primary_Cells_Male	0.293179	1	5.47399e-16	156117	28374	94048	742.2	ETS1.bed	jaspar_motifs	0.261142	1	1.84004e-16	341009	156888	1998901	999	USF1.bed	jaspar_motifs	0.130308	1	2.93525e-16	61495	23867	125335	999	E053-H3K9me3.narrowPeak	Neurosphere_Cultured_Cells_Cortex_Derived	0.112421	1	1.98001e-11
E054-H3K9me3.narrowPeak	Neurosphere_Cultured_Cells_Ganglionic_Eminence_Derived	0.850504	1	3.86077e-13	3532	2077	152197	303.9	GSM722401_TCFL72.bed	Mobilised CD34+ cells isolated from the healthly peripheral blood were expanded for 6 days before stimulation for 2hrs with BIO (GSK3 inhibitor IX)	0.626618	1	1.36943e-13	2188	889	3738	400	wgEncodeAwgTfbsHaibHepg2Tead4sc101184V0422111UniPk.narrowPeak	ChIP HepG2 TEAD4_(SC-101184)	0.292733	1	1.36692e-14	6341	2584	15157	386.4	YY1.bed	jaspar_motifs	0.261032	1	2.03095e-16	281508	131918	1609723	999	Arnt.bed	jaspar_motifs	0.130292	1	2.93525e-16	61452	23848	125208	999	wgEncodeAwgTfbsSydhH1hescMafkIggrabUniPk.narrowPeak	ChIP H1-hESC MafK_(ab50322)	0.112421	1	1.34744e-16
wgEncodeAwgTfbsSydhMcf10aesStat3Etoh01bUniPk.narrowPeak	ChIP MCF10A-Er-Src STAT3	0.850497	1	3.32783e-12	8370	4347	45105	259.4	E008-DNase.macs2.narrowPeak	H9_Cell_Line	0.624903	1	5.6382e-14	146056	44868	244359	269.4	TFAP2A.bed	jaspar_motifs	0.292554	1	2.64158e-16	284567	113838	671116	999	NR4A2.bed	jaspar_motifs	0.261002	1	2.371e-16	50209	23945	234267	999	MAX.bed	jaspar_motifs	0.130029	1	3.12607e-16	34229	13232	67684	999	E038-H3K4me1.narrowPeak	CD4_Naive_Primary_Cells	0.11242	1	5.88575e-16
E039-H3K4me1.narrowPeak	CD4+_CD25-_CD45RA+_Naive_Primary_Cells	0.850221	1	8.97276e-13	87476	36398	159065	818.3	Gm12878_E.bed	Enhancers Segments	0.62347	1	1.45192e-14	17123	8366	51747	595	GSM651553_BRG1.bed	CD36+ erythroid progenitor cells were derived from mobilised CD34+ cells isolated from the healthly peripheral blood.	0.292384	1	9.08396e-16	1229	706	7684	400	MZF1_1-4.bed	jaspar_motifs	0.260498	1	1.75636e-16	271691	115387	923762	999	E102-H3K4me1.narrowPeak	Rectal_Mucosa.Donor_31	0.129898	1	5.91761e-16	67193	36800	236074	410.7	GSM610337_FOSB.bed	Adult chronic myeloid leukaemia (at blast crisis) cell line carrying t(9;22) translocation (BCR-ABL); treated with TPA to induce megakaryotic differentiation.	0.112417	1	2.32986e-13
GATA2.bed	jaspar_motifs	0.850122	1	5.76038e-13	346184	160873	2212293	999	E021-DNase.macs2.narrowPeak	iPS_DF_6.9_Cell_Line	0.620983	1	6.28216e-14	132276	58984	691347	110.6	Myb.bed	jaspar_motifs	0.292143	1	2.75188e-16	63651	26045	218749	999	Human_MCF-7_H3K9me3_E2-3hr_Liu.bed	cistrome_epigenome MCF-7 H3K9me3	0.260129	1	3.18075e-15	4952	1982	47295	721.6	RREB1.bed	jaspar_motifs	0.129881	1	1.00357e-14	268	112	510	999	Huvec_T.bed	Transcribed Segments	0.11239	1	5.1741e-17
Human_U2OS-cells_ESR2_E2-18hr_Leitman.bed	cistrome_cistrome U2OS cells ESR2	0.84998	1	1.94989e-12	5298	3158	26733	284.2	E003-H4K20me1.narrowPeak	H1_Cell_Line	0.620773	1	4.76421e-14	15043	12087	266490	145.4	En1.bed	jaspar_motifs	0.291985	1	3.77452e-16	31504	14751	179666	999	GATA2.bed	jaspar_motifs	0.260105	1	1.84141e-16	346184	160873	2212293	999	TFAP2A.bed	jaspar_motifs	0.129714	1	2.66595e-16	284567	113838	671116	999	wgEncodeAwgTfbsSydhK562CjunIfng6hUniPk.narrowPeak	ChIP K562 c-Jun	0.112351	1	1.25671e-12
Zfp423.bed	jaspar_motifs	0.849352	1	7.39645e-13	6757	2711	10784	999	E007-H3K18ac.narrowPeak	H1_Derived_Neuronal_Progenitor_Cultured_Cells	0.619963	1	1.39162e-13	87686	45150	252687	214.1	E055-DNase.macs2.narrowPeak	Penis_Foreskin_Fibroblast_Primary_Cells_skin01	0.291923	1	4.58316e-16	131866	49437	447741	185.2	Pax2.bed	jaspar_motifs	0.260079	1	2.11913e-16	118453	53709	541278	999	wgEncodeAwgTfbsBroadK562Ezh239875UniPk.narrowPeak	ChIP K562 EZH2_(39875)	0.129614	1	8.58899e-15	1142	555	1680	410.1	wgEncodeAwgTfbsHaibH1hescBcl11aPcr1xUniPk.narrowPeak	ChIP H1-hESC BCL11A	0.11223	1	2.58316e-13
E032-H3K4me1.narrowPeak	CD19_Primary_Cells_Peripheral_UW	0.848075	1	8.49053e-13	103314	39878	167617	824.7	E003-DNase.macs2.narrowPeak	H1_Cell_Line	0.619652	1	5.95602e-14	136532	51733	339188	174.2	E109-H3K27ac.narrowPeak	Small_Intestine	0.291841	1	9.28015e-16	125575	36901	194782	441.5	RXRA__VDR.bed	jaspar_motifs	0.259818	1	2.45501e-16	327	131	992	999	wgEncodeAwgTfbsSydhHelas3JundIggrabUniPk.narrowPeak	ChIP HeLa-S3 JunD	0.129355	1	1.3382e-13	7305	3662	31633	293.4	E009-H3K9me3.narrowPeak	H9_Derived_Neuronal_Progenitor_Cultured_Cells	0.112194	1	2.35825e-15
E058-H3K27me3.narrowPeak	Penis_Foreskin_Keratinocyte_Primary_Cells_skin03	0.847999	1	5.45543e-13	78551	24188	199828	435.4	E075-H3K4me1.narrowPeak	Colonic_Mucosa	0.619478	1	2.08346e-14	83934	39674	196719	347.1	Human_LnCaP_H3K4me2_vehicle_Brown.bed	cistrome_epigenome LnCaP H3K4me2	0.291802	1	1.53917e-15	138839	27695	109675	1483	Human_MDA-MB-231-Cells_ESR1_E2-45min_Katzenellenbogen.bed	cistrome_cistrome MDA-MB-231 Cells ESR1	0.259677	1	1.0131e-14	3144	1798	11888	565.1	E063-H3K4me1.narrowPeak	Adipose_Nuclei	0.129291	1	3.35695e-16	131532	52422	260722	649.9	E112-H3K4me1.narrowPeak	Thymus	0.112171	1	1.64639e-15
E035-H3K4me1.narrowPeak	CD34_Primary_Cells	0.847211	1	1.24102e-12	67560	31625	126220	473.2	GSM1466006_EP300.bed	Kasumi-1 (AML FAB M2) with t(8;21) translocation and mismatch siRNA derived from the DSMZ.	0.618858	1	6.80655e-13	194	109	578	400	E101-H3K27ac.narrowPeak	Rectal_Mucosa.Donor_29	0.291747	1	8.42343e-16	131631	32134	137582	684.3	NF-kappaB.bed	jaspar_motifs	0.259648	1	2.19039e-16	16690	6756	40531	999	E040-H3K9me3.narrowPeak	CD4+_CD25-_CD45RO+_Memory_Primary_Cells	0.129289	1	8.62692e-15	1240	812	108267	336.4	E037-H3K4me1.narrowPeak	CD4_Memory_Primary_Cells	0.112167	1	5.15012e-16
E006-H2AK5ac.narrowPeak	H1_Derived_Mesenchymal_Stem_Cells	0.846599	1	8.32476e-13	12889	9863	168829	213.5	Human_T47D_H3K4me1_E2-45min-3hr_Liu.bed	cistrome_epigenome T47D H3K4me1	0.618628	1	1.24262e-14	19210	9005	35725	934.2	E007-H2BK15ac.narrowPeak	H1_Derived_Neuronal_Progenitor_Cultured_Cells	0.291696	1	3.15707e-16	19506	13285	91360	166.1	E123-H3K9me1.narrowPeak	K562_Leukemia	0.259317	1	1.31823e-16	3331	2412	22183	259.9	E061-H3K27me3.narrowPeak	Penis_Foreskin_Melanocyte_Primary_Cells_skin03	0.129127	1	7.61657e-16	70890	23898	303846	310.4	Human_MCF-7_RARG_CD437-1hr_White.bed	cistrome_cistrome MCF-7 RARG	0.11212	1	1.4385e-10
MZF1_5-13.bed	jaspar_motifs	0.846456	1	5.6156e-13	52634	21627	146780	999	wgEncodeAwgTfbsUchicagoK562EfosUniPk.narrowPeak	ChIP K562 eGFP-FOS	0.618585	1	1.23386e-13	2664	1579	10255	271.8	GSM1501167_SPI1.bed	Kasumi-1 (AML FAB M2) with t(8;21) translocation and RUNX1/ETO siRNA derived from the DSMZ.	0.291408	1	6.18936e-14	11512	3880	21283	400	E119-H4K20me1.narrowPeak	HMEC_Mammary_Epithelial	0.259181	1	2.28578e-16	2387	1667	17540	228.4	Human_MCF-7_ESR1_E2-6hr_Jin.bed	cistrome_cistrome MCF-7 ESR1	0.129052	1	5.33895e-07	190	126	1749	251.7	GSM1124063_FOXA2.bed	Day 5 of in vitro differentiation with FGF2; BMP4 and B27	0.11208	1	4.15884e-14
PPARG__RXRA.bed	jaspar_motifs	0.846388	1	1.01986e-12	1637	670	4125	999	Egr1.bed	jaspar_motifs	0.618208	1	9.25056e-14	10446	2950	6312	999	E127-H3K4me2.narrowPeak	NHEK-Epidermal_Keratinocytes	0.291398	1	4.77472e-16	145901	37540	129570	806.7	Human_T47D_ESR1_EtOH-45min_Liu.bed	cistrome_cistrome T47D ESR1	0.259133	1	3.15514e-14	537	291	3032	812.1	E123-H3K9me1.narrowPeak	K562_Leukemia	0.128899	1	4.09608e-16	3331	2412	22183	259.9	E002-H3K9me3.narrowPeak	ES-WA7_Cell_Line	0.112057	1	3.83298e-13
coriellDelDup.bed	UCSC coriellDelDup table	0.846009	1	5.85759e-13	261520	732	864	1.79272e+07	Gm12878_CTCF.bed	CTCF Segments	0.618012	1	1.86402e-14	10485	6459	59152	463.7	wgEncodeAwgTfbsHaibT47dP300V0416102Dm002p1hUniPk.narrowPeak	ChIP T-47D p300	0.291239	1	8.05647e-12	7905	2870	13972	321.8	wgEncodeAwgTfbsSydhImr90MafkIggrabUniPk.narrowPeak	ChIP IMR90 MafK_(ab50322)	0.259128	1	9.97888e-16	3968	2337	40785	246	GSM610330_RUNX1.bed	Infantile acute megakaryoblastic leukaemia (AML M7) cell line with Trisomy 21.	0.128622	1	1.74419e-12	3336	1292	6854	400	Arnt__Ahr.bed	jaspar_motifs	0.112008	1	2.33087e-16
GSM908055_TAL1.bed	Proerythroblasts were derived from CD34+ adult bone marrow cells isolated from healthly donors.	0.845985	1	6.7129e-13	262	145	1137	400	E051-H3K4me1.narrowPeak	Mobilized_CD34_Primary_Cells_Male	0.616528	1	2.56618e-14	122668	46800	222976	700.2	wgEncodeAwgTfbsSydhImr90CebpbIggrabUniPk.narrowPeak	ChIP IMR90 CEBPB	0.291192	1	3.82588e-15	10059	5443	70441	229.3	Myb.bed	jaspar_motifs	0.258718	1	1.55223e-16	63651	26045	218749	999	wgEncodeAwgTfbsSydhGm12878Ebf1sc137065UniPk.narrowPeak	ChIP GM12878 EBF1_(SC-137065)	0.128398	1	6.37888e-15	9345	4971	33404	303.9	E124-H4K20me1.narrowPeak	Monocytes-CD14+_RO01746	0.111971	1	2.52064e-17
E128-H3K9me3.narrowPeak	NHLF_Lung_Fibroblasts	0.845685	1	1.13127e-12	579	442	16125	183.5	wgEncodeAwgTfbsSydhHuvecCfosUcdUniPk.narrowPeak	ChIP HUVEC c-Fos	0.616385	1	7.45423e-14	11336	5662	46722	373.1	SRF.bed	jaspar_motifs	0.291178	1	6.31109e-16	387	170	1954	999	wgEncodeAwgTfbsSydhMcf10aesStat3Etoh01cUniPk.narrowPeak	ChIP MCF10A-Er-Src STAT3	0.258466	1	2.82852e-15	8412	4280	41350	263.5	Zfp423.bed	jaspar_motifs	0.128294	1	4.9233e-16	6757	2711	10784	999	wgEncodeAwgTfbsSydhMcf7Znf217UcdUniPk.narrowPeak	ChIP MCF-7 ZNF217	0.111776	1	1.35652e-06
E017-H2BK15ac.narrowPeak	IMR90_Cell_Line	0.84565	1	9.37069e-13	21518	15226	218402	237.4	GSM722397_SMAD1.bed	Proerythroblasts were derived from mobilised CD34+ cells isolated from the healthly peripheral blood and stimulated for 2hrs with rhBMP4.	0.616267	1	6.83193e-14	166	102	1035	400	E004-H2AK5ac.narrowPeak	H1_BMP4_Derived_Mesendoderm_Cultured_Cells	0.291052	1	5.89179e-16	2654	2096	52932	189.7	ZEB1.bed	jaspar_motifs	0.25827	1	1.87285e-16	240786	106823	999372	999	GSM749524_EP300.bed	Acute promyelocytic leukaemia (APL) M3-subtype cell line from the bone marrow of a 23-year-old woman in second relapse.	0.128179	1	6.24374e-13	6580	2275	8949	400	E110-H3K9me3.narrowPeak	Stomach_Mucosa	0.111772	1	2.72059e-11
NR2F1.bed	jaspar_motifs	0.845598	1	6.38557e-13	1261	582	5673	999	E108-H3K4me1.narrowPeak	Skeletal_Muscle_Female	0.613335	1	2.59151e-14	119685	53053	272216	586.9	wgEncodeAwgTfbsSydhH1hescMafkIggrabUniPk.narrowPeak	ChIP H1-hESC MafK_(ab50322)	0.290983	1	4.00038e-16	2307	1244	11421	280.9	E015-H3K4me3.narrowPeak	HUES6_Cell_Line	0.258085	1	1.99316e-16	164121	28260	70722	899	wgEncodeAwgTfbsSydhK562Gata2UcdUniPk.narrowPeak	ChIP K562 GATA-2	0.128019	1	1.52281e-15	2935	1483	10645	292	E108-H3K4me1.narrowPeak	Skeletal_Muscle_Female	0.11174	1	2.33087e-16
MZF1_1-4.bed	jaspar_motifs	0.844084	1	5.63419e-13	271691	115387	923762	999	E007-H2BK120ac.narrowPeak	H1_Derived_Neuronal_Progenitor_Cultured_Cells	0.611534	1	1.40601e-13	17117	11871	114993	152.4	wgEncodeAwgTfbsSydhHelas3CfosUniPk.narrowPeak	ChIP HeLa-S3 c-Fos	0.290823	1	6.77866e-14	3606	1502	9325	246.1	Myf.bed	jaspar_motifs	0.258085	1	1.8646e-16	23897	9851	52022	998.9	E048-H3K4me1.narrowPeak	CD8_Memory_Primary_Cells	0.12776	1	8.48771e-16	52866	27040	144692	715	wgEncodeAwgTfbsBroadH1hescCtcfUniPk.narrowPeak	ChIP H1-hESC CTCF	0.111656	1	1.73995e-17
Human_MCF-7_ESR1_No-treatment_Odom.bed	cistrome_cistrome MCF-7 ESR1	0.843911	1	1.35333e-10	14380	5550	29095	401.8	E101-H3K4me1.narrowPeak	Rectal_Mucosa.Donor_29	0.610517	1	1.19277e-14	60052	33410	208728	364.1	E007-H2AK5ac.narrowPeak	H1_Derived_Neuronal_Progenitor_Cultured_Cells	0.290541	1	2.54808e-16	18364	13251	115306	155.4	E045-H3K4me1.narrowPeak	CD4+_CD25int_CD127+_Tmem_Primary_Cells	0.258044	1	2.44768e-16	70625	30533	132617	570.9	wgEncodeAwgTfbsSydhMcf7Znf217UcdUniPk.narrowPeak	ChIP MCF-7 ZNF217	0.127613	1	1.5973e-06	2284	1263	9927	567.7	E003-H2BK12ac.narrowPeak	H1_Cell_Line	0.111583	1	7.25765e-16
GSM785502_CEBPbeta.bed	Macrophages were derived from peripheral blood monocytes by incubation with human pooled AB-group serum on Teflon foils for up to 7 days.	0.8429	1	4.05661e-12	8409	3923	35156	400	E123-H3K9me3.narrowPeak	K562_Leukemia	0.610246	1	2.5171e-14	616	405	22127	183.2	E071-H3K9me3.narrowPeak	Brain_Hippocampus_Middle	0.290525	1	1.8576e-14	2490	1417	136353	422.5	Human_MCF-7_H3K4me2_EtOH-6hr_Barton.bed	cistrome_epigenome MCF-7 H3K4me2	0.257967	1	1.40102e-16	13060	5292	36758	961.6	E087-H3K9me3.narrowPeak	Pancreatic_Islets	0.127483	1	1.6885e-12	557	369	39484	236.8	wgEncodeAwgTfbsSydhK562Pol2s2UniPk.narrowPeak	ChIP K562 Pol2(phosphoS2)	0.111507	1	1.03327e-16
Tcfcp2l1.bed	jaspar_motifs	0.842754	1	5.97805e-13	4724	1940	10790	999	E022-DNase.macs2.narrowPeak	iPS_DF_19.11_Cell_Line	0.60965	1	6.13929e-14	124338	57320	671885	109.1	E072-H3K9me3.narrowPeak	Brain_Inferior_Temporal_Lobe	0.290411	1	7.80858e-15	2675	1587	143837	334	HNF1B.bed	jaspar_motifs	0.257963	1	3.57375e-16	1468	894	22816	999	CREB1.bed	jaspar_motifs	0.127467	1	2.86093e-16	21967	8113	59507	999	GSM722402_TCFL72.bed	Mobilised CD34+ cells isolated from the healthly peripheral blood were expanded for 6 days before stimulation for 2hrs with BIO (GSK3 inhibitor IX)	0.111451	1	5.74827e-12
E047-H3K9me3.narrowPeak	CD8_Naive_Primary_Cells	0.842663	1	1.55201e-13	1716	910	66663	530	wgEncodeAwgTfbsSydhHelas3Stat3IggrabUniPk.narrowPeak	ChIP HeLa-S3 STAT3	0.609344	1	1.1561e-13	3288	1745	13832	336.7	E052-H3K4me2.narrowPeak	Muscle_Satellite_Cultured_Cells	0.289864	1	4.14681e-16	154974	35199	119840	770.6	En1.bed	jaspar_motifs	0.257913	1	1.80363e-16	31504	14751	179666	999	wgEncodeAwgTfbsSydhMcf10aesStat3Etoh01bUniPk.narrowPeak	ChIP MCF10A-Er-Src STAT3	0.1274	1	6.34484e-14	8370	4347	45105	259.4	GSM722401_TCFL72.bed	Mobilised CD34+ cells isolated from the healthly peripheral blood were expanded for 6 days before stimulation for 2hrs with BIO (GSK3 inhibitor IX)	0.111419	1	2.81474e-12
HNF4A.bed	jaspar_motifs	0.842572	1	6.07014e-13	6248	2685	21066	999	E033-H3K4me1.narrowPeak	CD3_Primary_Cells_Cord_BI	0.608555	1	1.34799e-14	22484	15367	131462	381.2	wgEncodeAwgTfbsHaibSknshraP300V0416102UniPk.narrowPeak	ChIP SK-N-SH_RA p300	0.289671	1	3.53673e-15	13482	5808	46484	291.8	Mafb.bed	jaspar_motifs	0.257618	1	1.92713e-16	144691	63062	506602	999	GSM607949_GATA1.bed	CD34+ Umbilical Cord Blood (UCB) were differentiated into megakaryocytes for 10 days.	0.127234	1	4.47497e-14	1095	428	1867	400	GSM651547_GATA1.bed	CD36+ erythroid progenitor cells were derived from mobilised CD34+ cells isolated from the healthly peripheral blood transduced with a small hairpin RNA targeting the luciferase gene (shLuc).	0.111386	1	2.87871e-16
SRF.bed	jaspar_motifs	0.842113	1	5.33705e-13	387	170	1954	999	E102-H3K4me1.narrowPeak	Rectal_Mucosa.Donor_31	0.60706	1	1.22858e-14	67193	36800	236074	410.7	Human_MCF-7_ESR1_17b-E2-1hr_Stunnenberg.bed	cistrome_cistrome MCF-7 ESR1	0.289632	1	2.50554e-14	8658	3744	31969	319	Helas3_CTCF.bed	CTCF Segments	0.257589	1	8.62141e-17	12421	7603	78339	471.9	wgEncodeAwgTfbsSydhShsy5yGata2UcdUniPk.narrowPeak	ChIP SH-SY5Y GATA-2	0.127162	1	8.63239e-15	9373	4328	35617	378.7	E112-H3K9me3.narrowPeak	Thymus	0.111068	1	1.40674e-12
EBF1.bed	jaspar_motifs	0.84205	1	5.32582e-13	40965	17214	100321	999	E036-H3K4me1.narrowPeak	CD34_Cultured_Cells	0.606062	1	2.13486e-14	96063	41508	232778	514.7	Human_metastatic-prostate-cancer-tissue_H3K9me3_No-treatment_Chinnaiyan.bed	cistrome_epigenome metastatic prostate cancer tissue H3K9me3	0.289479	1	4.02566e-14	943	396	11182	1262.6	TFAP2A.bed	jaspar_motifs	0.257396	1	1.78324e-16	284567	113838	671116	999	INSM1.bed	jaspar_motifs	0.127158	1	2.93525e-16	5295	1993	8923	999	E003-H2AK5ac.narrowPeak	H1_Cell_Line	0.110851	1	2.1536e-16
ZEB1.bed	jaspar_motifs	0.841962	1	5.5685e-13	240786	106823	999372	999	E121-H2A.Z.narrowPeak	HSMMtube_Skeletal_Muscle_Myotubes_Derived_from_HSMM	0.605712	1	4.943e-14	138244	35500	153394	471.2	E062-H3K9me3.narrowPeak	Peripheral_Blood_Mononuclear_Primary_Cells	0.289286	1	3.62835e-15	6147	2656	97775	552.8	Human_MCF-7_H3K4me2_E2-6hr_Barton.bed	cistrome_epigenome MCF-7 H3K4me2	0.257239	1	1.6007e-16	14273	5844	54204	893	E058-H3K27me3.narrowPeak	Penis_Foreskin_Keratinocyte_Primary_Cells_skin03	0.126912	1	5.29401e-16	78551	24188	199828	435.4	wgEncodeAwgTfbsSydhMcf10aesCfosTam112hHvdUniPk.narrowPeak	ChIP MCF10A-Er-Src c-Fos	0.110571	1	3.72026e-12
E108-H3K4me1.narrowPeak	Skeletal_Muscle_Female	0.841548	1	7.80787e-13	119685	53053	272216	586.9	Helas3_T.bed	Transcribed Segments	0.605621	1	7.48535e-14	59106	30564	1472348	382	PPARG__RXRA.bed	jaspar_motifs	0.289161	1	5.37394e-16	1637	670	4125	999	HNF4A.bed	jaspar_motifs	0.257149	1	2.50503e-16	6248	2685	21066	999	E125-H3K4me2.narrowPeak	NH-A_Astrocytes	0.126613	1	4.78356e-16	173178	37388	125847	901.8	wgEncodeAwgTfbsHaibH1hescRad21V0416102UniPk.narrowPeak	ChIP H1-hESC Rad21	0.110504	1	1.73995e-17
E047-H3K4me1.narrowPeak	CD8_Naive_Primary_Cells	0.840119	1	8.88082e-13	86817	33569	124596	1071.6	wgEncodeAwgTfbsSydhH1hescMafkIggrabUniPk.narrowPeak	ChIP H1-hESC MafK_(ab50322)	0.605388	1	3.73738e-14	2307	1244	11421	280.9	E127-H4K20me1.narrowPeak	NHEK-Epidermal_Keratinocytes	0.289096	1	3.92069e-16	8333	5763	66330	334	wgEncodeAwgTfbsSydhK562CjunIfng6hUniPk.narrowPeak	ChIP K562 c-Jun	0.256867	1	1.10944e-14	1886	972	6595	337.8	MYC__MAX.bed	jaspar_motifs	0.126473	1	3.42828e-16	5260	2115	10062	999	E025-H3K9me3.narrowPeak	Adipose_Derived_Mesenchymal_Stem_Cell_Cultured_Cells	0.110478	1	1.06417e-10
E008-H3K9me3.narrowPeak	H9_Cell_Line	0.837731	1	5.06543e-13	10448	7137	210217	225.3	E048-H3K4me1.narrowPeak	CD8_Memory_Primary_Cells	0.604706	1	1.39586e-14	52866	27040	144692	715	E020-H3K9me3.narrowPeak	iPS-20b_Cell_Line	0.289072	1	2.59591e-15	7671	4198	201977	536.6	Human_VCaP_H3K9me3_regular-medium_Chinnaiyan.bed	cistrome_epigenome VCaP H3K9me3	0.256646	1	4.03293e-14	694	266	5348	1201	HIF1A__ARNT.bed	jaspar_motifs	0.126454	1	2.53287e-16	111544	41943	227298	999	E041-H3K4me1.narrowPeak	CD4+_CD25-_IL17-_PMA-Ionomycin_stimulated_MACS_purified_Th_Primary_Cells	0.110406	1	3.93989e-16
RREB1.bed	jaspar_motifs	0.834322	1	9.67503e-13	268	112	510	999	GSM614004_TAL1.bed	Proerythroblasts were derived from mobilised CD34+ cells isolated from the healthly peripheral blood	0.604024	1	4.18318e-14	1069	578	4798	400	E034-H3K4me1.narrowPeak	CD3_Primary_Cells_Peripheral_UW	0.288968	1	2.85619e-16	123963	44597	198110	660	E050-H3K4me1.narrowPeak	Mobilized_CD34_Primary_Cells_Female	0.25663	1	1.73005e-16	143738	43959	180375	1002	Human_VCaP_Pan-H3_regular-medium_Chinnaiyan.bed	cistrome_epigenome VCaP Pan-H3	0.126357	1	4.15994e-16	2784	1168	8888	1569.9	Human_metastatic-prostate-cancer-tissue_PolII_No-treatment_Chinnaiyan.bed	cistrome_cistrome metastatic prostate cancer tissue PolII	0.110043	1	5.55974e-16
Myf.bed	jaspar_motifs	0.834168	1	5.34977e-13	23897	9851	52022	998.9	E066-H3K4me1.narrowPeak	Adult_Liver	0.602424	1	1.36002e-14	96221	41250	233359	618.3	E071-H3K4me3.narrowPeak	Brain_Hippocampus_Middle	0.288849	1	2.76451e-16	162854	30099	77102	888.7	GSM785502_CEBPbeta.bed	Macrophages were derived from peripheral blood monocytes by incubation with human pooled AB-group serum on Teflon foils for up to 7 days.	0.25658	1	2.58457e-15	8409	3923	35156	400	E007-H2BK12ac.narrowPeak	H1_Derived_Neuronal_Progenitor_Cultured_Cells	0.126245	1	3.09713e-16	23543	15986	126786	197.8	wgEncodeAwgTfbsHaibH1hescPou5f1sc9081V0416102UniPk.narrowPeak	ChIP H1-hESC POU5F1_(SC-9081)	0.109913	1	1.60794e-16
E039-H3K9me3.narrowPeak	CD4+_CD25-_CD45RA+_Naive_Primary_Cells	0.834074	1	1.61427e-13	3381	1841	85095	383.6	E038-H3K4me1.narrowPeak	CD4_Naive_Primary_Cells	0.599841	1	1.40203e-14	63125	29736	143594	801.9	GSM467648_GATA2.bed	Human K562 erythroleukemia cells (ATCC # CCL-243) were cultured in RPMI medium 1640 supplemented with 10% heat inactivated FBS and antibiotic-antimycotic solution (Invitrogen; 15240-104) in a 36-38 degrees C; 5-10% CO2. ChIP samples were prepared using 10e8 K562 cells per condition.	0.288593	1	1.659e-15	3091	1420	8819	400	E004-DNase.macs2.narrowPeak	H1_BMP4_Derived_Mesendoderm_Cultured_Cells	0.256572	1	1.74901e-16	126248	45031	365365	207.3	E123-H4K20me1.narrowPeak	K562_Leukemia	0.126014	1	3.59565e-16	11816	7691	56074	377.5	NHLH1.bed	jaspar_motifs	0.10981	1	2.40542e-16
Human_MCF-7_H3K4me1_E2-3hr_Liu.bed	cistrome_epigenome MCF-7 H3K4me1	0.832905	1	5.98367e-13	87339	28496	95603	647.9	Human_VCaP_H3K27me3_R1881-16hr_Chinnaiyan.bed	cistrome_epigenome VCaP H3K27me3	0.599801	1	2.19059e-13	1508	438	4475	1441.2	GSM1278241_TAL1.bed	Proerythroblasts derived from CD34+ bone marrow cells isolated from heathly donors.	0.288553	1	8.7735e-16	4072	1957	17998	400	E129-H3K4me2.narrowPeak	Osteoblasts	0.256558	1	1.6818e-16	154715	36785	131837	801.8	wgEncodeAwgTfbsSydhHepg2Maffm8194IggrabUniPk.narrowPeak	ChIP HepG2 MafF_(M8194)	0.125951	1	1.21245e-15	3267	1693	37635	255.8	Human_NB4-cells_PML_No-treatment_Stunnenberg.bed	cistrome_cistrome NB4 cells PML	0.109793	1	2.55919e-11
Myb.bed	jaspar_motifs	0.832636	1	5.14887e-13	63651	26045	218749	999	GSM1097882_LYL1.bed	Mobilised CD34+ cells isolated from the healthly peripheral blood.	0.598885	1	4.34491e-13	777	358	1971	400	GSM1124063_FOXA2.bed	Day 5 of in vitro differentiation with FGF2; BMP4 and B27	0.288534	1	6.13076e-15	8717	3794	34443	400.1	wgEncodeAwgTfbsSydhMcf10aesStat3Tam112hHvdUniPk.narrowPeak	ChIP MCF10A-Er-Src STAT3	0.256426	1	2.99851e-15	7495	3902	39903	240.3	GSM651547_GATA1.bed	CD36+ erythroid progenitor cells were derived from mobilised CD34+ cells isolated from the healthly peripheral blood transduced with a small hairpin RNA targeting the luciferase gene (shLuc).	0.125921	1	1.26259e-15	5241	2219	16426	400	Human_MCF-7_RARA_AM580-1hr_White.bed	cistrome_cistrome MCF-7 RARA	0.109693	1	7.87222e-11
E122-H4K20me1.narrowPeak	HUVEC_Umbilical_Vein_Endothelial_Cells	0.832109	1	7.1083e-13	1609	1419	49461	298.8	wgEncodeAwgTfbsSydhHepg2Mafkab50322IggrabUniPk.narrowPeak	ChIP HepG2 MafK_(ab50322)	0.5985	1	5.62895e-14	3108	1786	61936	224.8	Human_LnCaP_H3K4me2_DHT-4hr_Brown.bed	cistrome_epigenome LnCaP H3K4me2	0.288531	1	1.43299e-15	137693	28077	113987	1457.9	E047-H3K4me1.narrowPeak	CD8_Naive_Primary_Cells	0.256326	1	1.89784e-16	86817	33569	124596	1071.6	Myc.bed	jaspar_motifs	0.1259	1	2.54542e-16	16281	6022	23147	999	wgEncodeAwgTfbsBroadHepg2CtcfUniPk.narrowPeak	ChIP HepG2 CTCF	0.10966	1	1.73995e-17
Human_metastatic-prostate-cancer-tissue_H3K9me3_No-treatment_Chinnaiyan.bed	cistrome_epigenome metastatic prostate cancer tissue H3K9me3	0.83095	1	7.42521e-13	943	396	11182	1262.6	E007-H3K4ac.narrowPeak	H1_Derived_Neuronal_Progenitor_Cultured_Cells	0.597321	1	1.69842e-13	9439	6335	45590	193.7	E123-H4K20me1.narrowPeak	K562_Leukemia	0.288499	1	2.41073e-16	11816	7691	56074	377.5	laminB1.bed	UCSC LaminBq	0.256274	1	1.3315e-16	42793	34364	2859551	76.5	wgEncodeAwgTfbsSydhMcf10aesStat3Tam112hHvdUniPk.narrowPeak	ChIP MCF10A-Er-Src STAT3	0.125794	1	4.04782e-14	7495	3902	39903	240.3	SP1.bed	jaspar_motifs	0.109609	1	1.2811e-16
Human_MCF-7_ESR1_17b-E2-1hr_Stunnenberg.bed	cistrome_cistrome MCF-7 ESR1	0.83051	1	1.71976e-11	8658	3744	31969	319	E037-H3K4me1.narrowPeak	CD4_Memory_Primary_Cells	0.596853	1	1.28e-14	69987	31519	143294	960.2	monoNotEry.bed	hematopoietic_ATACseq_GSE75384	0.288468	1	2.88112e-15	14926	5729	18783	537.2	INSM1.bed	jaspar_motifs	0.256085	1	2.12943e-16	5295	1993	8923	999	laminB1.bed	UCSC LaminBq	0.125703	1	2.1931e-16	42793	34364	2859551	76.5	wgEncodeAwgTfbsSydhHuvecCjunUniPk.narrowPeak	ChIP HUVEC c-Jun	0.109466	1	5.63929e-12
Human_NB4-cells_RXR_No-treatment-Antibody-RXR-_sc774_Stunnenberg.bed	cistrome_cistrome NB4 cells RXR	0.829973	1	1.23918e-11	589	326	5222	225.3	E003-H4K8ac.narrowPeak	H1_Cell_Line	0.596775	1	8.68425e-14	101869	50634	371476	201.1	Human_APL164-cells_RXR_No-treatment_Stunnenberg.bed	cistrome_cistrome APL164 cells RXR	0.28813	1	1.41469e-14	233	157	6433	89.7	E054-H3K4me3.narrowPeak	Neurosphere_Cultured_Cells_Ganglionic_Eminence_Derived	0.255985	1	2.31812e-16	154697	25771	59260	927.7	E066-H3K4me1.narrowPeak	Adult_Liver	0.125644	1	4.11947e-16	96221	41250	233359	618.3	E022-H3K9me3.narrowPeak	iPS_DF_19.11_Cell_Line	0.109407	1	4.83053e-15
E127-H4K20me1.narrowPeak	NHEK-Epidermal_Keratinocytes	0.828575	1	8.01501e-13	8333	5763	66330	334	Human_T47D_H3K4me1_DMSO-45min-3hr_Liu.bed	cistrome_epigenome T47D H3K4me1	0.595934	1	1.0014e-14	26558	11938	43955	1031.3	E106-H3K27ac.narrowPeak	Sigmoid_Colon	0.287614	1	9.08396e-16	121438	35664	184602	443.3	GSM1501163_CEBPA.bed	Kasumi-1 (AML FAB M2) with t(8;21) translocation and RUNX1/ETO siRNA derived from the DSMZ.	0.255869	1	2.25395e-13	2938	1238	7272	400	E051-H3K4me1.narrowPeak	Mobilized_CD34_Primary_Cells_Male	0.125644	1	4.06366e-16	122668	46800	222976	700.2	GSM722706_RUNX1T1.bed	Kasumi-1 (AML FAB M2) with t(8;21) translocation and mismatch siRNA derived from the DSMZ.	0.109346	1	8.9746e-10
wgEncodeAwgTfbsSydhMcf10aesStat3Tam112hHvdUniPk.narrowPeak	ChIP MCF10A-Er-Src STAT3	0.827818	1	3.2757e-12	7495	3902	39903	240.3	E008-H2AK5ac.narrowPeak	H9_Cell_Line	0.595183	1	6.27195e-14	2129	1635	27211	165.2	GSM1097879_ERG.bed	Mobilised CD34+ cells isolated from the healthly peripheral blood.	0.287541	1	1.6294e-13	3093	932	2782	400	E068-H3K4me3.narrowPeak	Brain_Anterior_Caudate	0.25573	1	1.74606e-16	156823	31898	89967	705.1	E036-H3K4me1.narrowPeak	CD34_Cultured_Cells	0.125551	1	5.61456e-16	96063	41508	232778	514.7	E008-H3K79me2.narrowPeak	H9_Cell_Line	0.109263	1	5.01142e-17
E123-H3K9me1.narrowPeak	K562_Leukemia	0.827195	1	4.28514e-13	3331	2412	22183	259.9	GSM610336_FOS.bed	Adult chronic myeloid leukaemia (at blast crisis) cell line carrying t(9;22) translocation (BCR-ABL); treated with TPA to induce megakaryotic differentiation.	0.594844	1	7.07397e-14	4127	1983	11105	400	E071-H3K27ac.narrowPeak	Brain_Hippocampus_Middle	0.287154	1	3.65021e-16	161410	38700	152169	846.2	E008-H4K20me1.narrowPeak	H9_Cell_Line	0.255708	1	1.21689e-16	12377	10181	284568	99.7	E112-H3K4me1.narrowPeak	Thymus	0.125317	1	1.36411e-15	40528	22830	124560	394.6	wgEncodeAwgTfbsHaibH1hescCtcfsc5916V0416102UniPk.narrowPeak	ChIP H1-hESC CTCF_(SC-5916)	0.109221	1	1.73995e-17
E007-H2BK12ac.narrowPeak	H1_Derived_Neuronal_Progenitor_Cultured_Cells	0.826953	1	5.08445e-13	23543	15986	126786	197.8	GSM1466007_EP300.bed	Kasumi-1 (AML FAB M2) with t(8;21) translocation and RUNX1/ETO siRNA derived from the DSMZ.	0.594479	1	3.66486e-13	356	169	835	400	E057-H3K27me3.narrowPeak	Penis_Foreskin_Keratinocyte_Primary_Cells_skin02	0.287043	1	2.50299e-16	62517	20226	98301	418.3	Human_MCF-7_ESR1_full-media_Hurtado.bed	cistrome_cistrome MCF-7 ESR1	0.255686	1	1.05899e-14	22414	8839	40385	630.1	wgEncodeAwgTfbsSydhMcf10aesStat3Etoh01cUniPk.narrowPeak	ChIP MCF10A-Er-Src STAT3	0.125229	1	4.21117e-14	8412	4280	41350	263.5	E114-H3K9me3.narrowPeak	A549_EtOH_0.02pct_Lung_Carcinoma	0.10913	1	1.32747e-13
E121-H4K20me1.narrowPeak	HSMMtube_Skeletal_Muscle_Myotubes_Derived_from_HSMM	0.825759	1	8.46407e-13	6973	5445	116908	352.3	E029-H3K4me1.narrowPeak	CD14_Primary_Cells	0.593882	1	1.58212e-14	83884	34823	142027	948.6	E009-H3K9me3.narrowPeak	H9_Derived_Neuronal_Progenitor_Cultured_Cells	0.286996	1	1.02023e-16	8062	4812	190181	358.8	E022-DNase.macs2.narrowPeak	iPS_DF_19.11_Cell_Line	0.255684	1	1.85242e-16	124338	57320	671885	109.1	GSM1124063_FOXA2.bed	Day 5 of in vitro differentiation with FGF2; BMP4 and B27	0.125143	1	3.90334e-14	8717	3794	34443	400.1	E003-H2BK120ac.narrowPeak	H1_Cell_Line	0.109058	1	2.15478e-15
wgEncodeAwgTfbsSydhHepg2CjunIggrabUniPk.narrowPeak	ChIP HepG2 c-Jun	0.825153	1	9.63875e-12	2547	1220	12670	286	E022-H3K36me3.narrowPeak	iPS_DF_19.11_Cell_Line	0.593839	1	9.99738e-14	75990	46524	407402	197.7	E121-H2A.Z.narrowPeak	HSMMtube_Skeletal_Muscle_Myotubes_Derived_from_HSMM	0.286822	1	3.5551e-16	138244	35500	153394	471.2	wgEncodeAwgTfbsSydhHuvecCfosUcdUniPk.narrowPeak	ChIP HUVEC c-Fos	0.255572	1	1.99082e-15	11336	5662	46722	373.1	RXRA__VDR.bed	jaspar_motifs	0.125138	1	2.94485e-15	327	131	992	999	Gm12878_T.bed	Transcribed Segments	0.108944	1	2.20679e-17
wgEncodeAwgTfbsSydhMcf10aesStat3Etoh01cUniPk.narrowPeak	ChIP MCF10A-Er-Src STAT3	0.824978	1	2.91137e-12	8412	4280	41350	263.5	Human_VCaP_AR_R1881-16hr_Chinnaiyan.bed	cistrome_cistrome VCaP AR	0.593614	1	5.75577e-14	1426	829	10783	277.2	Human_Ishikawa_ESR1_EtOH-45min_Liu.bed	cistrome_cistrome Ishikawa ESR1	0.286625	1	2.11792e-16	600	341	6084	728.5	E007-H2BK12ac.narrowPeak	H1_Derived_Neuronal_Progenitor_Cultured_Cells	0.255485	1	2.13994e-16	23543	15986	126786	197.8	E056-H3K4me1.narrowPeak	Penis_Foreskin_Fibroblast_Primary_Cells_skin02	0.124975	1	3.63488e-16	127621	56596	303644	438.2	Zfx.bed	jaspar_motifs	0.108906	1	1.16088e-16
TFAP2A.bed	jaspar_motifs	0.824157	1	5.36443e-13	284567	113838	671116	999	E003-H3K4me2.narrowPeak	H1_Cell_Line	0.592753	1	4.15418e-14	156119	48313	217090	396.8	E129-H3K4me3.narrowPeak	Osteoblasts	0.286007	1	3.88917e-16	145811	25885	73663	813.5	Human_MCF-7_c-Fos_DMSO-45min-3hr_Liu.bed	cistrome_cistrome MCF-7 c-Fos	0.255397	1	5.94467e-15	360	161	1011	1228.2	E037-H3K4me1.narrowPeak	CD4_Memory_Primary_Cells	0.12493	1	5.74769e-16	69987	31519	143294	960.2	E051-H3K4me1.narrowPeak	Mobilized_CD34_Primary_Cells_Male	0.108838	1	6.48825e-16
E111-H3K4me3.narrowPeak	Stomach_Smooth_Muscle	0.824097	1	8.20696e-13	161884	31322	90969	753.4	E112-H3K4me1.narrowPeak	Thymus	0.592617	1	1.16044e-14	40528	22830	124560	394.6	laminB1.bed	UCSC LaminBq	0.285999	1	2.19103e-16	42793	34364	2859551	76.5	GSM610337_FOSB.bed	Adult chronic myeloid leukaemia (at blast crisis) cell line carrying t(9;22) translocation (BCR-ABL); treated with TPA to induce megakaryotic differentiation.	0.255356	1	4.20034e-15	7866	3946	23879	400.3	E009-H3K9me3.narrowPeak	H9_Derived_Neuronal_Progenitor_Cultured_Cells	0.124922	1	3.05695e-16	8062	4812	190181	358.8	E017-H3K79me1.narrowPeak	IMR90_Cell_Line	0.108759	1	4.26328e-17
E126-H4K20me1.narrowPeak	NHDF-Ad_Adult_Dermal_Fibroblasts	0.823859	1	5.33705e-13	19355	11480	91092	443	E032-H3K4me1.narrowPeak	CD19_Primary_Cells_Peripheral_UW	0.592207	1	1.67909e-14	103314	39878	167617	824.7	E101-H3K4me3.narrowPeak	Rectal_Mucosa.Donor_29	0.285947	1	4.34748e-16	144695	31443	96726	658.3	E018-H3K4me3.narrowPeak	iPS-15b_Cell_Line	0.255353	1	1.98234e-16	158662	32736	76986	761	E038-H3K4me1.narrowPeak	CD4_Naive_Primary_Cells	0.12484	1	7.45403e-16	63125	29736	143594	801.9	E010-H3K9me3.narrowPeak	H9_Derived_Neuron_Cultured_Cells	0.108733	1	2.4533e-15
Human_MCF-7_ESR1_E2-6hr_Barton.bed	cistrome_cistrome MCF-7 ESR1	0.823785	1	2.50041e-11	11145	4533	32617	557.5	E004-DNase.macs2.narrowPeak	H1_BMP4_Derived_Mesendoderm_Cultured_Cells	0.591271	1	3.67674e-14	126248	45031	365365	207.3	E077-H3K4me3.narrowPeak	Duodenum_Mucosa	0.285917	1	3.82048e-16	150456	32395	105842	615.7	Human_HepG2-liver-cells_CEBPa_No-treatment_Odom.bed	cistrome_cistrome HepG2 liver cells CEBPa	0.255103	1	9.28883e-16	16287	7543	119017	299.9	wgEncodeAwgTfbsHaibT47dEralphaaV0416102Est10nm1hUniPk.narrowPeak	ChIP T-47D ERalpha_a	0.124803	1	6.78248e-06	1234	799	10505	270.6	GSM610336_FOS.bed	Adult chronic myeloid leukaemia (at blast crisis) cell line carrying t(9;22) translocation (BCR-ABL); treated with TPA to induce megakaryotic differentiation.	0.10868	1	3.29428e-13
wgEncodeAwgTfbsSydhHelas3JundIggrabUniPk.narrowPeak	ChIP HeLa-S3 JunD	0.821916	1	3.06922e-12	7305	3662	31633	293.4	Human_VCaP_Pan-H3_regular-medium_Chinnaiyan.bed	cistrome_epigenome VCaP Pan-H3	0.590789	1	4.01729e-14	2784	1168	8888	1569.9	E074-H3K9me3.narrowPeak	Brain_Substantia_Nigra	0.285786	1	2.45868e-15	1588	1047	150390	271	E055-H3K4me3.narrowPeak	Penis_Foreskin_Fibroblast_Primary_Cells_skin01	0.254932	1	1.78869e-16	173508	34414	115193	674.2	PLAG1.bed	jaspar_motifs	0.124761	1	3.16544e-16	1299	442	1203	999	E127-H3K36me3.narrowPeak	NHEK-Epidermal_Keratinocytes	0.108657	1	2.40143e-17
nestedRepeats.bed	UCSC Nested repeats	0.821416	1	5.07876e-13	11524	6129	574736	1768.1	Human_metastatic-prostate-cancer-tissue_AR_No-treatment_Chinnaiyan.bed	cistrome_cistrome metastatic prostate cancer tissue AR	0.589914	1	2.53959e-11	209	174	7687	169.2	E056-DNase.macs2.narrowPeak	Penis_Foreskin_Fibroblast_Primary_Cells_skin02	0.285641	1	4.56405e-16	122533	47056	397102	198.3	wgEncodeAwgTfbsHaibA549GrPcr1xDex500pmUniPk.narrowPeak	ChIP A549 GR	0.254771	1	6.19893e-14	446	226	1009	278	E057-H3K27me3.narrowPeak	Penis_Foreskin_Keratinocyte_Primary_Cells_skin02	0.124608	1	1.00599e-15	62517	20226	98301	418.3	E113-H3K36me3.narrowPeak	Spleen	0.108612	1	1.84116e-17
E120-H4K20me1.narrowPeak	HSMM_Skeletal_Muscle_Myoblasts	0.821008	1	8.47262e-13	3550	2707	47891	264.3	E041-H3K4me1.narrowPeak	CD4+_CD25-_IL17-_PMA-Ionomycin_stimulated_MACS_purified_Th_Primary_Cells	0.58967	1	1.35014e-14	104235	37749	159193	1052.8	E043-H3K9me3.narrowPeak	CD4+_CD25-_Th_Primary_Cells	0.285225	1	5.48326e-16	3351	1796	129594	447.6	wgEncodeAwgTfbsHaibEcc1EralphaaV0416102Gen1hUniPk.narrowPeak	ChIP ECC-1 ERalpha_a	0.254744	1	8.50305e-15	4450	2101	11447	272.9	E120-H4K20me1.narrowPeak	HSMM_Skeletal_Muscle_Myoblasts	0.124475	1	2.93925e-15	3550	2707	47891	264.3	E017-H2BK12ac.narrowPeak	IMR90_Cell_Line	0.108507	1	1.13421e-15
E051-H3K4me3.narrowPeak	Mobilized_CD34_Primary_Cells_Male	0.820049	1	1.28411e-12	156117	28374	94048	742.2	E003-H3K23ac.narrowPeak	H1_Cell_Line	0.589263	1	5.50652e-14	2642	2007	29392	169.1	E017-H2BK120ac.narrowPeak	IMR90_Cell_Line	0.285199	1	5.3573e-16	45575	26839	223563	348.2	GSM614004_TAL1.bed	Proerythroblasts were derived from mobilised CD34+ cells isolated from the healthly peripheral blood	0.254617	1	5.40131e-16	1069	578	4798	400	Mycn.bed	jaspar_motifs	0.124467	1	2.30419e-16	25884	9361	34952	999	Human_T47D_PGR_E2-45min_Brown.bed	cistrome_cistrome T47D PGR	0.108446	1	6.90361e-09
Human_MCF-7_H3K4me2_EtOH-6hr_Barton.bed	cistrome_epigenome MCF-7 H3K4me2	0.819144	1	4.45784e-13	13060	5292	36758	961.6	E050-H3K4me1.narrowPeak	Mobilized_CD34_Primary_Cells_Female	0.589125	1	2.18906e-14	143738	43959	180375	1002	E121-DNase.macs2.narrowPeak	HSMMtube_Skeletal_Muscle_Myotubes_Derived_from_HSMM	0.285115	1	4.39808e-16	125141	47923	476154	193.6	wgEncodeAwgTfbsHaibH1hescPou5f1sc9081V0416102UniPk.narrowPeak	ChIP H1-hESC POU5F1_(SC-9081)	0.254494	1	1.7616e-16	842	441	3996	214.1	wgEncodeAwgTfbsHaibT47dEralphaaPcr2xGen1hUniPk.narrowPeak	ChIP T-47D ERalpha_a	0.124406	1	7.03247e-06	1243	804	10547	270.6	wgEncodeAwgTfbsUtaH1hescCtcfUniPk.narrowPeak	ChIP H1-hESC CTCF	0.108387	1	1.79756e-17
E040-H3K4me1.narrowPeak	CD4+_CD25-_CD45RO+_Memory_Primary_Cells	0.818829	1	7.97402e-13	93436	35134	147396	905.6	NFYA.bed	jaspar_motifs	0.589099	1	1.53246e-13	8505	2162	13579	999	E055-H3K4me3.narrowPeak	Penis_Foreskin_Fibroblast_Primary_Cells_skin01	0.285018	1	2.91247e-16	173508	34414	115193	674.2	Zfp423.bed	jaspar_motifs	0.254358	1	2.8696e-16	6757	2711	10784	999	NFKB1.bed	jaspar_motifs	0.124148	1	2.53662e-16	7439	2697	9647	999	E039-H3K4me1.narrowPeak	CD4+_CD25-_CD45RA+_Naive_Primary_Cells	0.108362	1	5.46159e-16
Human_MCF-7_H3K4me2_E2-6hr_Barton.bed	cistrome_epigenome MCF-7 H3K4me2	0.817795	1	4.87833e-13	14273	5844	54204	893	E071-H3K4me3.narrowPeak	Brain_Hippocampus_Middle	0.589097	1	2.89457e-14	162854	30099	77102	888.7	E079-H3K27ac.narrowPeak	Esophagus	0.284928	1	9.08396e-16	115658	32076	156932	474.9	E121-H4K20me1.narrowPeak	HSMMtube_Skeletal_Muscle_Myotubes_Derived_from_HSMM	0.25431	1	3.77637e-16	6973	5445	116908	352.3	wgEncodeAwgTfbsSydhHepg2Mafksc477IggrabUniPk.narrowPeak	ChIP HepG2 MafK_(SC-477)	0.124121	1	6.347e-16	3265	1713	37623	249.9	E036-H3K4me1.narrowPeak	CD34_Cultured_Cells	0.10836	1	1.0614e-15
E128-H4K20me1.narrowPeak	NHLF_Lung_Fibroblasts	0.817233	1	7.45328e-13	1324	1100	29799	183.7	Human_MCF-7_GATA3_No-treatment_White.bed	cistrome_cistrome MCF-7 GATA3	0.588088	1	4.27823e-13	2625	1368	8885	1169.3	E051-H3K9me3.narrowPeak	Mobilized_CD34_Primary_Cells_Male	0.284785	1	1.40392e-15	7949	4521	399600	335.9	GSM1124067_POU5F1.bed	codex Embryonic Stem Cell POU5F1	0.253965	1	1.15919e-16	3948	1635	10374	400	E004-H2AK5ac.narrowPeak	H1_BMP4_Derived_Mesendoderm_Cultured_Cells	0.124037	1	2.40514e-16	2654	2096	52932	189.7	E047-H3K4me1.narrowPeak	CD8_Naive_Primary_Cells	0.108349	1	4.14891e-16
E114-H3K9me3.narrowPeak	A549_EtOH_0.02pct_Lung_Carcinoma	0.81712	1	2.26665e-13	3158	1787	103230	420	MIZF.bed	jaspar_motifs	0.587798	1	1.30125e-13	2523	674	1637	999	E119-H3K4me2.narrowPeak	HMEC_Mammary_Epithelial	0.284238	1	5.45955e-16	142198	34245	119229	697.5	Human_T47D_ESR1_full-media_Hurtado.bed	cistrome_cistrome T47D ESR1	0.253644	1	2.56505e-15	7660	2999	17620	1238.4	Human_MCF-7_FoxA1_DMSO-45min-3hr_Liu.bed	cistrome_cistrome MCF-7 FoxA1	0.124003	1	7.06881e-09	5286	1777	8709	940	E005-H3K23ac.narrowPeak	H1_BMP4_Derived_Trophoblast_Cultured_Cells	0.108305	1	1.57277e-15
E070-H3K9me3.narrowPeak	Brain_Germinal_Matrix	0.816273	1	4.59358e-13	6074	3669	240503	218.9	E017-H2BK120ac.narrowPeak	IMR90_Cell_Line	0.586593	1	3.84143e-14	45575	26839	223563	348.2	E068-H3K4me3.narrowPeak	Brain_Anterior_Caudate	0.284169	1	2.52021e-16	156823	31898	89967	705.1	Human_NB4-cells_PML_No-treatment_Stunnenberg.bed	cistrome_cistrome NB4 cells PML	0.253499	1	1.90374e-12	511	272	3897	300.6	E108-H3K4me1.narrowPeak	Skeletal_Muscle_Female	0.123747	1	3.46701e-16	119685	53053	272216	586.9	E007-H2AK5ac.narrowPeak	H1_Derived_Neuronal_Progenitor_Cultured_Cells	0.108303	1	3.45814e-16
E050-H3K4me1.narrowPeak	Mobilized_CD34_Primary_Cells_Female	0.816238	1	7.2014e-13	143738	43959	180375	1002	rmsk.bed	UCSC Repeat Masker	0.585953	1	1.24637e-13	8062	7473	5291824	277.4	E057-DNase.macs2.narrowPeak	Penis_Foreskin_Keratinocyte_Primary_Cells_skin02	0.284043	1	4.65345e-16	117534	37470	290255	316.7	wgEncodeAwgTfbsSydhImr90CebpbIggrabUniPk.narrowPeak	ChIP IMR90 CEBPB	0.253385	1	1.0857e-15	10059	5443	70441	229.3	wgEncodeAwgTfbsSydhK562Mafkab50322IggrabUniPk.narrowPeak	ChIP K562 MafK_(ab50322)	0.123741	1	1.26259e-15	3627	1711	19314	269.1	coriellDelDup.bed	UCSC coriellDelDup table	0.108174	1	1.69066e-14
wgEncodeAwgTfbsSydhImr90CebpbIggrabUniPk.narrowPeak	ChIP IMR90 CEBPB	0.816219	1	2.33696e-12	10059	5443	70441	229.3	E008-H3K4ac.narrowPeak	H9_Cell_Line	0.585826	1	1.24042e-13	47668	18779	70510	560.6	E069-H3K9me3.narrowPeak	Brain_Cingulate_Gyrus	0.284007	1	4.17674e-15	1656	1004	114493	281.3	GSM610336_FOS.bed	Adult chronic myeloid leukaemia (at blast crisis) cell line carrying t(9;22) translocation (BCR-ABL); treated with TPA to induce megakaryotic differentiation.	0.253356	1	3.39353e-15	4127	1983	11105	400	E075-H3K4me1.narrowPeak	Colonic_Mucosa	0.123719	1	7.17501e-16	83934	39674	196719	347.1	wgEncodeAwgTfbsSydhHepg2Mafkab50322IggrabUniPk.narrowPeak	ChIP HepG2 MafK_(ab50322)	0.108133	1	3.5554e-16
E041-H3K9me3.narrowPeak	CD4+_CD25-_IL17-_PMA-Ionomycin_stimulated_MACS_purified_Th_Primary_Cells	0.815766	1	1.14625e-13	1722	991	98944	378.7	E129-H3K4me2.narrowPeak	Osteoblasts	0.584846	1	2.27891e-14	154715	36785	131837	801.8	E118-H4K20me1.narrowPeak	HepG2_Hepatocellular_Carcinoma	0.28389	1	5.48326e-16	6634	4184	34450	396.8	E001-H3K9ac.narrowPeak	ES-I3_Cell_Line	0.25318	1	2.06247e-16	157229	29336	67397	852.6	wgEncodeAwgTfbsHaibK562Fosl1sc183V0416101UniPk.narrowPeak	ChIP K562 FOSL1_(SC-183)	0.123418	1	1.11156e-14	3317	1832	11174	210.1	E041-H3K9me3.narrowPeak	CD4+_CD25-_IL17-_PMA-Ionomycin_stimulated_MACS_purified_Th_Primary_Cells	0.108072	1	3.36789e-13
RXRA__VDR.bed	jaspar_motifs	0.815628	1	5.35522e-13	327	131	992	999	E020-H3K4me3.narrowPeak	iPS-20b_Cell_Line	0.583664	1	3.74633e-14	158413	30379	88728	793.4	nestedRepeats.bed	UCSC Nested repeats	0.283857	1	6.27713e-16	11524	6129	574736	1768.1	E017-H2BK15ac.narrowPeak	IMR90_Cell_Line	0.252557	1	1.47762e-16	21518	15226	218402	237.4	E122-H4K20me1.narrowPeak	HUVEC_Umbilical_Vein_Endothelial_Cells	0.123218	1	4.78972e-15	1609	1419	49461	298.8	E125-H3K4me2.narrowPeak	NH-A_Astrocytes	0.108011	1	9.75719e-16
E046-H3K4me1.narrowPeak	CD56_Primary_Cells	0.814776	1	8.06152e-13	110795	41415	167778	689.3	E039-H3K4me1.narrowPeak	CD4+_CD25-_CD45RA+_Naive_Primary_Cells	0.581822	1	1.36819e-14	87476	36398	159065	818.3	CREB1.bed	jaspar_motifs	0.283818	1	3.09669e-16	21967	8113	59507	999	E040-H3K4me1.narrowPeak	CD4+_CD25-_CD45RO+_Memory_Primary_Cells	0.25236	1	1.76056e-16	93436	35134	147396	905.6	wgEncodeAwgTfbsHaibT47dEraaV0416102Bpa1hUniPk.narrowPeak	ChIP T-47D ERalpha_a	0.122826	1	5.51569e-05	353	238	3901	243.2	E128-H3K9me3.narrowPeak	NHLF_Lung_Fibroblasts	0.108009	1	7.73982e-09
Human_ECC-1_ESR1_EtOH-45min_Liu.bed	cistrome_cistrome ECC-1 ESR1	0.813654	1	3.50776e-13	976	531	8802	673.2	E068-H3K4me3.narrowPeak	Brain_Anterior_Caudate	0.58181	1	2.80953e-14	156823	31898	89967	705.1	E078-H3K4me3.narrowPeak	Duodenum_Smooth_Muscle	0.28374	1	3.25112e-16	158103	28525	74526	929.4	E004-H2AK5ac.narrowPeak	H1_BMP4_Derived_Mesendoderm_Cultured_Cells	0.252146	1	1.68851e-16	2654	2096	52932	189.7	wgEncodeAwgTfbsSydhHepg2CjunIggrabUniPk.narrowPeak	ChIP HepG2 c-Jun	0.122685	1	3.81982e-13	2547	1220	12670	286	GSM1124067_POU5F1.bed	codex Embryonic Stem Cell POU5F1	0.107838	1	9.9966e-17
wgEncodeAwgTfbsHaibHepg2Tead4sc101184V0422111UniPk.narrowPeak	ChIP HepG2 TEAD4_(SC-101184)	0.812797	1	8.60016e-12	6341	2584	15157	386.4	E111-H3K4me3.narrowPeak	Stomach_Smooth_Muscle	0.581583	1	2.01377e-14	161884	31322	90969	753.4	coriellDelDup.bed	UCSC coriellDelDup table	0.283725	1	3.84634e-16	261520	732	864	1.79272e+07	E035-H3K4me1.narrowPeak	CD34_Primary_Cells	0.251673	1	2.95484e-16	67560	31625	126220	473.2	GSM785502_CEBPbeta.bed	Macrophages were derived from peripheral blood monocytes by incubation with human pooled AB-group serum on Teflon foils for up to 7 days.	0.122624	1	1.72637e-14	8409	3923	35156	400	E062-H3K36me3.narrowPeak	Peripheral_Blood_Mononuclear_Primary_Cells	0.107816	1	1.99457e-17
E003-H3K23me2.narrowPeak	H1_Cell_Line	0.811697	1	1.29295e-12	33599	19529	95590	203.3	Human_LnCaP_AR_DHT-4hr_Brown.bed	cistrome_cistrome LnCaP AR	0.580503	1	5.14632e-14	4369	1335	7059	1147.4	E007-DNase.macs2.narrowPeak	H1_Derived_Neuronal_Progenitor_Cultured_Cells	0.283697	1	1.72939e-16	147072	46456	408460	152.6	E120-H4K20me1.narrowPeak	HSMM_Skeletal_Muscle_Myoblasts	0.25159	1	3.00824e-16	3550	2707	47891	264.3	Human_UPR9-cells_RARA_No-treatment_Stunnenberg.bed	cistrome_cistrome UPR9 cells RARA	0.122478	1	3.80943e-16	376	141	1797	541.1	E070-H3K9me3.narrowPeak	Brain_Germinal_Matrix	0.107742	1	1.12812e-11
E129-H3K4me2.narrowPeak	Osteoblasts	0.811687	1	7.78028e-13	154715	36785	131837	801.8	Human_NB4-cells_PML_No-treatment_Stunnenberg.bed	cistrome_cistrome NB4 cells PML	0.580425	1	3.18007e-13	511	272	3897	300.6	E063-H3K4me3.narrowPeak	Adipose_Nuclei	0.283673	1	3.41579e-16	153040	28665	87655	724.1	E016-H3K4me3.narrowPeak	HUES64_Cell_Line	0.251579	1	2.23003e-16	158809	25606	59426	982.3	wgEncodeAwgTfbsHaibGm12878Nficsc81335V0422111UniPk.narrowPeak	ChIP GM12878 NFIC_(SC-81335)	0.1223	1	1.4345e-13	17338	5658	29057	490.4	E042-H3K4me1.narrowPeak	CD4+_CD25-_IL17+_PMA-Ionomcyin_stimulated_Th17_Primary_Cells	0.107507	1	6.79515e-16
Human_PR9-cells_RARA_ZnSO4-4hr_Zhang.bed	cistrome_cistrome PR9 cells RARA	0.810184	1	3.35124e-12	3005	900	1392	1287.7	E007-H2BK5ac.narrowPeak	H1_Derived_Neuronal_Progenitor_Cultured_Cells	0.579558	1	1.21205e-13	57051	36679	389247	148.8	E119-H4K20me1.narrowPeak	HMEC_Mammary_Epithelial	0.283475	1	3.56489e-16	2387	1667	17540	228.4	RXR__RAR_DR5.bed	jaspar_motifs	0.251498	1	5.1258e-16	365	158	1045	999	E029-H3K4me1.narrowPeak	CD14_Primary_Cells	0.122213	1	5.13223e-16	83884	34823	142027	948.6	wgEncodeAwgTfbsSydhHepg2Smc3ab9263IggrabUniPk.narrowPeak	ChIP HepG2 SMC3_(ab9263)	0.107456	1	3.02017e-17
E022-H3K9me3.narrowPeak	iPS_DF_19.11_Cell_Line	0.808734	1	4.46587e-13	25913	17068	207447	207.1	E003-H3K23me2.narrowPeak	H1_Cell_Line	0.579228	1	6.30442e-14	33599	19529	95590	203.3	E108-H3K4me3.narrowPeak	Skeletal_Muscle_Female	0.283418	1	3.24411e-16	149667	30820	92210	667.6	wgEncodeAwgTfbsSydhHelas3JundIggrabUniPk.narrowPeak	ChIP HeLa-S3 JunD	0.251485	1	6.49797e-15	7305	3662	31633	293.4	Arnt__Ahr.bed	jaspar_motifs	0.12214	1	2.18578e-16	152164	52953	217645	999	E116-H3K9me3.narrowPeak	GM12878_Lymphoblastoid	0.107363	1	5.44027e-12
E007-DNase.macs2.narrowPeak	H1_Derived_Neuronal_Progenitor_Cultured_Cells	0.808703	1	5.248e-13	147072	46456	408460	152.6	E042-H3K4me1.narrowPeak	CD4+_CD25-_IL17+_PMA-Ionomcyin_stimulated_Th17_Primary_Cells	0.578839	1	1.27405e-14	82128	35465	160756	718.6	E096-H3K27ac.narrowPeak	Lung	0.283273	1	7.33123e-16	123232	39318	220045	359.1	E121-H2A.Z.narrowPeak	HSMMtube_Skeletal_Muscle_Myotubes_Derived_from_HSMM	0.251461	1	1.73124e-16	138244	35500	153394	471.2	GSM722401_TCFL72.bed	Mobilised CD34+ cells isolated from the healthly peripheral blood were expanded for 6 days before stimulation for 2hrs with BIO (GSK3 inhibitor IX)	0.122135	1	9.33704e-12	2188	889	3738	400	Human_VCaP_Pan-H3_regular-medium_Chinnaiyan.bed	cistrome_epigenome VCaP Pan-H3	0.10731	1	3.68847e-16
laminB1.bed	UCSC LaminBq	0.808613	1	4.50065e-13	42793	34364	2859551	76.5	Human_UPR9-cells_RARA_No-treatment_Stunnenberg.bed	cistrome_cistrome UPR9 cells RARA	0.578801	1	2.72646e-13	376	141	1797	541.1	E113-H3K27ac.narrowPeak	Spleen	0.283261	1	7.67375e-16	127979	28070	130427	619.8	E014-H3K4me3.narrowPeak	HUES48_Cell_Line	0.251447	1	2.0545e-16	155386	27266	79278	781.4	wgEncodeAwgTfbsSydhH1hescMafkIggrabUniPk.narrowPeak	ChIP H1-hESC MafK_(ab50322)	0.122083	1	2.69819e-16	2307	1244	11421	280.9	E032-H3K4me1.narrowPeak	CD19_Primary_Cells_Peripheral_UW	0.107271	1	6.59483e-16
INSM1.bed	jaspar_motifs	0.808199	1	4.4922e-13	5295	1993	8923	999	E008-H3K23me2.narrowPeak	H9_Cell_Line	0.578238	1	4.84715e-14	77165	37522	123622	235.3	E005-H3K23ac.narrowPeak	H1_BMP4_Derived_Trophoblast_Cultured_Cells	0.282813	1	2.85619e-16	685	557	26230	138	E020-H3K4me3.narrowPeak	iPS-20b_Cell_Line	0.251441	1	1.50779e-16	158413	30379	88728	793.4	E041-H3K4me1.narrowPeak	CD4+_CD25-_IL17-_PMA-Ionomycin_stimulated_MACS_purified_Th_Primary_Cells	0.122011	1	4.24693e-16	104235	37749	159193	1052.8	wgEncodeAwgTfbsUwA549CtcfUniPk.narrowPeak	ChIP A549 CTCF	0.107168	1	1.6978e-17
wgEncodeAwgTfbsHaibHepg2Foxa1sc101058V0416101UniPk.narrowPeak	ChIP HepG2 FOXA1_(SC-101058)	0.806618	1	2.33607e-11	9752	4689	43111	246.5	wgEncodeAwgTfbsSydhMcf10aesStat3Etoh01bUniPk.narrowPeak	ChIP MCF10A-Er-Src STAT3	0.576099	1	7.41876e-14	8370	4347	45105	259.4	Human_LnCaP_H3K4me2_DHT-16hr_Brown.bed	cistrome_epigenome LnCaP H3K4me2	0.282759	1	1.73693e-15	125425	28215	101894	1331.3	GSM722706_RUNX1T1.bed	Kasumi-1 (AML FAB M2) with t(8;21) translocation and mismatch siRNA derived from the DSMZ.	0.251047	1	8.70814e-12	2070	908	3278	400	GSM1501164_LMO2.bed	Kasumi-1 (AML FAB M2) with t(8;21) translocation and mismatch siRNA derived from the DSMZ.	0.12172	1	1.11742e-12	8134	3092	11100	400	Human_MCF-7_c-Fos_DMSO-45min-3hr_Liu.bed	cistrome_cistrome MCF-7 c-Fos	0.107055	1	6.25327e-14
GSM1097883_GATA2.bed	Mobilised CD34+ cells isolated from the healthly peripheral blood.	0.804981	1	4.10564e-12	3105	1171	7044	400	Human_abl_AR_DHT-4hr_Brown.bed	cistrome_cistrome abl AR	0.575821	1	3.88917e-12	1738	842	5312	1154	Human_U2OS-cells_ESR2_No-treatment_Leitman.bed	cistrome_cistrome U2OS cells ESR2	0.282626	1	5.10619e-15	6216	2932	17406	284.1	Human_VCaP_FoxA1_regular-medium_Chinnaiyan.bed	cistrome_cistrome VCaP FoxA1	0.250897	1	2.95479e-10	835	539	17098	148.2	simpleRepeat.bed	UCSC Simple repeats	0.12169	1	1.27717e-15	5923	6012	958537	128.7	E124-H3K36me3.narrowPeak	Monocytes-CD14+_RO01746	0.10702	1	1.93352e-17
MAX.bed	jaspar_motifs	0.803554	1	5.0486e-13	34229	13232	67684	999	Human_LnCaP_H3K4me1_regular-medium_Chinnaiyan.bed	cistrome_epigenome LnCaP H3K4me1	0.574641	1	1.25831e-14	38811	15633	69479	1200.6	wgEncodeAwgTfbsHaibHepg2Foxa1sc6553V0416101UniPk.narrowPeak	ChIP HepG2 FOXA1_(SC-6553)	0.282588	1	4.4037e-14	9093	4589	51262	242.7	E052-H3K4me2.narrowPeak	Muscle_Satellite_Cultured_Cells	0.250896	1	1.63041e-16	154974	35199	119840	770.6	E050-H3K4me1.narrowPeak	Mobilized_CD34_Primary_Cells_Female	0.121453	1	3.00437e-16	143738	43959	180375	1002	E003-H3K79me1.narrowPeak	H1_Cell_Line	0.107006	1	2.49759e-17
Arnt.bed	jaspar_motifs	0.802852	1	4.74109e-13	61452	23848	125208	999	E015-H3K4me3.narrowPeak	HUES6_Cell_Line	0.57438	1	3.23871e-14	164121	28260	70722	899	E103-H3K4me3.narrowPeak	Rectal_Smooth_Muscle	0.282255	1	3.64116e-16	147145	33406	93750	586.7	E105-H3K4me3.narrowPeak	Right_Ventricle	0.250683	1	2.96534e-16	151835	24054	41900	1070.1	wgEncodeAwgTfbsHaibHepg2Foxa2sc6554V0416101UniPk.narrowPeak	ChIP HepG2 FOXA2_(SC-6554)	0.121163	1	1.12664e-12	7104	3734	40987	247.1	E117-H3K36me3.narrowPeak	HeLa-S3_Cervical_Carcinoma	0.106905	1	2.09631e-17
USF1.bed	jaspar_motifs	0.80285	1	4.74109e-13	61495	23867	125335	999	E047-H3K4me1.narrowPeak	CD8_Naive_Primary_Cells	0.572642	1	1.25722e-14	86817	33569	124596	1071.6	E119-H2A.Z.narrowPeak	HMEC_Mammary_Epithelial	0.282112	1	4.8682e-16	130774	32776	137376	501.3	Myc.bed	jaspar_motifs	0.25068	1	1.86472e-16	16281	6022	23147	999	wgEncodeAwgTfbsSydhGm12878P300IggmusUniPk.narrowPeak	ChIP GM12878 p300	0.121008	1	1.76792e-13	9207	3508	17458	369.7	E008-H3K79me1.narrowPeak	H9_Cell_Line	0.106838	1	2.5936e-17
CREB1.bed	jaspar_motifs	0.802166	1	5.35522e-13	21967	8113	59507	999	E046-H3K4me1.narrowPeak	CD56_Primary_Cells	0.572038	1	1.67909e-14	110795	41415	167778	689.3	E108-H3K9me3.narrowPeak	Skeletal_Muscle_Female	0.28171	1	4.62455e-14	1994	1397	125491	209.9	E051-H3K4me3.narrowPeak	Mobilized_CD34_Primary_Cells_Male	0.250369	1	3.87744e-16	156117	28374	94048	742.2	Human_MCF-7_H3K4me1_E2-3hr_Liu.bed	cistrome_epigenome MCF-7 H3K4me1	0.120856	1	3.44979e-16	87339	28496	95603	647.9	GSM651544_TAL1.bed	CD36+ erythroid progenitor cells were derived from mobilised CD34+ cells isolated from the healthly peripheral blood transduced with a small hairpin RNA targeting BRG1 (shBrg1).	0.106837	1	2.87871e-16
HIF1A__ARNT.bed	jaspar_motifs	0.801002	1	4.74358e-13	111544	41943	227298	999	E018-H3K4me3.narrowPeak	iPS-15b_Cell_Line	0.571921	1	3.5974e-14	158662	32736	76986	761	E068-H3K9me3.narrowPeak	Brain_Anterior_Caudate	0.281674	1	4.43922e-15	2095	1270	193456	277.9	E003-H3K4me2.narrowPeak	H1_Cell_Line	0.250044	1	1.17821e-16	156119	48313	217090	396.8	wgEncodeAwgTfbsSydhGm19193NfkbTnfaIggrabUniPk.narrowPeak	ChIP GM19193 NFKB	0.120619	1	5.02687e-13	3477	1294	5279	333.2	E055-H3K36me3.narrowPeak	Penis_Foreskin_Fibroblast_Primary_Cells_skin01	0.106813	1	1.76748e-17
wgEncodeAwgTfbsHaibT47dGata3sc268V0416102Dm002p1hUniPk.narrowPeak	ChIP T-47D GATA3_(SC-268)	0.800951	1	1.72088e-10	9300	4055	37194	280.6	wgEncodeAwgTfbsSydhImr90CebpbIggrabUniPk.narrowPeak	ChIP IMR90 CEBPB	0.571612	1	6.32512e-14	10059	5443	70441	229.3	NFKB1.bed	jaspar_motifs	0.281558	1	1.65416e-16	7439	2697	9647	999	E078-H3K4me3.narrowPeak	Duodenum_Smooth_Muscle	0.249755	1	2.08953e-16	158103	28525	74526	929.4	E127-H4K20me1.narrowPeak	NHEK-Epidermal_Keratinocytes	0.120258	1	1.44692e-15	8333	5763	66330	334	E032-H3K36me3.narrowPeak	CD19_Primary_Cells_Peripheral_UW	0.106796	1	1.85926e-17
E118-H4K20me1.narrowPeak	HepG2_Hepatocellular_Carcinoma	0.799374	1	7.19626e-13	6634	4184	34450	396.8	evoCpg.bed	UCSC Evo CpG islands	0.57042	1	1.17223e-13	158114	62906	129241	318.6	E075-H3K4me3.narrowPeak	Colonic_Mucosa	0.281508	1	3.19987e-16	149115	30747	84678	583.2	Human_LnCaP_H3K9me3_R1881-16hr_Chinnaiyan.bed	cistrome_epigenome LnCaP H3K9me3	0.249637	1	1.37132e-13	474	212	4634	1565.6	Klf4.bed	jaspar_motifs	0.120227	1	2.19141e-16	103123	36197	142769	999	GSM1097883_GATA2.bed	Mobilised CD34+ cells isolated from the healthly peripheral blood.	0.106648	1	1.25734e-14
RXR__RAR_DR5.bed	jaspar_motifs	0.799311	1	3.80045e-13	365	158	1045	999	Human_MCF-7_ESR1_Tam-45min_Hurtado.bed	cistrome_cistrome MCF-7 ESR1	0.569347	1	5.65284e-12	1876	1161	19132	308.3	E109-H3K9me3.narrowPeak	Small_Intestine	0.281472	1	3.90137e-16	2626	1742	103033	214.6	HIF1A__ARNT.bed	jaspar_motifs	0.249541	1	1.70395e-16	111544	41943	227298	999	E032-H3K4me1.narrowPeak	CD19_Primary_Cells_Peripheral_UW	0.120188	1	5.01282e-16	103314	39878	167617	824.7	wgEncodeAwgTfbsUchicagoK562EfosUniPk.narrowPeak	ChIP K562 eGFP-FOS	0.106577	1	1.01816e-11
E034-H3K4me1.narrowPeak	CD3_Primary_Cells_Peripheral_UW	0.797794	1	6.92356e-13	123963	44597	198110	660	wgEncodeAwgTfbsSydhK562CjunIfng6hUniPk.narrowPeak	ChIP K562 c-Jun	0.567362	1	6.23953e-14	1886	972	6595	337.8	E108-H3K27ac.narrowPeak	Skeletal_Muscle_Female	0.281393	1	7.63588e-16	124229	29308	109113	997.4	HNF1A.bed	jaspar_motifs	0.249492	1	1.55531e-15	486	265	5104	999	Human_VCaP_H3K27me3_R1881-16hr_Chinnaiyan.bed	cistrome_epigenome VCaP H3K27me3	0.120182	1	3.44979e-16	1508	438	4475	1441.2	E009-H3K36me3.narrowPeak	H9_Derived_Neuronal_Progenitor_Cultured_Cells	0.106569	1	1.73995e-17
NFKB1.bed	jaspar_motifs	0.797477	1	5.38771e-13	7439	2697	9647	999	wgEncodeAwgTfbsSydhHelas3JundIggrabUniPk.narrowPeak	ChIP HeLa-S3 JunD	0.566652	1	7.71216e-14	7305	3662	31633	293.4	E057-H3K9me3.narrowPeak	Penis_Foreskin_Keratinocyte_Primary_Cells_skin02	0.281234	1	3.67038e-13	11501	6730	247543	256.5	E034-H3K4me1.narrowPeak	CD3_Primary_Cells_Peripheral_UW	0.249274	1	1.62976e-16	123963	44597	198110	660	GSM941544_AF4.bed	Adult acute B cell precursor lymphoblastic leukaemia cell line carrying t(4;11) translocation (MLL-AF4 fusion protein). Antibody against AF4-C (wild-type AF4 and MLL-AF4)	0.119955	1	8.75611e-16	1944	1025	5218	400	E114-H3K36me3.narrowPeak	A549_EtOH_0.02pct_Lung_Carcinoma	0.106496	1	1.81309e-17
E055-DNase.macs2.narrowPeak	Penis_Foreskin_Fibroblast_Primary_Cells_skin01	0.797266	1	8.16968e-13	131866	49437	447741	185.2	E045-H3K4me1.narrowPeak	CD4+_CD25int_CD127+_Tmem_Primary_Cells	0.566503	1	1.2413e-14	70625	30533	132617	570.9	E006-H2BK12ac.narrowPeak	H1_Derived_Mesenchymal_Stem_Cells	0.281228	1	4.54214e-16	54126	33097	286658	228.8	E046-H3K4me1.narrowPeak	CD56_Primary_Cells	0.249054	1	1.74735e-16	110795	41415	167778	689.3	Human_MCF-7_ESR1_full-media_Hurtado.bed	cistrome_cistrome MCF-7 ESR1	0.119783	1	5.5708e-13	22414	8839	40385	630.1	GSM607949_GATA1.bed	CD34+ Umbilical Cord Blood (UCB) were differentiated into megakaryocytes for 10 days.	0.106491	1	4.92612e-15
E003-H2AK5ac.narrowPeak	H1_Cell_Line	0.796533	1	4.42746e-13	5617	4533	102280	145.1	Human_MCF-7_ESR1_E2-45min_Hurtado.bed	cistrome_cistrome MCF-7 ESR1	0.566413	1	2.96874e-13	6877	3356	24609	482.2	E012-H3K9me3.narrowPeak	hESC_Derived_CD56+_Ectoderm_Cultured_Cells	0.281173	1	1.83844e-13	2630	1839	164404	300.3	E118-H4K20me1.narrowPeak	HepG2_Hepatocellular_Carcinoma	0.248921	1	2.63814e-16	6634	4184	34450	396.8	E126-H4K20me1.narrowPeak	NHDF-Ad_Adult_Dermal_Fibroblasts	0.119624	1	3.62305e-16	19355	11480	91092	443	E017-H3K36me3.narrowPeak	IMR90_Cell_Line	0.106462	1	1.73995e-17
GSM1278241_TAL1.bed	Proerythroblasts derived from CD34+ bone marrow cells isolated from heathly donors.	0.79609	1	1.39389e-12	4072	1957	17998	400	E001-H3K9ac.narrowPeak	ES-I3_Cell_Line	0.566237	1	3.20195e-14	157229	29336	67397	852.6	E106-H3K9me3.narrowPeak	Sigmoid_Colon	0.281043	1	9.74329e-15	3832	2283	167309	236.5	E009-H2A.Z.narrowPeak	H9_Derived_Neuronal_Progenitor_Cultured_Cells	0.24889	1	1.58682e-16	146822	35436	158512	542.9	wgEncodeAwgTfbsUchicagoK562EjunbUniPk.narrowPeak	ChIP K562 eGFP-JunB	0.119423	1	3.67487e-15	6656	2575	12287	373.2	E027-H3K36me3.narrowPeak	Breast_Myoepithelial_Cells	0.106353	1	1.81309e-17
wgEncodeAwgTfbsSydhGm12878Ebf1sc137065UniPk.narrowPeak	ChIP GM12878 EBF1_(SC-137065)	0.795911	1	3.51567e-12	9345	4971	33404	303.9	E034-H3K4me1.narrowPeak	CD3_Primary_Cells_Peripheral_UW	0.566198	1	1.63824e-14	123963	44597	198110	660	E066-H3K27ac.narrowPeak	Adult_Liver	0.281007	1	8.28823e-16	128231	28988	117377	931.5	Human_metastatic-prostate-cancer-tissue_PolII_No-treatment_Chinnaiyan.bed	cistrome_cistrome metastatic prostate cancer tissue PolII	0.248716	1	2.75368e-16	5326	1566	13782	1340.8	E010-H3K9me3.narrowPeak	H9_Derived_Neuron_Cultured_Cells	0.119335	1	3.25456e-16	8558	5931	226115	180.4	E013-H3K36me3.narrowPeak	hESC_Derived_CD56+_Mesoderm_Cultured_Cells	0.106352	1	1.76748e-17
E055-H3K4me3.narrowPeak	Penis_Foreskin_Fibroblast_Primary_Cells_skin01	0.795691	1	7.33521e-13	173508	34414	115193	674.2	E035-H3K4me1.narrowPeak	CD34_Primary_Cells	0.565504	1	1.58746e-14	67560	31625	126220	473.2	wgEncodeAwgTfbsSydhHepg2Mafkab50322IggrabUniPk.narrowPeak	ChIP HepG2 MafK_(ab50322)	0.280999	1	7.4958e-16	3108	1786	61936	224.8	Gm12878_CTCF.bed	CTCF Segments	0.248639	1	7.86429e-17	10485	6459	59152	463.7	GSM1159670_MAFK.bed	Adult B cell Non-Hodgkin Lymphoma (large diffuse cell lymphoma) carrying t(8;14) translocation (MYC-IGH) and p53 point mutation; EBV-negative	0.119292	1	2.43818e-15	3067	1296	6720	400	E028-H3K36me3.narrowPeak	Breast_vHMEC	0.106263	1	4.50252e-17
E010-H3K9me3.narrowPeak	H9_Derived_Neuron_Cultured_Cells	0.795404	1	2.12108e-13	8558	5931	226115	180.4	ELK4.bed	jaspar_motifs	0.565385	1	1.34059e-13	11179	2930	10811	999	E121-H3K4me2.narrowPeak	HSMMtube_Skeletal_Muscle_Myotubes_Derived_from_HSMM	0.280893	1	3.81711e-16	140263	36481	137508	686.2	Arnt__Ahr.bed	jaspar_motifs	0.248566	1	1.56259e-16	152164	52953	217645	999	E037-H3K9me3.narrowPeak	CD4_Memory_Primary_Cells	0.119178	1	2.43745e-14	752	554	66247	341.4	E031-H3K36me3.narrowPeak	CD19_Primary_Cells_Cord_BI	0.106244	1	2.89299e-17
[truncated: 1,542 more rows]
[truncated: 40 more columns]

## Sheet: TableS2_COCOA_results_BRCA_ATAC
PC1_rsName	PC1_rsDescription	PC1_rsScore	PC1_PValGroup	PC1_pVal	PC1_signalCoverage	PC1_regionSetCoverage	PC1_totalRegionNumber	PC1_meanRegionSize	PC2_rsName	PC2_rsDescription	PC2_rsScore	PC2_PValGroup	PC2_pVal	PC2_signalCoverage	PC2_regionSetCoverage	PC2_totalRegionNumber	PC2_meanRegionSize	PC3_rsName	PC3_rsDescription	PC3_rsScore	PC3_PValGroup	PC3_pVal	PC3_signalCoverage	PC3_regionSetCoverage	PC3_totalRegionNumber	PC3_meanRegionSize	PC4_rsName	PC4_rsDescription	PC4_rsScore	PC4_PValGroup	PC4_pVal	PC4_signalCoverage	PC4_regionSetCoverage	PC4_totalRegionNumber	PC4_meanRegionSize	PC5_rsName	PC5_rsDescription	PC5_rsScore	PC5_PValGroup	PC5_pVal	PC5_signalCoverage	PC5_regionSetCoverage	PC5_totalRegionNumber	PC5_meanRegionSize	PC6_rsName	PC6_rsDescription	PC6_rsScore	PC6_PValGroup	PC6_pVal
[truncated: 2,239 more rows]
[truncated: 52 more columns]

[truncated: 6 more sheets: TableS3_COCOA_results_CLL_DNAm, TableS4_COCOA_results_KIRC_DNAm, TableS11_COCOA_low_noise, TableS12_COCOA_high_noise, TableS14_COCOA_results_median, TableS15_COCOA_results_loadings]
