# Supplementary material for: COCOA: coordinate covariation analysis of epigenetic heterogeneity
Source: Genome Biol. 2020 Sep 7;21:240. doi: 10.1186/s13059-020-02139-4 (PMC7487606; doi:10.1186/s13059-020-02139-4)
Supplement: Supplementary file 3 — Additional file 3: Table S5. Spearman correlation between average DNA methylation in each region set and KIRC cancer stage for training and validation data. [file 13059_2020_2139_MOESM3_ESM.xlsx]

## Sheet: TableS5_KIRC_spearmanResults
Table S5. Spearman correlation between average DNA methylation in each region set and KIRC cancer stage for training and validation data.
	dataSetType	cancerID	rsName	correlation	spearmanPVal
1	training	KIRC	EZH2	0.531919	4.97e-17
2	training	KIRC	JUND	-0.401105	1.12e-09
3	training	KIRC	TCF7L2	-0.301044	7.38e-06
4	testing	KIRC	EZH2	0.504618	4.71e-08
5	testing	KIRC	JUND	-0.224684	0.0218458
6	testing	KIRC	TCF7L2	-0.107257	0.278491
