# Supplementary material for: COCOA: coordinate covariation analysis of epigenetic heterogeneity
Source: Genome Biol. 2020 Sep 7;21:240. doi: 10.1186/s13059-020-02139-4 (PMC7487606; doi:10.1186/s13059-020-02139-4)
Supplement: Supplementary file 4 — Additional file 4: Table S6. Results from Cox proportional hazards model for the three training models and three validation models that tested the relationship of average DNA methylation in each region set with overall patient survival. [file 13059_2020_2139_MOESM4_ESM.xlsx]

## Sheet: TableS6_KIRC_coxResults
	Table S6. Results from Cox proportional hazards model for the three training models and three validation models that tested the relationship of average DNA methylation in each region set with overall patient survival. Each row gives the information for one variable from a model. The "GLOBAL" variable row gives information for the overall model.
	dataSetType	cancerID	rsName	variableName	obsNum	coxCoef	coxCoefSE	coxHRMean	coxHRLower	coxHRUpper	coxPVal	schoRho	schoX2	schoPVal	eventNum	coxHRMean0.01	coxHRUpper0.01	coxHRLower0.01	sigType
1	training	KIRC	EZH2	age	NA	0.0287683	0.0105695	1.02919	1.00809	1.05073	0.00649217	NA	2.07236	0.149989	NA	1.00029	1.00049	1.00008	p < 0.05
2	training	KIRC	EZH2	sex	NA	-0.173933	0.250061	0.840353	0.514765	1.37188	0.486704	NA	2.79108	0.0947901	NA	0.998262	1.00317	0.993382	p > 0.05
3	training	KIRC	EZH2	genomeMethyl	NA	-21.2209	9.00348	6.07976e-10	1.31858e-17	0.0280328	0.0184251	NA	3.00645	0.0829337	NA	0.808796	0.964887	0.677955	p > 0.05
4	training	KIRC	EZH2	methylScore	NA	11.4386	2.87726	92835.7	330.056	2.61121e+07	7.02271e-05	NA	1.54321	0.21414	NA	1.12118	1.18623	1.05971	p < 0.05
5	training	KIRC	EZH2	globalStats	214	NA	NA	NA	NA	NA	2.66002e-05	NA	9.05718	0.059686	75	NA	NA	NA	p < 0.05
6	training	KIRC	JUND	age	NA	0.0345079	0.0101389	1.03511	1.01474	1.05589	0.000665226	NA	1.95445	0.162108	NA	1.00035	1.00054	1.00015	p < 0.05
7	training	KIRC	JUND	sex	NA	-0.163693	0.246135	0.849002	0.524081	1.37537	0.506015	NA	3.85683	0.049544	NA	0.998364	1.00319	0.99356	p > 0.05
8	training	KIRC	JUND	genomeMethyl	NA	6.28901	6.51315	538.621	0.00153914	1.8849e+08	0.334251	NA	2.06877	0.150343	NA	1.06491	1.20991	0.937287	p > 0.05
9	training	KIRC	JUND	methylScore	NA	-9.79095	2.21472	5.59555e-05	7.28903e-07	0.00429552	9.83113e-06	NA	0.0105056	0.918362	NA	0.906731	0.946957	0.868214	p < 0.05
10	training	KIRC	JUND	globalStats	214	NA	NA	NA	NA	NA	3.80378e-06	NA	8.55063	0.0733672	75	NA	NA	NA	p < 0.05
11	training	KIRC	TCF7L2	age	NA	0.0274112	0.0100323	1.02779	1.00778	1.0482	0.00628952	NA	2.1264	0.14478	NA	1.00027	1.00047	1.00008	p < 0.05
12	training	KIRC	TCF7L2	sex	NA	-0.0857518	0.243566	0.917822	0.569423	1.47939	0.724787	NA	3.41355	0.0646631	NA	0.999143	1.00392	0.994385	p > 0.05
13	training	KIRC	TCF7L2	genomeMethyl	NA	7.70687	6.80708	2223.58	0.00357157	1.38435e+09	0.257556	NA	2.35039	0.125252	NA	1.08012	1.23428	0.945211	p > 0.05
14	training	KIRC	TCF7L2	methylScore	NA	-8.7064	1.88319	0.000165524	4.12938e-06	0.0066349	3.77835e-06	NA	0.155704	0.693143	NA	0.916618	0.951083	0.883403	p < 0.05
15	training	KIRC	TCF7L2	globalStats	214	NA	NA	NA	NA	NA	4.4089e-06	NA	8.36397	0.0791194	75	NA	NA	NA	p < 0.05
16	testing	KIRC	EZH2	age	NA	-0.00181176	0.0182413	0.99819	0.963133	1.03452	0.920883	NA	0.0500161	0.823035	NA	0.999982	1.00034	0.999624	p > 0.05
17	testing	KIRC	EZH2	sex	NA	-0.231427	0.453067	0.793401	0.326469	1.92816	0.60949	NA	2.22767	0.135558	NA	0.997688	1.00659	0.988868	p > 0.05
18	testing	KIRC	EZH2	genomeMethyl	NA	0.00742528	9.35768	1.00745	1.09132e-08	9.30032e+07	0.999367	NA	0.0954135	0.757405	NA	1.00007	1.20139	0.832491	p > 0.05
19	testing	KIRC	EZH2	methylScore	NA	18.8894	4.76423	1.59796e+08	14068.4	1.81503e+12	7.34451e-05	NA	1.56146	0.211451	NA	1.20791	1.32614	1.10023	p < 0.05
20	testing	KIRC	EZH2	globalStats	104	NA	NA	NA	NA	NA	0.0015848	NA	3.25073	0.516777	30	NA	NA	NA	p < 0.05
21	testing	KIRC	JUND	age	NA	0.0155889	0.0174633	1.01571	0.981534	1.05108	0.372036	NA	0.00427153	0.94789	NA	1.00016	1.0005	0.999814	p > 0.05
22	testing	KIRC	JUND	sex	NA	0.018408	0.444366	1.01858	0.426334	2.43354	0.966957	NA	2.30568	0.128902	NA	1.00018	1.00893	0.991511	p > 0.05
23	testing	KIRC	JUND	genomeMethyl	NA	30.2944	14.0857	1.4344e+13	14.6857	1.40103e+25	0.0314987	NA	0.287199	0.592021	NA	1.35384	1.78429	1.02723	p < 0.05
24	testing	KIRC	JUND	methylScore	NA	-6.02121	3.85255	0.00242672	1.27562e-06	4.61654	0.118072	NA	6.17456	0.01296	NA	0.941565	1.01541	0.873086	p > 0.05
25	testing	KIRC	JUND	globalStats	104	NA	NA	NA	NA	NA	0.150304	NA	7.16643	0.12735	30	NA	NA	NA	p > 0.05
26	testing	KIRC	TCF7L2	age	NA	0.0144047	0.0179053	1.01451	0.979523	1.05074	0.421114	NA	0.132557	0.715796	NA	1.00014	1.0005	0.999793	p > 0.05
27	testing	KIRC	TCF7L2	sex	NA	-0.0773202	0.451976	0.925593	0.381678	2.24462	0.864168	NA	2.18693	0.139187	NA	0.999227	1.00812	0.990414	p > 0.05
28	testing	KIRC	TCF7L2	genomeMethyl	NA	32.369	14.1827	114197878573310	96.678	1.34893e+26	0.0224725	NA	0.0719967	0.788451	NA	1.38222	1.82516	1.04677	p < 0.05
29	testing	KIRC	TCF7L2	methylScore	NA	-8.88495	3.96577	0.000138457	5.82972e-08	0.328839	0.0250642	NA	3.01722	0.0823848	NA	0.914983	0.98894	0.846558	p < 0.05
30	testing	KIRC	TCF7L2	globalStats	104	NA	NA	NA	NA	NA	0.0554846	NA	4.06953	0.396677	30	NA	NA	NA	p > 0.05
