# Supplementary material for: COCOA: coordinate covariation analysis of epigenetic heterogeneity
Source: Genome Biol. 2020 Sep 7;21:240. doi: 10.1186/s13059-020-02139-4 (PMC7487606; doi:10.1186/s13059-020-02139-4)
Supplement: Supplementary file 5 — Additional file 5: Table S7. Spearman correlation between average DNA methylation in EZH2/SUZ12 region set and cancer stage for each cancer type. [file 13059_2020_2139_MOESM5_ESM.xlsx]

## Sheet: TS7_polycomb_TCGA_cancer_stage
Table S7. Spearman correlation between average DNA methylation in EZH2/SUZ12 region set and cancer stage for each cancer type.
cancerID	cancerName	rsName	spearCor	spearmanPVal	holmSpearmanPVal
KIRP	Kidney renal papillary cell carcinoma	polycomb	0.49979	2.88e-17	5.77e-16
KIRC	Kidney renal clear cell carcinoma	polycomb	0.486	2.96e-20	6.23e-19
KICH	Kidney Chromophobe	polycomb	0.383056	0.00150079	0.0255135
TGCT	Testicular Germ Cell Tumors	polycomb	0.341994	0.00177863	0.0284582
ACC	Adrenocortical carcinoma	polycomb	0.301454	0.00731655	0.109748
THCA	Thyroid carcinoma	polycomb	0.236581	8.39e-08	1.6e-06
CHOL	Cholangiocarcinoma	polycomb	0.146014	0.395472	1
BRCA	Breast invasive carcinoma	polycomb	0.0955968	0.00782197	0.109748
LUSC	Lung squamous cell carcinoma	polycomb	0.0769407	0.141257	1
PAAD	Pancreatic adenocarcinoma	polycomb	0.0684915	0.358245	1
BLCA	Bladder Urothelial Carcinoma	polycomb	0.0434213	0.380517	1
LUAD	Lung adenocarcinoma	polycomb	0.0120432	0.798239	1
ESCA	Esophageal carcinoma	polycomb	0.0116796	0.882364	1
LIHC	Liver hepatocellular carcinoma	polycomb	0.00688816	0.89739	1
SKCM	Skin Cutaneous Melanoma	polycomb	-0.00341228	0.973121	1
STAD	Stomach adenocarcinoma	polycomb	-0.0115183	0.821306	1
HNSC	Head and Neck squamous cell carcinoma	polycomb	-0.0117168	0.802956	1
READ	Rectum adenocarcinoma	polycomb	-0.0368708	0.733067	1
MESO	Mesothelioma	polycomb	-0.159305	0.140525	1
COAD	Colon adenocarcinoma	polycomb	-0.189897	0.00132887	0.0239196
UVM	Uveal Melanoma	polycomb	-0.225767	0.0454374	0.590686
