# Supplementary material for: COCOA: coordinate covariation analysis of epigenetic heterogeneity
Source: Genome Biol. 2020 Sep 7;21:240. doi: 10.1186/s13059-020-02139-4 (PMC7487606; doi:10.1186/s13059-020-02139-4)
Supplement: Supplementary file 6 — Additional file 6: Table S8. Association between average DNA methylation level in EZH2/SUZ12-binding regions and cancer stage or patient survival. [file 13059_2020_2139_MOESM6_ESM.xlsx]

## Sheet: TableS8_pancan_summary_stats
Table S8. Association between average DNA methylation level in EZH2/SUZ12-binding regions and cancer stage or patient survival. The Holm-Bonferroni method was used for multiple-testing correction.
	Cancer stage	Survival
Total number of cancer types	21	32
Cancer types with uncorrected p < 0.05	9 (42.9%)	10 (31.3%)
Cancer types with corrected p < 0.05	6 (28.6%)	5 (15.6%)
Cancer types with uncorrected p < 0.05 that have positive correlation with cancer stage/increased hazard ratio	7 (77.8%)	8 (80.0%)
Cancer types with uncorrected p < 0.05 that have negative correlation with cancer stage/decreased hazard ratio	2 (22.2%)	2 (20.0%)
