# Supplementary material for: COCOA: coordinate covariation analysis of epigenetic heterogeneity
Source: Genome Biol. 2020 Sep 7;21:240. doi: 10.1186/s13059-020-02139-4 (PMC7487606; doi:10.1186/s13059-020-02139-4)
Supplement: Supplementary file 7 — Additional file 7: Table S9. Results from Cox proportional hazards model for each cancer type that tested the relationship of average DNA methylation in the EZH2/SUZ12 region set with overall patient survival. [file 13059_2020_2139_MOESM7_ESM.xlsx]

## Sheet: TableS9_polycomb_TCGA_coxPH
Table S9. Results from Cox proportional hazards model for each cancer type that tested the relationship of average DNA methylation in the EZH2/SUZ12 region set with overall patient survival. Each row gives the information for one variable from a model. The "GLOBAL" variable row gives information for the overall model.
cancerID	rsName	variableName	obsNum	coxCoef	coxCoefSE	coxHRMean	coxHRLower	coxHRUpper	coxPVal	schoRho	schoX2	schoPVal	eventNum	holmCoxPVal	coxHRMean0.01	coxHRUpper0.01	coxHRLower0.01	sigType
ACC	polycomb	methylScore	NA	15.3626	4.23493	4.69782e+06	1167.13	1.89092e+10	0.000286072	NA	1.04053	0.307697	NA	0.00886824	1.16605	1.26697	1.07318	Corrected p < 0.05
ACC	polycomb	age	NA	0.00584348	0.0119215	1.00586	0.98263	1.02964	0.624019	NA	0.0838757	0.772112	NA	1	1.00006	1.00029	0.999825	p > 0.05
ACC	polycomb	sex	NA	-0.0866444	0.407412	0.917003	0.412649	2.03779	0.831584	NA	0.324191	0.5691	NA	1	0.999134	1.00714	0.991187	p > 0.05
ACC	polycomb	genomeMethyl	NA	-15.6109	7.7859	1.66057e-07	3.91637e-14	0.704094	0.0449603	NA	0.0635295	0.801002	NA	1	0.855466	0.996498	0.734394	Uncorrected p < 0.05
ACC	polycomb	globalStats	78	NA	NA	NA	NA	NA	0.000640548	NA	3.82176	0.430665	28	0.0166543	NA	NA	NA	Corrected p < 0.05
BLCA	polycomb	methylScore	NA	0.732986	1.81429	2.08129	0.0594296	72.8889	0.686208	NA	0.325992	0.568029	NA	1	1.00736	1.04382	0.972165	p > 0.05
BLCA	polycomb	age	NA	0.0311497	0.00772979	1.03164	1.01613	1.04739	5.58188e-05	NA	3.82959	0.0503552	NA	0.00156293	1.00031	1.00046	1.00016	Corrected p < 0.05
BLCA	polycomb	sex	NA	-0.0636951	0.16729	0.938291	0.67599	1.30237	0.703391	NA	0.193483	0.660034	NA	1	0.999363	1.00265	0.996092	p > 0.05
BLCA	polycomb	genomeMethyl	NA	0.109347	2.58483	1.11555	0.00703518	176.89	0.966257	NA	0.853978	0.355429	NA	1	1.00109	1.05312	0.95164	p > 0.05
BLCA	polycomb	globalStats	408	NA	NA	NA	NA	NA	0.00144844	NA	4.90782	0.296888	179	0.0333141	NA	NA	NA	Corrected p < 0.05
BRCA	polycomb	methylScore	NA	6.18792	2.47821	486.832	3.78375	62637.7	0.0125274	NA	0.980652	0.322038	NA	0.313184	1.06383	1.11678	1.0134	Uncorrected p < 0.05
BRCA	polycomb	age	NA	0.0300161	0.00785806	1.03047	1.01472	1.04646	0.000133569	NA	1.5251	0.216849	NA	0.00360637	1.0003	1.00045	1.00015	Corrected p < 0.05
BRCA	polycomb	sex	NA	-0.448343	1.01416	0.638686	0.0875053	4.66166	0.658429	NA	1.48504	0.222988	NA	1	0.995527	1.01551	0.975934	p > 0.05
BRCA	polycomb	genomeMethyl	NA	-11.4894	4.68962	1.0238e-05	1e-09	0.100468	0.014287	NA	0.00492167	0.944071	NA	0.414323	0.891461	0.977283	0.812831	Uncorrected p < 0.05
BRCA	polycomb	globalStats	764	NA	NA	NA	NA	NA	7.33065e-05	NA	4.31203	0.365421	100	0.00197928	NA	NA	NA	Corrected p < 0.05
CESC	polycomb	methylScore	NA	-2.28505	3.00058	0.101769	0.000284131	36.4513	0.446337	NA	0.041678	0.838235	NA	1	0.977409	1.03661	0.921585	p > 0.05
CESC	polycomb	age	NA	0.0155799	0.00881708	1.0157	0.9983	1.03341	0.0772269	NA	0.0109673	0.916594	NA	1	1.00016	1.00033	0.999983	p > 0.05
CESC	polycomb	genomeMethyl	NA	1.75742	4.97598	5.79748	0.000337038	99724	0.723952	NA	0.729627	0.393004	NA	1	1.01773	1.12199	0.92316	p > 0.05
CESC	polycomb	globalStats	293	NA	NA	NA	NA	NA	0.28803	NA	1.40292	0.70485	72	1	NA	NA	NA	p > 0.05
CHOL	polycomb	methylScore	NA	4.0329	6.4019	56.4242	0.00020052	1.58772e+07	0.528725	NA	0.969912	0.324702	NA	1	1.04115	1.18034	0.918378	p > 0.05
CHOL	polycomb	age	NA	0.00296602	0.0208695	1.00297	0.962773	1.04485	0.886983	NA	1.01118	0.31462	NA	1	1.00003	1.00044	0.999621	p > 0.05
CHOL	polycomb	sex	NA	0.287585	0.506669	1.3332	0.493878	3.59893	0.570307	NA	0.217291	0.641112	NA	1	1.00288	1.01289	0.99297	p > 0.05
CHOL	polycomb	genomeMethyl	NA	-13.314	13.1388	1.65118e-06	1.08159e-17	252073	0.310898	NA	0.0263726	0.870994	NA	1	0.875342	1.13244	0.676613	p > 0.05
CHOL	polycomb	globalStats	36	NA	NA	NA	NA	NA	0.784892	NA	5.73031	0.220214	18	1	NA	NA	NA	p > 0.05
COAD	polycomb	methylScore	NA	-1.77089	3.91804	0.170182	7.86818e-05	368.09	0.651281	NA	0.12901	0.719461	NA	1	0.982447	1.06086	0.909827	p > 0.05
COAD	polycomb	age	NA	0.00472511	0.0131467	1.00474	0.979178	1.03096	0.719286	NA	0.693418	0.405004	NA	1	1.00005	1.0003	0.99979	p > 0.05
COAD	polycomb	sex	NA	0.8709	0.355647	2.38906	1.18987	4.79683	0.0143343	NA	3.58206	0.0584067	NA	0.387027	1.00875	1.0158	1.00174	Uncorrected p < 0.05
COAD	polycomb	genomeMethyl	NA	0.8858	8.60949	2.42492	1.13839e-07	5.16544e+07	0.918053	NA	0.988517	0.320105	NA	1	1.0089	1.19435	0.852242	p > 0.05
COAD	polycomb	globalStats	264	NA	NA	NA	NA	NA	0.122878	NA	8.19412	0.0847206	40	1	NA	NA	NA	p > 0.05
DLBC	polycomb	methylScore	NA	-0.450892	4.94679	0.637059	3.92163e-05	10348.9	0.927375	NA	0.0729199	0.787132	NA	1	0.995501	1.09685	0.903514	p > 0.05
DLBC	polycomb	age	NA	-0.0254922	0.0287576	0.97483	0.921405	1.03135	0.375374	NA	0.773904	0.379012	NA	1	0.999745	1.00031	0.999182	p > 0.05
DLBC	polycomb	sex	NA	0.215611	0.773804	1.24062	0.272255	5.6533	0.780523	NA	0.43502	0.509536	NA	1	1.00216	1.01747	0.987074	p > 0.05
DLBC	polycomb	genomeMethyl	NA	-24.9119	11.572	1.51674e-11	2.14196e-21	0.107402	0.0313366	NA	0.310716	0.577241	NA	0.877425	0.779487	0.977935	0.62131	Uncorrected p < 0.05
DLBC	polycomb	globalStats	47	NA	NA	NA	NA	NA	0.263714	NA	1.99054	0.737499	9	1	NA	NA	NA	p > 0.05
ESCA	polycomb	methylScore	NA	-1.54931	2.44115	0.212395	0.00177514	25.4129	0.525648	NA	0.0707494	0.790249	NA	1	0.984626	1.03288	0.938625	p > 0.05
ESCA	polycomb	age	NA	0.00435394	0.0104716	1.00436	0.98396	1.02519	0.677566	NA	5.94263	0.0147789	NA	1	1.00004	1.00025	0.999838	p > 0.05
ESCA	polycomb	sex	NA	0.950306	0.471666	2.5865	1.0262	6.51922	0.043927	NA	0.824015	0.364009	NA	1	1.00955	1.01892	1.00026	Uncorrected p < 0.05
ESCA	polycomb	genomeMethyl	NA	0.721951	4.92987	2.05845	0.000130987	32348.2	0.883571	NA	0.57732	0.447365	NA	1	1.00725	1.10943	0.914476	p > 0.05
ESCA	polycomb	globalStats	163	NA	NA	NA	NA	NA	0.234976	NA	10.8918	0.0278072	65	1	NA	NA	NA	p > 0.05
GBM	polycomb	methylScore	NA	-10.0108	3.63318	4.49113e-05	3.62897e-08	0.0555812	0.00586232	NA	3.50495	0.0611857	NA	0.158283	0.90474	0.971514	0.842554	Uncorrected p < 0.05
GBM	polycomb	age	NA	0.0516231	0.00986747	1.05298	1.03281	1.07354	1.68e-07	NA	3.57982	0.0584855	NA	5.04e-06	1.00052	1.00071	1.00032	Corrected p < 0.05
GBM	polycomb	sex	NA	0.506491	0.221125	1.65946	1.07583	2.5597	0.0219912	NA	1.65317	0.198528	NA	0.571771	1.00508	1.00944	1.00073	Uncorrected p < 0.05
GBM	polycomb	genomeMethyl	NA	1.05217	4.44474	2.86387	0.000471614	17390.8	0.812871	NA	0.501334	0.478914	NA	1	1.01058	1.10256	0.926266	p > 0.05
GBM	polycomb	globalStats	137	NA	NA	NA	NA	NA	5.33156e-09	NA	11.2501	0.0238926	93	1.59947e-07	NA	NA	NA	Corrected p < 0.05
HNSC	polycomb	methylScore	NA	1.54046	2.26377	4.66676	0.0552189	394.405	0.496197	NA	2.4373	0.11848	NA	1	1.01552	1.0616	0.971451	p > 0.05
HNSC	polycomb	age	NA	0.0163597	0.00692225	1.01649	1.0028	1.03038	0.0181103	NA	0.0381384	0.845165	NA	0.398426	1.00016	1.0003	1.00003	Uncorrected p < 0.05
HNSC	polycomb	sex	NA	-0.159016	0.160125	0.852982	0.62322	1.16745	0.320672	NA	0.0049534	0.943891	NA	1	0.998411	1.00155	0.995283	p > 0.05
HNSC	polycomb	genomeMethyl	NA	-1.13525	3.17978	0.321341	0.000631443	163.53	0.721075	NA	1.42568	0.232471	NA	1	0.988712	1.05229	0.928974	p > 0.05
HNSC	polycomb	globalStats	454	NA	NA	NA	NA	NA	0.0397742	NA	2.94894	0.566407	195	0.715935	NA	NA	NA	Uncorrected p < 0.05
KICH	polycomb	methylScore	NA	29.4814	8.87449	6.36216e+12	177675	2.27815e+20	0.000893624	NA	0.247627	0.618751	NA	0.0259151	1.34288	1.598	1.12849	Corrected p < 0.05
KICH	polycomb	age	NA	0.0197075	0.0363602	1.0199	0.949749	1.09524	0.587814	NA	0.858049	0.354285	NA	1	1.0002	1.00091	0.999485	p > 0.05
KICH	polycomb	sex	NA	-0.700961	0.943505	0.496108	0.0780663	3.15275	0.457522	NA	0.0189678	0.890459	NA	1	0.993015	1.01155	0.97482	p > 0.05
KICH	polycomb	genomeMethyl	NA	-44.7882	22.5698	3.53775e-20	2.17395e-39	0.575711	0.0472081	NA	0.0360806	0.849349	NA	1	0.63898	0.994494	0.410556	Uncorrected p < 0.05
KICH	polycomb	globalStats	65	NA	NA	NA	NA	NA	0.00291081	NA	1.14637	0.886848	9	0.0640379	NA	NA	NA	Uncorrected p < 0.05
KIRC	polycomb	methylScore	NA	14.7159	3.33632	2.46044e+06	3557.43	1.70173e+09	1.02985e-05	NA	0.099609	0.752299	NA	0.000329553	1.15854	1.23683	1.0852	Corrected p < 0.05
KIRC	polycomb	age	NA	0.0224338	0.00904192	1.02269	1.00472	1.04097	0.0130984	NA	0.820795	0.364948	NA	0.301264	1.00022	1.0004	1.00005	Uncorrected p < 0.05
KIRC	polycomb	sex	NA	-0.117641	0.216277	0.889015	0.581854	1.35833	0.586484	NA	0.722787	0.395231	NA	1	0.998824	1.00307	0.994599	p > 0.05
KIRC	polycomb	genomeMethyl	NA	-13.9316	6.69753	8.90379e-07	1.77268e-12	0.447219	0.0375151	NA	0.427058	0.513436	NA	1	0.869953	0.991985	0.762933	Uncorrected p < 0.05
KIRC	polycomb	globalStats	316	NA	NA	NA	NA	NA	1.93284e-06	NA	3.5627	0.468409	105	5.41195e-05	NA	NA	NA	Corrected p < 0.05
KIRP	polycomb	methylScore	NA	20.6515	2.78792	9.30792e+08	3.9425e+06	2.19753e+11	1.28691e-13	NA	0.0138451	0.906333	NA	4.24679e-12	1.22939	1.29843	1.16401	Corrected p < 0.05
KIRP	polycomb	age	NA	0.0193996	0.0149584	1.01959	0.990131	1.04992	0.194665	NA	0.0424845	0.836699	NA	1	1.00019	1.00049	0.999901	p > 0.05
KIRP	polycomb	sex	NA	-0.441391	0.375964	0.643141	0.307812	1.34378	0.240385	NA	0.0149165	0.902793	NA	1	0.995596	1.00296	0.988286	p > 0.05
KIRP	polycomb	genomeMethyl	NA	-31.5504	7.10423	1.98535e-14	1.78117e-20	2.21293e-08	8.95116e-06	NA	0.0841504	0.77175	NA	0.000295388	0.729421	0.838397	0.63461	Corrected p < 0.05
KIRP	polycomb	globalStats	244	NA	NA	NA	NA	NA	2.84485e-09	NA	0.224112	0.994172	35	8.81902e-08	NA	NA	NA	Corrected p < 0.05
LAML	polycomb	methylScore	NA	4.95961	2.82259	142.538	0.564075	36018.2	0.0788987	NA	2.78886	0.0949217	NA	1	1.05085	1.11062	0.994291	p > 0.05
LAML	polycomb	age	NA	0.0433759	0.00755642	1.04433	1.02898	1.05991	9.45262e-09	NA	2.3953	0.1217	NA	2.93e-07	1.00043	1.00058	1.00029	Corrected p < 0.05
LAML	polycomb	sex	NA	-0.183806	0.187358	0.832097	0.576361	1.20131	0.326572	NA	0.342208	0.558557	NA	1	0.998164	1.00184	0.994505	p > 0.05
LAML	polycomb	genomeMethyl	NA	-11.6045	6.4204	9.125e-06	3.12739e-11	2.66246	0.0706934	NA	4.28643	0.0384178	NA	1	0.890435	1.00984	0.785149	p > 0.05
LAML	polycomb	globalStats	181	NA	NA	NA	NA	NA	1.24674e-07	NA	7.04409	0.133577	118	3.61554e-06	NA	NA	NA	Corrected p < 0.05
LGG	polycomb	methylScore	NA	2.33992	3.31627	10.3804	0.01561	6902.86	0.480444	NA	7.40327	0.00651055	NA	1	1.02368	1.09242	0.959255	p > 0.05
LGG	polycomb	age	NA	0.0492631	0.00802825	1.0505	1.0341	1.06716	8.45081e-10	NA	5.59347	0.0180275	NA	2.7e-08	1.00049	1.00065	1.00034	Corrected p < 0.05
LGG	polycomb	sex	NA	0.105244	0.185342	1.11098	0.77258	1.59761	0.570146	NA	0.853204	0.355648	NA	1	1.00105	1.0047	0.997423	p > 0.05
LGG	polycomb	genomeMethyl	NA	-17.7501	4.64934	1.95533e-08	2.15623e-12	0.000177315	0.000134662	NA	8.23735	0.0041037	NA	0.00430919	0.83736	0.917249	0.764429	Corrected p < 0.05
LGG	polycomb	globalStats	511	NA	NA	NA	NA	NA	1.17516e-22	NA	15.1025	0.00449329	125	3.87803e-21	NA	NA	NA	Corrected p < 0.05
LIHC	polycomb	methylScore	NA	2.34874	2.65667	10.4724	0.0573697	1911.66	0.376646	NA	0.00550782	0.94084	NA	1	1.02377	1.07848	0.971822	p > 0.05
LIHC	polycomb	age	NA	0.00414591	0.00798963	1.00415	0.988553	1.02	0.603823	NA	0.530216	0.466516	NA	1	1.00004	1.0002	0.999885	p > 0.05
LIHC	polycomb	sex	NA	-0.216952	0.200769	0.804969	0.543105	1.19309	0.279874	NA	1.3867	0.238964	NA	1	0.997833	1.00177	0.993914	p > 0.05
LIHC	polycomb	genomeMethyl	NA	-3.82188	3.20287	0.0218867	4.11046e-05	11.6539	0.232765	NA	0.0697044	0.791768	NA	1	0.962502	1.02486	0.903939	p > 0.05
LIHC	polycomb	globalStats	345	NA	NA	NA	NA	NA	0.42777	NA	1.62601	0.80411	116	1	NA	NA	NA	p > 0.05
LUAD	polycomb	methylScore	NA	2.53971	2.71579	12.676	0.0618441	2598.15	0.349704	NA	1.15295	0.282933	NA	1	1.02572	1.0818	0.972552	p > 0.05
LUAD	polycomb	age	NA	0.00560674	0.00832469	1.00562	0.989348	1.02216	0.500625	NA	2.02784	0.15444	NA	1	1.00006	1.00022	0.999893	p > 0.05
LUAD	polycomb	sex	NA	0.110766	0.171767	1.11713	0.797805	1.56427	0.519016	NA	2.29713	0.129613	NA	1	1.00111	1.00448	0.997744	p > 0.05
LUAD	polycomb	genomeMethyl	NA	-3.11505	4.98513	0.0443762	2.534e-06	777.141	0.532057	NA	2.03895	0.153315	NA	1	0.96933	1.06882	0.8791	p > 0.05
LUAD	polycomb	globalStats	423	NA	NA	NA	NA	NA	0.761675	NA	5.68052	0.224311	152	1	NA	NA	NA	p > 0.05
LUSC	polycomb	methylScore	NA	-5.40094	2.96735	0.00451236	1.34459e-05	1.51432	0.0687408	NA	0.0670727	0.795648	NA	1	0.947423	1.00416	0.893894	p > 0.05
LUSC	polycomb	age	NA	0.00896402	0.00990159	1.009	0.989612	1.02878	0.3653	NA	0.795811	0.372349	NA	1	1.00009	1.00028	0.999896	p > 0.05
LUSC	polycomb	sex	NA	0.0685742	0.19148	1.07098	0.735857	1.55873	0.720248	NA	0.623766	0.429651	NA	1	1.00069	1.00445	0.996938	p > 0.05
LUSC	polycomb	genomeMethyl	NA	4.29426	3.50178	73.2779	0.0766045	70095.8	0.220083	NA	0.434879	0.509605	NA	1	1.04388	1.11804	0.974636	p > 0.05
LUSC	polycomb	globalStats	355	NA	NA	NA	NA	NA	0.318721	NA	1.95542	0.743958	153	1	NA	NA	NA	p > 0.05
MESO	polycomb	methylScore	NA	14.6476	4.13295	2.29816e+06	697.275	7.57454e+09	0.000393949	NA	0.185543	0.666653	NA	0.0118185	1.15775	1.25543	1.06766	Corrected p < 0.05
MESO	polycomb	age	NA	0.0151593	0.0148905	1.01527	0.986072	1.04534	0.308655	NA	0.240307	0.623984	NA	1	1.00015	1.00044	0.99986	p > 0.05
MESO	polycomb	sex	NA	-0.078842	0.300814	0.924186	0.512515	1.66653	0.793248	NA	1.92067	0.165782	NA	1	0.999212	1.00512	0.993338	p > 0.05
MESO	polycomb	genomeMethyl	NA	-19.187	7.509	4.64718e-09	1.8859e-15	0.0114515	0.0106126	NA	0.0891087	0.765313	NA	0.318379	0.825414	0.956288	0.712451	Uncorrected p < 0.05
MESO	polycomb	globalStats	86	NA	NA	NA	NA	NA	0.00765854	NA	3.21941	0.521802	73	0.153171	NA	NA	NA	Uncorrected p < 0.05
OV	polycomb	methylScore	NA	-43.5018	34.5582	1.2806e-19	4.9141e-49	3.3372e+10	0.208103	NA	1.86322	0.172254	NA	1	0.647253	1.27419	0.328787	p > 0.05
OV	polycomb	age	NA	-0.0676124	0.0867416	0.934623	0.7885	1.10782	0.435703	NA	0.703522	0.401603	NA	1	0.999324	1.00102	0.997627	p > 0.05
OV	polycomb	genomeMethyl	NA	12.1691	23.9903	192733	7.31788e-16	5.07606e+25	0.61198	NA	2.15049	0.142525	NA	1	1.1294	1.8074	0.705739	p > 0.05
OV	polycomb	globalStats	10	NA	NA	NA	NA	NA	0.590227	NA	2.44107	0.486035	5	1	NA	NA	NA	p > 0.05
PAAD	polycomb	methylScore	NA	1.85834	2.64575	6.41307	0.0358924	1145.86	0.482438	NA	0.362393	0.54718	NA	1	1.01876	1.07298	0.967275	p > 0.05
PAAD	polycomb	age	NA	0.0233519	0.0102401	1.02363	1.00329	1.04438	0.0225819	NA	1.34237	0.246616	NA	0.454603	1.00023	1.00043	1.00003	Uncorrected p < 0.05
PAAD	polycomb	sex	NA	-0.183208	0.205968	0.832595	0.55605	1.24668	0.373734	NA	2.13489	0.14398	NA	1	0.99817	1.00221	0.994148	p > 0.05
PAAD	polycomb	genomeMethyl	NA	0.237286	6.62968	1.2678	2.8831e-06	557499	0.971449	NA	0.208008	0.648333	NA	1	1.00238	1.14146	0.880235	p > 0.05
PAAD	polycomb	globalStats	181	NA	NA	NA	NA	NA	0.0979202	NA	5.57556	0.233167	99	1	NA	NA	NA	p > 0.05
PCPG	polycomb	methylScore	NA	28.9944	14.4858	3.90952e+12	1.82729	8.36449e+24	0.04533	NA	0.174491	0.676151	NA	1	1.33635	1.77511	1.00605	Uncorrected p < 0.05
PCPG	polycomb	age	NA	0.0407134	0.0310136	1.04155	0.980128	1.10683	0.189264	NA	0.381384	0.536863	NA	1	1.00041	1.00102	0.999799	p > 0.05
PCPG	polycomb	sex	NA	2.20825	1.26603	9.09979	0.760994	108.813	0.0811194	NA	0.489219	0.484276	NA	1	1.02233	1.04801	0.997272	p > 0.05
PCPG	polycomb	genomeMethyl	NA	-24.8241	18.3551	1.65586e-11	3.93673e-27	69648.2	0.176235	NA	0.468381	0.493733	NA	1	0.780172	1.11797	0.544442	p > 0.05
PCPG	polycomb	globalStats	179	NA	NA	NA	NA	NA	0.0824018	NA	2.451	0.653431	6	1	NA	NA	NA	p > 0.05
PRAD	polycomb	methylScore	NA	18.9791	12.4582	1.74797e+08	0.00434643	7.02968e+18	0.127651	NA	0.0942236	0.758875	NA	1	1.209	1.54337	0.947068	p > 0.05
PRAD	polycomb	age	NA	0.0274885	0.0520935	1.02787	0.928103	1.13836	0.597725	NA	2.2139	0.136772	NA	1	1.00027	1.0013	0.999254	p > 0.05
PRAD	polycomb	genomeMethyl	NA	-15.8315	25.0437	1.33183e-07	6.41502e-29	276501528889125	0.527285	NA	0.00112512	0.973242	NA	1	0.85358	1.3945	0.522483	p > 0.05
PRAD	polycomb	globalStats	487	NA	NA	NA	NA	NA	0.178907	NA	2.3859	0.496266	10	1	NA	NA	NA	p > 0.05
READ	polycomb	methylScore	NA	5.88463	11.8905	359.469	2.71947e-08	4.75159e+12	0.620668	NA	0.340485	0.55955	NA	1	1.06061	1.33896	0.840127	p > 0.05
READ	polycomb	age	NA	0.0988022	0.0341663	1.10385	1.03235	1.1803	0.00383041	NA	0.000370678	0.984639	NA	0.0995906	1.00099	1.00166	1.00032	Uncorrected p < 0.05
READ	polycomb	sex	NA	-0.167902	0.570647	0.845437	0.276278	2.58712	0.768581	NA	0.00714709	0.932627	NA	1	0.998322	1.00955	0.987219	p > 0.05
READ	polycomb	genomeMethyl	NA	1.16425	13.9014	3.20353	4.70652e-12	2.18051e+12	0.933255	NA	0.209732	0.646977	NA	1	1.01171	1.32857	0.770419	p > 0.05
READ	polycomb	globalStats	86	NA	NA	NA	NA	NA	0.0110239	NA	0.41568	0.981173	14	0.209454	NA	NA	NA	Uncorrected p < 0.05
SARC	polycomb	methylScore	NA	7.9734	2.68057	2902.72	15.1741	555275	0.00293446	NA	0.0880788	0.766634	NA	0.0821649	1.083	1.14142	1.02757	Uncorrected p < 0.05
SARC	polycomb	age	NA	0.0180784	0.00787219	1.01824	1.00265	1.03408	0.0216477	NA	0.0411182	0.83931	NA	0.454603	1.00018	1.00034	1.00003	Uncorrected p < 0.05
SARC	polycomb	sex	NA	-0.0858815	0.211895	0.917703	0.60581	1.39017	0.685255	NA	0.170094	0.680028	NA	1	0.999142	1.0033	0.995001	p > 0.05
SARC	polycomb	genomeMethyl	NA	-11.1456	3.52474	1.44387e-05	1.44301e-08	0.0144474	0.00156631	NA	1.91989	0.165869	NA	0.0485557	0.894531	0.958513	0.83482	Corrected p < 0.05
SARC	polycomb	globalStats	260	NA	NA	NA	NA	NA	0.00107144	NA	3.57188	0.467033	98	0.026786	NA	NA	NA	Corrected p < 0.05
SKCM	polycomb	methylScore	NA	1.32192	5.34635	3.75061	0.000105506	133330	0.80471	NA	4.69842	0.0301904	NA	1	1.01331	1.12525	0.9125	p > 0.05
SKCM	polycomb	age	NA	-0.000109092	0.0146007	0.999891	0.971683	1.02892	0.994039	NA	1.39381	0.237763	NA	1	0.999999	1.00029	0.999713	p > 0.05
SKCM	polycomb	sex	NA	0.191603	0.412997	1.21119	0.539099	2.72117	0.642696	NA	0.659367	0.416784	NA	1	1.00192	1.01006	0.99384	p > 0.05
SKCM	polycomb	genomeMethyl	NA	-4.11823	8.07058	0.0162733	2.19678e-09	120550	0.609858	NA	0.646925	0.421214	NA	1	0.959654	1.12412	0.819253	p > 0.05
SKCM	polycomb	globalStats	101	NA	NA	NA	NA	NA	0.955184	NA	6.03635	0.19645	28	1	NA	NA	NA	p > 0.05
STAD	polycomb	methylScore	NA	-4.36793	1.62995	0.0126774	0.000519538	0.309345	0.00736656	NA	0.966105	0.325654	NA	0.191531	0.957261	0.988336	0.927163	Uncorrected p < 0.05
STAD	polycomb	age	NA	0.0219294	0.00824103	1.02217	1.00579	1.03882	0.00779089	NA	0.287717	0.591687	NA	0.194772	1.00022	1.00038	1.00006	Uncorrected p < 0.05
STAD	polycomb	sex	NA	0.253494	0.177839	1.28852	0.909315	1.82586	0.154038	NA	0.257387	0.611921	NA	1	1.00254	1.00604	0.99905	p > 0.05
STAD	polycomb	genomeMethyl	NA	2.91307	3.38932	18.4132	0.0239959	14129.4	0.390073	NA	1.01518	0.313666	NA	1	1.02956	1.10027	0.963388	p > 0.05
STAD	polycomb	globalStats	370	NA	NA	NA	NA	NA	0.00116964	NA	1.64609	0.800485	146	0.0280713	NA	NA	NA	Corrected p < 0.05
TGCT	polycomb	methylScore	NA	14.0811	32.8887	1.30426e+06	1.31962e-22	1.28908e+34	0.668545	NA	0.882306	0.347571	NA	1	1.15121	2.19332	0.604233	p > 0.05
TGCT	polycomb	age	NA	-0.107928	0.0798739	0.897692	0.767606	1.04982	0.176621	NA	0.00852122	0.926451	NA	1	0.998921	1.00049	0.997359	p > 0.05
TGCT	polycomb	genomeMethyl	NA	-5.24119	15.9802	0.00529398	1.32255e-16	2.1191e+11	0.742927	NA	0.729831	0.392938	NA	1	0.948938	1.29796	0.693768	p > 0.05
TGCT	polycomb	globalStats	127	NA	NA	NA	NA	NA	0.39222	NA	1.19906	0.753229	4	1	NA	NA	NA	p > 0.05
THCA	polycomb	methylScore	NA	16.6126	13.791	1.63971e+07	2.99117e-05	8.98865e+18	0.228359	NA	5.59053	0.0180578	NA	1	1.18072	1.54717	0.90107	p > 0.05
THCA	polycomb	age	NA	0.105442	0.02108	1.1112	1.06623	1.15807	5.67427e-07	NA	0.180581	0.670875	NA	1.64554e-05	1.00105	1.00147	1.00064	Corrected p < 0.05
THCA	polycomb	sex	NA	0.0394708	0.559732	1.04026	0.347294	3.11592	0.943782	NA	0.127871	0.72065	NA	1	1.00039	1.01143	0.98948	p > 0.05
THCA	polycomb	genomeMethyl	NA	-7.1574	21.8941	0.000779079	1.80003e-22	3371961496043740	0.743736	NA	1.54266	0.214222	NA	1	0.930927	1.42981	0.606112	p > 0.05
THCA	polycomb	globalStats	500	NA	NA	NA	NA	NA	2.73454e-10	NA	6.55473	0.161375	16	8.75053e-09	NA	NA	NA	Corrected p < 0.05
THYM	polycomb	methylScore	NA	15.4911	8.85726	5.34168e+06	0.1543	184923016968365	0.0802968	NA	0.304001	0.581385	NA	1	1.16755	1.3889	0.981485	p > 0.05
THYM	polycomb	age	NA	0.0373717	0.0311886	1.03808	0.976523	1.10351	0.230819	NA	0.0791845	0.778406	NA	1	1.00037	1.00099	0.999762	p > 0.05
THYM	polycomb	sex	NA	-0.409929	0.704178	0.663698	0.166945	2.63857	0.560474	NA	2.62496	0.105195	NA	1	0.995909	1.00975	0.982258	p > 0.05
THYM	polycomb	genomeMethyl	NA	-17.9916	12.7094	1.53588e-08	2.33393e-19	1010.71	0.15689	NA	0.000690773	0.979032	NA	1	0.835341	1.07163	0.65115	p > 0.05
THYM	polycomb	globalStats	123	NA	NA	NA	NA	NA	0.113057	NA	3.21532	0.522461	9	1	NA	NA	NA	p > 0.05
UCEC	polycomb	methylScore	NA	-4.77949	5.43669	0.00840031	1.98e-07	356.464	0.379338	NA	0.00252182	0.959949	NA	1	0.953329	1.06052	0.856972	p > 0.05
UCEC	polycomb	genomeMethyl	NA	2.62068	8.95745	13.745	3.2625e-07	5.79083e+08	0.769851	NA	0.111742	0.73817	NA	1	1.02655	1.22357	0.861262	p > 0.05
UCEC	polycomb	globalStats	430	NA	NA	NA	NA	NA	0.567039	NA	0.253009	0.88117	35	1	NA	NA	NA	p > 0.05
UCS	polycomb	methylScore	NA	-0.201832	6.8433	0.817232	1.22269e-06	546228	0.976471	NA	0.840363	0.359293	NA	1	0.997984	1.14123	0.872716	p > 0.05
UCS	polycomb	age	NA	0.0498568	0.0230254	1.05112	1.00474	1.09964	0.0303651	NA	0.501297	0.478931	NA	0.576937	1.0005	1.00095	1.00005	Uncorrected p < 0.05
UCS	polycomb	genomeMethyl	NA	-7.29191	8.81932	0.000681025	2.11906e-11	21886.9	0.408344	NA	0.00070841	0.978766	NA	1	0.929676	1.1051	0.782098	p > 0.05
UCS	polycomb	globalStats	56	NA	NA	NA	NA	NA	0.17129	NA	3.0543	0.383329	35	1	NA	NA	NA	p > 0.05
UVM	polycomb	methylScore	NA	4.19024	12.8039	66.0386	8.33797e-10	5.23041e+12	0.74347	NA	0.739829	0.389716	NA	1	1.04279	1.34025	0.811354	p > 0.05
UVM	polycomb	age	NA	0.0550348	0.0210094	1.05658	1.01395	1.10099	0.00880515	NA	0.728853	0.393255	NA	0.211324	1.00055	1.00096	1.00014	Uncorrected p < 0.05
UVM	polycomb	sex	NA	0.609305	0.469099	1.83915	0.733365	4.61228	0.193984	NA	0.380717	0.53722	NA	1	1.00611	1.0154	0.996904	p > 0.05
UVM	polycomb	genomeMethyl	NA	-33.6279	17.4096	2.48645e-15	3.77134e-30	1.63932	0.0534123	NA	1.49416	0.221571	NA	1	0.714424	1.00496	0.507884	p > 0.05
UVM	polycomb	globalStats	79	NA	NA	NA	NA	NA	0.00615582	NA	5.57915	0.232859	22	0.129272	NA	NA	NA	Uncorrected p < 0.05
