# Supplementary material for: COCOA: coordinate covariation analysis of epigenetic heterogeneity
Source: Genome Biol. 2020 Sep 7;21:240. doi: 10.1186/s13059-020-02139-4 (PMC7487606; doi:10.1186/s13059-020-02139-4)
Supplement: Supplementary file 8 — Additional file 8: Table S10. LOLA results from differentially methylated regions from simulated DNA methylation data with low noise. [file 13059_2020_2139_MOESM8_ESM.xlsx]

## Sheet: TableS10_LOLA_low_noise
Table S10. LOLA results from differentially methylated regions from simulated DNA methylation data with low noise.
userSet	dbSet	collection	pValueLog	oddsRatio	support	rnkPV	rnkOR	rnkSup	maxRnk	meanRnk	b	c	d	description	cellType	tissue	antibody	treatment	dataSource	filename	qValue	size
1	98	cistrome_cistrome	75.0855	Inf	34	1	1	1	1	1	605	0	99951	cistrome_cistrome MDA-MB-231 Cells ESR1, DBDmut	MDA-MB-231 Cells	breast	ESR1, DBDmut	E2(45min)	NA	Human_MDA-MB-231-Cells_ESR1,-DBDmut_E2-45min_Katzenellenbogen.bed	1.86583e-72	2332
1	2152	jaspar_motifs	0.0179227	Inf	34	1287	1	1	1287	430	100434	0	122	jaspar_motifs	NA	NA	NA	NA	NA	GATA2.bed	1	2213773
1	122	cistrome_cistrome	19.3136	378.348	9	2	3	310	310	105	95	25	100461	cistrome_cistrome UPR9 cells PML	UPR9 cells	hematopoietic stem cell	PML	No treatment	NA	Human_UPR9-cells_PML_No-treatment_Stunnenberg.bed	5.51772e-17	395
1	171	cistrome_epigenome	18.1914	180.899	10	3	4	244	244	83.7	231	24	100325	cistrome_epigenome LnCaP H3K9me3	LnCaP	prostate	H3K9me3	EtOH(16hr)	NA	Human_LnCaP_H3K9me3_EtOH-16hr_Chinnaiyan.bed	4.87346e-16	2696
1	124	cistrome_cistrome	11.4552	103.406	7	6	5	456	456	156	252	27	100304	cistrome_cistrome UPR9 cells RARA	UPR9 cells	hematopoietic stem cell	RARA	No treatment	NA	Human_UPR9-cells_RARA_No-treatment_Stunnenberg.bed	1.32763e-09	1818
1	172	cistrome_epigenome	15.6787	99.9014	10	4	6	244	244	84.7	418	24	100138	cistrome_epigenome LnCaP H3K9me3	LnCaP	prostate	H3K9me3	R1881(16hr)	NA	Human_LnCaP_H3K9me3_R1881-16hr_Chinnaiyan.bed	1.19037e-13	4675
1	93	cistrome_cistrome	8.7138	63.3264	6	18	7	579	579	201	339	28	100217	cistrome_cistrome MCF-7 c-Fos	MCF-7	breast	c-Fos	DMSO(45min-3hr)	NA	Human_MCF-7_c-Fos_DMSO-45min-3hr_Liu.bed	2.43971e-07	1021
1	219	cistrome_epigenome	10.921	56.8369	8	10	8	368	368	129	541	26	100015	cistrome_epigenome VCaP H3K9me3	VCaP	prostate	H3K9me3	regular medium	NA	Human_VCaP_H3K9me3_regular-medium_Chinnaiyan.bed	2.72498e-09	5404
1	209	cistrome_epigenome	11.9046	53.6941	9	5	9	310	310	108	670	25	99886	cistrome_epigenome VCaP H3K27me3	VCaP	prostate	H3K27me3	R1881(16hr)	NA	Human_VCaP_H3K27me3_R1881-16hr_Chinnaiyan.bed	5.65998e-10	4510
1	8	cistrome_cistrome	9.32201	50.0791	7	11	10	456	456	159	517	27	100039	cistrome_cistrome APL164 cells PML	APL164 cells	hematopoietic stem cell	PML	No treatment	NA	Human_APL164-cells_PML_No-treatment_Stunnenberg.bed	9.84017e-08	4000
1	2132	jaspar_motifs	1.66272	47.6268	1	227	11	1505	1505	581	64	33	100492	jaspar_motifs	NA	NA	NA	NA	NA	ESR1.bed	0.216696	169
1	223	cistrome_epigenome	11.2146	44.683	9	8	12	310	310	110	803	25	99753	cistrome_epigenome metastatic prostate cancer tissue H3K9me3	metastatic prostate cancer tissue	prostate	H3K9me3	No treatment	NA	Human_metastatic-prostate-cancer-tissue_H3K9me3_No-treatment_Chinnaiyan.bed	1.73255e-09	11237
1	95	cistrome_cistrome	6.54687	42.4176	5	30	13	694	694	246	407	29	100149	cistrome_cistrome MCF-7 c-Jun	MCF-7	breast	c-Jun	DMSO(45min-3hr)	NA	Human_MCF-7_c-Jun_DMSO-45min-3hr_Liu.bed	2.14991e-05	1204
1	115	cistrome_cistrome	8.38373	36.4494	7	21	14	456	456	164	710	27	99846	cistrome_cistrome T47D ESR1	T47D	breast	ESR1	EtOH(45min)	NA	Human_T47D_ESR1_EtOH-45min_Liu.bed	4.47156e-07	3060
1	208	cistrome_epigenome	11.2554	34.8771	10	7	15	244	244	88.7	1187	24	99369	cistrome_epigenome VCaP H3K27me3	VCaP	prostate	H3K27me3	EtOH(16hr)	NA	Human_VCaP_H3K27me3_EtOH-16hr_Chinnaiyan.bed	1.73255e-09	5702
1	204	cistrome_epigenome	11.1365	33.8956	10	9	16	244	244	89.7	1221	24	99335	cistrome_epigenome UPR9 cells H3K27me3	UPR9 cells	hematopoietic stem cell	H3K27me3	Zinc(5hr)	NA	Human_UPR9-cells_H3K27me3_Zinc-5hr_Stunnenberg.bed	1.84339e-09	6509
1	126	cistrome_cistrome	9.12978	33.3561	8	14	17	368	368	133	919	26	99637	cistrome_cistrome UPR9 cells RXR	UPR9 cells	hematopoietic stem cell	RXR	No treatment	NA	Human_UPR9-cells_RXR_No-treatment_Stunnenberg.bed	1.20365e-07	1823
1	1000	encode_tfbs	1.48241	31.0544	1	256	18	1505	1505	593	98	33	100458	ChIP NT2-D1 ZNF274	NT2-D1	NA	ZNF274	None	NA	wgEncodeAwgTfbsSydhNt2d1Znf274UcdUniPk.narrowPeak	0.292255	745
1	1	cistrome_cistrome	4.62504	27.2359	4	53	19	852	852	308	490	30	100066	cistrome_cistrome 22RV1 AR	22RV1	prostate	AR	No treatment	NA	Human_22RV1_AR_No-treatment_Chinnaiyan.bed	0.00101647	3802
1	109	cistrome_cistrome	3.55954	26.2846	3	81	20	996	996	366	369	31	100187	cistrome_cistrome NB4 cells RXR	NB4 cells	hematopoietic stem cell	RXR	ATRA(24hr)	NA	Human_NB4-cells_RXR_ATRA-24hr_Stunnenberg.bed	0.00773371	4498
1	128	cistrome_cistrome	5.38287	24.2976	5	45	21	694	694	253	708	29	99848	cistrome_cistrome VCaP AR	VCaP	prostate	AR	EtOH(16hr)	NA	Human_VCaP_AR_EtOH-16hr_Chinnaiyan.bed	0.000209088	3613
1	102	cistrome_cistrome	3.43321	23.7617	3	91	22	996	996	370	408	31	100148	cistrome_cistrome NB4 cells PML	NB4 cells	hematopoietic stem cell	PML	ATRA(24hr)	NA	Human_NB4-cells_PML_ATRA-24hr_Stunnenberg.bed	0.00920785	4179
1	476	encode_tfbs	3.27201	20.8709	3	94	23	996	996	371	464	31	100092	ChIP A549 GR	A549	NA	GR	DEX_500pM	NA	wgEncodeAwgTfbsHaibA549GrPcr1xDex500pmUniPk.narrowPeak	0.0129204	1009
1	18	cistrome_cistrome	6.69228	20.3409	7	29	24	456	456	170	1265	27	99291	cistrome_cistrome ECC-1 ESR1	ECC-1	uterus	ESR1	E2(45min)	NA	Human_ECC-1_ESR1_E2-45min_Liu.bed	1.59122e-05	5080
1	114	cistrome_cistrome	8.15014	19.6375	9	22	25	310	310	119	1810	25	98746	cistrome_cistrome T47D ESR1	T47D	breast	ESR1	E2(45min)	NA	Human_T47D_ESR1_E2-45min_Liu.bed	7.30885e-07	5437
1	54	cistrome_cistrome	4.9093	19.3293	5	50	26	694	694	257	889	29	99667	cistrome_cistrome MCF-7 ESR1	MCF-7	breast	ESR1	EtOH(45min)	NA	Human_MCF-7_ESR1_EtOH-45min_Liu.bed	0.000559936	3305
1	146	cistrome_cistrome	9.27144	18.1688	11	12	27	200	200	79.7	2579	23	97977	cistrome_cistrome metastatic prostate cancer tissue PolII	metastatic prostate cancer tissue	prostate	PolII	No treatment	NA	Human_metastatic-prostate-cancer-tissue_PolII_No-treatment_Chinnaiyan.bed	1.0134e-07	13863
1	129	cistrome_cistrome	2.20841	18.1517	2	160	28	1203	1203	464	345	32	100211	cistrome_cistrome VCaP AR	VCaP	prostate	AR	No treatment	NA	Human_VCaP_AR_No-treatment_Chinnaiyan.bed	0.0878535	2976
1	152	cistrome_epigenome	9.19835	17.8703	11	13	29	200	200	80.7	2621	23	97935	cistrome_epigenome APL164 cells H3K9K14ac	APL164 cells	hematopoietic stem cell	H3K9K14ac	No treatment	NA	Human_APL164-cells_H3K9K14ac_No-treatment_Stunnenberg.bed	1.10692e-07	7517
1	158	cistrome_epigenome	7.70461	17.3761	9	23	30	310	310	121	2041	25	98515	cistrome_epigenome LnCaP H3K27me3	LnCaP	prostate	H3K27me3	EtOH(16hr)	NA	Human_LnCaP_H3K27me3_EtOH-16hr_Chinnaiyan.bed	1.95016e-06	9193
1	210	cistrome_epigenome	7.67574	17.2383	9	24	31	310	310	122	2057	25	98499	cistrome_epigenome VCaP H3K27me3	VCaP	prostate	H3K27me3	regular medium	NA	Human_VCaP_H3K27me3_regular-medium_Chinnaiyan.bed	1.99737e-06	14547
1	221	cistrome_epigenome	9.01426	17.1384	11	15	32	200	200	82.3	2730	23	97826	cistrome_epigenome metastatic prostate cancer tissue H3K27me3	metastatic prostate cancer tissue	prostate	H3K27me3	No treatment	NA	Human_metastatic-prostate-cancer-tissue_H3K27me3_No-treatment_Chinnaiyan.bed	1.46572e-07	15510
1	9	cistrome_cistrome	3.80691	16.603	4	77	33	852	852	321	801	30	99755	cistrome_cistrome APL164 cells RXR	APL164 cells	hematopoietic stem cell	RXR	No treatment	NA	Human_APL164-cells_RXR_No-treatment_Stunnenberg.bed	0.00460266	6490
1	137	cistrome_cistrome	8.78889	16.2727	11	16	34	200	200	83.3	2870	23	97686	cistrome_cistrome VCaP Polll	VCaP	prostate	Polll	R1881(16hr)	NA	Human_VCaP_Polll_R1881-16hr_Chinnaiyan.bed	2.23664e-07	8533
1	61	cistrome_cistrome	8.77636	16.2262	11	17	35	200	200	84	2878	23	97678	cistrome_cistrome MCF-7 FoxA1	MCF-7	breast	FoxA1	DMSO(45min-3hr)	NA	Human_MCF-7_FoxA1_DMSO-45min-3hr_Liu.bed	2.23664e-07	8739
1	19	cistrome_cistrome	6.04152	16.1891	7	34	36	456	456	175	1585	27	98971	cistrome_cistrome ECC-1 ESR1	ECC-1	uterus	ESR1	EtOH(45min)	NA	Human_ECC-1_ESR1_EtOH-45min_Liu.bed	6.07309e-05	8848
1	203	cistrome_epigenome	3.74238	15.9608	4	79	37	852	852	323	833	30	99723	cistrome_epigenome UPR9 cells H3K27me3	UPR9 cells	hematopoietic stem cell	H3K27me3	No treatment	NA	Human_UPR9-cells_H3K27me3_No-treatment_Stunnenberg.bed	0.0052048	15117
1	35	cistrome_cistrome	5.95248	15.687	7	36	38	456	456	177	1635	27	98921	cistrome_cistrome LnCaP ERG	LnCaP	prostate	ERG	No treatment	NA	Human_LnCaP_ERG_No-treatment_Chinnaiyan.bed	7.04093e-05	5016
1	292	codex	1.17584	14.9788	1	307	39	1505	1505	617	203	33	100353	Kasumi-1 (AML FAB M2) with t(8;21) translocation and mismatch siRNA derived from	Acute Myeloid Leukemia	NA	EP300	NA	GSE60131	GSM1466006_EP300.bed	0.493664	581
1	131	cistrome_cistrome	2.81014	14.3645	3	110	40	996	996	382	673	31	99883	cistrome_cistrome VCaP AR	VCaP	prostate	AR	siERG	NA	Human_VCaP_AR_siERG_Chinnaiyan.bed	0.0319798	5586
1	56	cistrome_cistrome	6.35924	14.3052	8	31	41	368	368	147	2118	26	98438	cistrome_cistrome MCF-7 ESR1	MCF-7	breast	ESR1	Fulv	NA	Human_MCF-7_ESR1_Fulv_Stunnenberg.bed	3.15512e-05	7031
1	159	cistrome_epigenome	7.55298	14.0342	10	25	42	244	244	104	2899	24	97657	cistrome_epigenome LnCaP H3K27me3	LnCaP	prostate	H3K27me3	R1881(16hr)	NA	Human_LnCaP_H3K27me3_R1881-16hr_Chinnaiyan.bed	2.5438e-06	11283
1	96	cistrome_cistrome	4.92988	13.8604	6	49	43	579	579	224	1531	28	99025	cistrome_cistrome MCF-7 c-Jun	MCF-7	breast	c-Jun	E2(45min-3hr)	NA	Human_MCF-7_c-Jun_E2-45min-3hr_Liu.bed	0.000544925	2984
1	2	cistrome_cistrome	8.60369	13.7162	12	19	44	148	148	70.3	3847	22	96709	cistrome_cistrome A594 cells NR3C1	A594 cells	lung	NR3C1	DEX(1hr)	NA	Human_A594--cells_NR3C1_DEX-1hr_Myers.bed	2.97824e-07	11083
1	94	cistrome_cistrome	8.52985	13.4916	12	20	45	148	148	71	3906	22	96650	cistrome_cistrome MCF-7 c-Fos	MCF-7	breast	c-Fos	E2(45min-3hr)	NA	Human_MCF-7_c-Fos_E2-45min-3hr_Liu.bed	3.35377e-07	9757
1	220	cistrome_epigenome	5.4331	13.0223	7	42	46	456	456	181	1962	27	98594	cistrome_epigenome VCaP Pan-H3	VCaP	prostate	Pan-H3	regular medium	NA	Human_VCaP_Pan-H3_regular-medium_Chinnaiyan.bed	0.000199553	8924
1	144	cistrome_cistrome	3.39498	12.8822	4	92	47	852	852	330	1030	30	99526	cistrome_cistrome metastatic prostate cancer tissue AR	metastatic prostate cancer tissue	prostate	AR	No treatment	NA	Human_metastatic-prostate-cancer-tissue_AR_No-treatment_Chinnaiyan.bed	0.00994583	7723
1	136	cistrome_cistrome	7.07652	12.4303	10	27	48	244	244	106	3262	24	97294	cistrome_cistrome VCaP Polll	VCaP	prostate	Polll	EtOH(16hr)	NA	Human_VCaP_Polll_EtOH-16hr_Chinnaiyan.bed	7.05552e-06	8719
1	293	codex	1.04963	11.0506	1	325	49	1505	1505	626	275	33	100281	Kasumi-1 (AML FAB M2) with t(8;21) translocation and RUNX1/ETO siRNA derived fro	Acute Myeloid Leukemia	NA	EP300	NA	GSE60131	GSM1466007_EP300.bed	0.623014	839
1	800	encode_tfbs	5.92562	10.5192	9	37	50	310	310	132	3327	25	97229	ChIP HeLa-S3 c-Fos	HeLa-S3	NA	c-Fos	None	NA	wgEncodeAwgTfbsSydhHelas3CfosUniPk.narrowPeak	7.28758e-05	9325
1	196	cistrome_epigenome	2.38471	10.1027	3	146	51	996	996	398	954	31	99602	cistrome_epigenome NB4 cells H3K27me3	NB4 cells	hematopoietic stem cell	H3K27me3	No treatment	NA	Human_NB4-cells_H3K27me3_No-treatment_Stunnenberg.bed	0.0641727	2918
1	99	cistrome_cistrome	6.2704	10.0757	10	33	52	244	244	110	3993	24	96563	cistrome_cistrome MDA-MB-231 Cells ESR1	MDA-MB-231 Cells	breast	ESR1	E2(45min)	NA	Human_MDA-MB-231-Cells_ESR1_E2-45min_Katzenellenbogen.bed	3.69394e-05	11906
1	481	encode_tfbs	7.49251	9.82005	13	26	53	116	116	65	5963	21	94593	ChIP A549 p300	A549	NA	p300	EtOH_0.02pct	NA	wgEncodeAwgTfbsHaibA549P300V0422111Etoh02UniPk.narrowPeak	2.81144e-06	18216
1	103	cistrome_cistrome	1.66457	9.33209	2	226	54	1203	1203	494	669	32	99887	cistrome_cistrome NB4 cells PML	NB4 cells	hematopoietic stem cell	PML	No treatment	NA	Human_NB4-cells_PML_No-treatment_Stunnenberg.bed	0.216696	3912
1	31	cistrome_cistrome	0.979572	9.3146	1	344	55	1505	1505	635	326	33	100230	cistrome_cistrome LnCaP AR	LnCaP	prostate	AR	1nmR1881(16hr)	NA	Human_LnCaP_AR_1nmR1881-16hr_Chinnaiyan.bed	0.692274	4936
1	235	codex	1.65738	9.24822	2	229	56	1203	1203	496	675	32	99881	Mobilised CD34+ cells isolated from the healthly peripheral blood.	Hematopoietic Stem and Progenitor Cells	NA	LYL1	NA	GSE45144	GSM1097882_LYL1.bed	0.218371	1972
1	62	cistrome_cistrome	6.35224	9.16528	11	32	57	200	200	96.3	4987	23	95569	cistrome_cistrome MCF-7 FoxA1	MCF-7	breast	FoxA1	E2(45min-3hr)	NA	Human_MCF-7_FoxA1_E2-45min-3hr_Liu.bed	3.15512e-05	16924
1	1905	roadmap_epigenomics	3.90988	8.98963	6	72	58	579	579	236	2341	28	98215	Stomach_Mucosa	NA	GI_STOMACH	H3K9me3	NA	NA	E110-H3K9me3.narrowPeak	0.00388329	32137
1	48	cistrome_cistrome	6.84241	8.56312	13	28	59	116	116	67.7	6778	21	93778	cistrome_cistrome MCF-7 ESR1	MCF-7	breast	ESR1	E2(45min)	NA	Human_MCF-7_ESR1_E2-45min_Liu.bed	1.16638e-05	20474
1	478	encode_tfbs	4.28807	8.54805	7	59	60	456	456	192	2960	27	97596	ChIP A549 GR	A549	NA	GR	DEX_5nM	NA	wgEncodeAwgTfbsHaibA549GrPcr1xDex5nmUniPk.narrowPeak	0.00198374	10279
1	450	encode_tfbs	1.57929	8.38388	2	238	61	1203	1203	501	744	32	99812	ChIP K562 p300	K562	NA	p300	None	NA	wgEncodeAwgTfbsBroadK562P300UniPk.narrowPeak	0.251505	2674
1	1982	roadmap_epigenomics	2.68633	8.22502	4	117	62	852	852	344	1604	30	98952	HepG2_Hepatocellular_Carcinoma	NA	LIVER	H3K9me3	NA	NA	E118-H3K9me3.narrowPeak	0.0399846	97156
1	145	cistrome_cistrome	5.44332	8.07433	10	41	63	244	244	116	4935	24	95621	cistrome_cistrome metastatic prostate cancer tissue ERG	metastatic prostate cancer tissue	prostate	ERG	No treatment	NA	Human_metastatic-prostate-cancer-tissue_ERG_No-treatment_Chinnaiyan.bed	0.000199553	18059
1	928	encode_tfbs	0.919122	8.03084	1	360	64	1505	1505	643	378	33	100178	ChIP K562 KAP1	K562	NA	KAP1	None	NA	wgEncodeAwgTfbsSydhK562Kap1UcdUniPk.narrowPeak	0.757285	5489
1	100	cistrome_cistrome	5.78963	7.97518	11	38	65	200	200	101	5690	23	94866	cistrome_cistrome MR4 cells PML	MR4 cells	hematopoietic stem cell	PML	ATRA(24hr)	NA	Human_MR4-cells_PML_ATRA-24hr_Stunnenberg.bed	9.70494e-05	14879
1	466	encode_tfbs	4.10256	7.96802	7	65	66	456	456	196	3169	27	97387	ChIP A549 ATF3	A549	NA	ATF3	EtOH_0.02pct	NA	wgEncodeAwgTfbsHaibA549Atf3V0422111Etoh02UniPk.narrowPeak	0.00276014	6580
1	113	cistrome_cistrome	2.62695	7.91428	4	123	67	852	852	347	1666	30	98890	cistrome_cistrome RWPE ERG	RWPE	prostate	ERG	GUS overexpression	NA	Human_RWPE_ERG_GUS-overexpression_Chinnaiyan.bed	0.0436068	5201
1	121	cistrome_cistrome	5.73647	7.86957	11	39	68	200	200	102	5762	23	94794	cistrome_cistrome U2OS cells ESR2	U2OS cells	osteosarcoma	ESR2	No treatment	NA	Human_U2OS-cells_ESR2_No-treatment_Leitman.bed	0.000106874	17418
1	498	encode_tfbs	4.02686	7.74124	7	67	69	456	456	197	3259	27	97297	ChIP ECC-1 GR	ECC-1	NA	GR	DEX_100nM	NA	wgEncodeAwgTfbsHaibEcc1GrV0416102Dex100nmUniPk.narrowPeak	0.00318768	9255
1	630	encode_tfbs	1.51257	7.70577	2	251	70	1203	1203	508	809	32	99747	ChIP K562 BCL3	K562	NA	BCL3	None	NA	wgEncodeAwgTfbsHaibK562Bcl3Pcr1xUniPk.narrowPeak	0.278077	1603
1	431	encode_tfbs	0.901255	7.68359	1	369	71	1505	1505	648	395	33	100161	ChIP HeLa-S3 EZH2_(39875)	HeLa-S3	NA	EZH2_(39875)	None	NA	wgEncodeAwgTfbsBroadHelas3Ezh239875UniPk.narrowPeak	0.772621	1818
1	1121	ucsc_features	0.891123	7.49331	1	372	72	1505	1505	650	405	33	100151	UCSC Vista enhancers	NA	NA	NA	NA	NA	vistaEnhancers.bed	0.78477	1339
1	38	cistrome_cistrome	5.11299	7.37348	10	47	73	244	244	121	5379	24	95177	cistrome_cistrome LnCaP PolII	LnCaP	prostate	PolII	R1881(16hr)	NA	Human_LnCaP_PolII_R1881-16hr_Chinnaiyan.bed	0.000372665	14666
1	11	cistrome_cistrome	3.89478	7.35535	7	73	74	456	456	201	3423	27	97133	cistrome_cistrome APL74 cells RXR	APL74 cells	hematopoietic stem cell	RXR	No treatment	NA	Human_APL74-cells_RXR_No-treatment_Stunnenberg.bed	0.00396559	20192
1	285	codex	1.46971	7.29719	2	257	75	1203	1203	512	854	32	99702	Proerythroblasts derived from CD34+ bone marrow cells isolated from heathly dono	Erythroblast	NA	GFI1B	NA	GSE52924	GSM1278242_GFI1B.bed	0.299752	3000
1	802	encode_tfbs	5.41108	7.24546	11	43	76	200	200	106	6226	23	94330	ChIP HeLa-S3 c-Jun	HeLa-S3	NA	c-Jun	None	NA	wgEncodeAwgTfbsSydhHelas3CjunIggrabUniPk.narrowPeak	0.000202948	21903
1	190	cistrome_epigenome	3.83598	7.19033	7	76	77	456	456	203	3499	27	97057	cistrome_epigenome MCF-7 H3K9me3	MCF-7	breast	H3K9me3	E2(3hr)	NA	Human_MCF-7_H3K9me3_E2-3hr_Liu.bed	0.00436132	47408
1	1481	roadmap_epigenomics	1.45507	7.16224	2	260	78	1203	1203	514	870	32	99686	CD3_Primary_Cells_Cord_BI	NA	BLOOD	H3K9me3	NA	NA	E033-H3K9me3.narrowPeak	0.305839	37488
1	151	cistrome_epigenome	5.36441	7.15969	11	46	79	200	200	108	6296	23	94260	cistrome_epigenome APL164 cells H3K9K14ac	APL164 cells	hematopoietic stem cell	H3K9K14ac	ATRA(48hr)	NA	Human_APL164-cells_H3K9K14ac_ATRA-48hr_Stunnenberg.bed	0.000213424	13337
1	487	encode_tfbs	5.99056	7.12018	13	35	80	116	116	77	8043	21	92513	ChIP A549 TCF12	A549	NA	TCF12	EtOH_0.02pct	NA	wgEncodeAwgTfbsHaibA549Tcf12V0422111Etoh02UniPk.narrowPeak	6.63409e-05	20896
1	53	cistrome_cistrome	0.867856	7.07335	1	381	81	1505	1505	656	429	33	100127	cistrome_cistrome MCF-7 ESR1	MCF-7	breast	ESR1	E2(6hr)	NA	Human_MCF-7_ESR1_E2-6hr_Jin.bed	0.808402	1750
1	134	cistrome_cistrome	1.94691	6.95389	3	189	82	996	996	422	1380	31	99176	cistrome_cistrome VCaP ERG	VCaP	prostate	ERG	siERG	NA	Human_VCaP_ERG_siERG_Chinnaiyan.bed	0.135842	4635
1	130	cistrome_cistrome	2.86109	6.84915	5	107	83	694	694	295	2469	29	98087	cistrome_cistrome VCaP AR	VCaP	prostate	AR	R1881(16hr)	NA	Human_VCaP_AR_R1881-16hr_Chinnaiyan.bed	0.0291116	10810
1	1112	ucsc_features	4.8079	6.76952	10	52	84	244	244	127	5830	24	94726	UCSC Genomic superdups	NA	NA	NA	NA	NA	genomicSuperDups.bed	0.000679991	51599
1	834	encode_tfbs	1.90395	6.69836	3	194	85	996	996	425	1432	31	99124	ChIP HeLa-S3 TCF7L2	HeLa-S3	NA	TCF7L2	None	NA	wgEncodeAwgTfbsSydhHelas3Tcf7l2UcdUniPk.narrowPeak	0.146103	3198
1	1618	roadmap_epigenomics	3.98453	6.56278	8	68	86	368	368	174	4504	26	96052	Neurosphere_Cultured_Cells_Ganglionic_Eminence_Derived	NA	BRAIN	H3K9me3	NA	NA	E054-H3K9me3.narrowPeak	0.00346232	152322
1	825	encode_tfbs	1.87995	6.55891	3	200	87	996	996	428	1462	31	99094	ChIP HeLa-S3 PRDM1_(9115)	HeLa-S3	NA	PRDM1_(9115)	None	NA	wgEncodeAwgTfbsSydhHelas3Prdm19115IggrabUniPk.narrowPeak	0.149772	4577
1	150	cistrome_epigenome	4.34152	6.54389	9	57	88	310	310	152	5243	25	95313	cistrome_epigenome APL164 cells H3K27me3	APL164 cells	hematopoietic stem cell	H3K27me3	No treatment	NA	Human_APL164-cells_H3K27me3_No-treatment_Stunnenberg.bed	0.00181556	15071
1	967	encode_tfbs	0.835448	6.52229	1	388	89	1505	1505	661	465	33	100091	ChIP K562 TR4	K562	NA	TR4	None	NA	wgEncodeAwgTfbsSydhK562Tr4UcdUniPk.narrowPeak	0.855321	587
1	10	cistrome_cistrome	4.31842	6.49687	9	58	90	310	310	153	5279	25	95277	cistrome_cistrome APL74 cells PML	APL74 cells	hematopoietic stem cell	PML	No treatment	NA	Human_APL74-cells_PML_No-treatment_Stunnenberg.bed	0.00188173	24812
1	1027	encode_tfbs	0.82946	6.4251	1	389	91	1505	1505	662	472	33	100084	ChIP H1-hESC c-Myc	H1-hESC	NA	c-Myc	None	NA	wgEncodeAwgTfbsUtaH1hescCmycUniPk.narrowPeak	0.864852	1217
1	492	encode_tfbs	3.53198	6.38438	7	85	92	456	456	211	3924	27	96632	ChIP A549 ZBTB33	A549	NA	ZBTB33	EtOH_0.02pct	NA	wgEncodeAwgTfbsHaibA549Zbtb33V0422111Etoh02UniPk.narrowPeak	0.00785258	7152
1	189	cistrome_epigenome	3.12555	6.34084	6	100	93	579	579	257	3287	28	97269	cistrome_epigenome MCF-7 H3K9me3	MCF-7	breast	H3K9me3	DMSO(3hr)	NA	Human_MCF-7_H3K9me3_DMSO-3hr_Liu.bed	0.0169287	31814
1	475	encode_tfbs	4.88054	6.31607	11	51	94	200	200	115	7078	23	93478	ChIP A549 GABP	A549	NA	GABP	EtOH_0.02pct	NA	wgEncodeAwgTfbsHaibA549GabpV0422111Etoh02UniPk.narrowPeak	0.000586538	12348
1	92	cistrome_cistrome	1.83583	6.30917	3	208	95	996	996	433	1519	31	99037	cistrome_cistrome MCF-7 TRIM24	MCF-7	breast	TRIM24	EtOH(6hr)	NA	Human_MCF-7_TRIM24_EtOH-6hr_Barton.bed	0.159408	8261
1	473	encode_tfbs	5.40557	6.24381	13	44	96	116	116	85.3	9070	21	91486	ChIP A549 FOSL2	A549	NA	FOSL2	EtOH_0.02pct	NA	wgEncodeAwgTfbsHaibA549Fosl2V0422111Etoh02UniPk.narrowPeak	0.000202948	28756
1	1011	encode_tfbs	1.34761	6.23443	2	276	97	1203	1203	525	998	32	99558	ChIP K562 eGFP-HDAC8	K562	NA	eGFP-HDAC8	None	NA	wgEncodeAwgTfbsUchicagoK562Ehdac8UniPk.narrowPeak	0.369736	1718
1	47	cistrome_cistrome	4.51243	6.22414	10	54	98	244	244	132	6309	24	94247	cistrome_cistrome MCF-7 ESR1	MCF-7	breast	ESR1	E2(45min)	NA	Human_MCF-7_ESR1_E2-45min_Hurtado.bed	0.00129296	24646
1	975	encode_tfbs	0.814492	6.18792	1	395	99	1505	1505	666	490	33	100066	ChIP K562 ZNF274_(M01)	K562	NA	ZNF274_(M01)	None	NA	wgEncodeAwgTfbsSydhK562Znf274m01UcdUniPk.narrowPeak	0.881697	1997
1	494	encode_tfbs	1.81188	6.17702	3	211	100	996	996	436	1551	31	99005	ChIP ECC-1 ERalpha_a	ECC-1	NA	ERalpha_a	BPA_100nM	NA	wgEncodeAwgTfbsHaibEcc1EraaV0416102Bpa1hUniPk.narrowPeak	0.166053	4260
1	107	cistrome_cistrome	2.25141	6.17276	4	156	101	852	852	370	2126	30	98430	cistrome_cistrome NB4 cells RARA	NB4 cells	hematopoietic stem cell	RARA	ATRA(24hr)	NA	Human_NB4-cells_RARA_ATRA-24hr_Stunnenberg.bed	0.0816346	14342
1	804	encode_tfbs	5.06372	6.14123	12	48	102	148	148	99.3	8202	22	92354	ChIP HeLa-S3 COREST_(sc-30189)	HeLa-S3	NA	COREST_(sc-30189)	None	NA	wgEncodeAwgTfbsSydhHelas3Corestsc30189IggrabUniPk.narrowPeak	0.000408742	16322
1	822	encode_tfbs	4.45694	6.12563	10	56	103	244	244	134	6404	24	94152	ChIP HeLa-S3 p300_(SC-584)	HeLa-S3	NA	p300_(SC-584)	None	NA	wgEncodeAwgTfbsSydhHelas3P300sc584sc584IggrabUniPk.narrowPeak	0.00141669	25854
1	443	encode_tfbs	3.03885	6.09353	6	103	104	579	579	262	3416	28	97140	ChIP HUVEC Pol2(b)	HUVEC	NA	Pol2(b)	None	NA	wgEncodeAwgTfbsBroadHuvecPol2bUniPk.narrowPeak	0.0201706	5298
1	832	encode_tfbs	3.37601	5.9995	7	93	105	456	456	218	4165	27	96391	ChIP HeLa-S3 STAT3	HeLa-S3	NA	STAT3	None	NA	wgEncodeAwgTfbsSydhHelas3Stat3IggrabUniPk.narrowPeak	0.0102782	13834
1	793	encode_tfbs	1.73156	5.75102	3	219	106	996	996	440	1664	31	98892	ChIP HeLa-S3 BAF170	HeLa-S3	NA	BAF170	None	NA	wgEncodeAwgTfbsSydhHelas3Baf170IggmusUniPk.narrowPeak	0.191966	2632
1	195	cistrome_epigenome	4.22064	5.71884	10	60	107	244	244	137	6828	24	93728	cistrome_epigenome NB4 cells H3K27me3	NB4 cells	hematopoietic stem cell	H3K27me3	ATRA(24hr)	NA	Human_NB4-cells_H3K27me3_ATRA-24hr_Stunnenberg.bed	0.00227835	43206
1	101	cistrome_cistrome	4.48441	5.68398	11	55	108	200	200	121	7804	23	92752	cistrome_cistrome MR4 cells PML	MR4 cells	hematopoietic stem cell	PML	No treatment	NA	Human_MR4-cells_PML_No-treatment_Stunnenberg.bed	0.00135405	15258
1	484	encode_tfbs	2.85892	5.60438	6	108	109	579	579	265	3703	28	96853	ChIP A549 Sin3Ak-20	A549	NA	Sin3Ak-20	EtOH_0.02pct	NA	wgEncodeAwgTfbsHaibA549Sin3ak20V0422111Etoh02UniPk.narrowPeak	0.0291116	6024
1	123	cistrome_cistrome	4.12762	5.56505	10	64	110	244	244	139	7004	24	93552	cistrome_cistrome UPR9 cells PML	UPR9 cells	hematopoietic stem cell	PML	Zinc(5hr)	NA	Human_UPR9-cells_PML_Zinc-5hr_Stunnenberg.bed	0.00264612	16901
1	104	cistrome_cistrome	5.4956	5.54933	16	40	111	70	111	73.7	13883	18	86673	cistrome_cistrome NB4 cells PolII	NB4 cells	hematopoietic stem cell	PolII	ATRA(24hr)	NA	Human_NB4-cells_PolII_ATRA-24hr_Stunnenberg.bed	0.000181445	26728
1	1829	roadmap_epigenomics	2.08613	5.51728	4	177	112	852	852	380	2373	30	98183	Placenta_Amnion	NA	PLACENTA	H3K9me3	NA	NA	E099-H3K9me3.narrowPeak	0.10527	52546
1	902	encode_tfbs	2.46227	5.50774	5	136	113	694	694	314	3052	29	97504	ChIP K562 c-Jun	K562	NA	c-Jun	IFNg30	NA	wgEncodeAwgTfbsSydhK562CjunIfng30UniPk.narrowPeak	0.0576234	8587
1	45	cistrome_cistrome	1.25244	5.50461	2	290	114	1203	1203	536	1129	32	99427	cistrome_cistrome MCF-7 ESR1	MCF-7	breast	ESR1	E2(45min)	NA	Human_MCF-7_ESR1_E2-45min_Carroll.bed	0.438096	2372
1	879	encode_tfbs	4.04647	5.43321	10	66	115	244	244	142	7162	24	93394	ChIP HUVEC GATA-2	HUVEC	NA	GATA-2	None	NA	wgEncodeAwgTfbsSydhHuvecGata2UcdUniPk.narrowPeak	0.00309311	27454
1	1375	roadmap_epigenomics	3.12346	5.41659	7	101	116	456	456	224	4593	27	95963	iPS-15b_Cell_Line	NA	IPSC	H3K9me3	NA	NA	E018-H3K9me3.narrowPeak	0.0169287	188629
1	108	cistrome_cistrome	3.74394	5.40853	9	78	117	310	310	168	6275	25	94281	cistrome_cistrome NB4 cells RARA	NB4 cells	hematopoietic stem cell	RARA	No treatment(Antibody RAR _A704)	NA	Human_NB4-cells_RARA_No-treatment-Antibody-RAR-_A704_Stunnenberg.bed	0.0052048	13879
1	1845	roadmap_epigenomics	2.76785	5.36867	6	111	118	579	579	269	3859	28	96697	Rectal_Mucosa.Donor_29	NA	GI_RECTUM	H3K9me3	NA	NA	E101-H3K9me3.narrowPeak	0.0349332	120761
1	531	encode_tfbs	1.22911	5.33726	2	293	119	1203	1203	538	1164	32	99392	ChIP GM12878 RXRA	GM12878	NA	RXRA	None	NA	wgEncodeAwgTfbsHaibGm12878RxraPcr1xUniPk.narrowPeak	0.457545	1704
1	864	encode_tfbs	2.40046	5.32075	5	141	120	694	694	318	3156	29	97400	ChIP HepG2 p300_(SC-584)	HepG2	NA	p300_(SC-584)	None	NA	wgEncodeAwgTfbsSydhHepg2P300sc582IggrabUniPk.narrowPeak	0.0632716	6613
1	173	cistrome_epigenome	3.95317	5.28432	10	69	121	244	244	145	7349	24	93207	cistrome_epigenome LnCaP H3K9me3	LnCaP	prostate	H3K9me3	regular medium	NA	Human_LnCaP_H3K9me3_regular-medium_Chinnaiyan.bed	0.00366768	25317
1	84	cistrome_cistrome	2.71228	5.23006	6	115	122	579	579	272	3958	28	96598	cistrome_cistrome MCF-7 RARG	MCF-7	breast	RARG	CD437(1hr)	NA	Human_MCF-7_RARG_CD437-1hr_White.bed	0.0383202	8860
1	191	cistrome_epigenome	1.62177	5.20859	3	234	123	996	996	451	1834	31	98722	cistrome_epigenome MCF-7 H3R17me2	MCF-7	breast	H3R17me2	E2(45min)	NA	Human_MCF-7_H3R17me2_E2-45min_Brown.bed	0.231963	4840
1	257	codex	2.95894	5.06071	7	104	124	456	456	228	4900	27	95656	U937 (histiocytic lymphoma) cell line conditionally expressing CBFbeta-MYH11 tra	Leukaemia cell	NA	CBFB	NA	GSE46044	GSM1122321_CBFB.bed	0.0240126	9623
1	1549	roadmap_epigenomics	2.64285	5.05929	6	119	125	579	579	274	4086	28	96470	CD4+_CD25+_CD127-_Treg_Primary_Cells	NA	BLOOD	H3K9me3	NA	NA	E044-H3K9me3.narrowPeak	0.0434525	145163
1	348	codex	1.57353	4.98456	3	240	126	996	996	454	1915	31	98641	Acute myeloid leukaemia (AML) M2-subtype cell line from the bone marrow of a 22-	Leukaemia cell	NA	EP300	NA	GSE30254	GSM835863_EP300.bed	0.252739	5120
1	1311	roadmap_epigenomics	3.20494	4.96204	8	97	127	368	368	197	5871	26	94685	hESC_Derived_CD56+_Ectoderm_Cultured_Cells	NA	ESC_DERIVED	H3K9me3	NA	NA	E012-H3K9me3.narrowPeak	0.0146115	164596
1	334	codex	1.5614	4.92947	3	242	128	996	996	455	1936	31	98620	Mobilised CD34+ cells isolated from the healthly peripheral blood were expanded	Hematopoietic Stem and Progenitor Cells	NA	TCF7L2	NA	GSE29194	GSM722400_TCF7L2.bed	0.257745	9717
1	477	encode_tfbs	3.45933	4.92377	9	90	129	310	310	176	6851	25	93705	ChIP A549 GR	A549	NA	GR	DEX_50nM	NA	wgEncodeAwgTfbsHaibA549GrPcr1xDex50nmUniPk.narrowPeak	0.00876665	23324
1	1382	roadmap_epigenomics	2.58522	4.92049	6	127	130	579	579	279	4196	28	96360	iPS-18_Cell_Line	NA	IPSC	H3K9me3	NA	NA	E019-H3K9me3.narrowPeak	0.0464922	217990
1	767	encode_tfbs	1.15477	4.83192	2	310	131	1203	1203	548	1284	32	99272	ChIP H1-hESC c-Jun	H1-hESC	NA	c-Jun	None	NA	wgEncodeAwgTfbsSydhH1hescCjunIggrabUniPk.narrowPeak	0.513191	2148
1	1759	roadmap_epigenomics	1.89143	4.81776	4	197	132	852	852	394	2708	30	97848	Colon_Smooth_Muscle	NA	GI_COLON	H3K9me3	NA	NA	E076-H3K9me3.narrowPeak	0.148085	64039
1	1036	encode_tfbs	2.22493	4.81595	5	158	133	694	694	328	3475	29	97081	ChIP HUVEC c-Myc	HUVEC	NA	c-Myc	None	NA	wgEncodeAwgTfbsUtaHuvecCmycUniPk.narrowPeak	0.0856682	5145
1	815	encode_tfbs	2.53139	4.79427	6	132	134	579	579	282	4302	28	96254	ChIP HeLa-S3 MafK_(ab50322)	HeLa-S3	NA	MafK_(ab50322)	None	NA	wgEncodeAwgTfbsSydhHelas3MafkIggrabUniPk.narrowPeak	0.0506339	14185
1	597	encode_tfbs	3.84791	4.76731	11	75	135	200	200	137	9168	23	91388	ChIP HepG2 FOSL2	HepG2	NA	FOSL2	None	NA	wgEncodeAwgTfbsHaibHepg2Fosl2V0416101UniPk.narrowPeak	0.00429967	25211
1	467	encode_tfbs	2.20582	4.76368	5	161	136	694	694	330	3512	29	97044	ChIP A549 BCL3	A549	NA	BCL3	EtOH_0.02pct	NA	wgEncodeAwgTfbsHaibA549Bcl3V0422111Etoh02UniPk.narrowPeak	0.0878535	7740
1	46	cistrome_cistrome	2.18442	4.70553	5	165	137	694	694	332	3554	29	97002	cistrome_cistrome MCF-7 ESR1	MCF-7	breast	ESR1	E2(45min)	NA	Human_MCF-7_ESR1_E2-45min_Chinnaiyan.bed	0.0900534	12615
1	1771	roadmap_epigenomics	2.18038	4.6946	5	166	138	694	694	333	3562	29	96994	Duodenum_Smooth_Muscle	NA	GI_DUODENUM	H3K9me3	NA	NA	E078-H3K9me3.narrowPeak	0.0903478	134854
1	878	encode_tfbs	3.55038	4.67542	10	82	139	244	244	155	8228	24	92328	ChIP HUVEC c-Jun	HUVEC	NA	c-Jun	None	NA	wgEncodeAwgTfbsSydhHuvecCjunUniPk.narrowPeak	0.00780213	29524
1	696	encode_tfbs	4.17773	4.66308	13	62	140	116	140	106	11785	21	88771	ChIP U87 Pol2-4H8	U87	NA	Pol2-4H8	None	NA	wgEncodeAwgTfbsHaibU87Pol24h8V0416101UniPk.narrowPeak	0.00243381	22873
1	135	cistrome_cistrome	1.84136	4.64932	4	205	141	852	852	399	2803	30	97753	cistrome_cistrome VCaP FoxA1	VCaP	prostate	FoxA1	regular medium	NA	Human_VCaP_FoxA1_regular-medium_Chinnaiyan.bed	0.159408	17139
1	217	cistrome_epigenome	1.12499	4.64207	2	314	142	1203	1203	553	1336	32	99220	cistrome_epigenome VCaP H3K9me3	VCaP	prostate	H3K9me3	EtOH(16hr)	NA	Human_VCaP_H3K9me3_EtOH-16hr_Chinnaiyan.bed	0.542615	4293
1	133	cistrome_cistrome	2.16034	4.64063	5	167	143	694	694	335	3602	29	96954	cistrome_cistrome VCaP ERG	VCaP	prostate	ERG	No treatment	NA	Human_VCaP_ERG_No-treatment_Chinnaiyan.bed	0.0940489	7362
1	37	cistrome_cistrome	3.48989	4.58847	10	86	144	244	244	158	8371	24	92185	cistrome_cistrome LnCaP PolII	LnCaP	prostate	PolII	EtOH(16hr)	NA	Human_LnCaP_PolII_EtOH-16hr_Chinnaiyan.bed	0.00845608	20085
1	1899	roadmap_epigenomics	2.43976	4.58419	6	137	145	579	579	287	4490	28	96066	Small_Intestine	NA	GI_INTESTINE	H3K9me3	NA	NA	E109-H3K9me3.narrowPeak	0.0602455	103109
1	790	encode_tfbs	3.47486	4.56705	10	88	146	244	244	159	8407	24	92149	ChIP HeLa-S3 AP-2alpha	HeLa-S3	NA	AP-2alpha	None	NA	wgEncodeAwgTfbsSydhHelas3Ap2alphaUniPk.narrowPeak	0.00865092	18970
1	503	encode_tfbs	2.40823	4.51407	6	139	147	579	579	288	4557	28	95999	ChIP GM12878 BCL11A	GM12878	NA	BCL11A	None	NA	wgEncodeAwgTfbsHaibGm12878Bcl11aPcr1xUniPk.narrowPeak	0.0632716	17876
1	2080	roadmap_epigenomics	0.690737	4.51132	1	438	148	1505	1505	697	671	33	99885	NHDF-Ad_Adult_Dermal_Fibroblasts	NA	SKIN	H3K9me3	NA	NA	E126-H3K9me3.narrowPeak	1	12156
1	343	codex	2.10994	4.50685	5	174	149	694	694	339	3705	29	96851	Acute promyelocytic leukaemia (APL) M3-subtype cell line from the bone marrow of	Leukaemia cell	NA	EP300	NA	GSE30254	GSM749524_EP300.bed	0.100982	8952
1	998	encode_tfbs	1.10243	4.50155	2	316	150	1203	1203	556	1377	32	99179	ChIP NT2-D1 SUZ12	NT2-D1	NA	SUZ12	None	NA	wgEncodeAwgTfbsSydhNt2d1Suz12UcdUniPk.narrowPeak	0.567921	3308
1	449	encode_tfbs	0.686149	4.45756	1	439	151	1505	1505	698	679	33	99877	ChIP K562 HDAC6_(A301-341A)	K562	NA	HDAC6_(A301-341A)	None	NA	wgEncodeAwgTfbsBroadK562Hdac6a301341aUniPk.narrowPeak	1	1114
1	105	cistrome_cistrome	3.94477	4.39759	13	70	152	116	152	113	12409	21	88147	cistrome_cistrome NB4 cells PolII	NB4 cells	hematopoietic stem cell	PolII	ATRA(48hr)	NA	Human_NB4-cells_PolII_ATRA-48hr_Stunnenberg.bed	0.00368586	22118
1	60	cistrome_cistrome	3.91241	4.36149	13	71	153	116	153	113	12499	21	88057	cistrome_cistrome MCF-7 ESR1	MCF-7	breast	ESR1	full media	NA	Human_MCF-7_ESR1_full-media_Hurtado.bed	0.00388329	40464
1	1338	roadmap_epigenomics	2.59471	4.33614	7	126	154	456	456	245	5673	27	94883	HUES64_Cell_Line	NA	ESC	H3K9me3	NA	NA	E016-H3K9me3.narrowPeak	0.0458491	237078
1	30	cistrome_cistrome	0.675489	4.33516	1	444	155	1505	1505	701	698	33	99858	cistrome_cistrome LnCaP AR	LnCaP	prostate	AR	10nmR1881(16hr)	NA	Human_LnCaP_AR_10nmR1881-16hr_Chinnaiyan.bed	1	7635
1	1819	roadmap_epigenomics	2.04227	4.33181	5	179	156	694	694	343	3849	29	96707	Pancreas	NA	PANCREAS	H3K27me3	NA	NA	E098-H3K27me3.narrowPeak	0.114466	34340
1	810	encode_tfbs	2.81595	4.28357	8	109	157	368	368	211	6739	26	93817	ChIP HeLa-S3 GTF2F1_(AB28179)	HeLa-S3	NA	GTF2F1_(AB28179)	None	NA	wgEncodeAwgTfbsSydhHelas3Gtf2f1ab28179IggrabUniPk.narrowPeak	0.0318442	11730
1	1838	roadmap_epigenomics	1.72436	4.27544	4	223	158	852	852	411	3041	30	97515	Psoas_Muscle	NA	MUSCLE	H3K9me3	NA	NA	E100-H3K9me3.narrowPeak	0.192196	148107
1	176	cistrome_epigenome	2.54998	4.25268	7	130	159	456	456	248	5778	27	94778	cistrome_epigenome MCF-7 H3K27me3	MCF-7	breast	H3K27me3	DMSO(3hr)	NA	Human_MCF-7_H3K27me3_DMSO-3hr_Liu.bed	0.049259	31472
1	660	encode_tfbs	1.39287	4.2128	3	269	160	996	996	475	2258	31	98298	ChIP K562 TAF7_(SC-101167)	K562	NA	TAF7_(SC-101167)	None	NA	wgEncodeAwgTfbsHaibK562Taf7sc101167V0416101UniPk.narrowPeak	0.341813	3422
1	814	encode_tfbs	3.21488	4.20709	10	95	161	244	244	167	9062	24	91494	ChIP HeLa-S3 JunD	HeLa-S3	NA	JunD	None	NA	wgEncodeAwgTfbsSydhHelas3JundIggrabUniPk.narrowPeak	0.014531	31633
1	316	codex	1.986	4.19017	5	186	162	694	694	347	3974	29	96582	Adult chronic myeloid leukaemia (at blast crisis) cell line carrying t(9;22) tra	Leukaemia cell	NA	FOS	NA	GSE24779	GSM610336_FOS.bed	0.126154	11110
1	1765	roadmap_epigenomics	2.25275	4.1778	6	155	163	579	579	299	4906	28	95650	Duodenum_Mucosa	NA	GI_DUODENUM	H3K9me3	NA	NA	E077-H3K9me3.narrowPeak	0.0816346	223579
1	125	cistrome_cistrome	3.19264	4.1772	10	98	164	244	244	169	9121	24	91435	cistrome_cistrome UPR9 cells RARA	UPR9 cells	hematopoietic stem cell	RARA	Zinc(5hr)	NA	Human_UPR9-cells_RARA_Zinc-5hr_Stunnenberg.bed	0.014878	18248
1	697	encode_tfbs	1.37911	4.15812	3	270	165	996	996	477	2287	31	98269	ChIP A549 BHLHE40	A549	NA	BHLHE40	None	NA	wgEncodeAwgTfbsSydhA549Bhlhe40IggrabUniPk.narrowPeak	0.35151	3123
1	1001	encode_tfbs	2.48456	4.13268	7	134	166	456	456	252	5936	27	94620	ChIP PANC-1 TCF7L2	PANC-1	NA	TCF7L2	None	NA	wgEncodeAwgTfbsSydhPanc1Tcf7l2UcdUniPk.narrowPeak	0.0555575	13366
1	801	encode_tfbs	3.53528	4.13042	12	84	167	148	167	133	11731	22	88825	ChIP HeLa-S3 CHD2_(AB68301)	HeLa-S3	NA	CHD2_(AB68301)	None	NA	wgEncodeAwgTfbsSydhHelas3Chd2IggrabUniPk.narrowPeak	0.00785258	20500
1	1672	roadmap_epigenomics	1.94896	4.09886	5	187	168	694	694	350	4059	29	96497	Peripheral_Blood_Mononuclear_Primary_Cells	NA	BLOOD	H3K9me3	NA	NA	E062-H3K9me3.narrowPeak	0.135842	97830
1	835	encode_tfbs	2.91321	4.08149	9	105	169	310	310	195	8151	25	92405	ChIP HeLa-S3 TCF7L2_C9B9_(2565)	HeLa-S3	NA	TCF7L2_C9B9_(2565)	None	NA	wgEncodeAwgTfbsSydhHelas3Tcf7l2c9b92565UcdUniPk.narrowPeak	0.0264247	19242
1	684	encode_tfbs	3.48972	4.07842	12	87	170	148	170	135	11863	22	88693	ChIP SK-N-SH_RA p300	SK-N-SH_RA	NA	p300	None	NA	wgEncodeAwgTfbsHaibSknshraP300V0416102UniPk.narrowPeak	0.00845608	46485
1	849	encode_tfbs	1.64215	4.02656	4	230	171	852	852	418	3223	30	97333	ChIP HepG2 c-Jun	HepG2	NA	c-Jun	None	NA	wgEncodeAwgTfbsSydhHepg2CjunIggrabUniPk.narrowPeak	0.225181	12672
1	72	cistrome_cistrome	2.65302	4.01992	8	118	172	368	368	219	7150	26	93406	cistrome_cistrome MCF-7 PolII	MCF-7	breast	PolII	E2(45min)	NA	Human_MCF-7_PolII_E2-45min_Ruan.bed	0.042806	18613
1	1934	roadmap_epigenomics	4.20469	4.00894	20	61	173	28	173	87.3	26418	14	74138	A549_EtOH_0.02pct_Lung_Carcinoma	NA	LUNG	H3K9ac	NA	NA	E114-H3K9ac.narrowPeak	0.00232484	72035
1	1946	roadmap_epigenomics	2.40992	3.99871	7	138	174	456	456	256	6123	27	94433	Dnd41_TCell_Leukemia	NA	BLOOD	H3K9me3	NA	NA	E115-H3K9me3.narrowPeak	0.0632716	191936
1	59	cistrome_cistrome	2.63629	3.99349	8	120	175	368	368	221	7194	26	93362	cistrome_cistrome MCF-7 ESR1	MCF-7	breast	ESR1	Tam	NA	Human_MCF-7_ESR1_Tam_Stunnenberg.bed	0.0436068	24900
1	1418	roadmap_epigenomics	2.63402	3.98991	8	121	176	368	368	222	7200	26	93356	4star	NA	ESC	H3K9me3	NA	NA	E024-H3K9me3.narrowPeak	0.0436068	260553
1	376	codex	0.642341	3.97373	1	456	177	1505	1505	713	761	33	99795	Proerythroblasts were derived from CD34+ adult bone marrow cells isolated from h	Erythroblast	NA	IRF2	NA	GSE36985	GSM970261_IRF2.bed	1	1789
1	586	encode_tfbs	1.6227	3.96932	4	233	178	852	852	421	3268	30	97288	ChIP HCT-116 ZBTB33	HCT-116	NA	ZBTB33	None	NA	wgEncodeAwgTfbsHaibHct116Zbtb33V0416101UniPk.narrowPeak	0.231963	4325
1	1927	roadmap_epigenomics	4.13005	3.96908	19	63	179	40	179	94	24326	15	76230	A549_EtOH_0.02pct_Lung_Carcinoma	NA	LUNG	H3K27ac	NA	NA	E114-H3K27ac.narrowPeak	0.00264612	69552
1	680	encode_tfbs	3.54206	3.96104	13	83	180	116	180	126	13592	21	86964	ChIP SK-N-SH Pol2-4H8	SK-N-SH	NA	Pol2-4H8	None	NA	wgEncodeAwgTfbsHaibSknshPol24h8V0416101UniPk.narrowPeak	0.00785258	28168
1	339	codex	1.00772	3.95066	2	337	181	1203	1203	574	1566	32	98990	Kasumi-1 (AML FAB M2) with t(8;21) translocation and mismatch siRNA derived from	Acute Myeloid Leukemia	NA	RUNX1T1	NA	GSE29225	GSM722706_RUNX1T1.bed	0.66231	3283
1	1883	roadmap_epigenomics	2.3754	3.9378	7	147	182	456	456	262	6212	27	94344	Skeletal_Muscle_Male	NA	MUSCLE	H3K9me3	NA	NA	E107-H3K9me3.narrowPeak	0.0651161	110664
1	541	encode_tfbs	0.999863	3.90758	2	339	183	1203	1203	575	1583	32	98973	ChIP GM12878 ZBTB33	GM12878	NA	ZBTB33	None	NA	wgEncodeAwgTfbsHaibGm12878Zbtb33Pcr1xUniPk.narrowPeak	0.670418	2144
1	627	encode_tfbs	3.6077	3.88649	14	80	184	98	184	121	15347	20	85209	ChIP HUVEC Pol2-4H8	HUVEC	NA	Pol2-4H8	None	NA	wgEncodeAwgTfbsHaibHuvecPol24h8V0416101UniPk.narrowPeak	0.00700835	32525
1	120	cistrome_cistrome	2.56478	3.88092	8	128	185	368	368	227	7386	26	93170	cistrome_cistrome U2OS cells ESR2	U2OS cells	osteosarcoma	ESR2	E2(18hr)	NA	Human_U2OS-cells_ESR2_E2-18hr_Leitman.bed	0.0483527	26752
1	112	cistrome_cistrome	2.55783	3.87019	8	129	186	368	368	228	7405	26	93151	cistrome_cistrome RWPE ERG	RWPE	prostate	ERG	ERG overexpression	NA	Human_RWPE_ERG_ERG-overexpression_Chinnaiyan.bed	0.0487514	13239
1	28	cistrome_cistrome	0.631974	3.86623	1	460	187	1505	1505	717	782	33	99774	cistrome_cistrome Ishikawa ESR1	Ishikawa	uterus	ESR1	E2(45min)	NA	Human_Ishikawa_ESR1_E2-45min_Liu.bed	1	3814
1	238	codex	0.630519	3.85134	1	463	188	1505	1505	719	785	33	99771	Mobilised CD34+ cells isolated from the healthly peripheral blood.	Hematopoietic Stem and Progenitor Cells	NA	LMO2	NA	GSE45144	GSM1097885_LMO2.bed	1	1790
1	571	encode_tfbs	0.630519	3.85134	1	463	188	1505	1505	719	785	33	99771	ChIP H1-hESC RXRA	H1-hESC	NA	RXRA	None	NA	wgEncodeAwgTfbsHaibH1hescRxraV0416102UniPk.narrowPeak	1	1306
1	66	cistrome_cistrome	2.08839	3.84162	6	176	190	579	579	315	5312	28	95244	cistrome_cistrome MCF-7 FoxA1	MCF-7	breast	FoxA1	No treatment	NA	Human_MCF-7_FoxA1_No-treatment_White.bed	0.10527	14374
1	621	encode_tfbs	0.629552	3.84148	1	466	191	1505	1505	721	787	33	99769	ChIP HepG2 TCF12	HepG2	NA	TCF12	None	NA	wgEncodeAwgTfbsHaibHepg2Tcf12Pcr1xUniPk.narrowPeak	1	2061
1	904	encode_tfbs	1.83904	3.83649	5	206	192	694	694	364	4325	29	96231	ChIP K562 c-Jun	K562	NA	c-Jun	None	NA	wgEncodeAwgTfbsSydhK562CjunUniPk.narrowPeak	0.159408	9848
1	1967	roadmap_epigenomics	3.85832	3.78165	18	74	193	47	193	105	23054	16	77502	HeLa-S3_Cervical_Carcinoma	NA	CERVIX	H3K4me3	NA	NA	E117-H3K4me3.narrowPeak	0.00425454	60676
1	58	cistrome_cistrome	1.5517	3.76562	4	243	194	852	852	430	3439	30	97117	cistrome_cistrome MCF-7 ESR1	MCF-7	breast	ESR1	Tam(45min)	NA	Human_MCF-7_ESR1_Tam-45min_Hurtado.bed	0.262484	19161
1	1324	roadmap_epigenomics	2.04096	3.74858	6	180	195	579	579	318	5437	28	95119	HUES48_Cell_Line	NA	ESC	H3K9me3	NA	NA	E014-H3K9me3.narrowPeak	0.114466	279590
1	1613	roadmap_epigenomics	2.26249	3.74207	7	154	196	456	456	269	6515	27	94041	Neurosphere_Cultured_Cells_Cortex_Derived	NA	BRAIN	H3K9me3	NA	NA	E053-H3K9me3.narrowPeak	0.0806122	206849
1	1789	roadmap_epigenomics	2.03388	3.73481	6	182	197	579	579	319	5456	28	95100	Gastric	NA	GI_STOMACH	H3K27me3	NA	NA	E094-H3K27me3.narrowPeak	0.115468	42805
1	798	encode_tfbs	0.618166	3.72701	1	477	198	1505	1505	727	811	33	99745	ChIP HeLa-S3 Brg1	HeLa-S3	NA	Brg1	None	NA	wgEncodeAwgTfbsSydhHelas3Brg1IggmusUniPk.narrowPeak	1	1357
1	57	cistrome_cistrome	2.62954	3.68416	9	122	199	310	310	210	8951	25	91605	cistrome_cistrome MCF-7 ESR1	MCF-7	breast	ESR1	No treatment	NA	Human_MCF-7_ESR1_No-treatment_Odom.bed	0.0436068	29129
1	338	codex	1.25013	3.67165	3	291	200	996	996	496	2582	31	97974	Kasumi-1 (AML FAB M2) without t(8;21) translocation derived from the DSMZ.	Acute Myeloid Leukemia	NA	RUNX1T1	NA	GSE29225	GSM722705_RUNX1T1.bed	0.438237	5124
1	839	encode_tfbs	1.24932	3.66874	3	292	201	996	996	496	2584	31	97972	ChIP HeLa-S3 ZKSCAN1_(HPA006672)	HeLa-S3	NA	ZKSCAN1_(HPA006672)	None	NA	wgEncodeAwgTfbsSydhHelas3Zkscan1hpa006672IggrabUniPk.narrowPeak	0.438237	4131
1	474	encode_tfbs	0.949662	3.64126	2	353	202	1203	1203	586	1697	32	98859	ChIP A549 FOXA1_(SC-101058)	A549	NA	FOXA1_(SC-101058)	DEX_100nM	NA	wgEncodeAwgTfbsHaibA549Foxa1V0416102Dex100nmUniPk.narrowPeak	0.722722	7695
1	479	encode_tfbs	2.39575	3.62514	8	144	203	368	368	238	7867	26	92689	ChIP A549 GR	A549	NA	GR	DEX_100nM	NA	wgEncodeAwgTfbsHaibA549GrPcr2xDex100nmUniPk.narrowPeak	0.0634301	16720
1	201	cistrome_epigenome	3.21184	3.62247	13	96	204	116	204	139	14676	21	85880	cistrome_epigenome T47D H3K4me1	T47D	breast	H3K4me1	DMSO(45min-3hr)	NA	Human_T47D_H3K4me1_DMSO-45min-3hr_Liu.bed	0.014531	44002
1	314	codex	2.18918	3.61897	7	164	205	456	456	275	6722	27	93834	Adult chronic myeloid leukaemia (at blast crisis) cell line carrying t(9;22) tra	Leukaemia cell	NA	RUNX1	NA	GSE24779	GSM610334_RUNX1.bed	0.0896156	15982
1	1012	encode_tfbs	1.72779	3.58258	5	221	206	694	694	374	4617	29	95939	ChIP K562 eGFP-JunB	K562	NA	eGFP-JunB	None	NA	wgEncodeAwgTfbsUchicagoK562EjunbUniPk.narrowPeak	0.191966	12287
1	1555	roadmap_epigenomics	1.22492	3.58216	3	294	207	996	996	499	2645	31	97911	CD4+_CD25int_CD127+_Tmem_Primary_Cells	NA	BLOOD	H3K9me3	NA	NA	E045-H3K9me3.narrowPeak	0.460409	83840
1	1506	roadmap_epigenomics	0.935468	3.56793	2	357	208	1203	1203	589	1731	32	98825	CD4_Memory_Primary_Cells	NA	BLOOD	H3K9me3	NA	NA	E037-H3K9me3.narrowPeak	0.738367	66279
1	560	encode_tfbs	0.599576	3.54581	1	484	209	1505	1505	733	852	33	99704	ChIP H1-hESC FOSL1_(SC-183)	H1-hESC	NA	FOSL1_(SC-183)	None	NA	wgEncodeAwgTfbsHaibH1hescFosl1sc183V0416102UniPk.narrowPeak	1	1113
1	83	cistrome_cistrome	1.92987	3.53631	6	190	210	579	579	326	5745	28	94811	cistrome_cistrome MCF-7 RARA	MCF-7	breast	RARA	AM580(1hr)	NA	Human_MCF-7_RARA_AM580-1hr_White.bed	0.140535	14327
1	317	codex	2.32681	3.52384	8	150	211	368	368	243	8075	26	92481	Adult chronic myeloid leukaemia (at blast crisis) cell line carrying t(9;22) tra	Leukaemia cell	NA	FOSB	NA	GSE24779	GSM610337_FOSB.bed	0.0713688	23883
1	282	codex	1.91016	3.49946	6	192	212	579	579	328	5802	28	94754	codex Endometrial Stromal Cell NR2F2	Endometrial Stromal Cell	NA	NR2F2	NA	GSE52008	GSM1257396_NR2F2.bed	0.145218	19929
1	1593	roadmap_epigenomics	2.10913	3.48743	7	175	213	456	456	281	6958	27	93598	Mobilized_CD34_Primary_Cells_Female	NA	BLOOD	H3K9me3	NA	NA	E050-H3K9me3.narrowPeak	0.100982	253642
1	973	encode_tfbs	0.918791	3.4841	2	361	214	1203	1203	593	1772	32	98784	ChIP K562 ZNF263	K562	NA	ZNF263	None	NA	wgEncodeAwgTfbsSydhK562Znf263UcdUniPk.narrowPeak	0.757285	3081
1	1473	roadmap_epigenomics	1.44633	3.47655	4	262	215	852	852	443	3714	30	96842	CD19_Primary_Cells_Peripheral_UW	NA	BLOOD	H3K9me3	NA	NA	E032-H3K9me3.narrowPeak	0.3103	126909
1	52	cistrome_cistrome	2.2929	3.47466	8	152	216	368	368	245	8180	26	92376	cistrome_cistrome MCF-7 ESR1	MCF-7	breast	ESR1	E2(6hr)	NA	Human_MCF-7_ESR1_E2-6hr_Barton.bed	0.0761498	32791
1	694	encode_tfbs	1.67865	3.47436	5	224	217	694	694	378	4754	29	95802	ChIP T-47D p300	T-47D	NA	p300	DMSO_0.02pct	NA	wgEncodeAwgTfbsHaibT47dP300V0416102Dm002p1hUniPk.narrowPeak	0.211963	13973
1	73	cistrome_cistrome	0.591735	3.47208	1	488	218	1505	1505	737	870	33	99686	cistrome_cistrome MCF-7 PolII	MCF-7	breast	PolII	E2(6hr)	NA	Human_MCF-7_PolII_E2-6hr_Jin.bed	1	1490
1	170	cistrome_epigenome	3.15434	3.45417	14	99	219	98	219	139	16944	20	83612	cistrome_epigenome LnCaP H3K4me3	LnCaP	prostate	H3K4me3	regular medium	NA	Human_LnCaP_H3K4me3_regular-medium_Chinnaiyan.bed	0.0160855	24259
1	1932	roadmap_epigenomics	3.46795	3.43913	19	89	220	40	220	116	27068	15	73488	A549_EtOH_0.02pct_Lung_Carcinoma	NA	LUNG	H3K4me3	NA	NA	E114-H3K4me3.narrowPeak	0.00869098	76236
1	177	cistrome_epigenome	2.26334	3.43214	8	153	221	368	368	247	8273	26	92283	cistrome_epigenome MCF-7 H3K27me3	MCF-7	breast	H3K27me3	E2(3hr)	NA	Human_MCF-7_H3K27me3_E2-3hr_Liu.bed	0.0806122	49075
1	625	encode_tfbs	0.903747	3.40964	2	367	222	1203	1203	597	1810	32	98746	ChIP HepG2 ZBTB33	HepG2	NA	ZBTB33	None	NA	wgEncodeAwgTfbsHaibHepg2Zbtb33Pcr1xUniPk.narrowPeak	0.772191	2879
1	953	encode_tfbs	0.90024	3.39246	2	370	223	1203	1203	599	1819	32	98737	ChIP K562 SETDB1	K562	NA	SETDB1	None	NA	wgEncodeAwgTfbsSydhK562Setdb1UcdUniPk.narrowPeak	0.772621	3882
1	49	cistrome_cistrome	3.0724	3.37882	14	102	224	98	224	141	17257	20	83299	cistrome_cistrome MCF-7 ESR1	MCF-7	breast	ESR1	E2(45min)	NA	Human_MCF-7_ESR1_E2-45min_Odom.bed	0.0188543	75236
1	877	encode_tfbs	2.70437	3.37691	11	116	225	200	225	180	12474	23	88082	ChIP HUVEC c-Fos	HUVEC	NA	c-Fos	None	NA	wgEncodeAwgTfbsSydhHuvecCfosUcdUniPk.narrowPeak	0.0386883	46726
1	505	encode_tfbs	1.39329	3.3373	4	268	226	852	852	449	3863	30	96693	ChIP GM12878 BCLAF1_(SC-101388)	GM12878	NA	BCLAF1_(SC-101388)	None	NA	wgEncodeAwgTfbsHaibGm12878Bclaf101388V0416101UniPk.narrowPeak	0.341813	6114
1	168	cistrome_epigenome	2.49857	3.30859	10	133	227	244	244	201	11246	24	89310	cistrome_epigenome LnCaP H3K4me3	LnCaP	prostate	H3K4me3	R1881(16hr)	NA	Human_LnCaP_H3K4me3_R1881-16hr_Chinnaiyan.bed	0.0541986	16640
1	157	cistrome_epigenome	2.74611	3.28231	12	113	228	148	228	163	14329	22	86227	cistrome_epigenome LnCaP Ace_H3	LnCaP	prostate	Ace_H3	regular medium	NA	Human_LnCaP_Ace_H3_regular-medium_Chinnaiyan.bed	0.0360763	33589
1	816	encode_tfbs	2.73367	3.2698	12	114	229	148	229	164	14376	22	86180	ChIP HeLa-S3 Max	HeLa-S3	NA	Max	None	NA	wgEncodeAwgTfbsSydhHelas3MaxIggrabUniPk.narrowPeak	0.0367987	29647
1	900	encode_tfbs	1.35078	3.22851	4	275	230	852	852	452	3988	30	96568	ChIP K562 c-Jun	K562	NA	c-Jun	IFNa30	NA	wgEncodeAwgTfbsSydhK562CjunIfna30UniPk.narrowPeak	0.368378	8827
1	489	encode_tfbs	1.75183	3.21244	6	217	231	579	579	342	6288	28	94268	ChIP A549 USF-1	A549	NA	USF-1	EtOH_0.02pct	NA	wgEncodeAwgTfbsHaibA549Usf1Pcr1xEtoh02UniPk.narrowPeak	0.185405	11932
1	51	cistrome_cistrome	0.859742	3.1988	2	383	232	1203	1203	606	1927	32	98629	cistrome_cistrome MCF-7 ESR1	MCF-7	breast	ESR1	E2(45min)	NA	Human_MCF-7_ESR1_E2-45min_White.bed	0.819347	6508
1	149	cistrome_epigenome	2.40041	3.1954	10	142	233	244	244	206	11599	24	88957	cistrome_epigenome APL164 cells H3K27me3	APL164 cells	hematopoietic stem cell	H3K27me3	ATRA(48hr)	NA	Human_APL164-cells_H3K27me3_ATRA-48hr_Stunnenberg.bed	0.0632716	39984
1	202	cistrome_epigenome	2.39986	3.19478	10	143	234	244	244	207	11601	24	88955	cistrome_epigenome T47D H3K4me1	T47D	breast	H3K4me1	E2(45min-3hr)	NA	Human_T47D_H3K4me1_E2-45min-3hr_Liu.bed	0.0632716	35778
1	160	cistrome_epigenome	2.38928	3.18269	10	145	235	244	244	208	11640	24	88916	cistrome_epigenome LnCaP H3K36me3	LnCaP	prostate	H3K36me3	regular medium	NA	Human_LnCaP_H3K36me3_regular-medium_Chinnaiyan.bed	0.0639386	46112
1	557	encode_tfbs	0.555926	3.15032	1	501	236	1505	1505	747	958	33	99598	ChIP H1-hESC BCL11A	H1-hESC	NA	BCL11A	None	NA	wgEncodeAwgTfbsHaibH1hescBcl11aPcr1xUniPk.narrowPeak	1	2518
1	1718	roadmap_epigenomics	1.89179	3.14541	7	196	237	456	456	296	7657	27	92899	Brain_Germinal_Matrix	NA	BRAIN	H3K9me3	NA	NA	E070-H3K9me3.narrowPeak	0.148085	240710
1	117	cistrome_cistrome	2.60108	3.13784	12	125	238	148	238	170	14891	22	85665	cistrome_cistrome T47D FoxA1	T47D	breast	FoxA1	DMSO(45min-3hr)	NA	Human_T47D_FoxA1_DMSO-45min-3hr_Liu.bed	0.0455429	53650
1	436	encode_tfbs	0.845092	3.13085	2	385	239	1203	1203	609	1968	32	98588	ChIP HMEC EZH2_(39875)	HMEC	NA	EZH2_(39875)	None	NA	wgEncodeAwgTfbsBroadHmecEzh239875UniPk.narrowPeak	0.843054	4626
1	785	encode_tfbs	0.552861	3.12397	1	503	240	1505	1505	749	966	33	99590	ChIP HEK293 ELK4	HEK293	NA	ELK4	None	NA	wgEncodeAwgTfbsSydhHek293Elk4UcdUniPk.narrowPeak	1	1375
1	110	cistrome_cistrome	0.549449	3.09485	1	505	241	1505	1505	750	975	33	99581	cistrome_cistrome NB4 cells RXR	NB4 cells	hematopoietic stem cell	RXR	No treatment(Antibody RXR _sc774)	NA	Human_NB4-cells_RXR_No-treatment-Antibody-RXR-_sc774_Stunnenberg.bed	1	5248
1	580	encode_tfbs	1.29505	3.08953	4	284	242	852	852	459	4160	30	96396	ChIP H1-hESC TCF12	H1-hESC	NA	TCF12	None	NA	wgEncodeAwgTfbsHaibH1hescTcf12Pcr1xUniPk.narrowPeak	0.405547	7833
1	462	encode_tfbs	1.07703	3.08743	3	321	243	996	996	520	3056	31	97500	ChIP NHEK Pol2(b)	NHEK	NA	Pol2(b)	None	NA	wgEncodeAwgTfbsBroadNhekPol2bUniPk.narrowPeak	0.592756	5784
1	895	encode_tfbs	0.54682	3.07257	1	509	244	1505	1505	753	982	33	99574	ChIP K562 Brg1	K562	NA	Brg1	None	NA	wgEncodeAwgTfbsSydhK562Brg1IggmusUniPk.narrowPeak	1	2463
1	856	encode_tfbs	1.84353	3.07232	7	204	245	456	456	302	7825	27	92731	ChIP HepG2 JunD	HepG2	NA	JunD	None	NA	wgEncodeAwgTfbsSydhHepg2JundIggrabUniPk.narrowPeak	0.159408	32275
1	432	encode_tfbs	0.827046	3.04865	2	391	246	1203	1203	613	2020	32	98536	ChIP HeLa-S3 Pol2(b)	HeLa-S3	NA	Pol2(b)	None	NA	wgEncodeAwgTfbsBroadHelas3Pol2bUniPk.narrowPeak	0.865337	3149
1	901	encode_tfbs	0.819584	3.01513	2	394	247	1203	1203	615	2042	32	98514	ChIP K562 c-Jun	K562	NA	c-Jun	IFNa6h	NA	wgEncodeAwgTfbsSydhK562CjunIfna6hUniPk.narrowPeak	0.87363	5218
1	77	cistrome_cistrome	2.2287	3.00217	10	157	248	244	248	216	12255	24	88301	cistrome_cistrome MCF-7 PolII	MCF-7	breast	PolII	No treatment	NA	Human_MCF-7_PolII_No-treatment_Stunnenberg.bed	0.0854689	25797
1	1564	roadmap_epigenomics	1.79285	2.9966	7	212	249	456	456	306	8007	27	92549	CD56_Primary_Cells	NA	BLOOD	H3K9me3	NA	NA	E046-H3K9me3.narrowPeak	0.172674	220175
1	993	encode_tfbs	1.04296	2.98069	3	329	250	996	996	525	3162	31	97394	ChIP MCF-7 TCF7L2	MCF-7	NA	TCF7L2	None	NA	wgEncodeAwgTfbsSydhMcf7Tcf7l2UcdUniPk.narrowPeak	0.625542	10293
1	1931	roadmap_epigenomics	2.86699	2.98031	20	106	251	28	251	128	32582	14	67974	A549_EtOH_0.02pct_Lung_Carcinoma	NA	LUNG	H3K4me2	NA	NA	E114-H3K4me2.narrowPeak	0.0291116	103517
1	758	encode_tfbs	1.0342	2.95368	3	331	252	996	996	526	3190	31	97366	ChIP GM19099 NFKB	GM19099	NA	NFKB	TNFa	NA	wgEncodeAwgTfbsSydhGm19099NfkbTnfaIggrabUniPk.narrowPeak	0.634422	7777
1	515	encode_tfbs	1.02955	2.93941	3	332	253	996	996	527	3205	31	97351	ChIP GM12878 MEF2C_(SC-13268)	GM12878	NA	MEF2C_(SC-13268)	None	NA	wgEncodeAwgTfbsHaibGm12878Mef2csc13268V0416101UniPk.narrowPeak	0.637548	9216
1	118	cistrome_cistrome	1.90004	2.93403	8	195	254	368	368	272	9544	26	91012	cistrome_cistrome T47D FoxA1	T47D	breast	FoxA1	E2(45min-3hr)	NA	Human_T47D_FoxA1_E2-45min-3hr_Liu.bed	0.146667	29367
1	85	cistrome_cistrome	1.88714	2.91715	8	198	255	368	368	274	9594	26	90962	cistrome_cistrome MCF-7 SRC-3	MCF-7	breast	SRC-3	E2(1hr)	NA	Human_MCF-7_SRC-3_E2-1hr_OMalley.bed	0.1488	33800
1	1960	roadmap_epigenomics	2.74803	2.90349	21	112	256	22	256	130	35946	13	64610	HeLa-S3_Cervical_Carcinoma	NA	CERVIX	NA	NA	NA	E117-DNase.macs2.narrowPeak	0.0360763	206915
1	640	encode_tfbs	1.21487	2.89654	4	295	257	852	852	468	4425	30	96131	ChIP K562 FOSL1_(SC-183)	K562	NA	FOSL1_(SC-183)	None	NA	wgEncodeAwgTfbsHaibK562Fosl1sc183V0416101UniPk.narrowPeak	0.469583	11174
1	138	cistrome_cistrome	2.11048	2.87253	10	173	258	244	258	225	12738	24	87818	cistrome_cistrome VCaP Polll	VCaP	prostate	Polll	regular medium	NA	Human_VCaP_Polll_regular-medium_Chinnaiyan.bed	0.100982	21886
1	979	encode_tfbs	2.2168	2.8656	11	159	259	200	259	206	14382	23	86174	ChIP MCF10A-Er-Src c-Fos	MCF10A-Er-Src	NA	c-Fos	4OHTAM_1uM_36hr	NA	wgEncodeAwgTfbsSydhMcf10aesCfosTamHvdUniPk.narrowPeak	0.0867388	70462
1	502	encode_tfbs	1.54772	2.8644	6	245	260	579	579	361	6999	28	93557	ChIP GM12878 BATF	GM12878	NA	BATF	None	NA	wgEncodeAwgTfbsHaibGm12878BatfPcr1xUniPk.narrowPeak	0.262737	32427
1	1440	roadmap_epigenomics	2.60859	2.85993	23	124	261	14	261	133	42468	11	58088	Breast_vHMEC	NA	BREAST	NA	NA	NA	E028-DNase.macs2.narrowPeak	0.0451234	248088
1	471	encode_tfbs	1.36985	2.84271	5	272	262	694	694	409	5750	29	94806	ChIP A549 ELF1_(SC-631)	A549	NA	ELF1_(SC-631)	EtOH_0.02pct	NA	wgEncodeAwgTfbsHaibA549Elf1V0422111Etoh02UniPk.narrowPeak	0.356439	8611
1	1459	roadmap_epigenomics	1.67797	2.82874	7	225	263	456	456	315	8442	27	92114	CD15_Primary_Cells	NA	BLOOD	H3K9me3	NA	NA	E030-H3K9me3.narrowPeak	0.211963	242999
1	65	cistrome_cistrome	0.989249	2.81757	3	340	264	996	996	533	3339	31	97217	cistrome_cistrome MCF-7 FoxA1	MCF-7	breast	FoxA1	E2(45min)	NA	Human_MCF-7_FoxA1_No-treatment_Brown_2.bed	0.683509	13464
1	792	encode_tfbs	1.17925	2.8133	4	306	265	852	852	474	4550	30	96006	ChIP HeLa-S3 BAF155	HeLa-S3	NA	BAF155	None	NA	wgEncodeAwgTfbsSydhHelas3Baf155IggmusUniPk.narrowPeak	0.491402	8650
1	1859	roadmap_epigenomics	1.35439	2.81311	5	274	266	694	694	411	5807	29	94749	Rectal_Smooth_Muscle	NA	GI_RECTUM	H3K9me3	NA	NA	E103-H3K9me3.narrowPeak	0.366662	101060
1	29	cistrome_cistrome	0.514528	2.80944	1	528	267	1505	1505	767	1073	33	99483	cistrome_cistrome Ishikawa ESR1	Ishikawa	uterus	ESR1	EtOH(45min)	NA	Human_Ishikawa_ESR1_EtOH-45min_Liu.bed	1	6120
1	1984	roadmap_epigenomics	2.53527	2.80677	23	131	268	14	268	138	42929	11	57627	HMEC_Mammary_Epithelial	NA	BREAST	NA	NA	NA	E119-DNase.macs2.narrowPeak	0.0505674	292961
1	497	encode_tfbs	0.770335	2.80063	2	407	269	1203	1203	626	2195	32	98361	ChIP ECC-1 FOXA1_(SC-6553)	ECC-1	NA	FOXA1_(SC-6553)	DMSO_0.02pct	NA	wgEncodeAwgTfbsHaibEcc1Foxa1sc6553V0416102Dm002p1hUniPk.narrowPeak	0.94664	5892
1	535	encode_tfbs	0.983415	2.80022	3	343	270	996	996	536	3359	31	97197	ChIP GM12878 STAT5A_(SC-74442)	GM12878	NA	STAT5A_(SC-74442)	None	NA	wgEncodeAwgTfbsHaibGm12878Stat5asc74442V0422111UniPk.narrowPeak	0.688175	7423
1	1912	roadmap_epigenomics	0.768799	2.79413	2	408	271	1203	1203	627	2200	32	98356	Stomach_Smooth_Muscle	NA	GI_STOMACH	H3K9me3	NA	NA	E111-H3K9me3.narrowPeak	0.94664	69945
1	903	encode_tfbs	0.768186	2.79153	2	409	272	1203	1203	628	2202	32	98354	ChIP K562 c-Jun	K562	NA	c-Jun	IFNg6h	NA	wgEncodeAwgTfbsSydhK562CjunIfng6hUniPk.narrowPeak	0.94664	6596
1	78	cistrome_cistrome	1.90883	2.78125	9	193	273	310	310	259	11524	25	89032	cistrome_cistrome MCF-7 PolII	MCF-7	breast	PolII	Tam	NA	Human_MCF-7_PolII_Tam_Stunnenberg.bed	0.145218	25209
1	50	cistrome_cistrome	0.763003	2.76956	2	412	274	1203	1203	630	2219	32	98337	cistrome_cistrome MCF-7 ESR1	MCF-7	breast	ESR1	E2(45min)	NA	Human_MCF-7_ESR1_E2-45min_Weisz.bed	0.951717	5280
1	1305	roadmap_epigenomics	1.4852	2.76215	6	255	275	579	579	370	7239	28	93317	hESC_Derived_CD184+_Endoderm_Cultured_Cells	NA	ESC_DERIVED	H3K9me3	NA	NA	E011-H3K9me3.narrowPeak	0.291523	213408
1	153	cistrome_epigenome	2.11182	2.76079	11	172	276	200	276	216	14848	23	85708	cistrome_epigenome CS57.LnCaP H3K4me3	CS57.LnCaP	prostate	H3K4me3	EtOH(16hr)	NA	Human_CS57.LnCaP_H3K4me3_EtOH-16hr_Chinnaiyan.bed	0.100982	19464
1	2139	jaspar_motifs	0.506878	2.74979	1	531	277	1505	1505	771	1096	33	99460	jaspar_motifs	NA	NA	NA	NA	NA	Evi1.bed	1	10146
1	167	cistrome_epigenome	1.86957	2.73584	9	203	278	310	310	264	11693	25	88863	cistrome_epigenome LnCaP H3K4me3	LnCaP	prostate	H3K4me3	EtOH(16hr)	NA	Human_LnCaP_H3K4me3_EtOH-16hr_Chinnaiyan.bed	0.151125	16668
1	313	codex	0.754278	2.73305	2	414	279	1203	1203	632	2248	32	98308	Adult chronic myeloid leukaemia (at blast crisis) cell line carrying t(9;22) tra	Leukaemia cell	NA	RUNX1	NA	GSE24779	GSM610332_RUNX1.bed	0.964675	5430
1	715	encode_tfbs	0.753979	2.7318	2	415	280	1203	1203	633	2249	32	98307	ChIP GM12878 IKZF1_(IkN)_(UCLA)	GM12878	NA	IKZF1_(IkN)_(UCLA)	None	NA	wgEncodeAwgTfbsSydhGm12878Ikzf1iknuclaUniPk.narrowPeak	0.964675	9047
1	161	cistrome_epigenome	2.33157	2.73136	14	149	281	98	281	176	20513	20	80043	cistrome_epigenome LnCaP H3K4me1	LnCaP	prostate	H3K4me1	regular medium	NA	Human_LnCaP_H3K4me1_regular-medium_Chinnaiyan.bed	0.0710644	69585
1	987	encode_tfbs	1.7421	2.7307	8	218	282	368	368	289	10183	26	90373	ChIP MCF10A-Er-Src STAT3	MCF10A-Er-Src	NA	STAT3	EtOH_0.01pct_12hr	NA	wgEncodeAwgTfbsSydhMcf10aesStat3Etoh01cUniPk.narrowPeak	0.188733	41355
1	193	cistrome_epigenome	2.47639	2.72647	17	135	283	59	283	159	26984	17	73572	cistrome_epigenome MR4 cells H3K9K14ac	MR4 cells	hematopoietic stem cell	H3K9K14ac	ATRA(24hr)	NA	Human_MR4-cells_H3K9K14ac_ATRA-24hr_Stunnenberg.bed	0.0561936	65073
1	488	encode_tfbs	1.30459	2.71923	5	279	284	694	694	419	5996	29	94560	ChIP A549 USF-1	A549	NA	USF-1	DEX_100nM	NA	wgEncodeAwgTfbsHaibA549Usf1Pcr1xDex100nmUniPk.narrowPeak	0.403844	11980
1	1970	roadmap_epigenomics	1.45427	2.71249	6	261	285	579	579	375	7362	28	93194	HeLa-S3_Cervical_Carcinoma	NA	CERVIX	H3K9me3	NA	NA	E117-H3K9me3.narrowPeak	0.305839	92941
1	1389	roadmap_epigenomics	1.30022	2.71062	5	280	286	694	694	420	6013	29	94543	iPS-20b_Cell_Line	NA	IPSC	H3K9me3	NA	NA	E020-H3K9me3.narrowPeak	0.405378	202127
1	1490	roadmap_epigenomics	1.2997	2.70967	5	281	287	694	694	421	6015	29	94541	CD3_Primary_Cells_Peripheral_UW	NA	BLOOD	H3K9me3	NA	NA	E034-H3K9me3.narrowPeak	0.405378	176596
1	573	encode_tfbs	0.748638	2.70963	2	416	288	1203	1203	636	2267	32	98289	ChIP H1-hESC SIX5	H1-hESC	NA	SIX5	None	NA	wgEncodeAwgTfbsHaibH1hescSix5Pcr1xUniPk.narrowPeak	0.974264	3425
1	1962	roadmap_epigenomics	2.35334	2.69924	15	148	289	81	289	173	22755	19	77801	HeLa-S3_Cervical_Carcinoma	NA	CERVIX	H3K27ac	NA	NA	E117-H3K27ac.narrowPeak	0.0680467	69022
1	214	cistrome_epigenome	2.13795	2.69652	12	168	290	148	290	202	16918	22	83638	cistrome_epigenome VCaP H3K4me3	VCaP	prostate	H3K4me3	EtOH(16hr)	NA	Human_VCaP_H3K4me3_EtOH-16hr_Chinnaiyan.bed	0.0978516	22317
1	218	cistrome_epigenome	2.13795	2.69652	12	168	290	148	290	202	16918	22	83638	cistrome_epigenome VCaP H3K9me3	VCaP	prostate	H3K9me3	R1881(16hr)	NA	Human_VCaP_H3K9me3_R1881-16hr_Chinnaiyan.bed	0.0978516	22317
1	236	codex	0.744229	2.69141	2	418	292	1203	1203	638	2282	32	98274	Mobilised CD34+ cells isolated from the healthly peripheral blood.	Hematopoietic Stem and Progenitor Cells	NA	GATA2	NA	GSE45144	GSM1097883_GATA2.bed	0.979497	7046
1	3	cistrome_cistrome	1.43162	2.67639	6	263	293	579	579	378	7454	28	93102	cistrome_cistrome A594 cells NR3C1	A594 cells	lung	NR3C1	EtOH(1hr)	NA	Human_A594--cells_NR3C1_EtOH-1hr_Myers.bed	0.319396	9793
1	197	cistrome_epigenome	2.31775	2.6708	15	151	294	81	294	175	22942	19	77614	cistrome_epigenome NB4 cells H3K9K14ac	NB4 cells	hematopoietic stem cell	H3K9K14ac	ATRA(24hr)	NA	Human_NB4-cells_H3K9K14ac_ATRA-24hr_Stunnenberg.bed	0.0723899	46628
1	695	encode_tfbs	1.41827	2.65523	6	267	295	579	579	380	7509	28	93047	ChIP U87 NRSF	U87	NA	NRSF	None	NA	wgEncodeAwgTfbsHaibU87NrsfPcr2xUniPk.narrowPeak	0.324807	11746
1	2060	roadmap_epigenomics	2.40383	2.65389	18	140	296	47	296	161	29936	16	70620	NH-A_Astrocytes	NA	BRAIN	H3K27ac	NA	NA	E125-H3K27ac.narrowPeak	0.0632716	117667
1	605	encode_tfbs	1.54378	2.63931	7	246	297	456	456	333	8994	27	91562	ChIP HepG2 JunD	HepG2	NA	JunD	None	NA	wgEncodeAwgTfbsHaibHepg2JundPcr1xUniPk.narrowPeak	0.264054	21614
1	127	cistrome_cistrome	1.77818	2.63147	9	213	298	310	310	274	12101	25	88455	cistrome_cistrome UPR9 cells RXR	UPR9 cells	hematopoietic stem cell	RXR	Zinc(5hr)	NA	Human_UPR9-cells_RXR_Zinc-5hr_Stunnenberg.bed	0.177766	28640
1	86	cistrome_cistrome	1.5306	2.62106	7	247	299	456	456	334	9051	27	91505	cistrome_cistrome MCF-7 SRC-3	MCF-7	breast	SRC-3	No treatment	NA	Human_MCF-7_SRC-3_No-treatment_OMalley.bed	0.270622	30782
1	79	cistrome_cistrome	2.19857	2.62084	14	163	300	98	300	187	21196	20	79360	cistrome_cistrome MCF-7 RAD21	MCF-7	breast	RAD21	CTCF knock out	NA	Human_MCF-7_RAD21_CTCF-knock-out_Odom.bed	0.0882361	51667
1	36	cistrome_cistrome	1.52808	2.61756	7	248	301	456	456	335	9062	27	91494	cistrome_cistrome LnCaP FoxA1	LnCaP	prostate	FoxA1	regular medium	NA	Human_LnCaP_FoxA1_regular-medium_Chinnaiyan.bed	0.270622	51551
1	817	encode_tfbs	1.52785	2.61725	7	249	302	456	456	336	9063	27	91493	ChIP HeLa-S3 MAZ_(ab85725)	HeLa-S3	NA	MAZ_(ab85725)	None	NA	wgEncodeAwgTfbsSydhHelas3Mazab85725IggrabUniPk.narrowPeak	0.270622	13409
1	1341	roadmap_epigenomics	2.01584	2.60279	26	184	303	7	303	165	55837	8	44719	IMR90_Cell_Line	NA	LUNG	NA	NA	NA	E017-DNase.macs2.narrowPeak	0.118597	398322
1	330	codex	0.910755	2.58993	3	364	304	996	996	555	3622	31	96934	Mobilised CD34+ cells isolated from the healthly peripheral blood.	Hematopoietic Stem and Progenitor Cells	NA	SMARCA4	NA	GSE26501	GSM651552_BRG1.bed	0.76657	6462
1	211	cistrome_epigenome	1.50575	2.58678	7	252	305	456	456	338	9160	27	91396	cistrome_epigenome VCaP H3K36me3	VCaP	prostate	H3K36me3	regular medium	NA	Human_VCaP_H3K36me3_regular-medium_Chinnaiyan.bed	0.28127	50257
1	1601	roadmap_epigenomics	1.50416	2.58461	7	253	306	456	456	338	9167	27	91389	Mobilized_CD34_Primary_Cells_Male	NA	BLOOD	H3K9me3	NA	NA	E051-H3K9me3.narrowPeak	0.28127	399748
1	591	encode_tfbs	0.715478	2.57478	2	428	307	1203	1203	646	2383	32	98173	ChIP HepG2 ATF3	HepG2	NA	ATF3	None	NA	wgEncodeAwgTfbsHaibHepg2Atf3V0416101UniPk.narrowPeak	1	3291
1	818	encode_tfbs	1.36324	2.5689	6	273	308	579	579	387	7742	28	92814	ChIP HeLa-S3 Mxi1_(AF4185)	HeLa-S3	NA	Mxi1_(AF4185)	None	NA	wgEncodeAwgTfbsSydhHelas3Mxi1af4185IggrabUniPk.narrowPeak	0.360587	12009
1	1639	roadmap_epigenomics	2.20102	2.56585	23	162	309	14	309	162	45150	11	55406	Penis_Foreskin_Keratinocyte_Primary_Cells_skin02	NA	SKIN	NA	NA	NA	E057-DNase.macs2.narrowPeak	0.0882361	290414
1	215	cistrome_epigenome	1.81663	2.56152	10	209	310	244	310	254	14068	24	86488	cistrome_epigenome VCaP H3K4me3	VCaP	prostate	H3K4me3	R1881(16hr)	NA	Human_VCaP_H3K4me3_R1881-16hr_Chinnaiyan.bed	0.165582	20760
1	791	encode_tfbs	1.60537	2.5603	8	235	311	368	368	305	10788	26	89768	ChIP HeLa-S3 AP-2gamma	HeLa-S3	NA	AP-2gamma	None	NA	wgEncodeAwgTfbsSydhHelas3Ap2gammaUniPk.narrowPeak	0.239866	25452
1	1877	roadmap_epigenomics	1.06622	2.55882	4	322	312	852	852	495	4980	30	95576	Sigmoid_Colon	NA	GI_COLON	H3K9me3	NA	NA	E106-H3K9me3.narrowPeak	0.60581	167413
1	119	cistrome_cistrome	0.708603	2.54741	2	433	313	1203	1203	650	2408	32	98148	cistrome_cistrome T47D PGR	T47D	breast	PGR	E2(45min)	NA	Human_T47D_PGR_E2-45min_Brown.bed	1	5404
1	310	codex	0.708058	2.54524	2	434	314	1203	1203	650	2410	32	98146	CD34+ Umbilical Cord Blood (UCB) were differentiated into megakaryocytes for 10	Megakaryocyte	NA	FLI1	NA	GSE24674	GSM607952_FLI1.bed	1	3674
1	295	codex	0.706695	2.53984	2	435	315	1203	1203	651	2415	32	98141	Kasumi-1 (AML FAB M2) with t(8;21) translocation and RUNX1/ETO siRNA derived fro	Acute Myeloid Leukemia	NA	CEBPA	NA	GSE60131	GSM1501163_CEBPA.bed	1	7279
1	844	encode_tfbs	1.34398	2.53897	6	277	316	579	579	391	7826	28	92730	ChIP HepG2 BHLHE40_(NB100-1800)	HepG2	NA	BHLHE40_(NB100-1800)	None	NA	wgEncodeAwgTfbsSydhHepg2Bhlhe40cIggrabUniPk.narrowPeak	0.37149	14628
1	216	cistrome_epigenome	2.02515	2.52894	13	183	317	116	317	205	19774	21	80782	cistrome_epigenome VCaP H3K4me3	VCaP	prostate	H3K4me3	regular medium	NA	Human_VCaP_H3K4me3_regular-medium_Chinnaiyan.bed	0.117166	31540
1	1543	roadmap_epigenomics	0.882184	2.5099	3	374	318	996	996	563	3733	31	96823	CD4+_CD25-_Th_Primary_Cells	NA	BLOOD	H3K9me3	NA	NA	E043-H3K9me3.narrowPeak	0.796806	129642
1	976	encode_tfbs	1.7631	2.5065	10	216	319	244	319	260	14333	24	86223	ChIP MCF10A-Er-Src c-Fos	MCF10A-Er-Src	NA	c-Fos	EtOH_0.01pct	NA	wgEncodeAwgTfbsSydhMcf10aesCfosEtoh01HvdUniPk.narrowPeak	0.181491	67918
1	1221	roadmap_epigenomics	2.13059	2.49118	16	170	320	70	320	187	26444	18	74112	H1_Derived_Mesenchymal_Stem_Cells	NA	ESC_DERIVED	H3K27ac	NA	NA	E006-H3K27ac.narrowPeak	0.0989404	144175
1	622	encode_tfbs	1.02945	2.47914	4	333	321	852	852	502	5132	30	95424	ChIP HepG2 TEAD4_(SC-101184)	HepG2	NA	TEAD4_(SC-101184)	None	NA	wgEncodeAwgTfbsHaibHepg2Tead4sc101184V0422111UniPk.narrowPeak	0.637548	15160
1	1212	roadmap_epigenomics	2.01516	2.47364	24	185	322	10	322	172	49519	10	51037	H1_Derived_Mesenchymal_Stem_Cells	NA	ESC_DERIVED	NA	NA	NA	E006-DNase.macs2.narrowPeak	0.118597	343976
1	681	encode_tfbs	1.41943	2.46942	7	265	323	456	456	348	9554	27	91002	ChIP SK-N-SH Sin3Ak-20	SK-N-SH	NA	Sin3Ak-20	None	NA	wgEncodeAwgTfbsHaibSknshSin3ak20V0416101UniPk.narrowPeak	0.324807	15561
1	2010	roadmap_epigenomics	2.12609	2.45231	18	171	324	47	324	181	31623	16	68933	HSMMtube_Skeletal_Muscle_Myotubes_Derived_from_HSMM	NA	MUSCLE	H3K27ac	NA	NA	E121-H3K27ac.narrowPeak	0.0993862	118013
1	1799	roadmap_epigenomics	1.15607	2.44872	5	309	325	694	694	443	6614	29	93942	Left_Ventricle	NA	HEART	H3K9me3	NA	NA	E095-H3K9me3.narrowPeak	0.513191	192316
1	2097	roadmap_epigenomics	2.07285	2.44753	16	178	326	70	326	191	26790	18	73766	NHLF_Lung_Fibroblasts	NA	LUNG	H3K27ac	NA	NA	E128-H3K27ac.narrowPeak	0.107929	84034
1	1958	roadmap_epigenomics	0.857905	2.44329	3	384	327	996	996	569	3831	31	96725	GM12878_Lymphoblastoid	NA	BLOOD	H3K9me3	NA	NA	E116-H3K9me3.narrowPeak	0.820677	59513
1	606	encode_tfbs	0.67814	2.42837	2	443	328	1203	1203	658	2523	32	98033	ChIP HepG2 MBD4_(SC-271530)	HepG2	NA	MBD4_(SC-271530)	None	NA	wgEncodeAwgTfbsHaibHepg2Mbd4sc271530V0422111UniPk.narrowPeak	1	5912
1	1437	roadmap_epigenomics	1.37393	2.40839	7	271	329	456	456	352	9772	27	90784	Breast_Myoepithelial_Cells	NA	BREAST	H3K9me3	NA	NA	E027-H3K9me3.narrowPeak	0.35441	366447
1	1331	roadmap_epigenomics	1.25841	2.40834	6	288	330	579	579	399	8216	28	92340	HUES6_Cell_Line	NA	ESC	H3K9me3	NA	NA	E015-H3K9me3.narrowPeak	0.435112	342468
1	169	cistrome_epigenome	1.66262	2.40434	10	228	331	244	331	268	14852	24	85704	cistrome_epigenome LnCaP H3K4me3	LnCaP	prostate	H3K4me3	Vehicle	NA	Human_LnCaP_H3K4me3_Vehicle_Brown.bed	0.216696	22631
1	2201	jaspar_motifs	0.459052	2.39947	1	560	332	1505	1505	799	1254	33	99302	jaspar_motifs	NA	NA	NA	NA	NA	PPARG__RXRA.bed	1	4161
1	2020	roadmap_epigenomics	2.04005	2.3893	20	181	333	28	333	181	37626	14	62930	HUVEC_Umbilical_Vein_Endothelial_Cells	NA	VASCULAR	NA	NA	NA	E122-DNase.macs2.narrowPeak	0.114466	241384
1	771	encode_tfbs	0.985379	2.3853	4	342	334	852	852	509	5323	30	95233	ChIP H1-hESC JunD	H1-hESC	NA	JunD	None	NA	wgEncodeAwgTfbsSydhH1hescJundIggrabUniPk.narrowPeak	0.687074	9550
1	164	cistrome_epigenome	1.94742	2.37988	15	188	335	81	335	201	25048	19	75508	cistrome_epigenome LnCaP H3K4me2	LnCaP	prostate	H3K4me2	regular medium	NA	Human_LnCaP_H3K4me2_regular-medium_Chinnaiyan.bed	0.135842	62551
1	205	cistrome_epigenome	1.88351	2.36438	14	199	336	98	336	211	22970	20	77586	cistrome_epigenome UPR9 cells H3K9K14ac	UPR9 cells	hematopoietic stem cell	H3K9K14ac	No treatment	NA	Human_UPR9-cells_H3K9K14ac_No-treatment_Stunnenberg.bed	0.149297	49690
1	1998	roadmap_epigenomics	1.92579	2.36315	15	191	337	81	337	203	25181	19	75375	HSMM_Skeletal_Muscle_Myoblasts	NA	MUSCLE	H3K27ac	NA	NA	E120-H3K27ac.narrowPeak	0.141119	89697
1	812	encode_tfbs	0.972219	2.35794	4	345	338	852	852	512	5382	30	95174	ChIP HeLa-S3 Ini1	HeLa-S3	NA	Ini1	None	NA	wgEncodeAwgTfbsSydhHelas3Ini1IggmusUniPk.narrowPeak	0.702054	7780
1	1445	roadmap_epigenomics	0.970671	2.3547	4	346	339	852	852	512	5389	30	95167	Breast_vHMEC	NA	BREAST	H3K9me3	NA	NA	E028-H3K9me3.narrowPeak	0.702523	192967
1	784	encode_tfbs	1.33035	2.35082	7	278	340	456	456	358	9988	27	90568	ChIP HCT-116 TCF7L2	HCT-116	NA	TCF7L2	None	NA	wgEncodeAwgTfbsSydhHct116Tcf7l2UcdUniPk.narrowPeak	0.381952	19463
1	496	encode_tfbs	0.820741	2.34328	3	392	341	996	996	576	3988	31	96568	ChIP ECC-1 ERalpha_a	ECC-1	NA	ERalpha_a	Genistein_100nM	NA	wgEncodeAwgTfbsHaibEcc1EralphaaV0416102Gen1hUniPk.narrowPeak	0.87363	11452
1	287	codex	0.655301	2.34172	2	453	342	1203	1203	666	2614	32	97942	MM1-S cell line cell line treated with DMSO for 6 hours for Cdk7 inhibitor.	Multiple myeloma cell	NA	CDK7	NA	GSE50625	GSM1313922_CDK7.bed	1	3839
1	831	encode_tfbs	1.09437	2.34093	5	317	343	694	694	451	6898	29	93658	ChIP HeLa-S3 STAT1	HeLa-S3	NA	STAT1	IFNg30	NA	wgEncodeAwgTfbsSydhHelas3Stat1Ifng30UniPk.narrowPeak	0.576734	16158
1	827	encode_tfbs	1.21013	2.3359	6	296	344	579	579	406	8449	28	92107	ChIP HeLa-S3 RFX5_(200-401-194)	HeLa-S3	NA	RFX5_(200-401-194)	None	NA	wgEncodeAwgTfbsSydhHelas3Rfx5200401194IggrabUniPk.narrowPeak	0.473136	19284
1	207	cistrome_epigenome	1.72789	2.32739	12	220	345	148	345	238	19092	22	81464	cistrome_epigenome VCaP Ace_H3	VCaP	prostate	Ace_H3	regular medium	NA	Human_VCaP_Ace_H3_regular-medium_Chinnaiyan.bed	0.191966	41003
1	1966	roadmap_epigenomics	1.87552	2.32432	15	201	346	81	346	209	25495	19	75061	HeLa-S3_Cervical_Carcinoma	NA	CERVIX	H3K4me2	NA	NA	E117-H3K4me2.narrowPeak	0.150555	85230
1	669	encode_tfbs	0.648001	2.31445	2	455	347	1203	1203	668	2644	32	97912	ChIP PANC-1 NRSF	PANC-1	NA	NRSF	None	NA	wgEncodeAwgTfbsHaibPanc1NrsfPcr2xUniPk.narrowPeak	1	5507
1	885	encode_tfbs	1.2961	2.30591	7	283	348	456	456	362	10163	27	90393	ChIP IMR90 Pol2	IMR90	NA	Pol2	None	NA	wgEncodeAwgTfbsSydhImr90Pol2IggrabUniPk.narrowPeak	0.405547	17647
1	1752	roadmap_epigenomics	1.28897	2.29666	7	285	349	456	456	363	10200	27	90356	Colonic_Mucosa	NA	GI_COLON	H3K9me3	NA	NA	E075-H3K9me3.narrowPeak	0.409816	149879
1	939	encode_tfbs	1.1801	2.2915	6	305	350	579	579	411	8599	28	91957	ChIP K562 p300	K562	NA	p300	None	NA	wgEncodeAwgTfbsSydhK562P300IggrabUniPk.narrowPeak	0.491402	25881
1	563	encode_tfbs	0.939892	2.2907	4	356	351	852	852	520	5531	30	95025	ChIP H1-hESC JunD	H1-hESC	NA	JunD	None	NA	wgEncodeAwgTfbsHaibH1hescJundV0416102UniPk.narrowPeak	0.732936	8447
1	1622	roadmap_epigenomics	1.81517	2.28909	23	210	352	14	352	192	48003	11	52553	Penis_Foreskin_Fibroblast_Primary_Cells_skin01	NA	SKIN	H3K27ac	NA	NA	E055-H3K27ac.narrowPeak	0.165582	274055
1	1994	roadmap_epigenomics	1.28304	2.28902	7	287	353	456	456	365	10231	27	90325	HMEC_Mammary_Epithelial	NA	BREAST	H3K9me3	NA	NA	E119-H3K9me3.narrowPeak	0.412564	271960
1	1425	roadmap_epigenomics	1.86971	2.27823	17	202	354	59	354	205	30674	17	69882	Bone_Marrow_Derived_Mesenchymal_Stem_Cell_Cultured_Cells	NA	STROMAL_CONNECTIVE	H3K27ac	NA	NA	E026-H3K27ac.narrowPeak	0.151125	107738
1	977	encode_tfbs	1.60326	2.27377	11	236	355	200	355	264	17475	23	83081	ChIP MCF10A-Er-Src c-Fos	MCF10A-Er-Src	NA	c-Fos	4OHTAM_1uM_12hr	NA	wgEncodeAwgTfbsSydhMcf10aesCfosTam112hHvdUniPk.narrowPeak	0.240014	92358
1	845	encode_tfbs	0.43937	2.26593	1	568	356	1505	1505	810	1327	33	99229	ChIP HepG2 BRCA1_(A300-000A)	HepG2	NA	BRCA1_(A300-000A)	None	NA	wgEncodeAwgTfbsSydhHepg2Brca1a300IggrabUniPk.narrowPeak	1	1497
1	2064	roadmap_epigenomics	1.83766	2.25852	21	207	357	22	357	195	41931	13	58625	NH-A_Astrocytes	NA	BRAIN	H3K4me2	NA	NA	E125-H3K4me2.narrowPeak	0.159408	125898
1	843	encode_tfbs	0.922013	2.25412	4	359	358	852	852	523	5616	30	94940	ChIP HepG2 ARID3A_(NB100-279)	HepG2	NA	ARID3A_(NB100-279)	None	NA	wgEncodeAwgTfbsSydhHepg2Arid3anb100279IggrabUniPk.narrowPeak	0.757285	17622
1	1926	roadmap_epigenomics	1.77499	2.24704	15	214	359	81	359	218	26144	19	74412	A549_EtOH_0.02pct_Lung_Carcinoma	NA	LUNG	H2A.Z	NA	NA	E114-H2A.Z.narrowPeak	0.178242	88254
1	1007	encode_tfbs	0.917242	2.24412	4	363	360	852	852	525	5639	30	94917	ChIP U2OS KAP1	U2OS	NA	KAP1	None	NA	wgEncodeAwgTfbsSydhU2osKap1UcdUniPk.narrowPeak	0.757285	14647
1	1986	roadmap_epigenomics	1.72683	2.23926	14	222	361	98	361	227	23948	20	76608	HMEC_Mammary_Epithelial	NA	BREAST	H3K27ac	NA	NA	E119-H3K27ac.narrowPeak	0.191966	94618
1	1525	roadmap_epigenomics	0.62652	2.23546	2	467	362	1203	1203	677	2735	32	97821	CD4+_CD25-_CD45RO+_Memory_Primary_Cells	NA	BLOOD	H3K9me3	NA	NA	E040-H3K9me3.narrowPeak	1	108299
1	464	encode_tfbs	0.625829	2.23293	2	469	363	1203	1203	678	2738	32	97818	ChIP NHLF EZH2_(39875)	NHLF	NA	EZH2_(39875)	None	NA	wgEncodeAwgTfbsBroadNhlfEzh239875UniPk.narrowPeak	1	7030
1	44	cistrome_cistrome	0.624219	2.22707	2	471	364	1203	1203	679	2745	32	97811	cistrome_cistrome MCF-7 ESR1	MCF-7	breast	ESR1	E2(45min)	NA	Human_MCF-7_ESR1_E2-45min_Brown.bed	1	7218
1	898	encode_tfbs	0.775182	2.22404	3	404	365	996	996	588	4193	31	96363	ChIP K562 c-Fos	K562	NA	c-Fos	None	NA	wgEncodeAwgTfbsSydhK562CfosUniPk.narrowPeak	0.941225	7646
1	457	encode_tfbs	0.623301	2.22373	2	473	366	1203	1203	681	2749	32	97807	ChIP NH-A EZH2_(39875)	NH-A	NA	EZH2_(39875)	None	NA	wgEncodeAwgTfbsBroadNhaEzh239875UniPk.narrowPeak	1	6493
1	985	encode_tfbs	0.774753	2.22294	3	405	367	996	996	589	4195	31	96361	ChIP MCF10A-Er-Src STAT3	MCF10A-Er-Src	NA	STAT3	EtOH_0.01pct	NA	wgEncodeAwgTfbsSydhMcf10aesStat3Etoh01UniPk.narrowPeak	0.941225	12334
1	55	cistrome_cistrome	1.12915	2.21689	6	312	368	579	579	420	8863	28	91693	cistrome_cistrome MCF-7 ESR1	MCF-7	breast	ESR1	EtOH(6hr)	NA	Human_MCF-7_ESR1_EtOH-6hr_Barton.bed	0.540879	45356
1	232	codex	0.431919	2.2167	1	576	369	1505	1505	817	1356	33	99200	Mobilised CD34+ cells isolated from the healthly peripheral blood.	Hematopoietic Stem and Progenitor Cells	NA	ERG	NA	GSE45144	GSM1097879_ERG.bed	1	2783
1	33	cistrome_cistrome	0.621243	2.21626	2	474	370	1203	1203	682	2758	32	97798	cistrome_cistrome LnCaP AR	LnCaP	prostate	AR	EtOH(16hr)	NA	Human_LnCaP_AR_EtOH-16hr_Chinnaiyan.bed	1	13225
1	950	encode_tfbs	0.431666	2.21504	1	577	371	1505	1505	818	1357	33	99199	ChIP K562 RFX5_(200-401-194)	K562	NA	RFX5_(200-401-194)	None	NA	wgEncodeAwgTfbsSydhK562Rfx5IggrabUniPk.narrowPeak	1	2201
1	1159	roadmap_epigenomics	1.12727	2.2142	6	313	372	579	579	421	8873	28	91683	H1_Cell_Line	NA	ESC	H3K9me3	NA	NA	E003-H3K9me3.narrowPeak	0.541495	307775
1	501	encode_tfbs	0.431413	2.21338	1	578	373	1505	1505	819	1358	33	99198	ChIP GM12878 ATF3	GM12878	NA	ATF3	None	NA	wgEncodeAwgTfbsHaibGm12878Atf3Pcr1xUniPk.narrowPeak	1	1677
1	222	cistrome_epigenome	1.59657	2.21256	12	237	374	148	374	253	19887	22	80669	cistrome_epigenome metastatic prostate cancer tissue H3K4me3	metastatic prostate cancer tissue	prostate	H3K4me3	No treatment	NA	Human_metastatic-prostate-cancer-tissue_H3K4me3_No-treatment_Chinnaiyan.bed	0.242714	29141
1	2108	roadmap_epigenomics	1.76956	2.19706	18	215	375	47	375	212	34053	16	66503	Osteoblasts	NA	BONE	H3K27ac	NA	NA	E129-H3K27ac.narrowPeak	0.179643	145040
1	408	encode_segmentation	1.57673	2.19534	12	239	376	148	376	254	20012	22	80544	Enhancers Segments	Huvec	NA	NA	NA	ENCODE segmentation	Huvec_E.bed	0.251929	53526
1	1767	roadmap_epigenomics	1.49143	2.17071	11	254	377	200	377	277	18155	23	82401	Duodenum_Smooth_Muscle	NA	GI_DUODENUM	H3K27me3	NA	NA	E078-H3K27me3.narrowPeak	0.288501	107934
1	480	encode_tfbs	0.877528	2.16402	4	377	378	852	852	536	5836	30	94720	ChIP A549 NRSF	A549	NA	NRSF	EtOH_0.02pct	NA	wgEncodeAwgTfbsHaibA549NrsfV0422111Etoh02UniPk.narrowPeak	0.798986	11970
1	920	encode_tfbs	0.606424	2.16296	2	480	379	1203	1203	687	2824	32	97732	ChIP K562 GTF2F1_(AB28179)	K562	NA	GTF2F1_(AB28179)	None	NA	wgEncodeAwgTfbsSydhK562Gtf2f1ab28179IggrabUniPk.narrowPeak	1	3621
1	628	encode_tfbs	1.18112	2.15753	7	304	380	456	456	380	10787	27	89769	ChIP HUVEC Pol2	HUVEC	NA	Pol2	None	NA	wgEncodeAwgTfbsHaibHuvecPol2Pcr1xUniPk.narrowPeak	0.491402	19254
1	721	encode_tfbs	0.867958	2.14485	4	380	381	852	852	538	5885	30	94671	ChIP GM12878 NFKB	GM12878	NA	NFKB	TNFa	NA	wgEncodeAwgTfbsSydhGm12878NfkbTnfaIggrabUniPk.narrowPeak	0.808402	17036
1	986	encode_tfbs	1.17115	2.14482	7	308	382	456	456	382	10844	27	89712	ChIP MCF10A-Er-Src STAT3	MCF10A-Er-Src	NA	STAT3	EtOH_0.01pct_4hr	NA	wgEncodeAwgTfbsSydhMcf10aesStat3Etoh01bUniPk.narrowPeak	0.497404	45110
1	4	cistrome_cistrome	1.51546	2.1423	12	250	383	148	383	260	20407	22	80149	cistrome_cistrome A594 cells PolII	A594 cells	lung	PolII	DEX(1hr)	NA	Human_A594--cells_PolII_DEX-1hr_Myers.bed	0.277337	26411
1	857	encode_tfbs	0.860617	2.13027	4	382	384	852	852	539	5923	30	94633	ChIP HepG2 MafF_(M8194)	HepG2	NA	MafF_(M8194)	None	NA	wgEncodeAwgTfbsSydhHepg2Maffm8194IggrabUniPk.narrowPeak	0.819347	37637
1	1972	roadmap_epigenomics	1.63763	2.11802	21	231	385	22	385	213	43509	13	57047	HepG2_Hepatocellular_Carcinoma	NA	LIVER	NA	NA	NA	E118-DNase.macs2.narrowPeak	0.22655	278135
1	424	encode_tfbs	0.415916	2.11405	1	596	386	1505	1505	829	1421	33	99135	ChIP GM12878 EZH2_(39875)	GM12878	NA	EZH2_(39875)	None	NA	wgEncodeAwgTfbsBroadGm12878Ezh239875UniPk.narrowPeak	1	2472
1	82	cistrome_cistrome	1.56379	2.11032	14	241	387	98	387	242	25047	20	75509	cistrome_cistrome MCF-7 RAD21	MCF-7	breast	RAD21	mock	NA	Human_MCF-7_RAD21_mock_Odom.bed	0.257393	96884
1	490	encode_tfbs	0.730283	2.10977	3	421	388	996	996	602	4410	31	96146	ChIP A549 USF-1	A549	NA	USF-1	EtOH_0.02pct	NA	wgEncodeAwgTfbsHaibA549Usf1V0422111Etoh02UniPk.narrowPeak	1	8004
1	178	cistrome_epigenome	1.6322	2.10601	17	232	389	59	389	227	32375	17	68181	cistrome_epigenome MCF-7 H3K4me1	MCF-7	breast	H3K4me1	DMSO(3hr)	NA	Human_MCF-7_H3K4me1_DMSO-3hr_Liu.bed	0.228413	127623
1	991	encode_tfbs	0.588444	2.09941	2	489	390	1203	1203	694	2907	32	97649	ChIP MCF-7 GATA3_(SC-269)	MCF-7	NA	GATA3_(SC-269)	None	NA	wgEncodeAwgTfbsSydhMcf7Gata3sc269UcdUniPk.narrowPeak	1	12077
1	911	encode_tfbs	0.58802	2.09792	2	490	391	1203	1203	695	2909	32	97647	ChIP K562 COREST_(ab24166)	K562	NA	COREST_(ab24166)	None	NA	wgEncodeAwgTfbsSydhK562Corestab24166IggrabUniPk.narrowPeak	1	6371
1	74	cistrome_cistrome	1.28462	2.09559	9	286	392	310	392	329	14742	25	85814	cistrome_cistrome MCF-7 PolII	MCF-7	breast	PolII	Fulv	NA	Human_MCF-7_PolII_Fulv_Stunnenberg.bed	0.412497	32919
1	1890	roadmap_epigenomics	0.724326	2.09492	3	424	393	996	996	604	4440	31	96116	Skeletal_Muscle_Female	NA	MUSCLE	H3K9me3	NA	NA	E108-H3K9me3.narrowPeak	1	125554
1	890	encode_tfbs	0.412825	2.09461	1	598	394	1505	1505	832	1434	33	99122	ChIP K562 Bach1_(sc-14700)	K562	NA	Bach1_(sc-14700)	None	NA	wgEncodeAwgTfbsSydhK562Bach1sc14700IggrabUniPk.narrowPeak	1	3806
1	2105	roadmap_epigenomics	0.412825	2.09461	1	598	394	1505	1505	832	1434	33	99122	NHLF_Lung_Fibroblasts	NA	LUNG	H3K9me3	NA	NA	E128-H3K9me3.narrowPeak	1	16141
1	68	cistrome_cistrome	1.45949	2.09408	12	258	396	148	396	267	20780	22	79776	cistrome_cistrome MCF-7 PolII	MCF-7	breast	PolII	17b-E2(1hr)	NA	Human_MCF-7_PolII_17b-E2-1hr_Stunnenberg.bed	0.305699	53584
1	186	cistrome_epigenome	1.45566	2.09078	12	259	397	148	397	268	20806	22	79750	cistrome_epigenome MCF-7 H3K9ac	MCF-7	breast	H3K9ac	DMSO(3hr)	NA	Human_MCF-7_H3K9ac_DMSO-3hr_Liu.bed	0.305839	37717
1	1317	roadmap_epigenomics	1.04026	2.08903	6	330	398	579	579	436	9355	28	91201	hESC_Derived_CD56+_Mesoderm_Cultured_Cells	NA	ESC_DERIVED	H3K9me3	NA	NA	E013-H3K9me3.narrowPeak	0.627531	224026
1	754	encode_tfbs	0.411881	2.0887	1	602	399	1505	1505	835	1438	33	99118	ChIP GM18526 NFKB	GM18526	NA	NFKB	TNFa	NA	wgEncodeAwgTfbsSydhGm18526NfkbTnfaIggrabUniPk.narrowPeak	1	3070
1	394	encode_segmentation	1.20052	2.08244	8	298	400	368	400	355	12945	26	87611	Enhancers Segments	HeLa-S3	NA	NA	NA	ENCODE segmentation	Helas3_E.bed	0.476643	41844
1	2056	roadmap_epigenomics	1.12119	2.08159	7	315	401	456	456	391	11137	27	89419	Monocytes-CD14+_RO01746	NA	BLOOD	H3K9me3	NA	NA	E124-H3K9me3.narrowPeak	0.545644	220660
1	139	cistrome_cistrome	0.408836	2.06971	1	603	402	1505	1505	837	1451	33	99105	cistrome_cistrome abl AR	abl	prostate	AR	DHT(4hr)	NA	Human_abl_AR_DHT-4hr_Brown.bed	1	5312
1	116	cistrome_cistrome	0.711231	2.06234	3	431	403	996	996	610	4507	31	96049	cistrome_cistrome T47D ESR1	T47D	breast	ESR1	full media	NA	Human_T47D_ESR1_full-media_Hurtado.bed	1	17642
1	1990	roadmap_epigenomics	1.54922	2.04599	17	244	404	59	404	236	33013	17	67543	HMEC_Mammary_Epithelial	NA	BREAST	H3K4me2	NA	NA	E119-H3K4me2.narrowPeak	0.262737	119274
1	833	encode_tfbs	1.00555	2.03989	6	338	405	579	579	441	9559	28	90997	ChIP HeLa-S3 TBP	HeLa-S3	NA	TBP	None	NA	wgEncodeAwgTfbsSydhHelas3TbpIggrabUniPk.narrowPeak	0.66365	18489
1	618	encode_tfbs	0.40376	2.03832	1	605	406	1505	1505	839	1473	33	99083	ChIP HepG2 SP2_(SC-643)	HepG2	NA	SP2_(SC-643)	None	NA	wgEncodeAwgTfbsHaibHepg2Sp2V0422111UniPk.narrowPeak	1	2626
1	259	codex	1.08152	2.03182	7	320	407	456	456	394	11379	27	89177	U937 (histiocytic lymphoma) cell line conditionally expressing CBFbeta-MYH11 tra	Leukaemia cell	NA	MYH11	NA	GSE46044	GSM1122323_MYH11.bed	0.588484	29434
1	569	encode_tfbs	0.402393	2.02995	1	607	408	1505	1505	840	1479	33	99077	ChIP H1-hESC POU5F1_(SC-9081)	H1-hESC	NA	POU5F1_(SC-9081)	None	NA	wgEncodeAwgTfbsHaibH1hescPou5f1sc9081V0416102UniPk.narrowPeak	1	3997
1	1969	roadmap_epigenomics	1.41862	2.02361	13	266	409	116	409	264	23556	21	77000	HeLa-S3_Cervical_Carcinoma	NA	CERVIX	H3K9ac	NA	NA	E117-H3K9ac.narrowPeak	0.324807	64459
1	522	encode_tfbs	0.902836	2.02022	5	368	410	694	694	491	7907	29	92649	ChIP GM12878 PAX5-N19	GM12878	NA	PAX5-N19	None	NA	wgEncodeAwgTfbsHaibGm12878Pax5n19Pcr1xUniPk.narrowPeak	0.772191	19740
1	1500	roadmap_epigenomics	1.06205	2.00753	7	323	411	456	456	397	11501	27	89055	CD34_Cultured_Cells	NA	BLOOD	H3K9me3	NA	NA	E036-H3K9me3.narrowPeak	0.60975	237844
1	803	encode_tfbs	0.791987	1.99584	4	399	412	852	852	554	6297	30	94259	ChIP HeLa-S3 c-Myc	HeLa-S3	NA	c-Myc	None	NA	wgEncodeAwgTfbsSydhHelas3CmycUniPk.narrowPeak	0.919281	10226
1	983	encode_tfbs	1.04869	1.99091	7	326	413	456	456	398	11586	27	88970	ChIP MCF10A-Er-Src Pol2	MCF10A-Er-Src	NA	Pol2	EtOH_0.01pct	NA	wgEncodeAwgTfbsSydhMcf10aesPol2Etoh01UniPk.narrowPeak	0.623014	22298
1	1454	roadmap_epigenomics	0.965106	1.98314	6	347	414	579	579	447	9806	28	90750	CD14_Primary_Cells	NA	BLOOD	H3K9me3	NA	NA	E029-H3K9me3.narrowPeak	0.709534	223546
1	538	encode_tfbs	0.878914	1.98156	5	375	415	694	694	495	8049	29	92507	ChIP GM12878 TCF3_(SC-349)	GM12878	NA	TCF3_(SC-349)	None	NA	wgEncodeAwgTfbsHaibGm12878Tcf3Pcr1xUniPk.narrowPeak	0.798986	16021
1	1650	roadmap_epigenomics	0.961584	1.97822	6	348	416	579	579	448	9828	28	90728	Penis_Foreskin_Keratinocyte_Primary_Cells_skin03	NA	SKIN	H3K9me3	NA	NA	E058-H3K9me3.narrowPeak	0.713255	301218
1	461	encode_tfbs	0.553148	1.97799	2	502	417	1203	1203	707	3080	32	97476	ChIP NHEK EZH2_(39875)	NHEK	NA	EZH2_(39875)	None	NA	wgEncodeAwgTfbsBroadNhekEzh239875UniPk.narrowPeak	1	7978
1	875	encode_tfbs	0.550998	1.97073	2	504	418	1203	1203	708	3091	32	97465	ChIP HepG2 USF2	HepG2	NA	USF2	None	NA	wgEncodeAwgTfbsSydhHepg2Usf2IggrabUniPk.narrowPeak	1	6291
1	1187	roadmap_epigenomics	1.43048	1.96106	20	264	419	28	419	237	42379	14	58177	H1_BMP4_Derived_Trophoblast_Cultured_Cells	NA	ESC_DERIVED	NA	NA	NA	E005-DNase.macs2.narrowPeak	0.319396	272108
1	1513	roadmap_epigenomics	0.390175	1.95609	1	613	420	1505	1505	846	1534	33	99022	CD4_Naive_Primary_Cells	NA	BLOOD	H3K9me3	NA	NA	E038-H3K9me3.narrowPeak	1	43438
1	772	encode_tfbs	0.545572	1.95248	2	511	421	1203	1203	712	3119	32	97437	ChIP H1-hESC MafK_(ab50322)	H1-hESC	NA	MafK_(ab50322)	None	NA	wgEncodeAwgTfbsSydhH1hescMafkIggrabUniPk.narrowPeak	1	11425
1	609	encode_tfbs	0.544418	1.94861	2	512	422	1203	1203	712	3125	32	97431	ChIP HepG2 NRSF	HepG2	NA	NRSF	None	NA	wgEncodeAwgTfbsHaibHepg2NrsfPcr2xUniPk.narrowPeak	1	6024
1	670	encode_tfbs	0.767038	1.94794	4	410	423	852	852	562	6442	30	94114	ChIP PANC-1 Pol2-4H8	PANC-1	NA	Pol2-4H8	None	NA	wgEncodeAwgTfbsHaibPanc1Pol24h8V0416101UniPk.narrowPeak	0.94664	10324
1	654	encode_tfbs	0.541547	1.93901	2	513	424	1203	1203	713	3140	32	97416	ChIP K562 SIX5	K562	NA	SIX5	None	NA	wgEncodeAwgTfbsHaibK562Six5Pcr1xUniPk.narrowPeak	1	4194
1	1033	encode_tfbs	0.541356	1.93837	2	514	425	1203	1203	714	3141	32	97415	ChIP HepG2 c-Myc	HepG2	NA	c-Myc	None	NA	wgEncodeAwgTfbsUtaHepg2CmycUniPk.narrowPeak	1	4413
1	786	encode_tfbs	0.759305	1.93319	4	413	426	852	852	564	6488	30	94068	ChIP HEK293 KAP1	HEK293	NA	KAP1	None	NA	wgEncodeAwgTfbsSydhHek293Kap1UcdUniPk.narrowPeak	0.957532	19774
1	592	encode_tfbs	0.385657	1.92927	1	620	427	1505	1505	851	1555	33	99001	ChIP HepG2 BHLHE40	HepG2	NA	BHLHE40	None	NA	wgEncodeAwgTfbsHaibHepg2Bhlhe40V0416101UniPk.narrowPeak	1	2859
1	917	encode_tfbs	0.385444	1.92801	1	622	428	1505	1505	852	1556	33	99000	ChIP K562 GATA-1	K562	NA	GATA-1	None	NA	wgEncodeAwgTfbsSydhK562Gata1UcdUniPk.narrowPeak	1	4074
1	2049	roadmap_epigenomics	1.25646	1.92021	12	289	429	148	429	289	22244	22	78312	Monocytes-CD14+_RO01746	NA	BLOOD	H3K27me3	NA	NA	E124-H3K27me3.narrowPeak	0.435565	160814
1	227	codex	0.918032	1.91775	6	362	430	579	579	457	10107	28	90449	Juvenile acute myeloid leukaemia cell line carrying t(8;21) translocation RUNX1-	Leukaemia cell	NA	TCF12	NA	GSE43834	GSM1082308_HEB_TCF12.bed	0.757285	18869
1	440	encode_tfbs	0.382267	1.90932	1	625	431	1505	1505	854	1571	33	98985	ChIP HSMMtube EZH2_(39875)	HSMMtube	NA	EZH2_(39875)	None	NA	wgEncodeAwgTfbsBroadHsmmtEzh239875UniPk.narrowPeak	1	2700
1	64	cistrome_cistrome	0.531742	1.90642	2	520	432	1203	1203	718	3192	32	97364	cistrome_cistrome MCF-7 FoxA1	MCF-7	breast	FoxA1	No treatment	NA	Human_MCF-7_FoxA1_No-treatment_Brown.bed	1	9849
1	543	encode_tfbs	0.379962	1.89584	1	627	433	1505	1505	855	1582	33	98974	ChIP GM12891 PAX5-C20	GM12891	NA	PAX5-C20	None	NA	wgEncodeAwgTfbsHaibGm12891Pax5c20V0416101UniPk.narrowPeak	1	3156
1	154	cistrome_epigenome	1.08816	1.89229	9	319	434	310	434	354	16072	25	84484	cistrome_epigenome CS58.LnCaP H3K4me3	CS58.LnCaP	prostate	H3K4me3	R1881(16hr)	NA	Human_CS58.LnCaP_H3K4me3_R1881-16hr_Chinnaiyan.bed	0.581378	22924
1	611	encode_tfbs	0.819658	1.88698	5	393	435	694	694	507	8419	29	92137	ChIP HepG2 p300	HepG2	NA	p300	None	NA	wgEncodeAwgTfbsHaibHepg2P300V0416101UniPk.narrowPeak	0.87363	27913
1	1210	roadmap_epigenomics	1.2983	1.88437	15	282	436	81	436	266	29691	19	70865	H1_Derived_Mesenchymal_Stem_Cells	NA	ESC_DERIVED	NA	NA	NA	E006-DNase.hotspot.all.peaks.bed	0.405378	102220
1	184	cistrome_epigenome	1.2004	1.87252	12	299	437	148	437	295	22683	22	77873	cistrome_epigenome MCF-7 H3K4me3	MCF-7	breast	H3K4me3	E2(3hr)	NA	Human_MCF-7_H3K4me3_E2-3hr_Liu.bed	0.476643	46616
1	187	cistrome_epigenome	1.19752	1.87008	12	300	438	148	438	295	22706	22	77850	cistrome_epigenome MCF-7 H3K9ac	MCF-7	breast	H3K9ac	E2(3hr)	NA	Human_MCF-7_H3K9ac_E2-3hr_Liu.bed	0.476643	42367
1	1993	roadmap_epigenomics	1.19702	1.86965	12	302	439	148	439	296	22710	22	77846	HMEC_Mammary_Epithelial	NA	BREAST	H3K9ac	NA	NA	E119-H3K9ac.narrowPeak	0.476643	82099
1	2022	roadmap_epigenomics	1.19677	1.86944	12	303	440	148	440	297	22712	22	77844	HUVEC_Umbilical_Vein_Endothelial_Cells	NA	VASCULAR	H3K27ac	NA	NA	E122-H3K27ac.narrowPeak	0.476643	71513
1	795	encode_tfbs	0.63068	1.86761	3	462	441	996	996	633	4954	31	95602	ChIP HeLa-S3 BRCA1_(A300-000A)	HeLa-S3	NA	BRCA1_(A300-000A)	None	NA	wgEncodeAwgTfbsSydhHelas3Brca1a300IggrabUniPk.narrowPeak	1	8114
1	2068	roadmap_epigenomics	0.872239	1.85457	6	378	442	579	579	466	10415	28	90141	NH-A_Astrocytes	NA	BRAIN	H3K9me3	NA	NA	E125-H3K9me3.narrowPeak	0.806635	150038
1	495	encode_tfbs	0.624503	1.85286	3	470	443	996	996	636	4991	31	95565	ChIP ECC-1 ERalpha_a	ECC-1	NA	ERalpha_a	Estradiol_10nM	NA	wgEncodeAwgTfbsHaibEcc1EralphaaV0416102Est10nm1hUniPk.narrowPeak	1	16091
1	491	encode_tfbs	0.714816	1.84905	4	429	444	852	852	575	6763	30	93793	ChIP A549 YY1_(SC-281)	A549	NA	YY1_(SC-281)	EtOH_0.02pct	NA	wgEncodeAwgTfbsHaibA549Yy1cV0422111Etoh02UniPk.narrowPeak	1	10259
1	2084	roadmap_epigenomics	1.2034	1.84814	13	297	445	116	445	286	25230	21	75326	NHEK-Epidermal_Keratinocytes	NA	SKIN	H3K27ac	NA	NA	E127-H3K27ac.narrowPeak	0.476643	94932
1	199	cistrome_epigenome	1.19729	1.84316	13	301	446	116	446	288	25281	21	75275	cistrome_epigenome NB4 cells H3K9me3	NB4 cells	hematopoietic stem cell	H3K9me3	ATRA(24hr)	NA	Human_NB4-cells_H3K9me3_ATRA-24hr_Stunnenberg.bed	0.476643	141588
1	63	cistrome_cistrome	0.618395	1.83854	3	476	447	996	996	640	5028	31	95528	cistrome_cistrome MCF-7 FoxA1	MCF-7	breast	FoxA1	E2(45min)	NA	Human_MCF-7_FoxA1_E2-45min_Brown.bed	1	16082
1	726	encode_tfbs	0.369738	1.83689	1	631	448	1505	1505	861	1632	33	98924	ChIP GM12878 p300_(SC-584)	GM12878	NA	p300_(SC-584)	None	NA	wgEncodeAwgTfbsSydhGm12878P300bUniPk.narrowPeak	1	6189
1	763	encode_tfbs	0.366354	1.81747	1	635	449	1505	1505	863	1649	33	98907	ChIP H1-hESC BRCA1_(A300-000A)	H1-hESC	NA	BRCA1_(A300-000A)	None	NA	wgEncodeAwgTfbsSydhH1hescBrca1IggrabUniPk.narrowPeak	1	2025
1	185	cistrome_epigenome	1.0129	1.81548	9	336	450	310	450	365	16640	25	83916	cistrome_epigenome MCF-7 H3K4me3	MCF-7	breast	H3K4me3	E2(45min)	NA	Human_MCF-7_H3K4me3_E2-45min_Ruan.bed	0.656408	41509
1	588	encode_tfbs	0.502427	1.81069	2	534	451	1203	1203	729	3355	32	97201	ChIP HeLa-S3 NRSF	HeLa-S3	NA	NRSF	None	NA	wgEncodeAwgTfbsHaibHelas3NrsfPcr1xUniPk.narrowPeak	1	10247
1	584	encode_tfbs	0.957748	1.81048	8	349	452	368	452	390	14607	26	85949	ChIP HCT-116 Pol2-4H8	HCT-116	NA	Pol2-4H8	None	NA	wgEncodeAwgTfbsHaibHct116Pol24h8V0416101UniPk.narrowPeak	0.717521	29178
1	212	cistrome_epigenome	1.05134	1.80899	10	324	453	244	453	340	18825	24	81731	cistrome_epigenome VCaP H3K4me1	VCaP	prostate	H3K4me1	regular medium	NA	Human_VCaP_H3K4me1_regular-medium_Chinnaiyan.bed	0.623014	63143
1	309	codex	0.603822	1.80458	3	481	454	996	996	644	5118	31	95438	CD34+ Umbilical Cord Blood (UCB) were differentiated into megakaryocytes for 10	Megakaryocyte	NA	RUNX1	NA	GSE24674	GSM607951_RUNX1.bed	1	7868
1	679	encode_tfbs	0.597156	1.78911	3	485	455	996	996	645	5160	31	95396	ChIP SK-N-SH NRSF	SK-N-SH	NA	NRSF	None	NA	wgEncodeAwgTfbsHaibSknshNrsfV0416101UniPk.narrowPeak	1	11029
1	2127	jaspar_motifs	0.494863	1.78648	2	536	456	1203	1203	732	3399	32	97157	jaspar_motifs	NA	NA	NA	NA	NA	E2F1.bed	1	9797
1	699	encode_tfbs	0.675338	1.77573	4	445	457	852	852	585	7023	30	93533	ChIP A549 Max	A549	NA	Max	None	NA	wgEncodeAwgTfbsSydhA549MaxIggrabUniPk.narrowPeak	1	9881
1	12	cistrome_cistrome	0.922782	1.77189	8	358	458	368	458	395	14878	26	85678	cistrome_cistrome Caco-2(differentiated) CDX2	Caco-2(differentiated)	intestine	CDX2	No treatment	NA	Human_Caco-2-differentiated_CDX2_No-treatment_Shivdasani.bed	0.757285	39243
1	349	codex	0.587778	1.76743	3	491	459	996	996	649	5220	31	95336	Kasumi-1 (AML FAB M2) with t(8;21) translocation and mismatch siRNA derived from	Acute Myeloid Leukemia	NA	RUNX1	NA	GSE29225	GSM850823_RUNX1.bed	1	12817
1	1659	roadmap_epigenomics	0.665837	1.75822	4	451	460	852	852	588	7088	30	93468	Penis_Foreskin_Melanocyte_Primary_Cells_skin01	NA	SKIN	H3K9me3	NA	NA	E059-H3K9me3.narrowPeak	1	85245
1	1339	roadmap_epigenomics	1.14535	1.75814	16	311	461	70	461	281	33768	18	66788	IMR90_Cell_Line	NA	LUNG	NA	NA	NA	E017-DNase.hotspot.all.peaks.bed	0.52275	116036
1	141	cistrome_cistrome	0.905302	1.75264	8	366	462	368	462	399	15017	26	85539	cistrome_cistrome lymphoblastoid(GM10855) VDR	lymphoblastoid(GM10855)	hematopoietic stem cell	VDR	calcitriol(36hr)	NA	Human_lymphoblastoid-GM10855_VDR_calcitriol-36hr_Knight.bed	0.772013	37890
1	863	encode_tfbs	0.354199	1.74956	1	641	463	1505	1505	870	1712	33	98844	ChIP HepG2 Nrf1	HepG2	NA	Nrf1	None	NA	wgEncodeAwgTfbsSydhHepg2Nrf1IggrabUniPk.narrowPeak	1	1902
1	970	encode_tfbs	0.353823	1.74748	1	643	464	1505	1505	871	1714	33	98842	ChIP K562 USF2	K562	NA	USF2	None	NA	wgEncodeAwgTfbsSydhK562Usf2IggrabUniPk.narrowPeak	1	3083
1	233	codex	0.578262	1.74555	3	492	465	996	996	651	5282	31	95274	Mobilised CD34+ cells isolated from the healthly peripheral blood.	Hematopoietic Stem and Progenitor Cells	NA	FLI1	NA	GSE45144	GSM1097880_FLI1.bed	1	10750
1	981	encode_tfbs	0.728352	1.74392	5	423	466	694	694	528	9047	29	91509	ChIP MCF10A-Er-Src c-Myc	MCF10A-Er-Src	NA	c-Myc	4OHTAM_1uM_4hr	NA	wgEncodeAwgTfbsSydhMcf10aesCmycTam14hHvdUniPk.narrowPeak	1	25703
1	989	encode_tfbs	0.783774	1.73431	6	400	467	579	579	482	11058	28	89498	ChIP MCF10A-Er-Src STAT3	MCF10A-Er-Src	NA	STAT3	4OHTAM_1uM_36hr	NA	wgEncodeAwgTfbsSydhMcf10aesStat3TamUniPk.narrowPeak	0.934489	44494
1	485	encode_tfbs	0.475588	1.72546	2	543	468	1203	1203	738	3515	32	97041	ChIP A549 SIX5	A549	NA	SIX5	EtOH_0.02pct	NA	wgEncodeAwgTfbsHaibA549Six5V0422111Etoh02UniPk.narrowPeak	1	4909
1	1630	roadmap_epigenomics	1.043	1.7232	23	328	469	14	469	270	55125	11	45431	Penis_Foreskin_Fibroblast_Primary_Cells_skin02	NA	SKIN	NA	NA	NA	E056-DNase.macs2.narrowPeak	0.625542	397256
1	2112	roadmap_epigenomics	1.09032	1.71009	18	318	470	47	470	278	39901	16	60655	Osteoblasts	NA	BONE	H3K4me2	NA	NA	E129-H3K4me2.narrowPeak	0.580315	131887
1	1577	roadmap_epigenomics	0.345689	1.70298	1	651	471	1505	1505	876	1758	33	98798	CD8_Memory_Primary_Cells	NA	BLOOD	H3K9me3	NA	NA	E048-H3K9me3.narrowPeak	1	50842
1	1724	roadmap_epigenomics	0.466455	1.69693	2	552	472	1203	1203	742	3572	32	96984	Brain_Hippocampus_Middle	NA	BRAIN	H3K9me3	NA	NA	E071-H3K9me3.narrowPeak	1	136401
1	194	cistrome_epigenome	1.01716	1.69632	13	335	473	116	473	308	26885	21	73671	cistrome_epigenome MR4 cells H3K9me3	MR4 cells	hematopoietic stem cell	H3K9me3	No treatment	NA	Human_MR4-cells_H3K9me3_No-treatment_Stunnenberg.bed	0.65193	65649
1	850	encode_tfbs	0.466138	1.69594	2	553	474	1203	1203	743	3574	32	96982	ChIP HepG2 COREST_(sc-30189)	HepG2	NA	COREST_(sc-30189)	None	NA	wgEncodeAwgTfbsSydhHepg2Corestsc30189IggrabUniPk.narrowPeak	1	5336
1	1495	roadmap_epigenomics	0.465506	1.69398	2	554	475	1203	1203	744	3578	32	96978	CD34_Primary_Cells	NA	BLOOD	H3K9me3	NA	NA	E035-H3K9me3.narrowPeak	1	112904
1	2017	roadmap_epigenomics	1.01798	1.68146	14	334	476	98	476	303	29557	20	70999	HSMMtube_Skeletal_Muscle_Myotubes_Derived_from_HSMM	NA	MUSCLE	H3K9ac	NA	NA	E121-H3K9ac.narrowPeak	0.65193	104109
1	1787	roadmap_epigenomics	1.04302	1.67663	17	327	477	59	477	288	37567	17	62989	Gastric	NA	GI_STOMACH	NA	NA	NA	E094-DNase.macs2.narrowPeak	0.625542	205156
1	514	encode_tfbs	0.547869	1.67639	3	507	478	996	996	660	5488	31	95068	ChIP GM12878 MEF2A	GM12878	NA	MEF2A	None	NA	wgEncodeAwgTfbsHaibGm12878Mef2aPcr1xUniPk.narrowPeak	1	17605
1	370	codex	0.340652	1.67581	1	655	479	1505	1505	880	1786	33	98770	ChIP-seq_ZNF143_FLP143HA_T0. cell line specificity: HEK293-T-Rex inducible cell	Embryonic kidney cells	NA	ZNF143	NA	GSE39263	GSM959050_ZNF143.bed	1	4353
1	504	encode_tfbs	0.547297	1.6751	3	508	480	996	996	661	5492	31	95064	ChIP GM12878 BCL3	GM12878	NA	BCL3	None	NA	wgEncodeAwgTfbsHaibGm12878Bcl3V0416101UniPk.narrowPeak	1	15455
1	881	encode_tfbs	0.617326	1.6697	4	478	481	852	852	604	7436	30	93120	ChIP HUVEC Pol2	HUVEC	NA	Pol2	None	NA	wgEncodeAwgTfbsSydhHuvecPol2UniPk.narrowPeak	1	12305
1	69	cistrome_cistrome	0.868974	1.66926	9	379	482	310	482	390	17839	25	82717	cistrome_cistrome MCF-7 PolII	MCF-7	breast	PolII	DMSO(3hr)	NA	Human_MCF-7_PolII_DMSO-3hr_Liu.bed	0.808402	34878
1	593	encode_tfbs	0.540623	1.66006	3	515	483	996	996	665	5539	31	95017	ChIP HepG2 CEBPB_(SC-150)	HepG2	NA	CEBPB_(SC-150)	None	NA	wgEncodeAwgTfbsHaibHepg2Cebpbsc150V0416101UniPk.narrowPeak	1	18125
1	156	cistrome_epigenome	0.988909	1.6584	14	341	484	98	484	308	29846	20	70710	cistrome_epigenome Caco-2(proliferating) H3K4me2	Caco-2(proliferating)	intestine	H3K4me2	No treatment	NA	Human_Caco-2-proliferating_H3K4me2_No-treatment_Shivdasani.bed	0.683509	105110
1	1651	roadmap_epigenomics	0.944097	1.65429	12	354	485	148	485	329	24934	22	75622	Penis_Foreskin_Melanocyte_Primary_Cells_skin01	NA	SKIN	NA	NA	NA	E059-DNase.hotspot.all.peaks.bed	0.729975	97703
1	1680	roadmap_epigenomics	0.940391	1.65112	12	355	486	148	486	330	24970	22	75586	Aorta	NA	VASCULAR	H3K27ac	NA	NA	E065-H3K27ac.narrowPeak	0.732936	141744
1	590	encode_tfbs	0.666441	1.64871	5	450	487	694	694	544	9520	29	91036	ChIP HeLa-S3 TAF1	HeLa-S3	NA	TAF1	None	NA	wgEncodeAwgTfbsHaibHelas3Taf1Pcr1xUniPk.narrowPeak	1	16100
1	71	cistrome_cistrome	0.878493	1.64494	10	376	488	244	488	369	20323	24	80233	cistrome_cistrome MCF-7 PolII	MCF-7	breast	PolII	E2(3hr)	NA	Human_MCF-7_PolII_E2-3hr_Liu.bed	0.798986	40165
1	610	encode_tfbs	0.601341	1.64082	4	483	489	852	852	608	7557	30	92999	ChIP HepG2 NRSF	HepG2	NA	NRSF	None	NA	wgEncodeAwgTfbsHaibHepg2NrsfV0416101UniPk.narrowPeak	1	12828
1	562	encode_tfbs	0.448067	1.6402	2	564	490	1203	1203	752	3691	32	96865	ChIP H1-hESC HDAC2_(SC-6296)	H1-hESC	NA	HDAC2_(SC-6296)	None	NA	wgEncodeAwgTfbsHaibH1hescHdac2sc6296V0416102UniPk.narrowPeak	1	5644
1	2058	roadmap_epigenomics	0.953527	1.6378	22	352	491	20	491	288	53110	12	47446	NH-A_Astrocytes	NA	BRAIN	NA	NA	NA	E125-DNase.macs2.narrowPeak	0.718355	363310
1	174	cistrome_epigenome	0.835566	1.63536	9	387	492	310	492	396	18142	25	82414	cistrome_epigenome MCF-7 H3K14ac	MCF-7	breast	H3K14ac	DMSO(3hr)	NA	Human_MCF-7_H3K14ac_DMSO-3hr_Liu.bed	0.855321	44472
1	1030	encode_tfbs	0.3326	1.63296	1	664	493	1505	1505	887	1832	33	98724	ChIP HeLa-S3 c-Myc	HeLa-S3	NA	c-Myc	None	NA	wgEncodeAwgTfbsUtaHelas3CmycUniPk.narrowPeak	1	2835
1	206	cistrome_epigenome	0.887224	1.62641	11	373	494	200	494	356	22850	23	77706	cistrome_epigenome UPR9 cells H3K9K14ac	UPR9 cells	hematopoietic stem cell	H3K9K14ac	Zinc(5hr)	NA	Human_UPR9-cells_H3K9K14ac_Zinc-5hr_Stunnenberg.bed	0.789724	52814
1	1013	encode_tfbs	0.650366	1.62417	5	454	495	694	694	548	9650	29	90906	ChIP K562 eGFP-JunD	K562	NA	eGFP-JunD	None	NA	wgEncodeAwgTfbsUchicagoK562EjundUniPk.narrowPeak	1	26674
1	1578	roadmap_epigenomics	0.954287	1.6208	15	351	496	81	496	309	32937	19	67619	Chondrocytes_from_Bone_Marrow_Derived_Mesenchymal_Stem_Cell_Cultured_Cells	NA	STROMAL_CONNECTIVE	H3K27ac	NA	NA	E049-H3K27ac.narrowPeak	0.718355	126928
1	980	encode_tfbs	0.743013	1.61884	7	419	497	456	497	457	13881	27	86675	ChIP MCF10A-Er-Src c-Myc	MCF10A-Er-Src	NA	c-Myc	EtOH_0.01pct	NA	wgEncodeAwgTfbsSydhMcf10aesCmycEtoh01HvdUniPk.narrowPeak	0.979898	35153
1	1009	encode_tfbs	0.440456	1.61699	2	567	498	1203	1203	756	3742	32	96814	ChIP K562 eGFP-FOS	K562	NA	eGFP-FOS	None	NA	wgEncodeAwgTfbsUchicagoK562EfosUniPk.narrowPeak	1	10256
1	2088	roadmap_epigenomics	0.956256	1.6156	16	350	499	70	499	306	35690	18	64866	NHEK-Epidermal_Keratinocytes	NA	SKIN	H3K4me2	NA	NA	E127-H3K4me2.narrowPeak	0.717933	129617
1	1706	roadmap_epigenomics	0.437954	1.60939	2	570	500	1203	1203	758	3759	32	96797	Brain_Anterior_Caudate	NA	BRAIN	H3K9me3	NA	NA	E068-H3K9me3.narrowPeak	1	193515
1	555	encode_tfbs	0.437514	1.60806	2	572	501	1203	1203	759	3762	32	96794	ChIP H1-hESC ATF2_(SC-81188)	H1-hESC	NA	ATF2_(SC-81188)	None	NA	wgEncodeAwgTfbsHaibH1hescAtf2sc81188V0422111UniPk.narrowPeak	1	5998
1	533	encode_tfbs	0.639582	1.60775	5	458	502	694	694	551	9739	29	90817	ChIP GM12878 SP1	GM12878	NA	SP1	None	NA	wgEncodeAwgTfbsHaibGm12878Sp1Pcr1xUniPk.narrowPeak	1	18248
1	964	encode_tfbs	0.437221	1.60717	2	573	503	1203	1203	760	3764	32	96792	ChIP K562 TBLR1_(NB600-270)	K562	NA	TBLR1_(NB600-270)	None	NA	wgEncodeAwgTfbsSydhK562Tblr1nb600270IggrabUniPk.narrowPeak	1	8505
1	1996	roadmap_epigenomics	0.90549	1.60107	22	365	504	20	504	296	53678	12	46878	HSMM_Skeletal_Muscle_Myoblasts	NA	MUSCLE	NA	NA	NA	E120-DNase.macs2.narrowPeak	0.772013	386802
1	862	encode_tfbs	0.681648	1.59734	6	441	505	579	579	508	11894	28	88662	ChIP HepG2 Mxi1_(AF4185)	HepG2	NA	Mxi1_(AF4185)	None	NA	wgEncodeAwgTfbsSydhHepg2Mxi1UniPk.narrowPeak	1	20371
1	661	encode_tfbs	0.631936	1.59613	5	461	506	694	694	554	9803	29	90753	ChIP K562 TEAD4_(SC-101184)	K562	NA	TEAD4_(SC-101184)	None	NA	wgEncodeAwgTfbsHaibK562Tead4sc101184V0422111UniPk.narrowPeak	1	31030
1	1810	roadmap_epigenomics	0.630276	1.59361	5	465	507	694	694	555	9817	29	90739	Ovary	NA	OVARY	H3K27me3	NA	NA	E097-H3K27me3.narrowPeak	1	112296
1	988	encode_tfbs	0.626144	1.58733	5	468	508	694	694	557	9852	29	90704	ChIP MCF10A-Er-Src STAT3	MCF10A-Er-Src	NA	STAT3	4OHTAM_1uM_12hr	NA	wgEncodeAwgTfbsSydhMcf10aesStat3Tam112hHvdUniPk.narrowPeak	1	39908
1	518	encode_tfbs	0.568801	1.58247	4	497	509	852	852	619	7814	30	92742	ChIP GM12878 NFIC_(SC-81335)	GM12878	NA	NFIC_(SC-81335)	None	NA	wgEncodeAwgTfbsHaibGm12878Nficsc81335V0422111UniPk.narrowPeak	1	29060
1	183	cistrome_epigenome	0.81194	1.58162	10	396	510	244	510	383	20967	24	79589	cistrome_epigenome MCF-7 H3K4me3	MCF-7	breast	H3K4me3	DMSO(3hr)	NA	Human_MCF-7_H3K4me3_DMSO-3hr_Liu.bed	0.884652	41328
1	482	encode_tfbs	0.709643	1.57885	7	432	511	456	511	466	14183	27	86373	ChIP A549 Pol2	A549	NA	Pol2	DEX_100nM	NA	wgEncodeAwgTfbsHaibA549Pol2Pcr2xDex100nmUniPk.narrowPeak	1	27603
1	2005	roadmap_epigenomics	0.808846	1.57867	10	398	512	244	512	385	20998	24	79558	HSMM_Skeletal_Muscle_Myoblasts	NA	MUSCLE	H3K9ac	NA	NA	E120-H3K9ac.narrowPeak	0.886501	64700
1	163	cistrome_epigenome	0.896138	1.57543	15	371	513	81	513	322	33569	19	66987	cistrome_epigenome LnCaP H3K4me2	LnCaP	prostate	H3K4me2	DHT(4hr)	NA	Human_LnCaP_H3K4me2_DHT-4hr_Brown.bed	0.777851	114149
1	978	encode_tfbs	0.741582	1.57305	8	420	514	368	514	434	16451	26	84105	ChIP MCF10A-Er-Src c-Fos	MCF10A-Er-Src	NA	c-Fos	4OHTAM_1uM_4hr	NA	wgEncodeAwgTfbsSydhMcf10aesCfosTam14hHvdUniPk.narrowPeak	0.980792	86323
1	336	codex	0.319711	1.56586	1	675	515	1505	1505	898	1909	33	98647	Mobilised CD34+ cells isolated from the healthly peripheral blood were expanded	Hematopoietic Stem and Progenitor Cells	NA	TCF7L2	NA	GSE29194	GSM722402_TCFL72.bed	1	6212
1	870	encode_tfbs	0.422167	1.56185	2	590	516	1203	1203	770	3869	32	96687	ChIP HepG2 RFX5_(200-401-194)	HepG2	NA	RFX5_(200-401-194)	None	NA	wgEncodeAwgTfbsSydhHepg2Rfx5200401194IggrabUniPk.narrowPeak	1	6017
1	340	codex	0.72926	1.55954	8	422	517	368	517	436	16570	26	83986	Peripheral blood (bone marrow mononuclear CD34+) cells from non-t(8;21) AML pati	Acute Myeloid Leukemia	NA	RUNX1	NA	GSE29225	GSM722708_RUNX1.bed	1	44582
1	517	encode_tfbs	0.420906	1.55808	2	592	518	1203	1203	771	3878	32	96678	ChIP GM12878 NFATC1_(SC-17834)	GM12878	NA	NFATC1_(SC-17834)	None	NA	wgEncodeAwgTfbsHaibGm12878Nfatc1sc17834V0422111UniPk.narrowPeak	1	10812
1	2006	roadmap_epigenomics	0.316638	1.55013	1	678	519	1505	1505	901	1928	33	98628	HSMM_Skeletal_Muscle_Myoblasts	NA	MUSCLE	H3K9me3	NA	NA	E120-H3K9me3.narrowPeak	1	18065
1	472	encode_tfbs	0.417287	1.54729	2	595	520	1203	1203	773	3904	32	96652	ChIP A549 ETS1	A549	NA	ETS1	EtOH_0.02pct	NA	wgEncodeAwgTfbsHaibA549Ets1V0422111Etoh02UniPk.narrowPeak	1	5525
1	24	cistrome_cistrome	0.713783	1.54257	8	430	521	368	521	440	16722	26	83834	cistrome_cistrome HepG2 liver cells HNF4A	HepG2 liver cells	liver	HNF4A	No treatment	NA	Human_HepG2-liver-cells_HNF4A_No-treatment_Odom.bed	1	56226
1	1907	roadmap_epigenomics	0.703659	1.53146	8	436	522	368	522	442	16823	26	83733	Stomach_Smooth_Muscle	NA	GI_STOMACH	H3K27me3	NA	NA	E111-H3K27me3.narrowPeak	1	155900
1	1637	roadmap_epigenomics	0.77543	1.5254	11	403	523	200	523	375	24002	23	76554	Penis_Foreskin_Keratinocyte_Primary_Cells_skin02	NA	SKIN	NA	NA	NA	E057-DNase.hotspot.all.peaks.bed	0.941225	102198
1	1635	roadmap_epigenomics	0.83594	1.5204	17	386	524	59	524	323	39896	17	60660	Penis_Foreskin_Fibroblast_Primary_Cells_skin02	NA	SKIN	H3K4me3	NA	NA	E056-H3K4me3.narrowPeak	0.855321	152645
1	80	cistrome_cistrome	0.766382	1.51717	11	411	525	200	525	379	24101	23	76455	cistrome_cistrome MCF-7 RAD21	MCF-7	breast	RAD21	E2(45min)	NA	Human_MCF-7_RAD21_E2-45min_Odom.bed	0.94664	78398
1	1626	roadmap_epigenomics	0.828402	1.51698	16	390	526	70	526	329	37151	18	63405	Penis_Foreskin_Fibroblast_Primary_Cells_skin01	NA	SKIN	H3K4me3	NA	NA	E055-H3K4me3.narrowPeak	0.864852	115243
1	808	encode_tfbs	0.406382	1.51496	2	604	527	1203	1203	778	3984	32	96572	ChIP HeLa-S3 ELK1_(1277-1)	HeLa-S3	NA	ELK1_(1277-1)	None	NA	wgEncodeAwgTfbsSydhHelas3Elk112771IggrabUniPk.narrowPeak	1	4809
1	2067	roadmap_epigenomics	0.809906	1.51469	14	397	528	98	528	341	31783	20	68773	NH-A_Astrocytes	NA	BRAIN	H3K9ac	NA	NA	E125-H3K9ac.narrowPeak	0.886501	92061
1	1197	roadmap_epigenomics	0.618875	1.5138	6	475	529	579	579	528	12469	28	88087	H1_BMP4_Derived_Trophoblast_Cultured_Cells	NA	ESC_DERIVED	H3K27me3	NA	NA	E005-H3K27me3.narrowPeak	1	76302
1	615	encode_tfbs	0.473577	1.51167	3	547	530	996	996	691	6050	31	94506	ChIP HepG2 RXRA	HepG2	NA	RXRA	None	NA	wgEncodeAwgTfbsHaibHepg2RxraPcr1xUniPk.narrowPeak	1	17063
1	1185	roadmap_epigenomics	0.776925	1.51011	12	401	531	148	531	360	26683	22	73873	H1_BMP4_Derived_Trophoblast_Cultured_Cells	NA	ESC_DERIVED	NA	NA	NA	E005-DNase.hotspot.all.peaks.bed	0.941225	103033
1	88	cistrome_cistrome	0.774189	1.50772	12	406	532	148	532	362	26714	22	73842	cistrome_cistrome MCF-7 STAG1	MCF-7	breast	STAG1	E2(45min)	NA	Human_MCF-7_STAG1_E2-45min_Odom.bed	0.941225	93033
1	888	encode_tfbs	0.470296	1.50452	3	550	533	996	996	693	6077	31	94479	ChIP K562 ATF1_(06-325)	K562	NA	ATF1_(06-325)	None	NA	wgEncodeAwgTfbsSydhK562Atf106325UniPk.narrowPeak	1	14864
1	226	codex	0.571002	1.50396	5	495	534	694	694	574	10342	29	90214	Juvenile acute myeloid leukaemia cell line carrying t(8;21) translocation RUNX1-	Leukaemia cell	NA	RUNX1T1	NA	GSE43834	GSM1082306_AML1_ETO_or_RUNX1T1.bed	1	16941
1	1731	roadmap_epigenomics	0.401717	1.50123	2	608	535	1203	1203	782	4019	32	96537	Brain_Inferior_Temporal_Lobe	NA	BRAIN	H3K9me3	NA	NA	E072-H3K9me3.narrowPeak	1	143889
1	1793	roadmap_epigenomics	0.603616	1.49353	6	482	536	579	579	532	12617	28	87939	Gastric	NA	GI_STOMACH	H3K9me3	NA	NA	E094-H3K9me3.narrowPeak	1	157662
1	1644	roadmap_epigenomics	0.563733	1.49301	5	499	537	694	694	577	10410	29	90146	Penis_Foreskin_Keratinocyte_Primary_Cells_skin02	NA	SKIN	H3K9me3	NA	NA	E057-H3K9me3.narrowPeak	1	247725
1	927	encode_tfbs	0.634814	1.48923	7	459	538	456	538	484	14910	27	85646	ChIP K562 JunD	K562	NA	JunD	None	NA	wgEncodeAwgTfbsSydhK562JundIggrabUniPk.narrowPeak	1	40052
1	859	encode_tfbs	0.462973	1.48861	3	556	539	996	996	697	6138	31	94418	ChIP HepG2 MafK_(SC-477)	HepG2	NA	MafK_(SC-477)	None	NA	wgEncodeAwgTfbsSydhHepg2Mafksc477IggrabUniPk.narrowPeak	1	37628
1	1414	roadmap_epigenomics	0.664216	1.48813	8	452	540	368	540	453	17229	26	83327	4star	NA	ESC	H3K27me3	NA	NA	E024-H3K27me3.narrowPeak	1	222768
1	15	cistrome_cistrome	0.514558	1.4863	4	527	541	852	852	640	8278	30	92278	cistrome_cistrome Caco-2(proliferating) CDX2	Caco-2(proliferating)	intestine	CDX2	No treatment	NA	Human_Caco-2-proliferating_CDX2_No-treatment_Shivdasani.bed	1	22863
1	608	encode_tfbs	0.46131	1.485	3	558	542	996	996	699	6152	31	94404	ChIP HepG2 NFIC_(SC-81335)	HepG2	NA	NFIC_(SC-81335)	None	NA	wgEncodeAwgTfbsHaibHepg2Nficsc81335V0422111UniPk.narrowPeak	1	16091
1	600	encode_tfbs	0.55813	1.48457	5	500	543	694	694	579	10463	29	90093	ChIP HepG2 FOXA2_(SC-6554)	HepG2	NA	FOXA2_(SC-6554)	None	NA	wgEncodeAwgTfbsHaibHepg2Foxa2sc6554V0416101UniPk.narrowPeak	1	40989
1	1253	roadmap_epigenomics	0.596118	1.48357	6	486	544	579	579	536	12691	28	87865	H1_Derived_Neuronal_Progenitor_Cultured_Cells	NA	ESC_DERIVED	H3K9me3	NA	NA	E007-H3K9me3.narrowPeak	1	151873
1	90	cistrome_cistrome	0.746213	1.48327	12	417	545	148	545	370	27036	22	73520	cistrome_cistrome MCF-7 STAG1	MCF-7	breast	STAG1	mock	NA	Human_MCF-7_STAG1_mock_Odom.bed	0.977372	105167
1	2082	roadmap_epigenomics	0.775439	1.48146	20	402	546	28	546	325	49364	14	51192	NHEK-Epidermal_Keratinocytes	NA	SKIN	NA	NA	NA	E127-DNase.macs2.narrowPeak	0.941225	449425
1	1834	roadmap_epigenomics	0.623363	1.4755	7	472	547	456	547	492	15028	27	85528	Psoas_Muscle	NA	MUSCLE	H3K27me3	NA	NA	E100-H3K27me3.narrowPeak	1	119736
1	575	encode_tfbs	0.30097	1.47146	1	688	548	1505	1505	914	2029	33	98527	ChIP H1-hESC SP2_(SC-643)	H1-hESC	NA	SP2_(SC-643)	None	NA	wgEncodeAwgTfbsHaibH1hescSp2V0422111UniPk.narrowPeak	1	2469
1	91	cistrome_cistrome	0.548324	1.46982	5	506	549	694	694	583	10557	29	89999	cistrome_cistrome MCF-7 TRIM24	MCF-7	breast	TRIM24	E2(6hr)	NA	Human_MCF-7_TRIM24_E2-6hr_Barton.bed	1	54432
1	2008	roadmap_epigenomics	0.71899	1.46691	23	427	550	14	550	330	59096	11	41460	HSMMtube_Skeletal_Muscle_Myotubes_Derived_from_HSMM	NA	MUSCLE	NA	NA	NA	E121-DNase.macs2.narrowPeak	1	476294
1	1918	roadmap_epigenomics	0.388858	1.46364	2	617	551	1203	1203	790	4118	32	96438	Thymus	NA	THYMUS	H3K9me3	NA	NA	E112-H3K9me3.narrowPeak	1	29729
1	667	encode_tfbs	0.298883	1.46117	1	690	552	1505	1505	916	2043	33	98513	ChIP K562 ZBTB33	K562	NA	ZBTB33	None	NA	wgEncodeAwgTfbsHaibK562Zbtb33Pcr1xUniPk.narrowPeak	1	3285
1	521	encode_tfbs	0.537262	1.45319	5	517	553	694	694	588	10665	29	89891	ChIP GM12878 PAX5-C20	GM12878	NA	PAX5-C20	None	NA	wgEncodeAwgTfbsHaibGm12878Pax5c20Pcr1xUniPk.narrowPeak	1	25342
1	646	encode_tfbs	0.445482	1.45079	3	566	554	996	996	705	6288	31	94268	ChIP K562 NR2F2_(SC-271940)	K562	NA	NR2F2_(SC-271940)	None	NA	wgEncodeAwgTfbsHaibK562Nr2f2sc271940V0422111UniPk.narrowPeak	1	16678
1	1920	roadmap_epigenomics	0.533824	1.44803	5	518	555	694	694	589	10699	29	89857	Spleen	NA	SPLEEN	H3K27me3	NA	NA	E113-H3K27me3.narrowPeak	1	57451
1	140	cistrome_cistrome	0.565349	1.44271	6	498	556	579	579	544	13004	28	87552	cistrome_cistrome lymphoblastoid(GM10855) VDR	lymphoblastoid(GM10855)	hematopoietic stem cell	VDR	No treatment	NA	Human_lymphoblastoid-GM10855_VDR_No-treatment_Knight.bed	1	25023
1	1788	roadmap_epigenomics	0.683942	1.44165	11	440	557	200	557	399	25049	23	75507	Gastric	NA	GI_STOMACH	H3K27ac	NA	NA	E094-H3K27ac.narrowPeak	1	98227
1	1965	roadmap_epigenomics	0.720292	1.44108	14	426	558	98	558	361	32876	20	67680	HeLa-S3_Cervical_Carcinoma	NA	CERVIX	H3K4me1	NA	NA	E117-H3K4me1.narrowPeak	1	156440
1	81	cistrome_cistrome	0.675266	1.43364	11	446	559	200	559	402	25154	23	75402	cistrome_cistrome MCF-7 RAD21	MCF-7	breast	RAD21	No treatment	NA	Human_MCF-7_RAD21_No-treatment_Odom.bed	1	87269
1	1989	roadmap_epigenomics	0.721551	1.43264	16	425	560	70	560	352	38501	18	62055	HMEC_Mammary_Epithelial	NA	BREAST	H3K4me1	NA	NA	E119-H3K4me1.narrowPeak	1	182460
1	511	encode_tfbs	0.482102	1.42929	4	542	561	852	852	652	8580	30	91976	ChIP GM12878 FOXM1_(SC-502)	GM12878	NA	FOXM1_(SC-502)	None	NA	wgEncodeAwgTfbsHaibGm12878Foxm1sc502V0422111UniPk.narrowPeak	1	22926
1	603	encode_tfbs	0.434548	1.42728	3	575	562	996	996	711	6385	31	94171	ChIP HepG2 HNF4A_(SC-8987)	HepG2	NA	HNF4A_(SC-8987)	None	NA	wgEncodeAwgTfbsHaibHepg2Hnf4asc8987V0416101UniPk.narrowPeak	1	20805
1	892	encode_tfbs	0.519201	1.42607	5	524	563	694	694	594	10846	29	89710	ChIP K562 BHLHE40_(NB100-1800)	K562	NA	BHLHE40_(NB100-1800)	None	NA	wgEncodeAwgTfbsSydhK562Bhlhe40nb100IggrabUniPk.narrowPeak	1	22497
1	2065	roadmap_epigenomics	0.681147	1.42588	12	442	564	148	564	385	27823	22	72733	NH-A_Astrocytes	NA	BRAIN	H3K4me3	NA	NA	E125-H3K4me3.narrowPeak	1	70953
1	1814	roadmap_epigenomics	0.518416	1.42489	5	525	565	694	694	595	10854	29	89702	Ovary	NA	OVARY	H3K9me3	NA	NA	E097-H3K9me3.narrowPeak	1	165956
1	1607	roadmap_epigenomics	0.691334	1.42458	13	437	566	116	566	373	30460	21	70096	Muscle_Satellite_Cultured_Cells	NA	MUSCLE	H3K9ac	NA	NA	E052-H3K9ac.narrowPeak	1	98817
1	468	encode_tfbs	0.515678	1.42078	5	526	567	694	694	596	10882	29	89674	ChIP A549 CREB1_(SC-240)	A549	NA	CREB1_(SC-240)	DEX_100nM	NA	wgEncodeAwgTfbsHaibA549Creb1sc240V0416102Dex100nmUniPk.narrowPeak	1	15913
1	142	cistrome_cistrome	0.546276	1.41737	6	510	568	579	579	552	13206	28	87350	cistrome_cistrome lymphoblastoid(GM10861) VDR	lymphoblastoid(GM10861)	hematopoietic stem cell	VDR	No treatment	NA	Human_lymphoblastoid-GM10861_VDR_No-treatment_Knight.bed	1	26097
1	1584	roadmap_epigenomics	0.428914	1.41521	3	580	569	996	996	715	6436	31	94120	Chondrocytes_from_Bone_Marrow_Derived_Mesenchymal_Stem_Cell_Cultured_Cells	NA	STROMAL_CONNECTIVE	H3K9me3	NA	NA	E049-H3K9me3.narrowPeak	1	233438
1	454	encode_tfbs	0.473752	1.41468	4	546	570	852	852	656	8661	30	91895	ChIP K562 RBBP5_(A300-109A)	K562	NA	RBBP5_(A300-109A)	None	NA	wgEncodeAwgTfbsBroadK562Rbbp5a300109aUniPk.narrowPeak	1	14258
1	641	encode_tfbs	0.473445	1.41414	4	548	571	852	852	657	8664	30	91892	ChIP K562 GABP	K562	NA	GABP	None	NA	wgEncodeAwgTfbsHaibK562GabpV0416101UniPk.narrowPeak	1	14393
1	673	encode_tfbs	0.371121	1.41242	2	630	572	1203	1203	802	4261	32	96295	ChIP PFSK-1 NRSF	PFSK-1	NA	NRSF	None	NA	wgEncodeAwgTfbsHaibPfsk1NrsfPcr2xUniPk.narrowPeak	1	11390
1	581	encode_tfbs	0.471916	1.41147	4	549	573	852	852	658	8679	30	91877	ChIP H1-hESC TEAD4_(SC-101184)	H1-hESC	NA	TEAD4_(SC-101184)	None	NA	wgEncodeAwgTfbsHaibH1hescTead4sc101184V0422111UniPk.narrowPeak	1	19857
1	1832	roadmap_epigenomics	0.669865	1.40466	21	449	574	22	574	348	53786	13	46770	Psoas_Muscle	NA	MUSCLE	NA	NA	NA	E100-DNase.macs2.narrowPeak	1	441797
1	809	encode_tfbs	0.368357	1.4045	2	634	575	1203	1203	804	4284	32	96272	ChIP HeLa-S3 ELK4	HeLa-S3	NA	ELK4	None	NA	wgEncodeAwgTfbsSydhHelas3Elk4UcdUniPk.narrowPeak	1	5916
1	594	encode_tfbs	0.421738	1.39986	3	591	576	996	996	721	6502	31	94054	ChIP HepG2 CEBPD_(SC-636)	HepG2	NA	CEBPD_(SC-636)	None	NA	wgEncodeAwgTfbsHaibHepg2Cebpdsc636V0416101UniPk.narrowPeak	1	11433
1	1925	roadmap_epigenomics	0.674929	1.39737	19	447	577	40	577	355	47811	15	52745	A549_EtOH_0.02pct_Lung_Carcinoma	NA	LUNG	NA	NA	NA	E114-DNase.macs2.narrowPeak	1	371528
1	1653	roadmap_epigenomics	0.673574	1.39364	18	448	578	47	578	358	44915	16	55641	Penis_Foreskin_Melanocyte_Primary_Cells_skin01	NA	SKIN	NA	NA	NA	E059-DNase.macs2.narrowPeak	1	281464
1	1815	roadmap_epigenomics	0.64132	1.39033	12	457	579	148	579	395	28334	22	72222	Pancreas	NA	PANCREAS	NA	NA	NA	E098-DNase.hotspot.all.peaks.bed	1	99648
1	760	encode_tfbs	0.282733	1.383	1	708	580	1505	1505	931	2156	33	98400	ChIP GM19193 NFKB	GM19193	NA	NFKB	TNFa	NA	wgEncodeAwgTfbsSydhGm19193NfkbTnfaIggrabUniPk.narrowPeak	1	5280
1	524	encode_tfbs	0.452476	1.37752	4	562	581	852	852	665	8874	30	91682	ChIP GM12878 PML_(SC-71910)	GM12878	NA	PML_(SC-71910)	None	NA	wgEncodeAwgTfbsHaibGm12878Pmlsc71910V0422111UniPk.narrowPeak	1	16678
1	401	encode_segmentation	0.539946	1.37512	7	516	582	456	582	518	15951	27	84605	Enhancers Segments	Hepg2	NA	NA	NA	ENCODE segmentation	Hepg2_E.bed	1	47879
1	520	encode_tfbs	0.280134	1.37066	1	715	583	1505	1505	934	2175	33	98381	ChIP GM12878 p300	GM12878	NA	p300	None	NA	wgEncodeAwgTfbsHaibGm12878P300Pcr1xUniPk.narrowPeak	1	5168
1	327	codex	0.356264	1.37007	2	639	584	1203	1203	809	4387	32	96169	CD36+ erythroid progenitor cells were derived from mobilised CD34+ cells isolate	Erythroid Progenitor	NA	TAL1	NA	GSE26501	GSM651545_TAL1.bed	1	17834
1	166	cistrome_epigenome	0.510148	1.36928	6	530	585	579	585	565	13607	28	86949	cistrome_epigenome LnCaP H3K4me3	LnCaP	prostate	H3K4me3	DHT(4hr)	NA	Human_LnCaP_H3K4me3_DHT-4hr_Brown.bed	1	22170
1	1978	roadmap_epigenomics	0.611641	1.36359	12	479	586	148	586	404	28731	22	71825	HepG2_Hepatocellular_Carcinoma	NA	LIVER	H3K4me2	NA	NA	E118-H3K4me2.narrowPeak	1	96797
1	968	encode_tfbs	0.352942	1.36066	2	644	587	1203	1203	811	4416	32	96140	ChIP K562 UBF_(sc-13125)	K562	NA	UBF_(sc-13125)	None	NA	wgEncodeAwgTfbsSydhK562Ubfsc13125IggmusUniPk.narrowPeak	1	6002
1	666	encode_tfbs	0.474783	1.35941	5	545	588	694	694	609	11318	29	89238	ChIP K562 YY1	K562	NA	YY1	None	NA	wgEncodeAwgTfbsHaibK562Yy1V0416102UniPk.narrowPeak	1	24059
1	537	encode_tfbs	0.439011	1.35406	4	569	589	852	852	670	9014	30	91542	ChIP GM12878 TCF12	GM12878	NA	TCF12	None	NA	wgEncodeAwgTfbsHaibGm12878Tcf12Pcr1xUniPk.narrowPeak	1	20437
1	762	encode_tfbs	0.399023	1.35153	3	611	590	996	996	732	6719	31	93837	ChIP H1-hESC Bach1_(sc-14700)	H1-hESC	NA	Bach1_(sc-14700)	None	NA	wgEncodeAwgTfbsSydhH1hescBach1sc14700IggrabUniPk.narrowPeak	1	11457
1	425	encode_tfbs	0.348867	1.34916	2	647	591	1203	1203	814	4452	32	96104	ChIP H1-hESC CHD1_(A301-218A)	H1-hESC	NA	CHD1_(A301-218A)	None	NA	wgEncodeAwgTfbsBroadH1hescChd1a301218aUniPk.narrowPeak	1	7247
1	5	cistrome_cistrome	0.568974	1.34628	10	496	592	244	592	444	23766	24	76790	cistrome_cistrome A594 cells PolII	A594 cells	lung	PolII	EtOH(1hr)	NA	Human_A594--cells_PolII_EtOH-1hr_Myers.bed	1	30955
1	162	cistrome_epigenome	0.594519	1.34035	13	487	593	116	593	399	31770	21	68786	cistrome_epigenome LnCaP H3K4me2	LnCaP	prostate	H3K4me2	DHT(16hr)	NA	Human_LnCaP_H3K4me2_DHT-16hr_Brown.bed	1	102032
1	200	cistrome_epigenome	0.510671	1.33964	7	529	594	456	594	526	16305	27	84251	cistrome_epigenome NB4 cells H3K9me3	NB4 cells	hematopoietic stem cell	H3K9me3	No treatment	NA	Human_NB4-cells_H3K9me3_No-treatment_Stunnenberg.bed	1	107924
1	1326	roadmap_epigenomics	0.530028	1.3392	8	521	595	368	595	495	18787	26	81769	HUES6_Cell_Line	NA	ESC	H3K27me3	NA	NA	E015-H3K27me3.narrowPeak	1	125828
1	1005	encode_tfbs	0.428247	1.33532	4	581	596	852	852	676	9129	30	91427	ChIP SH-SY5Y GATA-2	SH-SY5Y	NA	GATA-2	None	NA	wgEncodeAwgTfbsSydhShsy5yGata2UcdUniPk.narrowPeak	1	35620
1	14	cistrome_cistrome	0.505449	1.33329	7	532	597	456	597	528	16370	27	84186	cistrome_cistrome Caco-2(differentiated) HNF4A	Caco-2(differentiated)	intestine	HNF4A	No treatment	NA	Human_Caco-2-differentiated_HNF4A_No-treatment_Shivdasani.bed	1	65557
1	1432	roadmap_epigenomics	0.503852	1.33134	7	533	598	456	598	529	16390	27	84166	Breast_Myoepithelial_Cells	NA	BREAST	H3K27me3	NA	NA	E027-H3K27me3.narrowPeak	1	319603
1	297	codex	0.389189	1.33071	3	616	599	996	996	737	6817	31	93739	Kasumi-1 (AML FAB M2) with t(8;21) translocation and RUNX1/ETO siRNA derived fro	Acute Myeloid Leukemia	NA	LMO2	NA	GSE60131	GSM1501165_LMO2.bed	1	13782
1	506	encode_tfbs	0.271348	1.32942	1	723	600	1505	1505	943	2241	33	98315	ChIP GM12878 CEBPB_(SC-150)	GM12878	NA	CEBPB_(SC-150)	None	NA	wgEncodeAwgTfbsHaibGm12878Cebpbsc150V0422111UniPk.narrowPeak	1	5786
1	698	encode_tfbs	0.422735	1.32574	4	589	601	852	852	681	9189	30	91367	ChIP A549 CEBPB	A549	NA	CEBPB	None	NA	wgEncodeAwgTfbsSydhA549CebpbIggrabUniPk.narrowPeak	1	38845
1	1808	roadmap_epigenomics	0.576318	1.32094	20	493	602	28	602	374	52246	14	48310	Ovary	NA	OVARY	NA	NA	NA	E097-DNase.macs2.narrowPeak	1	492548
1	2095	roadmap_epigenomics	0.573756	1.31879	20	494	603	28	603	375	52287	14	48269	NHLF_Lung_Fibroblasts	NA	LUNG	NA	NA	NA	E128-DNase.macs2.narrowPeak	1	363409
1	645	encode_tfbs	0.268629	1.3168	1	727	604	1505	1505	945	2262	33	98294	ChIP K562 MEF2A	K562	NA	MEF2A	None	NA	wgEncodeAwgTfbsHaibK562Mef2aV0416101UniPk.narrowPeak	1	5631
1	561	encode_tfbs	0.336204	1.31362	2	657	605	1203	1203	822	4567	32	95989	ChIP H1-hESC GABP	H1-hESC	NA	GABP	None	NA	wgEncodeAwgTfbsHaibH1hescGabpPcr1xUniPk.narrowPeak	1	5653
1	930	encode_tfbs	0.33588	1.31271	2	658	606	1203	1203	822	4570	32	95986	ChIP K562 MafK_(ab50322)	K562	NA	MafK_(ab50322)	None	NA	wgEncodeAwgTfbsSydhK562Mafkab50322IggrabUniPk.narrowPeak	1	19317
1	2183	jaspar_motifs	0.334591	1.30911	2	661	607	1203	1203	824	4582	32	95974	jaspar_motifs	NA	NA	NA	NA	NA	NFE2L2.bed	1	22093
1	452	encode_tfbs	0.412809	1.30848	4	600	608	852	852	687	9299	30	91257	ChIP K562 PLU1	K562	NA	PLU1	None	NA	wgEncodeAwgTfbsBroadK562Plu1UniPk.narrowPeak	1	15520
1	228	codex	0.482871	1.30575	7	541	609	456	609	535	16658	27	83898	Juvenile acute myeloid leukaemia cell line carrying t(8;21) translocation RUNX1-	Leukaemia cell	NA	TCF3	NA	GSE43834	GSM1082309_E2A_TCF3.bed	1	43270
1	198	cistrome_epigenome	0.437797	1.30384	5	571	610	694	694	625	11744	29	88812	cistrome_epigenome NB4 cells H3K9K14ac	NB4 cells	hematopoietic stem cell	H3K9K14ac	No treatment	NA	Human_NB4-cells_H3K9K14ac_No-treatment_Stunnenberg.bed	1	14486
1	1045	encode_tfbs	0.457277	1.29857	6	561	611	579	611	584	14243	28	86313	ChIP MCF-7 c-Myc	MCF-7	NA	c-Myc	vehicle	NA	wgEncodeAwgTfbsUtaMcf7CmycVehUniPk.narrowPeak	1	27697
1	358	codex	0.264052	1.29569	1	730	612	1505	1505	949	2298	33	98258	Cell line: Germinal center B cells. Chip antibody: SMRT	B-Cells	NA	NCOR2	NA	GSE43350	GSM898062_NCOR2.bed	1	5917
1	2093	roadmap_epigenomics	0.368956	1.28805	3	633	613	996	996	747	7027	31	93529	NHEK-Epidermal_Keratinocytes	NA	SKIN	H3K9me3	NA	NA	E127-H3K9me3.narrowPeak	1	156059
1	507	encode_tfbs	0.427223	1.28793	5	582	614	694	694	630	11872	29	88684	ChIP GM12878 EBF1_(SC-137065)	GM12878	NA	EBF1_(SC-137065)	None	NA	wgEncodeAwgTfbsHaibGm12878Ebf1sc137065Pcr1xUniPk.narrowPeak	1	36140
1	576	encode_tfbs	0.326865	1.2876	2	666	615	1203	1203	828	4655	32	95901	ChIP H1-hESC SP4_(V-20)	H1-hESC	NA	SP4_(V-20)	None	NA	wgEncodeAwgTfbsHaibH1hescSp4v20V0422111UniPk.narrowPeak	1	5752
1	1665	roadmap_epigenomics	0.425837	1.28584	5	585	616	694	694	632	11889	29	88667	Penis_Foreskin_Melanocyte_Primary_Cells_skin03	NA	SKIN	H3K9me3	NA	NA	E061-H3K9me3.narrowPeak	1	270036
1	1985	roadmap_epigenomics	0.533539	1.28571	13	519	617	116	617	417	32680	21	67876	HMEC_Mammary_Epithelial	NA	BREAST	H2A.Z	NA	NA	E119-H2A.Z.narrowPeak	1	137420
1	312	codex	0.261677	1.28482	1	732	618	1505	1505	952	2317	33	98239	Infantile acute megakaryoblastic leukaemia (AML M7) cell line with Trisomy 21.	Leukaemia cell	NA	RUNX1	NA	GSE24779	GSM610330_RUNX1.bed	1	6857
1	1906	roadmap_epigenomics	0.522565	1.28172	12	522	619	148	619	430	30019	22	70537	Stomach_Smooth_Muscle	NA	GI_STOMACH	H3K27ac	NA	NA	E111-H3K27ac.narrowPeak	1	102071
1	1043	encode_tfbs	0.422834	1.28132	5	588	620	694	694	634	11926	29	88630	ChIP MCF-7 c-Myc	MCF-7	NA	c-Myc	serum_stimulated_media	NA	wgEncodeAwgTfbsUtaMcf7CmycSerumstimUniPk.narrowPeak	1	20956
1	1196	roadmap_epigenomics	0.501798	1.27886	10	535	621	244	621	467	24711	24	75845	H1_BMP4_Derived_Trophoblast_Cultured_Cells	NA	ESC_DERIVED	H3K27ac	NA	NA	E005-H3K27ac.narrowPeak	1	123632
1	1312	roadmap_epigenomics	0.521866	1.2751	13	523	622	116	622	420	32863	21	67693	hESC_Derived_CD56+_Mesoderm_Cultured_Cells	NA	ESC_DERIVED	H3K27ac	NA	NA	E013-H3K27ac.narrowPeak	1	139247
1	874	encode_tfbs	0.25884	1.27189	1	738	623	1505	1505	955	2340	33	98216	ChIP HepG2 TR4	HepG2	NA	TR4	None	NA	wgEncodeAwgTfbsSydhHepg2Tr4UcdUniPk.narrowPeak	1	2953
1	213	cistrome_epigenome	0.488367	1.26518	10	539	624	244	624	469	24912	24	75644	cistrome_epigenome VCaP H3K4me2	VCaP	prostate	H3K4me2	regular medium	NA	Human_VCaP_H3K4me2_regular-medium_Chinnaiyan.bed	1	50201
1	296	codex	0.31731	1.26116	2	677	625	1203	1203	835	4748	32	95808	Kasumi-1 (AML FAB M2) with t(8;21) translocation and mismatch siRNA derived from	Acute Myeloid Leukemia	NA	LMO2	NA	GSE60131	GSM1501164_LMO2.bed	1	11106
1	682	encode_tfbs	0.383881	1.2582	4	623	626	852	852	700	9635	30	90921	ChIP SK-N-SH TAF1	SK-N-SH	NA	TAF1	None	NA	wgEncodeAwgTfbsHaibSknshTaf1V0416101UniPk.narrowPeak	1	13993
1	253	codex	0.426383	1.25694	6	583	627	579	627	596	14646	28	85910	Acute myelomonocytic leukaemia cell line carrying inv(16) translocation (CBFbeta	Leukaemia cell	NA	EP300	NA	GSE46044	GSM1122317_EP300.bed	1	33890
1	633	encode_tfbs	0.353824	1.25628	3	642	628	996	996	755	7192	31	93364	ChIP K562 CEBPB_(SC-150)	K562	NA	CEBPB_(SC-150)	None	NA	wgEncodeAwgTfbsHaibK562Cebpbsc150V0422111UniPk.narrowPeak	1	22240
1	2089	roadmap_epigenomics	0.484608	1.25257	11	540	629	200	629	456	27786	23	72770	NHEK-Epidermal_Keratinocytes	NA	SKIN	H3K4me3	NA	NA	E127-H3K4me3.narrowPeak	1	83206
1	367	codex	0.254	1.25001	1	745	630	1505	1505	960	2380	33	98176	ChIP-seq_ZNF143_K562. ChIP assays were performed essentially as previously descr	Chronic myelogenous leukemia cells	NA	ZNF143	NA	GSE39263	GSM959047_ZNF143.bed	1	3419
1	2070	roadmap_epigenomics	0.491381	1.24779	20	538	631	28	631	399	53674	14	46882	NHDF-Ad_Adult_Dermal_Fibroblasts	NA	SKIN	NA	NA	NA	E126-DNase.macs2.narrowPeak	1	406331
1	165	cistrome_epigenome	0.492035	1.24773	13	537	632	116	632	428	33345	21	67211	cistrome_epigenome LnCaP H3K4me2	LnCaP	prostate	H3K4me2	vehicle	NA	Human_LnCaP_H3K4me2_vehicle_Brown.bed	1	109826
1	67	cistrome_cistrome	0.253165	1.24625	1	747	633	1505	1505	962	2387	33	98169	cistrome_cistrome MCF-7 GATA3	MCF-7	breast	GATA3	No treatment	NA	Human_MCF-7_GATA3_No-treatment_White.bed	1	8885
1	916	encode_tfbs	0.252809	1.24465	1	748	634	1505	1505	962	2390	33	98166	ChIP K562 ELK1_(1277-1)	K562	NA	ELK1_(1277-1)	None	NA	wgEncodeAwgTfbsSydhK562Elk112771IggrabUniPk.narrowPeak	1	2961
1	691	encode_tfbs	0.25127	1.23775	1	751	635	1505	1505	964	2403	33	98153	ChIP T-47D ERalpha_a	T-47D	NA	ERalpha_a	Estradiol_10nM	NA	wgEncodeAwgTfbsHaibT47dEralphaaV0416102Est10nm1hUniPk.narrowPeak	1	10505
1	459	encode_tfbs	0.251035	1.2367	1	752	636	1505	1505	964	2405	33	98151	ChIP NHDF-Ad EZH2_(39875)	NHDF-Ad	NA	EZH2_(39875)	None	NA	wgEncodeAwgTfbsBroadNhdfadEzh239875UniPk.narrowPeak	1	5739
1	690	encode_tfbs	0.250213	1.23302	1	753	637	1505	1505	965	2412	33	98144	ChIP T-47D ERalpha_a	T-47D	NA	ERalpha_a	Genistein_100nM	NA	wgEncodeAwgTfbsHaibT47dEralphaaPcr2xGen1hUniPk.narrowPeak	1	10547
1	1961	roadmap_epigenomics	0.447408	1.23261	9	565	638	310	638	504	22730	25	77826	HeLa-S3_Cervical_Carcinoma	NA	CERVIX	H2A.Z	NA	NA	E117-H2A.Z.narrowPeak	1	87589
1	1619	roadmap_epigenomics	0.475421	1.2323	13	544	639	116	639	433	33623	21	66933	Penis_Foreskin_Fibroblast_Primary_Cells_skin01	NA	SKIN	NA	NA	NA	E055-DNase.hotspot.all.peaks.bed	1	120469
1	589	encode_tfbs	0.390022	1.23175	5	614	640	694	694	649	12347	29	88209	ChIP HeLa-S3 Pol2	HeLa-S3	NA	Pol2	None	NA	wgEncodeAwgTfbsHaibHelas3Pol2Pcr1xUniPk.narrowPeak	1	25332
1	1830	roadmap_epigenomics	0.460643	1.22887	11	559	641	200	641	467	28172	23	72384	Psoas_Muscle	NA	MUSCLE	NA	NA	NA	E100-DNase.hotspot.all.peaks.bed	1	100231
1	736	encode_tfbs	0.249044	1.22781	1	754	642	1505	1505	967	2422	33	98134	ChIP GM12878 STAT3	GM12878	NA	STAT3	None	NA	wgEncodeAwgTfbsSydhGm12878Stat3IggmusUniPk.narrowPeak	1	6487
1	995	encode_tfbs	0.386435	1.22631	5	618	643	694	694	652	12395	29	88161	ChIP NB4 c-Myc	NB4	NA	c-Myc	None	NA	wgEncodeAwgTfbsSydhNb4CmycUniPk.narrowPeak	1	26252
1	599	encode_tfbs	0.386137	1.22586	5	619	644	694	694	652	12399	29	88157	ChIP HepG2 FOXA1_(SC-6553)	HepG2	NA	FOXA1_(SC-6553)	None	NA	wgEncodeAwgTfbsHaibHepg2Foxa1sc6553V0416101UniPk.narrowPeak	1	51264
1	1817	roadmap_epigenomics	0.469214	1.22205	18	551	645	47	645	414	48199	16	52357	Pancreas	NA	PANCREAS	NA	NA	NA	E098-DNase.macs2.narrowPeak	1	349611
1	1597	roadmap_epigenomics	0.42607	1.2206	8	584	646	368	646	533	20245	26	80311	Mobilized_CD34_Primary_Cells_Male	NA	BLOOD	H3K27me3	NA	NA	E051-H3K27me3.narrowPeak	1	236134
1	516	encode_tfbs	0.302168	1.21957	2	686	647	1203	1203	845	4902	32	95654	ChIP GM12878 MTA3_(SC-81325)	GM12878	NA	MTA3_(SC-81325)	None	NA	wgEncodeAwgTfbsHaibGm12878Mta3sc81325V0422111UniPk.narrowPeak	1	12032
1	1109	ucsc_features	0.371239	1.21896	28	629	648	6	648	428	79730	6	20826	UCSC coriellDelDup table	NA	NA	NA	NA	NA	coriellDelDup.bed	1	957
1	1648	roadmap_epigenomics	0.464844	1.21816	18	555	649	47	649	417	48279	16	52277	Penis_Foreskin_Keratinocyte_Primary_Cells_skin03	NA	SKIN	H3K4me1	NA	NA	E058-H3K4me1.narrowPeak	1	289489
1	2018	roadmap_epigenomics	0.335397	1.21772	3	659	650	996	996	768	7403	31	93153	HSMMtube_Skeletal_Muscle_Myotubes_Derived_from_HSMM	NA	MUSCLE	H3K9me3	NA	NA	E121-H3K9me3.narrowPeak	1	138547
1	1708	roadmap_epigenomics	0.379937	1.21645	5	628	651	694	694	658	12483	29	88073	Brain_Cingulate_Gyrus	NA	BRAIN	H3K27me3	NA	NA	E069-H3K27me3.narrowPeak	1	78312
1	1827	roadmap_epigenomics	0.462406	1.21517	15	557	652	81	652	430	39601	19	60955	Placenta_Amnion	NA	PLACENTA	H3K4me1	NA	NA	E099-H3K4me1.narrowPeak	1	176852
1	17	cistrome_cistrome	0.334041	1.21488	3	662	653	996	996	770	7419	31	93137	cistrome_cistrome Caco-2(proliferating) HNF4A	Caco-2(proliferating)	intestine	HNF4A	No treatment	NA	Human_Caco-2-proliferating_HNF4A_No-treatment_Shivdasani.bed	1	22343
1	1794	roadmap_epigenomics	0.449546	1.21209	12	563	654	148	654	455	31207	22	69349	Left_Ventricle	NA	HEART	H3K27ac	NA	NA	E095-H3K27ac.narrowPeak	1	153488
1	523	encode_tfbs	0.298367	1.2092	2	693	655	1203	1203	850	4942	32	95614	ChIP GM12878 Pbx3	GM12878	NA	Pbx3	None	NA	wgEncodeAwgTfbsHaibGm12878Pbx3Pcr1xUniPk.narrowPeak	1	9941
1	564	encode_tfbs	0.243759	1.20436	1	761	656	1505	1505	974	2468	33	98088	ChIP H1-hESC NANOG_(SC-33759)	H1-hESC	NA	NANOG_(SC-33759)	None	NA	wgEncodeAwgTfbsHaibH1hescNanogsc33759V0416102UniPk.narrowPeak	1	5473
1	2072	roadmap_epigenomics	0.420083	1.20266	9	593	657	310	657	520	23166	25	77390	NHDF-Ad_Adult_Dermal_Fibroblasts	NA	SKIN	H3K27ac	NA	NA	E126-H3K27ac.narrowPeak	1	91281
1	1551	roadmap_epigenomics	0.385526	1.20135	6	621	658	579	658	619	15221	28	85335	CD4+_CD25int_CD127+_Tmem_Primary_Cells	NA	BLOOD	H3K27me3	NA	NA	E045-H3K27me3.narrowPeak	1	113156
1	2091	roadmap_epigenomics	0.424205	1.1987	10	587	659	244	659	497	25938	24	74618	NHEK-Epidermal_Keratinocytes	NA	SKIN	H3K9ac	NA	NA	E127-H3K9ac.narrowPeak	1	78344
1	579	encode_tfbs	0.32577	1.19761	3	668	660	996	996	775	7518	31	93038	ChIP H1-hESC TAF7_(SC-101167)	H1-hESC	NA	TAF7_(SC-101167)	None	NA	wgEncodeAwgTfbsHaibH1hescTaf7sc101167V0416102UniPk.narrowPeak	1	10475
1	1786	roadmap_epigenomics	0.435274	1.19181	14	574	661	98	661	444	37207	20	63349	Gastric	NA	GI_STOMACH	NA	NA	NA	E094-DNase.hotspot.fdr0.01.peaks.bed	1	165200
1	2025	roadmap_epigenomics	0.431203	1.1905	13	579	662	116	662	452	34400	21	66156	HUVEC_Umbilical_Vein_Endothelial_Cells	NA	VASCULAR	H3K4me1	NA	NA	E122-H3K4me1.narrowPeak	1	142297
1	821	encode_tfbs	0.239501	1.18564	1	767	663	1505	1505	978	2506	33	98050	ChIP HeLa-S3 Nrf1	HeLa-S3	NA	Nrf1	None	NA	wgEncodeAwgTfbsSydhHelas3Nrf1IggmusUniPk.narrowPeak	1	2915
1	70	cistrome_cistrome	0.403204	1.18395	9	606	664	310	664	527	23447	25	77109	cistrome_cistrome MCF-7 PolII	MCF-7	breast	PolII	E2(1hr)	NA	Human_MCF-7_PolII_E2-1hr_OMalley.bed	1	64675
1	1531	roadmap_epigenomics	0.238727	1.18225	1	768	665	1505	1505	979	2513	33	98043	CD4+_CD25-_IL17-_PMA-Ionomycin_stimulated_MACS_purified_Th_Primary_Cells	NA	BLOOD	H3K9me3	NA	NA	E041-H3K9me3.narrowPeak	1	98994
1	1258	roadmap_epigenomics	0.425737	1.18144	17	586	666	59	666	437	46096	17	54460	H9_Cell_Line	NA	ESC	NA	NA	NA	E008-DNase.macs2.narrowPeak	1	244492
1	304	codex	0.286646	1.17734	2	701	667	1203	1203	857	5069	32	95487	codex T-Cell TAL1	T-Cell	NA	TAL1	NA	GSE59657	GSM1519646_TAL1.bed	1	18234
1	1884	roadmap_epigenomics	0.413315	1.17651	12	597	668	148	668	471	31852	22	68704	Skeletal_Muscle_Female	NA	MUSCLE	H3K27ac	NA	NA	E108-H3K27ac.narrowPeak	1	109130
1	2087	roadmap_epigenomics	0.419405	1.17553	15	594	669	81	669	448	40400	19	60156	NHEK-Epidermal_Keratinocytes	NA	SKIN	H3K4me1	NA	NA	E127-H3K4me1.narrowPeak	1	199913
1	1477	roadmap_epigenomics	0.315144	1.17544	3	679	670	996	996	782	7649	31	92907	CD3_Primary_Cells_Cord_BI	NA	BLOOD	H3K27me3	NA	NA	E033-H3K27me3.narrowPeak	1	39607
1	1438	roadmap_epigenomics	0.401487	1.17452	10	609	671	244	671	508	26331	24	74225	Breast_vHMEC	NA	BREAST	NA	NA	NA	E028-DNase.hotspot.all.peaks.bed	1	103292
1	1245	roadmap_epigenomics	0.314427	1.17395	3	680	672	996	996	783	7658	31	92898	H1_Derived_Neuronal_Progenitor_Cultured_Cells	NA	ESC_DERIVED	H3K27me3	NA	NA	E007-H3K27me3.narrowPeak	1	54491
1	1448	roadmap_epigenomics	0.412534	1.17248	13	601	673	116	673	463	34746	21	65810	CD14_Primary_Cells	NA	BLOOD	NA	NA	NA	E029-DNase.macs2.narrowPeak	1	209204
1	2267	hematopoietic_ATACseq_GSE75384	0.312365	1.16965	3	681	674	996	996	784	7684	31	92872	chromatin accessible in monocytes but not erythrocytes	monocyte	NA	NA	NA	GSE75384	monoNotEry.bed	1	18793
1	826	encode_tfbs	0.348452	1.16843	5	648	675	694	694	672	12930	29	87626	ChIP HeLa-S3 Rad21	HeLa-S3	NA	Rad21	None	NA	wgEncodeAwgTfbsSydhHelas3Rad21IggrabUniPk.narrowPeak	1	43420
1	398	encode_segmentation	0.348114	1.16791	5	650	676	694	694	673	12935	29	87621	TSS Segments	HeLa-S3	NA	NA	NA	ENCODE segmentation	Helas3_TSS.bed	1	21741
1	799	encode_tfbs	0.361045	1.16766	6	637	677	579	677	631	15592	28	84964	ChIP HeLa-S3 CEBPB	HeLa-S3	NA	CEBPB	None	NA	wgEncodeAwgTfbsSydhHelas3CebpbIggrabUniPk.narrowPeak	1	61004
1	2053	roadmap_epigenomics	0.393743	1.16622	10	612	678	244	678	511	26469	24	74087	Monocytes-CD14+_RO01746	NA	BLOOD	H3K4me3	NA	NA	E124-H3K4me3.narrowPeak	1	81750
1	676	encode_tfbs	0.310709	1.1662	3	683	679	996	996	786	7705	31	92851	ChIP SK-N-MC FOXP2	SK-N-MC	NA	FOXP2	None	NA	wgEncodeAwgTfbsHaibSknmcFoxp2Pcr2xUniPk.narrowPeak	1	14695
1	587	encode_tfbs	0.282526	1.16619	2	710	680	1203	1203	864	5115	32	95441	ChIP HeLa-S3 GABP	HeLa-S3	NA	GABP	None	NA	wgEncodeAwgTfbsHaibHelas3GabpPcr1xUniPk.narrowPeak	1	6761
1	534	encode_tfbs	0.282171	1.16523	2	712	681	1203	1203	865	5119	32	95437	ChIP GM12878 SRF	GM12878	NA	SRF	None	NA	wgEncodeAwgTfbsHaibGm12878SrfPcr2xUniPk.narrowPeak	1	8544
1	764	encode_tfbs	0.281727	1.16403	2	713	682	1203	1203	866	5124	32	95432	ChIP H1-hESC CEBPB	H1-hESC	NA	CEBPB	None	NA	wgEncodeAwgTfbsSydhH1hescCebpbIggrabUniPk.narrowPeak	1	15557
1	656	encode_tfbs	0.233184	1.15813	1	773	683	1505	1505	987	2564	33	97992	ChIP K562 SP2_(SC-643)	K562	NA	SP2_(SC-643)	None	NA	wgEncodeAwgTfbsHaibK562Sp2sc643V0416102UniPk.narrowPeak	1	3124
1	2014	roadmap_epigenomics	0.399256	1.15757	14	610	684	98	684	464	37893	20	62663	HSMMtube_Skeletal_Muscle_Myotubes_Derived_from_HSMM	NA	MUSCLE	H3K4me2	NA	NA	E121-H3K4me2.narrowPeak	1	137536
1	944	encode_tfbs	0.277772	1.15335	2	720	685	1203	1203	869	5169	32	95387	ChIP K562 Pol2	K562	NA	Pol2	None	NA	wgEncodeAwgTfbsSydhK562Pol2IggmusUniPk.narrowPeak	1	9974
1	1235	roadmap_epigenomics	0.389912	1.15161	19	615	686	40	686	447	52670	15	47886	H1_Derived_Neuronal_Progenitor_Cultured_Cells	NA	ESC_DERIVED	NA	NA	NA	E007-DNase.macs2.narrowPeak	1	408655
1	1330	roadmap_epigenomics	0.381904	1.14494	12	626	687	148	687	487	32447	22	68109	HUES6_Cell_Line	NA	ESC	H3K9ac	NA	NA	E015-H3K9ac.narrowPeak	1	116181
1	415	encode_segmentation	0.332551	1.14398	5	665	688	694	694	682	13170	29	87386	Enhancers Segments	K562	NA	NA	NA	ENCODE segmentation	K562_E.bed	1	44380
1	43	cistrome_cistrome	0.298986	1.14177	3	689	689	996	996	791	7857	31	92699	cistrome_cistrome MCF-7 ESR1	MCF-7	breast	ESR1	17b-E2(1hr)	NA	Human_MCF-7_ESR1_17b-E2-1hr_Stunnenberg.bed	1	32005
1	1340	roadmap_epigenomics	0.382746	1.1406	16	624	690	70	690	461	44042	18	56514	IMR90_Cell_Line	NA	LUNG	NA	NA	NA	E017-DNase.hotspot.fdr0.01.peaks.bed	1	185201
1	548	encode_tfbs	0.298382	1.14051	3	692	691	996	996	793	7865	31	92691	ChIP GM12891 TAF1	GM12891	NA	TAF1	None	NA	wgEncodeAwgTfbsHaibGm12891Taf1Pcr1xUniPk.narrowPeak	1	11883
1	1518	roadmap_epigenomics	0.35604	1.13774	8	640	692	368	692	567	21406	26	79150	CD4+_CD25-_CD45RA+_Naive_Primary_Cells	NA	BLOOD	H3K4me3	NA	NA	E039-H3K4me3.narrowPeak	1	51153
1	87	cistrome_cistrome	0.35857	1.13349	9	638	693	310	693	547	24239	25	76317	cistrome_cistrome MCF-7 STAG1	MCF-7	breast	STAG1	CTCF knock out	NA	Human_MCF-7_STAG1_CTCF-knock-out_Odom.bed	1	77584
1	106	cistrome_cistrome	0.312009	1.13282	4	682	694	852	852	743	10589	30	89967	cistrome_cistrome NB4 cells PolII	NB4 cells	hematopoietic stem cell	PolII	No treatment	NA	Human_NB4-cells_PolII_No-treatment_Stunnenberg.bed	1	14049
1	912	encode_tfbs	0.325041	1.13239	5	669	695	694	695	686	13287	29	87269	ChIP K562 COREST_(sc-30189)	K562	NA	COREST_(sc-30189)	None	NA	wgEncodeAwgTfbsSydhK562Corestsc30189IggrabUniPk.narrowPeak	1	35741
1	929	encode_tfbs	0.26945	1.13096	2	726	696	1203	1203	875	5266	32	95290	ChIP K562 MafF_(M8194)	K562	NA	MafF_(M8194)	None	NA	wgEncodeAwgTfbsSydhK562MaffIggrabUniPk.narrowPeak	1	25074
1	526	encode_tfbs	0.324089	1.13091	5	671	697	694	697	687	13302	29	87254	ChIP GM12878 Pol2	GM12878	NA	Pol2	None	NA	wgEncodeAwgTfbsHaibGm12878Pol2Pcr2xUniPk.narrowPeak	1	27558
1	247	codex	0.26844	1.12824	2	728	698	1203	1203	876	5278	32	95278	Acute myelomonocytic leukaemia cell line carrying inv(16) translocation (CBFbeta	Leukaemia cell	NA	GATA2	NA	GSE46044	GSM1122310_GATA2.bed	1	6162
1	607	encode_tfbs	0.292478	1.1282	3	696	699	996	996	797	7944	31	92612	ChIP HepG2 MYBL2_(SC-81192)	HepG2	NA	MYBL2_(SC-81192)	None	NA	wgEncodeAwgTfbsHaibHepg2Mybl2sc81192V0422111UniPk.narrowPeak	1	17898
1	1211	roadmap_epigenomics	0.369681	1.12802	15	632	700	81	700	471	41401	19	59155	H1_Derived_Mesenchymal_Stem_Cells	NA	ESC_DERIVED	NA	NA	NA	E006-DNase.hotspot.fdr0.01.peaks.bed	1	175028
1	602	encode_tfbs	0.29196	1.12712	3	697	701	996	996	798	7951	31	92605	ChIP HepG2 HDAC2_(SC-6296)	HepG2	NA	HDAC2_(SC-6296)	None	NA	wgEncodeAwgTfbsHaibHepg2Hdac2sc6296V0416101UniPk.narrowPeak	1	18836
1	1795	roadmap_epigenomics	0.318994	1.12302	5	676	702	694	702	691	13383	29	87173	Left_Ventricle	NA	HEART	H3K27me3	NA	NA	E095-H3K27me3.narrowPeak	1	152269
1	577	encode_tfbs	0.224915	1.12261	1	779	703	1505	1505	996	2643	33	97913	ChIP H1-hESC SRF	H1-hESC	NA	SRF	None	NA	wgEncodeAwgTfbsHaibH1hescSrfPcr1xUniPk.narrowPeak	1	5105
1	1631	roadmap_epigenomics	0.362241	1.12152	17	636	704	59	704	466	47398	17	53158	Penis_Foreskin_Fibroblast_Primary_Cells_skin02	NA	SKIN	H3K27ac	NA	NA	E056-H3K27ac.narrowPeak	1	271242
1	6	cistrome_cistrome	0.334937	1.12014	7	660	705	456	705	607	18900	27	81656	cistrome_cistrome A594 cells PolIIser2	A594 cells	lung	PolIIser2	DEX(1hr)	NA	Human_A594--cells_PolIIser2_DEX-1hr_Myers.bed	1	29480
1	1548	roadmap_epigenomics	0.338893	1.1169	8	656	706	368	706	577	21719	26	78837	CD4+_CD25+_CD127-_Treg_Primary_Cells	NA	BLOOD	H3K4me3	NA	NA	E044-H3K4me3.narrowPeak	1	48977
1	179	cistrome_epigenome	0.348411	1.11677	10	649	707	244	707	533	27323	24	73233	cistrome_epigenome MCF-7 H3K4me1	MCF-7	breast	H3K4me1	E2(3hr)	NA	Human_MCF-7_H3K4me1_E2-3hr_Liu.bed	1	95807
1	629	encode_tfbs	0.286328	1.11537	3	702	708	996	996	802	8028	31	92528	ChIP K562 ATF3	K562	NA	ATF3	None	NA	wgEncodeAwgTfbsHaibK562Atf3V0416101UniPk.narrowPeak	1	16011
1	2113	roadmap_epigenomics	0.350327	1.11513	11	646	709	200	709	518	30182	23	70374	Osteoblasts	NA	BONE	H3K4me3	NA	NA	E129-H3K4me3.narrowPeak	1	73705
1	884	encode_tfbs	0.285244	1.11311	3	704	710	996	996	803	8043	31	92513	ChIP IMR90 MafK_(ab50322)	IMR90	NA	MafK_(ab50322)	None	NA	wgEncodeAwgTfbsSydhImr90MafkIggrabUniPk.narrowPeak	1	40788
1	337	codex	0.261562	1.1098	2	734	711	1203	1203	883	5361	32	95195	Kasumi-1 (AML FAB M2) with t(8;21) translocation derived from the DSMZ.	Acute Myeloid Leukemia	NA	RUNX1	NA	GSE29225	GSM722704_RUNX1.bed	1	10203
1	512	encode_tfbs	0.261562	1.1098	2	734	711	1203	1203	883	5361	32	95195	ChIP GM12878 GABP	GM12878	NA	GABP	None	NA	wgEncodeAwgTfbsHaibGm12878GabpPcr2xUniPk.narrowPeak	1	6566
1	2033	roadmap_epigenomics	0.351143	1.10976	15	645	713	81	713	480	41799	19	58757	K562_Leukemia	NA	BLOOD	NA	NA	NA	E123-DNase.macs2.narrowPeak	1	341918
1	1621	roadmap_epigenomics	0.342896	1.10862	20	653	714	28	714	465	56619	14	43937	Penis_Foreskin_Fibroblast_Primary_Cells_skin01	NA	SKIN	NA	NA	NA	E055-DNase.macs2.narrowPeak	1	447893
1	886	encode_tfbs	0.309325	1.10799	5	684	715	694	715	698	13540	29	87016	ChIP IMR90 Rad21	IMR90	NA	Rad21	None	NA	wgEncodeAwgTfbsSydhImr90Rad21IggrabUniPk.narrowPeak	1	37417
1	824	encode_tfbs	0.282301	1.10697	3	711	716	996	996	808	8084	31	92472	ChIP HeLa-S3 Pol2(phosphoS2)	HeLa-S3	NA	Pol2(phosphoS2)	None	NA	wgEncodeAwgTfbsSydhHelas3Pol2s2IggrabUniPk.narrowPeak	1	12797
1	1628	roadmap_epigenomics	0.345076	1.10691	12	652	717	148	717	506	33194	22	67362	Penis_Foreskin_Fibroblast_Primary_Cells_skin02	NA	SKIN	NA	NA	NA	E056-DNase.hotspot.all.peaks.bed	1	118022
1	2076	roadmap_epigenomics	0.342334	1.10403	12	654	718	148	718	507	33252	22	67304	NHDF-Ad_Adult_Dermal_Fibroblasts	NA	SKIN	H3K4me2	NA	NA	E126-H3K4me2.narrowPeak	1	115074
1	26	cistrome_cistrome	0.320182	1.10084	7	674	719	456	719	616	19168	27	81388	cistrome_cistrome HepG2 liver cells RAD21	HepG2 liver cells	liver	RAD21	No treatment	NA	Human_HepG2-liver-cells_RAD21_No-treatment_Odom.bed	1	57071
1	175	cistrome_epigenome	0.322076	1.09621	8	672	720	368	720	587	22039	26	78517	cistrome_epigenome MCF-7 H3K14ac	MCF-7	breast	H3K14ac	E2(3hr)	NA	Human_MCF-7_H3K14ac_E2-3hr_Liu.bed	1	53396
1	1649	roadmap_epigenomics	0.326148	1.09582	9	667	721	310	721	566	24866	25	75690	Penis_Foreskin_Keratinocyte_Primary_Cells_skin03	NA	SKIN	H3K4me3	NA	NA	E058-H3K4me3.narrowPeak	1	45487
1	1839	roadmap_epigenomics	0.333422	1.09461	12	663	722	148	722	511	33443	22	67113	Rectal_Mucosa.Donor_29	NA	GI_RECTUM	H3K27ac	NA	NA	E101-H3K27ac.narrowPeak	1	137630
1	619	encode_tfbs	0.218288	1.09452	1	786	723	1505	1505	1000	2709	33	97847	ChIP HepG2 SRF	HepG2	NA	SRF	None	NA	wgEncodeAwgTfbsHaibHepg2SrfV0416101UniPk.narrowPeak	1	5314
1	1592	roadmap_epigenomics	0.320418	1.08906	9	673	724	310	724	569	24982	25	75574	Mobilized_CD34_Primary_Cells_Female	NA	BLOOD	H3K4me3	NA	NA	E050-H3K4me3.narrowPeak	1	62172
1	984	encode_tfbs	0.28542	1.086	4	703	725	852	852	760	10996	30	89560	ChIP MCF10A-Er-Src Pol2	MCF10A-Er-Src	NA	Pol2	4OHTAM_1uM_36hr	NA	wgEncodeAwgTfbsSydhMcf10aesPol2TamUniPk.narrowPeak	1	19467
1	692	encode_tfbs	0.285045	1.08534	4	706	726	852	852	761	11002	30	89554	ChIP T-47D FOXA1_(SC-6553)	T-47D	NA	FOXA1_(SC-6553)	DMSO_0.02pct	NA	wgEncodeAwgTfbsHaibT47dFoxa1sc6553V0416102Dm002p1hUniPk.narrowPeak	1	41555
1	1930	roadmap_epigenomics	0.32477	1.08336	14	670	727	98	727	498	39470	20	61086	A549_EtOH_0.02pct_Lung_Carcinoma	NA	LUNG	H3K4me1	NA	NA	E114-H3K4me1.narrowPeak	1	202055
1	290	codex	0.251639	1.08328	2	750	728	1203	1203	894	5485	32	95071	codex T-Cell MYB	T-Cell	NA	MYB	NA	GSE59657	GSM1442005_MYB.bed	1	17978
1	585	encode_tfbs	0.26946	1.08016	3	725	729	996	996	817	8268	31	92288	ChIP HCT-116 YY1_(SC-281)	HCT-116	NA	YY1_(SC-281)	None	NA	wgEncodeAwgTfbsHaibHct116Yy1sc281V0416101UniPk.narrowPeak	1	12749
1	932	encode_tfbs	0.298622	1.07997	6	691	730	579	730	667	16649	28	83907	ChIP K562 MAZ_(ab85725)	K562	NA	MAZ_(ab85725)	None	NA	wgEncodeAwgTfbsSydhK562Mazab85725IggrabUniPk.narrowPeak	1	33323
1	829	encode_tfbs	0.284522	1.06917	5	707	731	694	731	711	13964	29	86592	ChIP HeLa-S3 SMC3_(ab9263)	HeLa-S3	NA	SMC3_(ab9263)	None	NA	wgEncodeAwgTfbsSydhHelas3Smc3ab9263IggrabUniPk.narrowPeak	1	39567
1	1166	roadmap_epigenomics	0.305904	1.06645	18	685	732	47	732	488	51622	16	48934	H1_BMP4_Derived_Mesendoderm_Cultured_Cells	NA	ESC_DERIVED	NA	NA	NA	E004-DNase.macs2.narrowPeak	1	365531
1	444	encode_tfbs	0.245071	1.06585	2	759	733	1203	1203	898	5570	32	94986	ChIP K562 CHD1_(A301-218A)	K562	NA	CHD1_(A301-218A)	None	NA	wgEncodeAwgTfbsBroadK562Chd1a301218aUniPk.narrowPeak	1	9350
1	566	encode_tfbs	0.244311	1.06383	2	760	734	1203	1203	899	5580	32	94976	ChIP H1-hESC p300	H1-hESC	NA	p300	None	NA	wgEncodeAwgTfbsHaibH1hescP300V0416102UniPk.narrowPeak	1	8934
1	1018	encode_tfbs	0.272551	1.06314	4	722	735	852	852	770	11206	30	89350	ChIP Gliobla Pol2	Gliobla	NA	Pol2	None	NA	wgEncodeAwgTfbsUtaGlioblaPol2UniPk.narrowPeak	1	17417
1	1667	roadmap_epigenomics	0.29172	1.06303	7	698	736	456	736	630	19716	27	80840	Peripheral_Blood_Mononuclear_Primary_Cells	NA	BLOOD	H3K27me3	NA	NA	E062-H3K27me3.narrowPeak	1	117128
1	2029	roadmap_epigenomics	0.29464	1.06184	8	694	737	368	737	600	22592	26	77964	HUVEC_Umbilical_Vein_Endothelial_Cells	NA	VASCULAR	H3K9ac	NA	NA	E122-H3K9ac.narrowPeak	1	64268
1	260	codex	0.260409	1.06131	3	736	738	996	996	823	8403	31	92153	Day 5 of in vitro differentiation with FGF2; BMP4 and B27	Endoderm	NA	FOXA2	NA	GSE46130	GSM1124063_FOXA2.bed	1	34457
1	1694	roadmap_epigenomics	0.279549	1.0613	5	716	739	694	739	716	14053	29	86503	Brain_Angular_Gyrus	NA	BRAIN	H3K27me3	NA	NA	E067-H3K27me3.narrowPeak	1	102064
1	483	encode_tfbs	0.279382	1.06104	5	717	740	694	740	717	14056	29	86500	ChIP A549 Pol2	A549	NA	Pol2	EtOH_0.02pct	NA	wgEncodeAwgTfbsHaibA549Pol2Pcr2xEtoh02UniPk.narrowPeak	1	27685
1	1831	roadmap_epigenomics	0.300998	1.05845	14	687	741	98	741	509	40029	20	60527	Psoas_Muscle	NA	MUSCLE	NA	NA	NA	E100-DNase.hotspot.fdr0.01.peaks.bed	1	170809
1	1679	roadmap_epigenomics	0.242195	1.0582	2	763	742	1203	1203	903	5608	32	94948	Adipose_Nuclei	NA	FAT	H3K9me3	NA	NA	E063-H3K9me3.narrowPeak	1	232364
1	1589	roadmap_epigenomics	0.287652	1.05755	7	699	743	456	743	633	19798	27	80758	Mobilized_CD34_Primary_Cells_Female	NA	BLOOD	H3K27me3	NA	NA	E050-H3K27me3.narrowPeak	1	188890
1	1319	roadmap_epigenomics	0.278761	1.0513	6	718	744	579	744	680	17026	28	83530	HUES48_Cell_Line	NA	ESC	H3K27me3	NA	NA	E014-H3K27me3.narrowPeak	1	90358
1	1365	roadmap_epigenomics	0.272696	1.05042	5	721	745	694	745	720	14178	29	86378	IMR90_Cell_Line	NA	LUNG	H3K9me3	NA	NA	E017-H3K9me3.narrowPeak	1	418822
1	1882	roadmap_epigenomics	0.292846	1.04995	13	695	746	116	746	519	37297	21	63259	Skeletal_Muscle_Male	NA	MUSCLE	H3K9ac	NA	NA	E107-H3K9ac.narrowPeak	1	144282
1	1430	roadmap_epigenomics	0.28673	1.04857	9	700	747	310	747	586	25700	25	74856	Bone_Marrow_Derived_Mesenchymal_Stem_Cell_Cultured_Cells	NA	STROMAL_CONNECTIVE	H3K9ac	NA	NA	E026-H3K9ac.narrowPeak	1	80130
1	399	encode_segmentation	0.263112	1.04629	4	731	748	852	852	777	11366	30	89190	Weak Enhancer Segments	HeLa-S3	NA	NA	NA	ENCODE segmentation	Helas3_WE.bed	1	62184
1	229	codex	0.206392	1.04493	1	798	749	1505	1505	1020	2834	33	97722	Juvenile acute myeloid leukaemia cell line carrying t(8;21) translocation RUNX1-	Leukaemia cell	NA	LMO2	NA	GSE43834	GSM1082311_LMO2.bed	1	7923
1	1594	roadmap_epigenomics	0.285217	1.04453	10	705	750	244	750	566	28674	24	71882	Mobilized_CD34_Primary_Cells_Male	NA	BLOOD	NA	NA	NA	E051-DNase.hotspot.all.peaks.bed	1	105279
1	289	codex	0.236696	1.0436	2	771	751	1203	1203	908	5682	32	94874	MM1-S cell line cell line treated with DMSO for 6 hours.	Multiple myeloma cell	NA	CDK9	NA	GSE50625	GSM1313924_CDK9.bed	1	7705
1	254	codex	0.260169	1.04102	4	737	752	852	852	780	11417	30	89139	Acute myelomonocytic leukaemia cell line carrying inv(16) translocation (CBFbeta	Leukaemia cell	NA	HDAC1	NA	GSE46044	GSM1122318_HDAC1.bed	1	20782
1	1816	roadmap_epigenomics	0.282585	1.03868	13	709	753	116	753	526	37550	21	63006	Pancreas	NA	PANCREAS	NA	NA	NA	E098-DNase.hotspot.fdr0.01.peaks.bed	1	150559
1	838	encode_tfbs	0.234432	1.03759	2	772	754	1203	1203	910	5713	32	94843	ChIP HeLa-S3 USF2	HeLa-S3	NA	USF2	None	NA	wgEncodeAwgTfbsSydhHelas3Usf2IggmusUniPk.narrowPeak	1	12306
1	1186	roadmap_epigenomics	0.280537	1.03681	12	714	755	148	755	539	34664	22	65892	H1_BMP4_Derived_Trophoblast_Cultured_Cells	NA	ESC_DERIVED	NA	NA	NA	E005-DNase.hotspot.fdr0.01.peaks.bed	1	152281
1	1785	roadmap_epigenomics	0.27842	1.03647	10	719	756	244	756	573	28833	24	71723	Gastric	NA	GI_STOMACH	NA	NA	NA	E094-DNase.hotspot.all.peaks.bed	1	111721
1	847	encode_tfbs	0.256915	1.03518	4	742	757	852	852	784	11474	30	89082	ChIP HepG2 CEBPB	HepG2	NA	CEBPB	None	NA	wgEncodeAwgTfbsSydhHepg2CebpbIggrabUniPk.narrowPeak	1	56629
1	1292	roadmap_epigenomics	0.253924	1.02981	4	746	758	852	852	785	11527	30	89029	H9_Derived_Neuronal_Progenitor_Cultured_Cells	NA	ESC_DERIVED	H3K9me3	NA	NA	E009-H3K9me3.narrowPeak	1	190233
1	963	encode_tfbs	0.202665	1.02959	1	805	759	1505	1505	1020	2875	33	97681	ChIP K562 TBLR1_(ab24550)	K562	NA	TBLR1_(ab24550)	None	NA	wgEncodeAwgTfbsSydhK562Tblr1ab24550IggrabUniPk.narrowPeak	1	5086
1	1544	roadmap_epigenomics	0.26672	1.02904	7	729	760	456	760	648	20236	27	80320	CD4+_CD25+_CD127-_Treg_Primary_Cells	NA	BLOOD	H3K27ac	NA	NA	E044-H3K27ac.narrowPeak	1	85228
1	27	cistrome_cistrome	0.270178	1.02815	9	724	761	310	761	598	26078	25	74478	cistrome_cistrome HepG2 liver cells STAG1	HepG2 liver cells	liver	STAG1	No treatment	NA	Human_HepG2-liver-cells_STAG1_No-treatment_Odom.bed	1	83080
1	657	encode_tfbs	0.200967	1.02262	1	807	762	1505	1505	1020	2894	33	97662	ChIP K562 SRF	K562	NA	SRF	None	NA	wgEncodeAwgTfbsHaibK562SrfV0416101UniPk.narrowPeak	1	4717
1	246	codex	0.248644	1.0203	4	755	763	852	852	790	11622	30	88934	Acute myelomonocytic leukaemia cell line carrying inv(16) translocation (CBFbeta	Leukaemia cell	NA	TCF12	NA	GSE46044	GSM1122309_HEB.bed	1	17269
1	631	encode_tfbs	0.199991	1.01863	1	809	764	1505	1505	1030	2905	33	97651	ChIP K562 BCLAF1_(SC-101388)	K562	NA	BCLAF1_(SC-101388)	None	NA	wgEncodeAwgTfbsHaibK562Bclaf101388Pcr1xUniPk.narrowPeak	1	4444
1	1733	roadmap_epigenomics	0.255377	1.01694	6	743	765	579	765	696	17501	28	83055	Brain_Mid_Frontal_Lobe	NA	BRAIN	H3K27me3	NA	NA	E073-H3K27me3.narrowPeak	1	123494
1	1542	roadmap_epigenomics	0.257194	1.01587	7	741	766	456	766	654	20445	27	80111	CD4+_CD25-_Th_Primary_Cells	NA	BLOOD	H3K4me3	NA	NA	E043-H3K4me3.narrowPeak	1	41757
1	1353	roadmap_epigenomics	0.261674	1.01533	12	733	767	148	767	549	35142	22	65414	IMR90_Cell_Line	NA	LUNG	H3K27ac	NA	NA	E017-H3K27ac.narrowPeak	1	179208
1	76	cistrome_cistrome	0.257437	1.01375	8	739	768	368	768	625	23414	26	77142	cistrome_cistrome MCF-7 PolII	MCF-7	breast	PolII	No treatment	NA	Human_MCF-7_PolII_No-treatment_OMalley.bed	1	65313
1	783	encode_tfbs	0.237472	1.01321	3	769	769	996	996	845	8767	31	91789	ChIP HCT-116 Pol2	HCT-116	NA	Pol2	None	NA	wgEncodeAwgTfbsSydhHct116Pol2UcdUniPk.narrowPeak	1	12864
1	1126	roadmap_epigenomics	0.257309	1.012	9	740	770	310	770	607	26385	25	74171	ES-I3_Cell_Line	NA	ESC	H3K9ac	NA	NA	E001-H3K9ac.narrowPeak	1	67440
1	662	encode_tfbs	0.19832	1.01182	1	810	771	1505	1505	1030	2924	33	97632	ChIP K562 THAP1_(SC-98174)	K562	NA	THAP1_(SC-98174)	None	NA	wgEncodeAwgTfbsHaibK562Thap1sc98174V0416101UniPk.narrowPeak	1	3506
1	1558	roadmap_epigenomics	0.254483	1.0071	13	744	772	116	772	544	38280	21	62276	CD56_Primary_Cells	NA	BLOOD	NA	NA	NA	E046-DNase.macs2.narrowPeak	1	287415
1	672	encode_tfbs	0.240407	1.0054	4	765	773	852	852	797	11774	30	88782	ChIP PFSK-1 FOXP2	PFSK-1	NA	FOXP2	None	NA	wgEncodeAwgTfbsHaibPfsk1Foxp2Pcr2xUniPk.narrowPeak	1	18182
1	1346	roadmap_epigenomics	0.252225	1.00477	10	749	774	244	774	589	29476	24	71080	IMR90_Cell_Line	NA	LUNG	H2BK12ac	NA	NA	E017-H2BK12ac.narrowPeak	1	250276
1	1893	roadmap_epigenomics	0.248526	1.00133	15	756	775	81	775	537	44330	19	56226	Small_Intestine	NA	GI_INTESTINE	NA	NA	NA	E109-DNase.macs2.narrowPeak	1	334408
1	513	encode_tfbs	0.220436	1.00056	2	784	776	1203	1203	921	5912	32	94644	ChIP GM12878 IRF4_(SC-6059)	GM12878	NA	IRF4_(SC-6059)	None	NA	wgEncodeAwgTfbsHaibGm12878Irf4sc6059Pcr1xUniPk.narrowPeak	1	17771
1	1439	roadmap_epigenomics	0.245323	0.996507	13	757	777	116	777	550	38531	21	62025	Breast_vHMEC	NA	BREAST	NA	NA	NA	E028-DNase.hotspot.fdr0.01.peaks.bed	1	186647
1	1455	roadmap_epigenomics	0.245253	0.996144	10	758	778	244	778	593	29656	24	70900	CD15_Primary_Cells	NA	BLOOD	H3K27me3	NA	NA	E030-H3K27me3.narrowPeak	1	255194
1	693	encode_tfbs	0.22884	0.995027	3	776	779	996	996	850	8913	31	91643	ChIP T-47D GATA3_(SC-268)	T-47D	NA	GATA3_(SC-268)	DMSO_0.02pct	NA	wgEncodeAwgTfbsHaibT47dGata3sc268V0416102Dm002p1hUniPk.narrowPeak	1	37199
1	89	cistrome_cistrome	0.24289	0.99358	9	762	780	310	780	617	26744	25	73812	cistrome_cistrome MCF-7 STAG1	MCF-7	breast	STAG1	No treatment	NA	Human_MCF-7_STAG1_No-treatment_Odom.bed	1	91861
1	1878	roadmap_epigenomics	0.240946	0.991774	8	764	781	368	781	638	23810	26	76746	Skeletal_Muscle_Male	NA	MUSCLE	H3K27me3	NA	NA	E107-H3K27me3.narrowPeak	1	192196
1	1136	roadmap_epigenomics	0.237385	0.99171	18	770	782	47	782	533	53444	16	47112	H1_Cell_Line	NA	ESC	NA	NA	NA	E003-DNase.macs2.narrowPeak	1	339366
1	1747	roadmap_epigenomics	0.239774	0.990193	8	766	783	368	783	639	23839	26	76717	Colonic_Mucosa	NA	GI_COLON	H3K27me3	NA	NA	E075-H3K27me3.narrowPeak	1	185470
1	266	codex	0.216325	0.989693	2	790	784	1203	1203	926	5973	32	94583	codex Embryonic Stem Cell NANOG	Embryonic Stem Cell	NA	NANOG	NA	GSE46130	GSM1124071_NANOG.bed	1	18537
1	554	encode_tfbs	0.223218	0.983153	3	782	785	996	996	854	9011	31	91545	ChIP GM12892 YY1	GM12892	NA	YY1	None	NA	wgEncodeAwgTfbsHaibGm12892Yy1V0416101UniPk.narrowPeak	1	15951
1	344	codex	0.22756	0.982003	4	777	786	852	852	805	12021	30	88535	Peripheral blood monocytes separated by leukapheresis of healthy donors.	Monocyte	NA	SPI1	NA	GSE31621	GSM785495_PU1.bed	1	33822
1	143	cistrome_cistrome	0.230006	0.978764	6	774	787	579	787	713	18061	28	82495	cistrome_cistrome lymphoblastoid(GM10861) VDR	lymphoblastoid(GM10861)	hematopoietic stem cell	VDR	calcitriol(36hr)	NA	Human_lymphoblastoid-GM10861_VDR_calcitriol-36hr_Knight.bed	1	48385
1	536	encode_tfbs	0.220794	0.978024	3	783	788	996	996	856	9054	31	91502	ChIP GM12878 TAF1	GM12878	NA	TAF1	None	NA	wgEncodeAwgTfbsHaibGm12878Taf1Pcr1xUniPk.narrowPeak	1	14278
1	372	codex	0.189798	0.977353	1	818	789	1505	1505	1040	3024	33	97532	ChIP-seq_ZNF76_FLP76_T4. cell line specificity: HEK293-T-Rex inducible cell line	Embryonic kidney cells	NA	ZNF143	NA	GSE39263	GSM959052_ZNF143.bed	1	7031
1	946	encode_tfbs	0.189715	0.97702	1	819	790	1505	1505	1040	3025	33	97531	ChIP K562 Pol2(phosphoS2)	K562	NA	Pol2(phosphoS2)	None	NA	wgEncodeAwgTfbsSydhK562Pol2s2IggrabUniPk.narrowPeak	1	5397
1	547	encode_tfbs	0.224336	0.976096	4	781	791	852	852	808	12085	30	88471	ChIP GM12891 PU.1	GM12891	NA	PU.1	None	NA	wgEncodeAwgTfbsHaibGm12891Pu1Pcr1xUniPk.narrowPeak	1	48830
1	1345	roadmap_epigenomics	0.228848	0.975474	10	775	792	244	792	604	30096	24	70460	IMR90_Cell_Line	NA	LUNG	H2BK120ac	NA	NA	E017-H2BK120ac.narrowPeak	1	223586
1	1587	roadmap_epigenomics	0.224526	0.973528	15	780	793	81	793	551	45029	19	55527	Mobilized_CD34_Primary_Cells_Female	NA	BLOOD	NA	NA	NA	E050-DNase.macs2.narrowPeak	1	329814
1	1384	roadmap_epigenomics	0.226054	0.97179	7	778	794	456	794	676	21177	27	79379	iPS-20b_Cell_Line	NA	IPSC	H3K27me3	NA	NA	E020-H3K27me3.narrowPeak	1	96436
1	887	encode_tfbs	0.188065	0.970404	1	822	795	1505	1505	1040	3045	33	97511	ChIP K562 ARID3A_(sc-8821)	K562	NA	ARID3A_(sc-8821)	None	NA	wgEncodeAwgTfbsSydhK562Arid3asc8821IggrabUniPk.narrowPeak	1	9026
1	551	encode_tfbs	0.217068	0.970129	3	788	796	996	996	860	9121	31	91435	ChIP GM12892 Pol2-4H8	GM12892	NA	Pol2-4H8	None	NA	wgEncodeAwgTfbsHaibGm12892Pol24h8V0416102UniPk.narrowPeak	1	17407
1	1019	encode_tfbs	0.187738	0.969091	1	823	797	1505	1505	1040	3049	33	97507	ChIP GM12878 c-Myc	GM12878	NA	c-Myc	None	NA	wgEncodeAwgTfbsUtaGm12878CmycUniPk.narrowPeak	1	3690
1	25	cistrome_cistrome	0.219188	0.96663	4	785	798	852	852	812	12189	30	88367	cistrome_cistrome HepG2 liver cells HNF4A	HepG2 liver cells	liver	HNF4A	No treatment	NA	Human_HepG2-liver-cells_HNF4A_No-treatment_Wadelius.bed	1	32849
1	2138	jaspar_motifs	0.21362	0.96281	3	791	799	996	996	862	9184	31	91372	jaspar_motifs	NA	NA	NA	NA	NA	Esrrb.bed	1	45008
1	1164	roadmap_epigenomics	0.216566	0.959685	10	789	800	244	800	611	30442	24	70114	H1_BMP4_Derived_Mesendoderm_Cultured_Cells	NA	ESC_DERIVED	NA	NA	NA	E004-DNase.hotspot.all.peaks.bed	1	114549
1	1310	roadmap_epigenomics	0.217262	0.959011	7	787	801	456	801	681	21399	27	79157	hESC_Derived_CD56+_Ectoderm_Cultured_Cells	NA	ESC_DERIVED	H3K4me3	NA	NA	E012-H3K4me3.narrowPeak	1	42281
1	1881	roadmap_epigenomics	0.212278	0.953189	9	792	802	310	802	635	27567	25	72989	Skeletal_Muscle_Male	NA	MUSCLE	H3K4me3	NA	NA	E107-H3K4me3.narrowPeak	1	80566
1	1348	roadmap_epigenomics	0.212052	0.952071	8	793	803	368	803	655	24561	26	75995	IMR90_Cell_Line	NA	LUNG	H2BK20ac	NA	NA	E017-H2BK20ac.narrowPeak	1	200940
1	1449	roadmap_epigenomics	0.210219	0.948178	6	794	804	579	804	726	18536	28	82020	CD14_Primary_Cells	NA	BLOOD	H3K27ac	NA	NA	E029-H3K27ac.narrowPeak	1	61058
1	1377	roadmap_epigenomics	0.210179	0.948116	6	795	805	579	805	726	18537	28	82019	iPS-18_Cell_Line	NA	IPSC	H3K27me3	NA	NA	E019-H3K27me3.narrowPeak	1	67369
1	1754	roadmap_epigenomics	0.209029	0.947823	4	797	806	852	852	818	12401	30	88155	Colon_Smooth_Muscle	NA	GI_COLON	H3K27me3	NA	NA	E076-H3K27me3.narrowPeak	1	65520
1	756	encode_tfbs	0.20036	0.947585	2	808	807	1203	1203	939	6222	32	94334	ChIP GM18951 NFKB	GM18951	NA	NFKB	TNFa	NA	wgEncodeAwgTfbsSydhGm18951NfkbTnfaIggrabUniPk.narrowPeak	1	13535
1	644	encode_tfbs	0.20906	0.946361	6	796	808	579	808	728	18565	28	81991	ChIP K562 Max	K562	NA	Max	None	NA	wgEncodeAwgTfbsHaibK562MaxV0416102UniPk.narrowPeak	1	46171
1	659	encode_tfbs	0.204476	0.943329	3	802	809	996	996	869	9356	31	91200	ChIP K562 TAF1	K562	NA	TAF1	None	NA	wgEncodeAwgTfbsHaibK562Taf1V0416101UniPk.narrowPeak	1	15246
1	1625	roadmap_epigenomics	0.196927	0.943174	18	813	810	47	813	557	54699	16	45857	Penis_Foreskin_Fibroblast_Primary_Cells_skin01	NA	SKIN	H3K4me1	NA	NA	E055-H3K4me1.narrowPeak	1	338886
1	909	encode_tfbs	0.206373	0.942875	4	799	811	852	852	821	12458	30	88098	ChIP K562 c-Myc	K562	NA	c-Myc	None	NA	wgEncodeAwgTfbsSydhK562CmycIggrabUniPk.narrowPeak	1	24153
1	1530	roadmap_epigenomics	0.205651	0.941935	7	800	812	456	812	689	21704	27	78852	CD4+_CD25-_IL17-_PMA-Ionomycin_stimulated_MACS_purified_Th_Primary_Cells	NA	BLOOD	H3K4me3	NA	NA	E041-H3K4me3.narrowPeak	1	57775
1	350	codex	0.19779	0.940812	2	812	813	1203	1203	943	6264	32	94292	Kasumi-1 (AML FAB M2) with t(8;21) translocation and RUNX1/ETO siRNA derived fro	Acute Myeloid Leukemia	NA	RUNX1	NA	GSE29225	GSM850824_RUNX1.bed	1	17787
1	1446	roadmap_epigenomics	0.204007	0.940669	8	804	814	368	814	662	24785	26	75771	CD14_Primary_Cells	NA	BLOOD	NA	NA	NA	E029-DNase.hotspot.all.peaks.bed	1	102996
1	1499	roadmap_epigenomics	0.204723	0.940552	7	801	815	456	815	691	21729	27	78827	CD34_Cultured_Cells	NA	BLOOD	H3K4me3	NA	NA	E036-H3K4me3.narrowPeak	1	56289
1	1627	roadmap_epigenomics	0.204357	0.938437	5	803	816	694	816	771	15607	29	84949	Penis_Foreskin_Fibroblast_Primary_Cells_skin01	NA	SKIN	H3K9me3	NA	NA	E055-H3K9me3.narrowPeak	1	439295
1	23	cistrome_cistrome	0.2014	0.933404	5	806	817	694	817	772	15678	29	84878	cistrome_cistrome HepG2 liver cells GABP	HepG2 liver cells	liver	GABP	No treatment	NA	Human_HepG2-liver-cells_GABP_No-treatment_Wadelius.bed	1	24799
1	405	encode_segmentation	0.198031	0.927648	5	811	818	694	818	774	15760	29	84796	TSS Segments	Hepg2	NA	NA	NA	ENCODE segmentation	Hepg2_TSS.bed	1	38099
1	2111	roadmap_epigenomics	0.186839	0.927114	15	824	819	81	824	575	46246	19	54310	Osteoblasts	NA	BONE	H3K4me1	NA	NA	E129-H3K4me1.narrowPeak	1	237133
1	453	encode_tfbs	0.191457	0.924116	2	815	820	1203	1203	946	6370	32	94186	ChIP K562 Pol2(b)	K562	NA	Pol2(b)	None	NA	wgEncodeAwgTfbsBroadK562Pol2bUniPk.narrowPeak	1	11424
1	572	encode_tfbs	0.191047	0.923033	2	817	821	1203	1203	947	6377	32	94179	ChIP H1-hESC Sin3Ak-20	H1-hESC	NA	Sin3Ak-20	None	NA	wgEncodeAwgTfbsHaibH1hescSin3ak20Pcr1xUniPk.narrowPeak	1	8977
1	1924	roadmap_epigenomics	0.1888	0.918688	8	820	822	368	822	670	25229	26	75327	Spleen	NA	SPLEEN	H3K9me3	NA	NA	E113-H3K9me3.narrowPeak	1	275643
1	1508	roadmap_epigenomics	0.192787	0.918265	3	814	823	996	996	878	9587	31	90969	CD4_Naive_Primary_Cells	NA	BLOOD	H3K27me3	NA	NA	E038-H3K27me3.narrowPeak	1	62844
1	1230	roadmap_epigenomics	0.191268	0.914993	3	816	824	996	996	879	9618	31	90938	H1_Derived_Mesenchymal_Stem_Cells	NA	ESC_DERIVED	H3K9me3	NA	NA	E006-H3K9me3.narrowPeak	1	248640
1	1447	roadmap_epigenomics	0.183216	0.912773	9	828	825	310	828	654	28442	25	72114	CD14_Primary_Cells	NA	BLOOD	NA	NA	NA	E029-DNase.hotspot.fdr0.01.peaks.bed	1	127267
1	320	codex	0.173372	0.912213	1	838	826	1505	1505	1060	3233	33	97323	CD133+ Umbilical Cord Blood (UCB) cells were expanded in vitro for 10-11 days; f	Umbilical Cord Blood Stem and Progenitor Cells	NA	SPI1	NA	GSE26014	GSM638310_11_PU1.bed	1	11445
1	1806	roadmap_epigenomics	0.182591	0.911879	9	829	827	310	829	655	28462	25	72094	Ovary	NA	OVARY	NA	NA	NA	E097-DNase.hotspot.all.peaks.bed	1	99615
1	1370	roadmap_epigenomics	0.185718	0.911746	7	826	828	456	828	703	22263	27	78293	iPS-15b_Cell_Line	NA	IPSC	H3K27me3	NA	NA	E018-H3K27me3.narrowPeak	1	130573
1	251	codex	0.188106	0.910527	5	821	829	694	829	781	16009	29	84547	Acute myelomonocytic leukaemia cell line carrying inv(16) translocation (CBFbeta	Leukaemia cell	NA	ERG	NA	GSE46044	GSM1122314_ERG.bed	1	25083
1	1476	roadmap_epigenomics	0.177368	0.91049	12	837	830	148	837	605	37672	22	62884	CD3_Primary_Cells_Cord_BI	NA	BLOOD	NA	NA	NA	E033-DNase.macs2.narrowPeak	1	279513
1	371	codex	0.17263	0.909306	1	840	831	1505	1505	1060	3243	33	97313	ChIP-seq_ZNF143_FLP143HA_T4. cell line specificity: HEK293-T-Rex inducible cell	Embryonic kidney cells	NA	ZNF143	NA	GSE39263	GSM959051_ZNF143.bed	1	6459
1	148	cistrome_cistrome	0.184555	0.907241	6	827	832	579	832	746	19213	28	81343	cistrome_cistrome normal liver cells HNF4A	normal liver cells	liver	HNF4A	No treatment	NA	Human_normal-liver-cells_HNF4A_No-treatment_Odom.bed	1	72335
1	643	encode_tfbs	0.171891	0.906418	1	843	833	1505	1505	1060	3253	33	97303	ChIP K562 HDAC2_(SC-6296)	K562	NA	HDAC2_(SC-6296)	None	NA	wgEncodeAwgTfbsHaibK562Hdac2sc6296V0416102UniPk.narrowPeak	1	6672
1	982	encode_tfbs	0.186209	0.904066	3	825	834	996	996	885	9723	31	90833	ChIP MCF10A-Er-Src E2F4	MCF10A-Er-Src	NA	E2F4	4OHTAM_1uM_36hr	NA	wgEncodeAwgTfbsSydhMcf10aesE2f4TamHvdUniPk.narrowPeak	1	15516
1	658	encode_tfbs	0.171156	0.903547	1	844	835	1505	1505	1060	3263	33	97293	ChIP K562 STAT5A_(SC-74442)	K562	NA	STAT5A_(SC-74442)	None	NA	wgEncodeAwgTfbsHaibK562Stat5asc74442V0422111UniPk.narrowPeak	1	9811
1	637	encode_tfbs	0.182417	0.900661	5	830	836	694	836	787	16157	29	84399	ChIP K562 Egr-1	K562	NA	Egr-1	None	NA	wgEncodeAwgTfbsHaibK562Egr1V0416101UniPk.narrowPeak	1	36997
1	1840	roadmap_epigenomics	0.180018	0.899811	6	834	837	579	837	750	19341	28	81215	Rectal_Mucosa.Donor_29	NA	GI_RECTUM	H3K27me3	NA	NA	E101-H3K27me3.narrowPeak	1	178784
1	1948	roadmap_epigenomics	0.169485	0.899707	12	847	838	148	847	611	37953	22	62603	GM12878_Lymphoblastoid	NA	BLOOD	NA	NA	NA	E116-DNase.macs2.narrowPeak	1	271214
1	914	encode_tfbs	0.18118	0.897002	2	833	839	1203	1203	958	6550	32	94006	ChIP K562 E2F4	K562	NA	E2F4	None	NA	wgEncodeAwgTfbsSydhK562E2f4UcdUniPk.narrowPeak	1	8181
1	617	encode_tfbs	0.181835	0.894582	3	831	840	996	996	889	9816	31	90740	ChIP HepG2 SP1	HepG2	NA	SP1	None	NA	wgEncodeAwgTfbsHaibHepg2Sp1Pcr1xUniPk.narrowPeak	1	25477
1	1614	roadmap_epigenomics	0.181185	0.89317	3	832	841	996	996	890	9830	31	90726	Neurosphere_Cultured_Cells_Ganglionic_Eminence_Derived	NA	BRAIN	H3K27me3	NA	NA	E054-H3K27me3.narrowPeak	1	89642
1	1044	encode_tfbs	0.167895	0.890844	1	849	842	1505	1505	1070	3308	33	97248	ChIP MCF-7 c-Myc	MCF-7	NA	c-Myc	serum_starved_media	NA	wgEncodeAwgTfbsUtaMcf7CmycSerumstvdUniPk.narrowPeak	1	6930
1	510	encode_tfbs	0.167323	0.888621	1	850	843	1505	1505	1070	3316	33	97240	ChIP GM12878 ETS1	GM12878	NA	ETS1	None	NA	wgEncodeAwgTfbsHaibGm12878Ets1Pcr1xUniPk.narrowPeak	1	4120
1	897	encode_tfbs	0.1787	0.88776	3	835	844	996	996	892	9884	31	90672	ChIP K562 CEBPB	K562	NA	CEBPB	None	NA	wgEncodeAwgTfbsSydhK562CebpbIggrabUniPk.narrowPeak	1	38715
1	508	encode_tfbs	0.178426	0.887163	3	836	845	996	996	892	9890	31	90666	ChIP GM12878 Egr-1	GM12878	NA	Egr-1	None	NA	wgEncodeAwgTfbsHaibGm12878Egr1Pcr2xUniPk.narrowPeak	1	16331
1	556	encode_tfbs	0.166257	0.884483	1	852	846	1505	1505	1070	3331	33	97225	ChIP H1-hESC ATF3	H1-hESC	NA	ATF3	None	NA	wgEncodeAwgTfbsHaibH1hescAtf3V0416102UniPk.narrowPeak	1	4808
1	1981	roadmap_epigenomics	0.168395	0.880509	6	848	847	579	848	758	19682	28	80874	HepG2_Hepatocellular_Carcinoma	NA	LIVER	H3K9ac	NA	NA	E118-H3K9ac.narrowPeak	1	55312
1	1634	roadmap_epigenomics	0.15007	0.879799	17	877	848	59	877	595	53493	17	47063	Penis_Foreskin_Fibroblast_Primary_Cells_skin02	NA	SKIN	H3K4me1	NA	NA	E056-H3K4me1.narrowPeak	1	303670
1	1652	roadmap_epigenomics	0.154477	0.878539	12	872	849	148	872	623	38517	22	62039	Penis_Foreskin_Melanocyte_Primary_Cells_skin01	NA	SKIN	NA	NA	NA	E059-DNase.hotspot.fdr0.01.peaks.bed	1	188468
1	509	encode_tfbs	0.172486	0.878448	4	842	850	852	852	848	13251	30	87305	ChIP GM12878 ELF1_(SC-631)	GM12878	NA	ELF1_(SC-631)	None	NA	wgEncodeAwgTfbsHaibGm12878Elf1sc631V0416101UniPk.narrowPeak	1	23008
1	846	encode_tfbs	0.172733	0.874681	2	839	851	1203	1203	964	6706	32	93850	ChIP HepG2 CEBPB	HepG2	NA	CEBPB	forskolin	NA	wgEncodeAwgTfbsSydhHepg2CebpbForsklnUniPk.narrowPeak	1	18443
1	527	encode_tfbs	0.172583	0.874395	3	841	852	996	996	896	10020	31	90536	ChIP GM12878 POU2F2	GM12878	NA	POU2F2	None	NA	wgEncodeAwgTfbsHaibGm12878Pou2f2Pcr1xUniPk.narrowPeak	1	22891
1	1550	roadmap_epigenomics	0.161978	0.86966	6	855	853	579	855	762	19879	28	80677	CD4+_CD25int_CD127+_Tmem_Primary_Cells	NA	BLOOD	H3K27ac	NA	NA	E045-H3K27ac.narrowPeak	1	75483
1	299	codex	0.170737	0.8694	2	845	854	1203	1203	967	6744	32	93812	Kasumi-1 (AML FAB M2) with t(8;21) translocation and RUNX1/ETO siRNA derived fro	Acute Myeloid Leukemia	NA	SPI1	NA	GSE60131	GSM1501167_SPI1.bed	1	21287
1	1642	roadmap_epigenomics	0.146899	0.867493	12	882	855	148	882	628	38818	22	61738	Penis_Foreskin_Keratinocyte_Primary_Cells_skin02	NA	SKIN	H3K4me1	NA	NA	E057-H3K4me1.narrowPeak	1	213012
1	519	encode_tfbs	0.161796	0.867239	1	856	856	1505	1505	1070	3395	33	97161	ChIP GM12878 NRSF	GM12878	NA	NRSF	None	NA	wgEncodeAwgTfbsHaibGm12878NrsfPcr1xUniPk.narrowPeak	1	6906
1	604	encode_tfbs	0.16954	0.866232	2	846	857	1203	1203	969	6767	32	93789	ChIP HepG2 HNF4G_(SC-6558)	HepG2	NA	HNF4G_(SC-6558)	None	NA	wgEncodeAwgTfbsHaibHepg2Hnf4gsc6558V0416101UniPk.narrowPeak	1	20384
1	1818	roadmap_epigenomics	0.156707	0.865714	7	868	858	456	868	727	23174	27	77382	Pancreas	NA	PANCREAS	H3K27ac	NA	NA	E098-H3K27ac.narrowPeak	1	102307
1	1469	roadmap_epigenomics	0.158581	0.863856	6	864	859	579	864	767	19986	28	80570	CD19_Primary_Cells_Peripheral_UW	NA	BLOOD	H3K27me3	NA	NA	E032-H3K27me3.narrowPeak	1	179001
1	789	encode_tfbs	0.164369	0.862642	4	853	860	852	860	855	13462	30	87094	ChIP HEK293-T-REx ZNF263	HEK293-T-REx	NA	ZNF263	None	NA	wgEncodeAwgTfbsSydhHek293tZnf263UcdUniPk.narrowPeak	1	31453
1	542	encode_tfbs	0.160227	0.861199	1	857	861	1505	1505	1070	3418	33	97138	ChIP GM12878 ZEB1_(SC-25388)	GM12878	NA	ZEB1_(SC-25388)	None	NA	wgEncodeAwgTfbsHaibGm12878Zeb1sc25388V0416102UniPk.narrowPeak	1	4845
1	1595	roadmap_epigenomics	0.145424	0.859758	10	885	862	244	885	664	32825	24	67731	Mobilized_CD34_Primary_Cells_Male	NA	BLOOD	NA	NA	NA	E051-DNase.hotspot.fdr0.01.peaks.bed	1	133477
1	2136	jaspar_motifs	0.159821	0.859637	1	859	863	1505	1505	1080	3424	33	97132	jaspar_motifs	NA	NA	NA	NA	NA	Egr1.bed	1	6138
1	2002	roadmap_epigenomics	0.144312	0.85805	10	887	864	244	887	665	32869	24	67687	HSMM_Skeletal_Muscle_Myoblasts	NA	MUSCLE	H3K4me2	NA	NA	E120-H3K4me2.narrowPeak	1	121957
1	22	cistrome_cistrome	0.166409	0.857934	2	851	865	1203	1203	973	6828	32	93728	cistrome_cistrome HepG2 liver cells FoxA2	HepG2 liver cells	liver	FoxA2	No treatment	NA	Human_HepG2-liver-cells_FoxA2_No-treatment_Wadelius.bed	1	9115
1	448	encode_tfbs	0.159281	0.857562	1	862	866	1505	1505	1080	3432	33	97124	ChIP K562 HDAC2_(A300-705A)	K562	NA	HDAC2_(A300-705A)	None	NA	wgEncodeAwgTfbsBroadK562Hdac2a300705aUniPk.narrowPeak	1	5247
1	273	codex	0.159146	0.857045	1	863	867	1505	1505	1080	3434	33	97122	T cell Lymphoblastic Lymphoma cell line carrying t(7;9) translocation (TCRB-NOTC	Lymphoma cell	NA	GABPA	NA	GSE51800	GSM1252930_GABPA.bed	1	14021
1	596	encode_tfbs	0.164245	0.856038	3	854	868	996	996	906	10213	31	90343	ChIP HepG2 ELF1_(SC-631)	HepG2	NA	ELF1_(SC-631)	None	NA	wgEncodeAwgTfbsHaibHepg2Elf1sc631V0416101UniPk.narrowPeak	1	18001
1	882	encode_tfbs	0.156282	0.853824	5	870	869	694	870	811	16894	29	83662	ChIP IMR90 CEBPB	IMR90	NA	CEBPB	None	NA	wgEncodeAwgTfbsSydhImr90CebpbIggrabUniPk.narrowPeak	1	70445
1	1318	roadmap_epigenomics	0.137519	0.850742	11	897	870	200	897	656	36187	23	64369	HUES48_Cell_Line	NA	ESC	H3K27ac	NA	NA	E014-H3K27ac.narrowPeak	1	149305
1	638	encode_tfbs	0.158193	0.850431	4	865	871	852	871	863	13629	30	86927	ChIP K562 ELF1_(SC-631)	K562	NA	ELF1_(SC-631)	None	NA	wgEncodeAwgTfbsHaibK562Elf1sc631V0416102UniPk.narrowPeak	1	27780
1	1891	roadmap_epigenomics	0.143649	0.849089	8	889	872	368	889	710	26747	26	73809	Small_Intestine	NA	GI_INTESTINE	NA	NA	NA	E109-DNase.hotspot.all.peaks.bed	1	109023
1	16	cistrome_cistrome	0.15701	0.848853	1	867	873	1505	1505	1080	3466	33	97090	cistrome_cistrome Caco-2(proliferating) GATA6	Caco-2(proliferating)	intestine	GATA6	No treatment	NA	Human_Caco-2-proliferating_GATA6_No-treatment_Shivdasani.bed	1	24891
1	1149	roadmap_epigenomics	0.149829	0.848699	6	879	874	579	879	777	20271	28	80285	H1_Cell_Line	NA	ESC	H3K27me3	NA	NA	E003-H3K27me3.narrowPeak	1	123497
1	918	encode_tfbs	0.156415	0.846576	1	869	875	1505	1505	1080	3475	33	97081	ChIP K562 GATA-2	K562	NA	GATA-2	None	NA	wgEncodeAwgTfbsSydhK562Gata2UcdUniPk.narrowPeak	1	10648
1	281	codex	0.159666	0.845882	3	860	876	996	996	911	10323	31	90233	T cell Lymphoblastic Lymphoma cell line carrying t(7;9) translocation (TCRB-NOTC	Lymphoma cell	NA	P300	NA	GSE51800	GSM1252943_P300.bed	1	19253
1	1176	roadmap_epigenomics	0.136448	0.841873	9	901	877	310	901	696	30120	25	70436	H1_BMP4_Derived_Mesendoderm_Cultured_Cells	NA	ESC_DERIVED	H3K4ac	NA	NA	E004-H3K4ac.narrowPeak	1	176165
1	1038	encode_tfbs	0.157787	0.841699	3	866	878	996	996	913	10369	31	90187	ChIP HUVEC Pol2	HUVEC	NA	Pol2	None	NA	wgEncodeAwgTfbsUtaHuvecPol2UniPk.narrowPeak	1	17190
1	999	encode_tfbs	0.155038	0.841308	1	871	879	1505	1505	1080	3496	33	97060	ChIP NT2-D1 YY1	NT2-D1	NA	YY1	None	NA	wgEncodeAwgTfbsSydhNt2d1Yy1UcdUniPk.narrowPeak	1	4862
1	553	encode_tfbs	0.159881	0.840606	2	858	880	1203	1203	980	6959	32	93597	ChIP GM12892 TAF1	GM12892	NA	TAF1	None	NA	wgEncodeAwgTfbsHaibGm12892Taf1V0416102UniPk.narrowPeak	1	9442
1	1556	roadmap_epigenomics	0.141594	0.840469	7	891	881	456	891	743	23706	27	76850	CD56_Primary_Cells	NA	BLOOD	NA	NA	NA	E046-DNase.hotspot.all.peaks.bed	1	88310
1	1979	roadmap_epigenomics	0.141132	0.839681	7	893	882	456	893	744	23723	27	76833	HepG2_Hepatocellular_Carcinoma	NA	LIVER	H3K4me3	NA	NA	E118-H3K4me3.narrowPeak	1	58469
1	705	encode_tfbs	0.159393	0.83931	2	861	883	1203	1203	982	6969	32	93587	ChIP GM12878 BHLHE40_(NB100-1800)	GM12878	NA	BHLHE40_(NB100-1800)	None	NA	wgEncodeAwgTfbsSydhGm12878Bhlhe40cIggmusUniPk.narrowPeak	1	13986
1	1527	roadmap_epigenomics	0.143966	0.838365	6	888	884	579	888	784	20470	28	80086	CD4+_CD25-_IL17-_PMA-Ionomycin_stimulated_MACS_purified_Th_Primary_Cells	NA	BLOOD	H3K27me3	NA	NA	E041-H3K27me3.narrowPeak	1	184484
1	1609	roadmap_epigenomics	0.151598	0.837248	4	875	885	852	885	871	13814	30	86742	Neurosphere_Cultured_Cells_Cortex_Derived	NA	BRAIN	H3K27me3	NA	NA	E053-H3K27me3.narrowPeak	1	116021
1	1287	roadmap_epigenomics	0.128123	0.836003	11	914	886	200	914	667	36593	23	63963	H9_Derived_Neuronal_Progenitor_Cultured_Cells	NA	ESC_DERIVED	H2A.Z	NA	NA	E009-H2A.Z.narrowPeak	1	158553
1	2215	jaspar_motifs	0.142324	0.835442	6	890	887	579	890	785	20527	28	80029	jaspar_motifs	NA	NA	NA	NA	NA	RUNX1.bed	1	114026
1	1122	roadmap_epigenomics	0.141038	0.833146	6	894	888	579	894	787	20572	28	79984	ES-I3_Cell_Line	NA	ESC	H3K27me3	NA	NA	E001-H3K27me3.narrowPeak	1	93404
1	1557	roadmap_epigenomics	0.133912	0.832971	8	903	889	368	903	720	27125	26	73431	CD56_Primary_Cells	NA	BLOOD	NA	NA	NA	E046-DNase.hotspot.fdr0.01.peaks.bed	1	109923
1	938	encode_tfbs	0.152389	0.831205	1	874	890	1505	1505	1090	3537	33	97019	ChIP K562 Nrf1	K562	NA	Nrf1	None	NA	wgEncodeAwgTfbsSydhK562Nrf1IggrabUniPk.narrowPeak	1	4211
1	1486	roadmap_epigenomics	0.121087	0.827741	12	929	891	148	929	656	39943	22	60613	CD3_Primary_Cells_Peripheral_UW	NA	BLOOD	H3K27me3	NA	NA	E034-H3K27me3.narrowPeak	1	387829
1	1911	roadmap_epigenomics	0.133468	0.826455	7	905	892	456	905	751	24012	27	76544	Stomach_Smooth_Muscle	NA	GI_STOMACH	H3K9ac	NA	NA	E111-H3K9ac.narrowPeak	1	73605
1	1281	roadmap_epigenomics	0.140182	0.823752	5	895	893	694	895	827	17404	29	83152	H9_Cell_Line	NA	ESC	H3K9me3	NA	NA	E008-H3K9me3.narrowPeak	1	210482
1	567	encode_tfbs	0.149551	0.823238	3	881	894	996	996	924	10577	31	89979	ChIP H1-hESC Pol2-4H8	H1-hESC	NA	Pol2-4H8	None	NA	wgEncodeAwgTfbsHaibH1hescPol24h8V0416102UniPk.narrowPeak	1	21342
1	298	codex	0.153052	0.82242	2	873	895	1203	1203	990	7102	32	93454	Kasumi-1 (AML FAB M2) with t(8;21) translocation and mismatch siRNA derived from	Acute Myeloid Leukemia	NA	SPI1	NA	GSE60131	GSM1501166_SPI1.bed	1	25538
1	1234	roadmap_epigenomics	0.119496	0.822011	11	934	896	200	934	677	36987	23	63569	H1_Derived_Neuronal_Progenitor_Cultured_Cells	NA	ESC_DERIVED	NA	NA	NA	E007-DNase.hotspot.fdr0.01.peaks.bed	1	135130
1	2042	roadmap_epigenomics	0.139222	0.821924	5	896	897	694	897	829	17436	29	83120	K562_Leukemia	NA	BLOOD	H3K9ac	NA	NA	E123-H3K9ac.narrowPeak	1	48162
1	971	encode_tfbs	0.149855	0.821571	1	878	898	1505	1505	1090	3577	33	96979	ChIP K562 YY1	K562	NA	YY1	None	NA	wgEncodeAwgTfbsSydhK562Yy1UcdUniPk.narrowPeak	1	4948
1	155	cistrome_epigenome	0.124125	0.821518	9	920	899	310	920	710	30639	25	69917	cistrome_epigenome Caco-2(differentiated) H3K4me2	Caco-2(differentiated)	intestine	H3K4me2	No treatment	NA	Human_Caco-2-differentiated_H3K4me2_No-treatment_Shivdasani.bed	1	125160
1	546	encode_tfbs	0.151565	0.818451	2	876	900	1203	1203	993	7134	32	93422	ChIP GM12891 POU2F2	GM12891	NA	POU2F2	None	NA	wgEncodeAwgTfbsHaibGm12891Pou2f2Pcr1xUniPk.narrowPeak	1	14630
1	1520	roadmap_epigenomics	0.13732	0.818288	5	898	901	694	901	831	17500	29	83056	CD4+_CD25-_CD45RO+_Memory_Primary_Cells	NA	BLOOD	H3K27ac	NA	NA	E040-H3K27ac.narrowPeak	1	50723
1	1605	roadmap_epigenomics	0.114902	0.814301	11	945	902	200	945	682	37206	23	63350	Muscle_Satellite_Cultured_Cells	NA	MUSCLE	H3K4me2	NA	NA	E052-H3K4me2.narrowPeak	1	119882
1	1638	roadmap_epigenomics	0.112915	0.814287	12	950	903	148	950	667	40338	22	60218	Penis_Foreskin_Keratinocyte_Primary_Cells_skin02	NA	SKIN	NA	NA	NA	E057-DNase.hotspot.fdr0.01.peaks.bed	1	209950
1	550	encode_tfbs	0.149726	0.813538	2	880	904	1203	1203	996	7174	32	93382	ChIP GM12892 PAX5-C20	GM12892	NA	PAX5-C20	None	NA	wgEncodeAwgTfbsHaibGm12892Pax5c20V0416101UniPk.narrowPeak	1	10300
1	552	encode_tfbs	0.145136	0.813253	3	886	905	996	996	929	10693	31	89863	ChIP GM12892 Pol2	GM12892	NA	Pol2	None	NA	wgEncodeAwgTfbsHaibGm12892Pol2V0416102UniPk.narrowPeak	1	20075
1	1173	roadmap_epigenomics	0.122127	0.812774	8	923	906	368	923	732	27614	26	72942	H1_BMP4_Derived_Mesendoderm_Cultured_Cells	NA	ESC_DERIVED	H3K27ac	NA	NA	E004-H3K27ac.narrowPeak	1	144882
1	1467	roadmap_epigenomics	0.111533	0.811964	12	954	907	148	954	670	40407	22	60149	CD19_Primary_Cells_Peripheral_UW	NA	BLOOD	NA	NA	NA	E032-DNase.macs2.narrowPeak	1	359432
1	1421	roadmap_epigenomics	0.105864	0.810446	16	964	908	70	964	647	52599	18	47957	Adipose_Derived_Mesenchymal_Stem_Cell_Cultured_Cells	NA	FAT	H3K4me1	NA	NA	E025-H3K4me1.narrowPeak	1	312597
1	1369	roadmap_epigenomics	0.113031	0.807204	10	949	909	244	949	701	34235	24	66321	IMR90_Cell_Line	NA	LUNG	H4K91ac	NA	NA	E017-H4K91ac.narrowPeak	1	263824
1	1995	roadmap_epigenomics	0.145963	0.806827	1	883	910	1505	1505	1100	3640	33	96916	HMEC_Mammary_Epithelial	NA	BREAST	H4K20me1	NA	NA	E119-H4K20me1.narrowPeak	1	17542
1	1823	roadmap_epigenomics	0.126239	0.806114	6	917	911	579	917	802	21117	28	79439	Pancreas	NA	PANCREAS	H3K9me3	NA	NA	E098-H3K9me3.narrowPeak	1	251500
1	1325	roadmap_epigenomics	0.120508	0.803357	7	931	912	456	931	766	24534	27	76022	HUES6_Cell_Line	NA	ESC	H3K27ac	NA	NA	E015-H3K27ac.narrowPeak	1	106171
1	811	encode_tfbs	0.145627	0.802564	2	884	913	1203	1203	1000	7265	32	93291	ChIP HeLa-S3 HA-E2F1	HeLa-S3	NA	HA-E2F1	None	NA	wgEncodeAwgTfbsSydhHelas3Hae2f1UniPk.narrowPeak	1	10283
1	2100	roadmap_epigenomics	0.109856	0.801691	10	956	914	244	956	705	34390	24	66166	NHLF_Lung_Fibroblasts	NA	LUNG	H3K4me1	NA	NA	E128-H3K4me1.narrowPeak	1	167418
1	2059	roadmap_epigenomics	0.112003	0.800577	9	952	915	310	952	726	31192	25	69364	NH-A_Astrocytes	NA	BRAIN	H2A.Z	NA	NA	E125-H2A.Z.narrowPeak	1	96634
1	280	codex	0.132318	0.797743	4	907	916	852	916	892	14400	30	86156	T cell Lymphoblastic Lymphoma cell line carrying t(7;9) translocation (TCRB-NOTC	Lymphoma cell	NA	MED1	NA	GSE51800	GSM1252942_MED1.bed	1	27299
1	1465	roadmap_epigenomics	0.120604	0.795499	6	930	917	579	930	809	21339	28	79217	CD19_Primary_Cells_Peripheral_UW	NA	BLOOD	NA	NA	NA	E032-DNase.hotspot.all.peaks.bed	1	81840
1	752	encode_tfbs	0.14148	0.789926	1	892	918	1505	1505	1100	3715	33	96841	ChIP GM18505 NFKB	GM18505	NA	NFKB	TNFa	NA	wgEncodeAwgTfbsSydhGm18505NfkbTnfaIggrabUniPk.narrowPeak	1	8805
1	1110	ucsc_features	0.117161	0.788918	6	939	919	579	939	812	21479	28	79077	UCSC CpG islands	NA	NA	NA	NA	NA	cpgIslandExt.bed	1	28691
1	1015	encode_tfbs	0.133899	0.787584	3	904	920	996	996	940	11004	31	89552	ChIP A549 Pol2	A549	NA	Pol2	None	NA	wgEncodeAwgTfbsUtaA549Pol2UniPk.narrowPeak	1	17011
1	1885	roadmap_epigenomics	0.112648	0.780168	6	951	921	579	951	817	21668	28	78888	Skeletal_Muscle_Female	NA	MUSCLE	H3K27me3	NA	NA	E108-H3K27me3.narrowPeak	1	189619
1	1726	roadmap_epigenomics	0.123768	0.779673	4	922	922	852	922	899	14685	30	85871	Brain_Inferior_Temporal_Lobe	NA	BRAIN	H3K27me3	NA	NA	E072-H3K27me3.narrowPeak	1	109795
1	727	encode_tfbs	0.130193	0.778986	3	909	923	996	996	943	11112	31	89444	ChIP GM12878 Pol2	GM12878	NA	Pol2	None	NA	wgEncodeAwgTfbsSydhGm12878Pol2IggmusUniPk.narrowPeak	1	21947
1	245	codex	0.136761	0.778708	2	899	924	1203	1203	1010	7471	32	93085	Acute myelomonocytic leukaemia cell line carrying inv(16) translocation (CBFbeta	Leukaemia cell	NA	TBP	NA	GSE46044	GSM1122308_TBP.bed	1	8207
1	1673	roadmap_epigenomics	0.0994024	0.777644	9	982	925	310	982	739	31821	25	68735	Adipose_Nuclei	NA	FAT	H3K27ac	NA	NA	E063-H3K27ac.narrowPeak	1	123493
1	528	encode_tfbs	0.129281	0.776862	3	912	926	996	996	945	11139	31	89417	ChIP GM12878 PU.1	GM12878	NA	PU.1	None	NA	wgEncodeAwgTfbsHaibGm12878Pu1Pcr1xUniPk.narrowPeak	1	42938
1	1585	roadmap_epigenomics	0.101626	0.77544	8	976	927	368	976	757	28566	26	71990	Mobilized_CD34_Primary_Cells_Female	NA	BLOOD	NA	NA	NA	E050-DNase.hotspot.all.peaks.bed	1	104186
1	1977	roadmap_epigenomics	0.0979614	0.774935	9	990	928	310	990	743	31897	25	68659	HepG2_Hepatocellular_Carcinoma	NA	LIVER	H3K4me1	NA	NA	E118-H3K4me1.narrowPeak	1	142360
1	1792	roadmap_epigenomics	0.104946	0.774169	7	965	929	456	965	783	25227	27	75329	Gastric	NA	GI_STOMACH	H3K4me3	NA	NA	E094-H3K4me3.narrowPeak	1	88048
1	1088	encode_tfbs	0.121144	0.77405	4	927	930	852	930	903	14776	30	85780	ChIP HFF-Myc CTCF	HFF-Myc	NA	CTCF	None	NA	wgEncodeAwgTfbsUwHffmycCtcfUniPk.narrowPeak	1	43821
1	1299	roadmap_epigenomics	0.0945459	0.773881	10	995	931	244	995	723	35192	24	65364	hESC_Derived_CD184+_Endoderm_Cultured_Cells	NA	ESC_DERIVED	H3K27ac	NA	NA	E011-H3K27ac.narrowPeak	1	157698
1	1484	roadmap_epigenomics	0.0897864	0.77328	12	1002	932	148	1002	694	41592	22	58964	CD3_Primary_Cells_Peripheral_UW	NA	BLOOD	NA	NA	NA	E034-DNase.macs2.narrowPeak	1	416773
1	568	encode_tfbs	0.12731	0.772257	3	916	933	996	996	948	11198	31	89358	ChIP H1-hESC Pol2	H1-hESC	NA	Pol2	None	NA	wgEncodeAwgTfbsHaibH1hescPol2V0416102UniPk.narrowPeak	1	20317
1	262	codex	0.136533	0.771368	1	900	934	1505	1505	1110	3801	33	96755	codex Embryonic Stem Cell POU5F1	Embryonic Stem Cell	NA	POU5F1	NA	GSE46130	GSM1124067_POU5F1.bed	1	10380
1	41	cistrome_cistrome	0.113602	0.771318	5	947	935	694	947	859	18371	29	82185	cistrome_cistrome MCF-7 CTCF	MCF-7	breast	CTCF	No treatment	NA	Human_MCF-7_CTCF_No-treatment_Hurtado.bed	1	56378
1	1843	roadmap_epigenomics	0.0987889	0.770008	8	984	936	368	984	763	28710	26	71846	Rectal_Mucosa.Donor_29	NA	GI_RECTUM	H3K4me3	NA	NA	E101-H3K4me3.narrowPeak	1	96777
1	1482	roadmap_epigenomics	0.106861	0.768736	6	962	937	579	962	826	21920	28	78636	CD3_Primary_Cells_Peripheral_UW	NA	BLOOD	NA	NA	NA	E034-DNase.hotspot.all.peaks.bed	1	81176
1	1256	roadmap_epigenomics	0.0980318	0.768547	8	987	938	368	987	764	28749	26	71807	H9_Cell_Line	NA	ESC	NA	NA	NA	E008-DNase.hotspot.all.peaks.bed	1	106480
1	823	encode_tfbs	0.125662	0.768392	3	919	939	996	996	951	11248	31	89308	ChIP HeLa-S3 Pol2	HeLa-S3	NA	Pol2	None	NA	wgEncodeAwgTfbsSydhHelas3Pol2UniPk.narrowPeak	1	21270
1	1573	roadmap_epigenomics	0.132371	0.766829	2	906	940	1203	1203	1020	7578	32	92978	CD8_Memory_Primary_Cells	NA	BLOOD	H3K27me3	NA	NA	E048-H3K27me3.narrowPeak	1	34774
1	931	encode_tfbs	0.117567	0.766318	4	937	941	852	941	910	14903	30	85653	ChIP K562 Max	K562	NA	Max	None	NA	wgEncodeAwgTfbsSydhK562MaxIggrabUniPk.narrowPeak	1	31436
1	1428	roadmap_epigenomics	0.0837954	0.764942	13	1015	942	116	1015	691	44978	21	55578	Bone_Marrow_Derived_Mesenchymal_Stem_Cell_Cultured_Cells	NA	STROMAL_CONNECTIVE	H3K4me1	NA	NA	E026-H3K4me1.narrowPeak	1	233586
1	2046	roadmap_epigenomics	0.084898	0.763931	12	1012	943	148	1012	701	41889	22	58667	Monocytes-CD14+_RO01746	NA	BLOOD	NA	NA	NA	E124-DNase.macs2.narrowPeak	1	295756
1	532	encode_tfbs	0.134078	0.762194	1	902	944	1505	1505	1120	3845	33	96711	ChIP GM12878 SIX5	GM12878	NA	SIX5	None	NA	wgEncodeAwgTfbsHaibGm12878Six5Pcr1xUniPk.narrowPeak	1	4839
1	1489	roadmap_epigenomics	0.108668	0.761105	5	958	945	694	958	866	18572	29	81984	CD3_Primary_Cells_Peripheral_UW	NA	BLOOD	H3K4me3	NA	NA	E034-H3K4me3.narrowPeak	1	37099
1	2035	roadmap_epigenomics	0.108284	0.760301	5	959	946	694	959	866	18588	29	81968	K562_Leukemia	NA	BLOOD	H3K27ac	NA	NA	E123-H3K27ac.narrowPeak	1	72795
1	237	codex	0.129418	0.758807	2	910	947	1203	1203	1020	7652	32	92904	Mobilised CD34+ cells isolated from the healthly peripheral blood.	Hematopoietic Stem and Progenitor Cells	NA	RUNX1	NA	GSE45144	GSM1097884_RUNX1.bed	1	14287
1	1271	roadmap_epigenomics	0.129379	0.7587	2	911	948	1203	1203	1020	7653	32	92903	H9_Cell_Line	NA	ESC	H3K27me3	NA	NA	E008-H3K27me3.narrowPeak	1	38923
1	598	encode_tfbs	0.121217	0.757901	3	925	949	996	996	957	11386	31	89170	ChIP HepG2 FOXA1_(SC-101058)	HepG2	NA	FOXA1_(SC-101058)	None	NA	wgEncodeAwgTfbsHaibHepg2Foxa1sc101058V0416101UniPk.narrowPeak	1	43114
1	2039	roadmap_epigenomics	0.0964609	0.757446	7	992	950	456	992	799	25642	27	74914	K562_Leukemia	NA	BLOOD	H3K4me2	NA	NA	E123-H3K4me2.narrowPeak	1	93359
1	500	encode_tfbs	0.128749	0.756986	2	913	951	1203	1203	1020	7669	32	92887	ChIP GM12878 ATF2_(SC-81188)	GM12878	NA	ATF2_(SC-81188)	None	NA	wgEncodeAwgTfbsHaibGm12878Atf2sc81188V0422111UniPk.narrowPeak	1	23467
1	1367	roadmap_epigenomics	0.0855556	0.756525	10	1010	952	244	1010	735	35713	24	64843	IMR90_Cell_Line	NA	LUNG	H4K5ac	NA	NA	E017-H4K5ac.narrowPeak	1	228094
1	1456	roadmap_epigenomics	0.106355	0.756255	5	963	953	694	963	870	18669	29	81887	CD15_Primary_Cells	NA	BLOOD	H3K36me3	NA	NA	E030-H3K36me3.narrowPeak	1	180425
1	1853	roadmap_epigenomics	0.0906123	0.753928	8	999	954	368	999	774	29145	26	71411	Rectal_Smooth_Muscle	NA	GI_RECTUM	H3K27ac	NA	NA	E103-H3K27ac.narrowPeak	1	119933
1	1562	roadmap_epigenomics	0.0840749	0.753579	10	1014	955	244	1014	738	35803	24	64753	CD56_Primary_Cells	NA	BLOOD	H3K4me1	NA	NA	E046-H3K4me1.narrowPeak	1	167829
1	1910	roadmap_epigenomics	0.0852868	0.750139	9	1011	956	310	1011	759	32608	25	67948	Stomach_Smooth_Muscle	NA	GI_STOMACH	H3K4me3	NA	NA	E111-H3K4me3.narrowPeak	1	91024
1	820	encode_tfbs	0.130597	0.749219	1	908	957	1505	1505	1120	3909	33	96647	ChIP HeLa-S3 NF-YB	HeLa-S3	NA	NF-YB	None	NA	wgEncodeAwgTfbsSydhHelas3NfybIggrabUniPk.narrowPeak	1	7156
1	323	codex	0.1258	0.748944	2	918	958	1203	1203	1030	7745	32	92811	Mobilised CD34+ cells isolated from the healthly peripheral blood.	Hematopoietic Stem and Progenitor Cells	NA	CTCF	NA	GSE26501	GSM651541_CTCF.bed	1	18624
1	1559	roadmap_epigenomics	0.102519	0.748119	5	972	959	694	972	875	18834	29	81722	CD56_Primary_Cells	NA	BLOOD	H3K27ac	NA	NA	E046-H3K27ac.narrowPeak	1	68418
1	1636	roadmap_epigenomics	0.117072	0.748028	3	940	960	996	996	965	11519	31	89037	Penis_Foreskin_Fibroblast_Primary_Cells_skin02	NA	SKIN	H3K9me3	NA	NA	E056-H3K9me3.narrowPeak	1	314861
1	451	encode_tfbs	0.116491	0.746636	3	942	961	996	996	966	11538	31	89018	ChIP K562 PHF8_(A301-772A)	K562	NA	PHF8_(A301-772A)	None	NA	wgEncodeAwgTfbsBroadK562Phf8a301772aUniPk.narrowPeak	1	22302
1	1720	roadmap_epigenomics	0.10129	0.745487	5	978	962	694	978	878	18888	29	81668	Brain_Hippocampus_Middle	NA	BRAIN	H3K27me3	NA	NA	E071-H3K27me3.narrowPeak	1	129482
1	1888	roadmap_epigenomics	0.0859984	0.744544	8	1009	963	368	1009	780	29405	26	71151	Skeletal_Muscle_Female	NA	MUSCLE	H3K4me3	NA	NA	E108-H3K4me3.narrowPeak	1	92267
1	1351	roadmap_epigenomics	0.0795063	0.744308	10	1026	964	244	1026	745	36089	24	64467	IMR90_Cell_Line	NA	LUNG	H3K18ac	NA	NA	E017-H3K18ac.narrowPeak	1	267008
1	300	codex	0.115276	0.743721	3	944	965	996	996	968	11578	31	88978	codex T-Cell MYB	T-Cell	NA	MYB	NA	GSE59657	GSM1519635_MYB.bed	1	26035
1	1483	roadmap_epigenomics	0.0895749	0.743372	7	1004	966	456	1004	809	26002	27	74554	CD3_Primary_Cells_Peripheral_UW	NA	BLOOD	NA	NA	NA	E034-DNase.hotspot.fdr0.01.peaks.bed	1	107094
1	1974	roadmap_epigenomics	0.0995826	0.741809	5	981	967	694	981	881	18964	29	81592	HepG2_Hepatocellular_Carcinoma	NA	LIVER	H3K27ac	NA	NA	E118-H3K27ac.narrowPeak	1	71774
1	1791	roadmap_epigenomics	0.0728968	0.739664	12	1046	968	148	1046	721	42680	22	57876	Gastric	NA	GI_STOMACH	H3K4me1	NA	NA	E094-H3K4me1.narrowPeak	1	238308
1	258	codex	0.113566	0.739603	3	948	969	996	996	971	11635	31	88921	U937 (histiocytic lymphoma) cell line conditionally expressing CBFbeta-MYH11 tra	Leukaemia cell	NA	CBFB	NA	GSE46044	GSM1122322_CBFB.bed	1	15852
1	805	encode_tfbs	0.127739	0.738597	1	915	970	1505	1505	1130	3963	33	96593	ChIP HeLa-S3 E2F1	HeLa-S3	NA	E2F1	None	NA	wgEncodeAwgTfbsSydhHelas3E2f1UniPk.narrowPeak	1	5116
1	1657	roadmap_epigenomics	0.0869388	0.737851	7	1007	971	456	1007	811	26146	27	74410	Penis_Foreskin_Melanocyte_Primary_Cells_skin01	NA	SKIN	H3K4me1	NA	NA	E059-H3K4me1.narrowPeak	1	104660
1	648	encode_tfbs	0.121614	0.737476	2	924	972	1203	1203	1030	7856	32	92700	ChIP K562 PML_(SC-71910)	K562	NA	PML_(SC-71910)	None	NA	wgEncodeAwgTfbsHaibK562Pmlsc71910V0422111UniPk.narrowPeak	1	15895
1	860	encode_tfbs	0.121096	0.736053	2	928	973	1203	1203	1030	7870	32	92686	ChIP HepG2 Max	HepG2	NA	Max	None	NA	wgEncodeAwgTfbsSydhHepg2MaxIggrabUniPk.narrowPeak	1	11854
1	1936	roadmap_epigenomics	0.103866	0.735929	4	968	974	852	974	931	15424	30	85132	A549_EtOH_0.02pct_Lung_Carcinoma	NA	LUNG	H4K20me1	NA	NA	E114-H4K20me1.narrowPeak	1	69106
1	2210	jaspar_motifs	0.120433	0.73423	2	932	975	1203	1203	1040	7888	32	92668	jaspar_motifs	NA	NA	NA	NA	NA	RELA.bed	1	33798
1	1134	roadmap_epigenomics	0.0774826	0.733978	9	1030	976	310	1030	772	33090	25	67466	H1_Cell_Line	NA	ESC	NA	NA	NA	E003-DNase.hotspot.all.peaks.bed	1	111097
1	1264	roadmap_epigenomics	0.0898535	0.7335	6	1001	977	579	1001	852	22735	28	77821	H9_Cell_Line	NA	ESC	H2BK20ac	NA	NA	E008-H2BK20ac.narrowPeak	1	115418
1	668	encode_tfbs	0.110448	0.732052	3	955	978	996	996	976	11741	31	88815	ChIP K562 ZBTB7A_(SC-34508)	K562	NA	ZBTB7A_(SC-34508)	None	NA	wgEncodeAwgTfbsHaibK562Zbtb7asc34508V0416101UniPk.narrowPeak	1	21711
1	1701	roadmap_epigenomics	0.119555	0.731813	2	933	979	1203	1203	1040	7912	32	92644	Brain_Anterior_Caudate	NA	BRAIN	H3K27me3	NA	NA	E068-H3K27me3.narrowPeak	1	52316
1	2098	roadmap_epigenomics	0.10187	0.731388	4	975	980	852	980	936	15505	30	85051	NHLF_Lung_Fibroblasts	NA	LUNG	H3K27me3	NA	NA	E128-H3K27me3.narrowPeak	1	130586
1	1349	roadmap_epigenomics	0.0791031	0.730045	8	1029	981	368	1029	793	29816	26	70740	IMR90_Cell_Line	NA	LUNG	H2BK5ac	NA	NA	E017-H2BK5ac.narrowPeak	1	166240
1	1142	roadmap_epigenomics	0.109206	0.729028	3	957	982	996	996	978	11784	31	88772	H1_Cell_Line	NA	ESC	H2BK20ac	NA	NA	E003-H2BK20ac.narrowPeak	1	71242
1	1617	roadmap_epigenomics	0.0825344	0.728447	7	1016	983	456	1016	818	26395	27	74161	Neurosphere_Cultured_Cells_Ganglionic_Eminence_Derived	NA	BRAIN	H3K4me3	NA	NA	E054-H3K4me3.narrowPeak	1	59311
1	430	encode_tfbs	0.100342	0.727889	4	979	984	852	984	938	15568	30	84988	ChIP HeLa-S3 CTCF	HeLa-S3	NA	CTCF	None	NA	wgEncodeAwgTfbsBroadHelas3CtcfUniPk.narrowPeak	1	52783
1	2015	roadmap_epigenomics	0.0822752	0.727886	7	1017	985	456	1017	819	26410	27	74146	HSMMtube_Skeletal_Muscle_Myotubes_Derived_from_HSMM	NA	MUSCLE	H3K4me3	NA	NA	E121-H3K4me3.narrowPeak	1	69266
1	653	encode_tfbs	0.117387	0.725834	2	938	986	1203	1203	1040	7972	32	92584	ChIP K562 Sin3Ak-20	K562	NA	Sin3Ak-20	None	NA	wgEncodeAwgTfbsHaibK562Sin3ak20V0416101UniPk.narrowPeak	1	12700
1	1496	roadmap_epigenomics	0.0812453	0.725649	7	1021	987	456	1021	821	26470	27	74086	CD34_Cultured_Cells	NA	BLOOD	H3K27me3	NA	NA	E036-H3K27me3.narrowPeak	1	292121
1	848	encode_tfbs	0.123936	0.724502	1	921	988	1505	1505	1140	4037	33	96519	ChIP HepG2 CHD2_(AB68301)	HepG2	NA	CHD2_(AB68301)	None	NA	wgEncodeAwgTfbsSydhHepg2Chd2ab68301IggrabUniPk.narrowPeak	1	5169
1	858	encode_tfbs	0.116887	0.724451	2	941	989	1203	1203	1040	7986	32	92570	ChIP HepG2 MafK_(ab50322)	HepG2	NA	MafK_(ab50322)	None	NA	wgEncodeAwgTfbsSydhHepg2Mafkab50322IggrabUniPk.narrowPeak	1	61944
1	1943	roadmap_epigenomics	0.0981938	0.722939	4	986	990	852	990	943	15658	30	84898	Dnd41_TCell_Leukemia	NA	BLOOD	H3K4me3	NA	NA	E115-H3K4me3.narrowPeak	1	45894
1	632	encode_tfbs	0.11607	0.722191	2	943	991	1203	1203	1050	8009	32	92547	ChIP K562 CBX3_(SC-101004)	K562	NA	CBX3_(SC-101004)	None	NA	wgEncodeAwgTfbsHaibK562Cbx3sc101004V0422111UniPk.narrowPeak	1	20723
1	1596	roadmap_epigenomics	0.0639619	0.720123	12	1065	992	148	1065	735	43339	22	57217	Mobilized_CD34_Primary_Cells_Male	NA	BLOOD	NA	NA	NA	E051-DNase.macs2.narrowPeak	1	314771
1	243	codex	0.104727	0.718034	3	966	993	996	996	985	11943	31	88613	Acute myelomonocytic leukaemia cell line carrying inv(16) translocation (CBFbeta	Leukaemia cell	NA	RUNX1	NA	GSE46044	GSM1122306_RUNX1.bed	1	17308
1	1394	roadmap_epigenomics	0.103436	0.71484	3	969	994	996	996	986	11990	31	88566	iPS_DF_6.9_Cell_Line	NA	IPSC	H3K27me3	NA	NA	E021-H3K27me3.narrowPeak	1	95876
1	1860	roadmap_epigenomics	0.0720863	0.714561	8	1047	995	368	1047	803	30266	26	70290	Right_Atrium	NA	HEART	H3K27ac	NA	NA	E104-H3K27ac.narrowPeak	1	154116
1	748	encode_tfbs	0.121192	0.714357	1	926	996	1505	1505	1140	4092	33	96464	ChIP GM12892 NFKB	GM12892	NA	NFKB	TNFa	NA	wgEncodeAwgTfbsSydhGm12892NfkbTnfaIggrabUniPk.narrowPeak	1	8152
1	1329	roadmap_epigenomics	0.075003	0.711785	7	1042	997	456	1042	832	26848	27	73708	HUES6_Cell_Line	NA	ESC	H3K4me3	NA	NA	E015-H3K4me3.narrowPeak	1	70802
1	1412	roadmap_epigenomics	0.0663042	0.709273	9	1057	998	310	1057	788	33855	25	66701	Mesenchymal_Stem_Cell_Derived_Adipocyte_Cultured_Cells	NA	FAT	H3K9ac	NA	NA	E023-H3K9ac.narrowPeak	1	124599
1	1371	roadmap_epigenomics	0.0844964	0.708102	5	1013	999	694	1013	902	19690	29	80866	iPS-15b_Cell_Line	NA	IPSC	H3K36me3	NA	NA	E018-H3K36me3.narrowPeak	1	167107
1	2131	jaspar_motifs	0.119191	0.706969	1	935	1000	1505	1505	1150	4133	33	96423	jaspar_motifs	NA	NA	NA	NA	NA	ELK4.bed	1	10846
1	1356	roadmap_epigenomics	0.0651757	0.706658	9	1060	1001	310	1060	790	33938	25	66618	IMR90_Cell_Line	NA	LUNG	H3K4ac	NA	NA	E017-H3K4ac.narrowPeak	1	243226
1	499	encode_tfbs	0.0990723	0.703954	3	983	1002	996	1002	994	12153	31	88403	ChIP ECC-1 Pol2	ECC-1	NA	Pol2	DMSO_0.02pct	NA	wgEncodeAwgTfbsHaibEcc1Pol2V0416102Dm002p1hUniPk.narrowPeak	1	20137
1	819	encode_tfbs	0.118085	0.702889	1	936	1003	1505	1505	1150	4156	33	96400	ChIP HeLa-S3 NF-YA	HeLa-S3	NA	NF-YA	None	NA	wgEncodeAwgTfbsSydhHelas3NfyaIggrabUniPk.narrowPeak	1	5978
1	2063	roadmap_epigenomics	0.0550969	0.702675	13	1082	1004	116	1082	734	47097	21	53459	NH-A_Astrocytes	NA	BRAIN	H3K4me1	NA	NA	E125-H3K4me1.narrowPeak	1	233574
1	1629	roadmap_epigenomics	0.0550285	0.702506	13	1083	1005	116	1083	735	47103	21	53453	Penis_Foreskin_Fibroblast_Primary_Cells_skin02	NA	SKIN	NA	NA	NA	E056-DNase.hotspot.fdr0.01.peaks.bed	1	223756
1	1474	roadmap_epigenomics	0.0759026	0.702299	6	1037	1006	579	1037	874	23509	28	77047	CD3_Primary_Cells_Cord_BI	NA	BLOOD	NA	NA	NA	E033-DNase.hotspot.all.peaks.bed	1	89133
1	1846	roadmap_epigenomics	0.0666842	0.702155	8	1056	1007	368	1056	810	30638	26	69918	Rectal_Mucosa.Donor_31	NA	GI_RECTUM	H3K27ac	NA	NA	E102-H3K27ac.narrowPeak	1	127540
1	1441	roadmap_epigenomics	0.0758356	0.702143	6	1038	1008	579	1038	875	23513	28	77043	Breast_vHMEC	NA	BREAST	H3K27me3	NA	NA	E028-H3K27me3.narrowPeak	1	124130
1	1987	roadmap_epigenomics	0.0881683	0.699277	4	1005	1009	852	1009	955	16103	30	84453	HMEC_Mammary_Epithelial	NA	BREAST	H3K27me3	NA	NA	E119-H3K27me3.narrowPeak	1	181548
1	1512	roadmap_epigenomics	0.0805607	0.698898	5	1022	1010	694	1022	909	19898	29	80658	CD4_Naive_Primary_Cells	NA	BLOOD	H3K9ac	NA	NA	E038-H3K9ac.narrowPeak	1	68734
1	2009	roadmap_epigenomics	0.0581817	0.696676	10	1073	1011	244	1073	776	37633	24	62923	HSMMtube_Skeletal_Muscle_Myotubes_Derived_from_HSMM	NA	MUSCLE	H2A.Z	NA	NA	E121-H2A.Z.narrowPeak	1	153426
1	1760	roadmap_epigenomics	0.0791632	0.695583	5	1028	1012	694	1028	911	19974	29	80582	Duodenum_Mucosa	NA	GI_DUODENUM	H3K27me3	NA	NA	E077-H3K27me3.narrowPeak	1	152039
1	1488	roadmap_epigenomics	0.0574465	0.694874	10	1075	1013	244	1075	777	37694	24	62862	CD3_Primary_Cells_Peripheral_UW	NA	BLOOD	H3K4me1	NA	NA	E034-H3K4me1.narrowPeak	1	198162
1	1645	roadmap_epigenomics	0.0629515	0.693273	8	1067	1014	368	1067	816	30910	26	69646	Penis_Foreskin_Keratinocyte_Primary_Cells_skin03	NA	SKIN	H3K27ac	NA	NA	E058-H3K27ac.narrowPeak	1	155128
1	1640	roadmap_epigenomics	0.0773567	0.691259	5	1032	1015	694	1032	914	20074	29	80482	Penis_Foreskin_Keratinocyte_Primary_Cells_skin02	NA	SKIN	H3K27me3	NA	NA	E057-H3K27me3.narrowPeak	1	98328
1	675	encode_tfbs	0.114325	0.689042	1	946	1016	1505	1505	1160	4236	33	96320	ChIP PFSK-1 TAF1	PFSK-1	NA	TAF1	None	NA	wgEncodeAwgTfbsHaibPfsk1Taf1V0416101UniPk.narrowPeak	1	5844
1	1646	roadmap_epigenomics	0.0649597	0.688218	7	1061	1017	456	1061	845	27516	27	73040	Penis_Foreskin_Keratinocyte_Primary_Cells_skin03	NA	SKIN	H3K27me3	NA	NA	E058-H3K27me3.narrowPeak	1	199877
1	969	encode_tfbs	0.102197	0.683348	2	974	1018	1203	1203	1060	8426	32	92130	ChIP K562 UBTF_(SAB1404509)	K562	NA	UBTF_(SAB1404509)	None	NA	wgEncodeAwgTfbsSydhK562Ubtfsab1404509IggmusUniPk.narrowPeak	1	13692
1	872	encode_tfbs	0.101512	0.681466	2	977	1019	1203	1203	1070	8448	32	92108	ChIP HepG2 TBP	HepG2	NA	TBP	None	NA	wgEncodeAwgTfbsSydhHepg2TbpIggrabUniPk.narrowPeak	1	13806
1	1591	roadmap_epigenomics	0.0498269	0.681116	11	1104	1020	200	1104	775	41481	23	59075	Mobilized_CD34_Primary_Cells_Female	NA	BLOOD	H3K4me1	NA	NA	E050-H3K4me1.narrowPeak	1	180442
1	1935	roadmap_epigenomics	0.111908	0.680153	1	953	1021	1505	1505	1160	4289	33	96267	A549_EtOH_0.02pct_Lung_Carcinoma	NA	LUNG	H3K9me3	NA	NA	E114-H3K9me3.narrowPeak	1	103284
1	1304	roadmap_epigenomics	0.0716987	0.677417	5	1048	1022	694	1048	921	20401	29	80155	hESC_Derived_CD184+_Endoderm_Cultured_Cells	NA	ESC_DERIVED	H3K9ac	NA	NA	E011-H3K9ac.narrowPeak	1	58342
1	1825	roadmap_epigenomics	0.0997593	0.676479	2	980	1023	1203	1203	1070	8505	32	92051	Placenta_Amnion	NA	PLACENTA	H3K27me3	NA	NA	E099-H3K27me3.narrowPeak	1	40670
1	1233	roadmap_epigenomics	0.0600759	0.676087	7	1070	1024	456	1070	850	27873	27	72683	H1_Derived_Neuronal_Progenitor_Cultured_Cells	NA	ESC_DERIVED	NA	NA	NA	E007-DNase.hotspot.all.peaks.bed	1	89835
1	1770	roadmap_epigenomics	0.0599173	0.675685	7	1071	1025	456	1071	851	27885	27	72671	Duodenum_Smooth_Muscle	NA	GI_DUODENUM	H3K4me3	NA	NA	E078-H3K4me3.narrowPeak	1	74583
1	1184	roadmap_epigenomics	0.0642576	0.674112	6	1062	1026	579	1062	889	24255	28	76301	H1_BMP4_Derived_Mesendoderm_Cultured_Cells	NA	ESC_DERIVED	H4K8ac	NA	NA	E004-H4K8ac.narrowPeak	1	131599
1	613	encode_tfbs	0.0867324	0.672313	3	1008	1027	996	1027	1010	12653	31	87903	ChIP HepG2 Pol2	HepG2	NA	Pol2	None	NA	wgEncodeAwgTfbsHaibHepg2Pol2Pcr2xUniPk.narrowPeak	1	25927
1	1029	encode_tfbs	0.0979761	0.671387	2	989	1028	1203	1203	1070	8564	32	91992	ChIP H1-hESC Pol2	H1-hESC	NA	Pol2	None	NA	wgEncodeAwgTfbsUtaH1hescPol2UniPk.narrowPeak	1	12915
1	42	cistrome_cistrome	0.0683232	0.668922	5	1052	1029	694	1052	925	20607	29	79949	cistrome_cistrome MCF-7 CTCF	MCF-7	breast	CTCF	Tam(45min)	NA	Human_MCF-7_CTCF_Tam-45min_Hurtado.bed	1	65523
1	1399	roadmap_epigenomics	0.0497247	0.668007	9	1105	1030	310	1105	815	35214	25	65342	iPS_DF_19.11_Cell_Line	NA	IPSC	NA	NA	NA	E022-DNase.hotspot.all.peaks.bed	1	119288
1	1620	roadmap_epigenomics	0.0419952	0.667784	13	1134	1031	116	1134	760	48374	21	52182	Penis_Foreskin_Fibroblast_Primary_Cells_skin01	NA	SKIN	NA	NA	NA	E055-DNase.hotspot.fdr0.01.peaks.bed	1	232836
1	2085	roadmap_epigenomics	0.061522	0.667136	6	1068	1032	579	1068	893	24447	28	76109	NHEK-Epidermal_Keratinocytes	NA	SKIN	H3K27me3	NA	NA	E127-H3K27me3.narrowPeak	1	230268
1	1507	roadmap_epigenomics	0.0750776	0.666735	4	1041	1033	852	1041	975	16758	30	83798	CD4_Naive_Primary_Cells	NA	BLOOD	H3K27ac	NA	NA	E038-H3K27ac.narrowPeak	1	50360
1	1568	roadmap_epigenomics	0.0524729	0.666715	8	1094	1034	368	1094	832	31753	26	68803	CD8_Naive_Primary_Cells	NA	BLOOD	H3K4me1	NA	NA	E047-H3K4me1.narrowPeak	1	124637
1	225	codex	0.0559912	0.665479	7	1079	1035	456	1079	857	28191	27	72365	GM12878 cell from ENCODE project.	B-cells	NA	RUNX3	NA	GSE32465	GSM1010893_RUNX3.bed	1	104018
1	1750	roadmap_epigenomics	0.0559912	0.665479	7	1079	1035	456	1079	857	28191	27	72365	Colonic_Mucosa	NA	GI_COLON	H3K4me3	NA	NA	E075-H3K4me3.narrowPeak	1	84748
1	714	encode_tfbs	0.107758	0.664915	1	960	1037	1505	1505	1170	4383	33	96173	ChIP GM12878 ELK1_(1277-1)	GM12878	NA	ELK1_(1277-1)	None	NA	wgEncodeAwgTfbsSydhGm12878Elk112771IggmusUniPk.narrowPeak	1	5584
1	665	encode_tfbs	0.0951705	0.663334	2	993	1038	1203	1203	1080	8659	32	91897	ChIP K562 YY1_(SC-281)	K562	NA	YY1_(SC-281)	None	NA	wgEncodeAwgTfbsHaibK562Yy1V0416101UniPk.narrowPeak	1	12677
1	269	codex	0.107327	0.663333	1	961	1039	1505	1505	1170	4393	33	96163	Jurkat T-ALL cell line treated with THZ-2-102 for 6 hours (Cdk7 covalent inhibit	Leukemia cell	NA	POLR2A	NA	GSE50625	GSM1224785_POLR2A.bed	1	4956
1	544	encode_tfbs	0.0943587	0.660994	2	996	1040	1203	1203	1080	8687	32	91869	ChIP GM12891 Pol2-4H8	GM12891	NA	Pol2-4H8	None	NA	wgEncodeAwgTfbsHaibGm12891Pol24h8Pcr1xUniPk.narrowPeak	1	16236
1	1654	roadmap_epigenomics	0.054063	0.66036	7	1088	1041	456	1088	862	28348	27	72208	Penis_Foreskin_Melanocyte_Primary_Cells_skin01	NA	SKIN	H3K27ac	NA	NA	E059-H3K27ac.narrowPeak	1	103962
1	549	encode_tfbs	0.094128	0.660328	2	997	1042	1203	1203	1080	8695	32	91861	ChIP GM12891 YY1_(SC-281)	GM12891	NA	YY1_(SC-281)	None	NA	wgEncodeAwgTfbsHaibGm12891Yy1sc281V0416101UniPk.narrowPeak	1	13593
1	2052	roadmap_epigenomics	0.0531263	0.657837	7	1091	1043	456	1091	863	28426	27	72130	Monocytes-CD14+_RO01746	NA	BLOOD	H3K4me2	NA	NA	E124-H3K4me2.narrowPeak	1	77359
1	1523	roadmap_epigenomics	0.0489205	0.657054	8	1108	1044	368	1108	840	32071	26	68485	CD4+_CD25-_CD45RO+_Memory_Primary_Cells	NA	BLOOD	H3K4me1	NA	NA	E040-H3K4me1.narrowPeak	1	147436
1	274	codex	0.0800082	0.654443	3	1024	1045	996	1045	1020	12954	31	87602	T cell Lymphoblastic Lymphoma cell line carrying t(7;9) translocation (TCRB-NOTC	Lymphoma cell	NA	RUNX1	NA	GSE51800	GSM1252931_RUNX1.bed	1	26549
1	565	encode_tfbs	0.104694	0.653679	1	967	1046	1505	1505	1170	4455	33	96101	ChIP H1-hESC NRSF	H1-hESC	NA	NRSF	None	NA	wgEncodeAwgTfbsHaibH1hescNrsfV0416102UniPk.narrowPeak	1	13286
1	1772	roadmap_epigenomics	0.0471164	0.651997	8	1114	1047	368	1114	843	32240	26	68316	Esophagus	NA	GI_ESOPHAGUS	H3K27ac	NA	NA	E079-H3K27ac.narrowPeak	1	156961
1	1003	encode_tfbs	0.0911229	0.65162	2	998	1048	1203	1203	1080	8801	32	91755	ChIP PBDE Pol2	PBDE	NA	Pol2	None	NA	wgEncodeAwgTfbsSydhPbdePol2UcdUniPk.narrowPeak	1	18332
1	1800	roadmap_epigenomics	0.0406924	0.64956	10	1141	1049	244	1141	811	39296	24	61260	Lung	NA	LUNG	H3K27ac	NA	NA	E096-H3K27ac.narrowPeak	1	220075
1	709	encode_tfbs	0.0902067	0.648952	2	1000	1050	1203	1203	1080	8834	32	91722	ChIP GM12878 CHD2_(AB68301)	GM12878	NA	CHD2_(AB68301)	None	NA	wgEncodeAwgTfbsSydhGm12878Chd2ab68301IggmusUniPk.narrowPeak	1	15597
1	663	encode_tfbs	0.102869	0.64699	1	970	1051	1505	1505	1180	4499	33	96057	ChIP K562 TRIM28_(SC-81411)	K562	NA	TRIM28_(SC-81411)	None	NA	wgEncodeAwgTfbsHaibK562Trim28sc81411V0422111UniPk.narrowPeak	1	12137
1	853	encode_tfbs	0.102869	0.64699	1	970	1051	1505	1505	1180	4499	33	96057	ChIP HepG2 HNF4A	HepG2	NA	HNF4A	forskolin	NA	wgEncodeAwgTfbsSydhHepg2Hnf4aForsklnUniPk.narrowPeak	1	11130
1	379	encode_segmentation	0.0770897	0.646524	3	1033	1053	996	1053	1030	13092	31	87464	CTCF Segments	GM12878	NA	NA	NA	ENCODE segmentation	Gm12878_CTCF.bed	1	59190
1	412	encode_segmentation	0.0769651	0.646184	3	1035	1054	996	1054	1030	13098	31	87458	TSS Segments	Huvec	NA	NA	NA	ENCODE segmentation	Huvec_TSS.bed	1	19788
1	2126	jaspar_motifs	0.102214	0.644589	1	973	1055	1505	1505	1180	4515	33	96041	jaspar_motifs	NA	NA	NA	NA	NA	Ddit3__Cebpa.bed	1	27347
1	1909	roadmap_epigenomics	0.036523	0.64269	11	1164	1056	200	1164	807	42903	23	57653	Stomach_Smooth_Muscle	NA	GI_STOMACH	H3K4me1	NA	NA	E111-H3K4me1.narrowPeak	1	225454
1	1182	roadmap_epigenomics	0.0522092	0.642129	6	1095	1057	579	1095	910	25161	28	75395	H1_BMP4_Derived_Mesendoderm_Cultured_Cells	NA	ESC_DERIVED	H3K9ac	NA	NA	E004-H3K9ac.narrowPeak	1	93628
1	1219	roadmap_epigenomics	0.0405474	0.641723	9	1143	1058	310	1143	837	36138	25	64418	H1_Derived_Mesenchymal_Stem_Cells	NA	ESC_DERIVED	H3K18ac	NA	NA	E006-H3K18ac.narrowPeak	1	207285
1	375	codex	0.0739293	0.637827	3	1044	1059	996	1059	1030	13247	31	87309	Proerythroblasts were derived from CD34+ adult bone marrow cells isolated from h	Erythroblast	NA	POLR2A	NA	GSE36985	GSM970260_PolII.bed	1	25986
1	636	encode_tfbs	0.0739093	0.637772	3	1045	1060	996	1060	1030	13248	31	87308	ChIP K562 E2F6	K562	NA	E2F6	None	NA	wgEncodeAwgTfbsHaibK562E2f6V0416102UniPk.narrowPeak	1	24570
1	1333	roadmap_epigenomics	0.0641263	0.637659	4	1064	1061	852	1064	992	17390	30	83166	HUES64_Cell_Line	NA	ESC	H3K27me3	NA	NA	E016-H3K27me3.narrowPeak	1	84213
1	1600	roadmap_epigenomics	0.0455592	0.636513	7	1120	1062	456	1120	879	29103	27	71453	Mobilized_CD34_Primary_Cells_Male	NA	BLOOD	H3K4me3	NA	NA	E051-H3K4me3.narrowPeak	1	94110
1	2026	roadmap_epigenomics	0.0443187	0.632836	7	1125	1063	456	1125	881	29223	27	71333	HUVEC_Umbilical_Vein_Endothelial_Cells	NA	VASCULAR	H3K4me2	NA	NA	E122-H3K4me2.narrowPeak	1	99530
1	284	codex	0.0985359	0.631112	1	985	1064	1505	1505	1180	4607	33	95949	Proerythroblasts derived from CD34+ bone marrow cells isolated from heathly dono	Erythroblast	NA	TAL1	NA	GSE52924	GSM1278241_TAL1.bed	1	18003
1	1208	roadmap_epigenomics	0.0370135	0.630675	9	1154	1065	310	1154	843	36541	25	64015	H1_BMP4_Derived_Trophoblast_Cultured_Cells	NA	ESC_DERIVED	H4K8ac	NA	NA	E005-H4K8ac.narrowPeak	1	197795
1	373	codex	0.0614051	0.630108	4	1069	1066	852	1069	996	17562	30	82994	ChIP-seq_ICN1_HPB-ALL. ChIP assays were performed essentially as previously desc	T-cell acute lymphoblastic leukemia cells	NA	NOTCH1	NA	GSE39263	GSM959056_ZNF143.bed	1	43398
1	1902	roadmap_epigenomics	0.0326274	0.629854	11	1186	1067	200	1186	818	43400	23	57156	Stomach_Mucosa	NA	GI_STOMACH	H3K4me1	NA	NA	E110-H3K4me1.narrowPeak	1	214908
1	769	encode_tfbs	0.0979889	0.629108	1	988	1068	1505	1505	1190	4621	33	95935	ChIP H1-hESC CtBP2	H1-hESC	NA	CtBP2	None	NA	wgEncodeAwgTfbsSydhH1hescCtbp2UcdUniPk.narrowPeak	1	7089
1	1526	roadmap_epigenomics	0.0467108	0.626265	6	1115	1069	579	1115	921	25636	28	74920	CD4+_CD25-_IL17-_PMA-Ionomycin_stimulated_MACS_purified_Th_Primary_Cells	NA	BLOOD	H3K27ac	NA	NA	E041-H3K27ac.narrowPeak	1	106489
1	1410	roadmap_epigenomics	0.0289134	0.62539	13	1207	1070	116	1207	798	50022	21	50534	Mesenchymal_Stem_Cell_Derived_Adipocyte_Cultured_Cells	NA	FAT	H3K4me1	NA	NA	E023-H3K4me1.narrowPeak	1	307388
1	1738	roadmap_epigenomics	0.0967895	0.624713	1	991	1071	1505	1505	1190	4652	33	95904	Brain_Mid_Frontal_Lobe	NA	BRAIN	H3K9me3	NA	NA	E073-H3K9me3.narrowPeak	1	139328
1	1545	roadmap_epigenomics	0.0519405	0.624529	5	1096	1072	694	1096	954	21755	29	78801	CD4+_CD25+_CD127-_Treg_Primary_Cells	NA	BLOOD	H3K27me3	NA	NA	E044-H3K27me3.narrowPeak	1	189838
1	1674	roadmap_epigenomics	0.0518901	0.624383	5	1097	1073	694	1097	955	21759	29	78797	Adipose_Nuclei	NA	FAT	H3K27me3	NA	NA	E063-H3K27me3.narrowPeak	1	207869
1	286	codex	0.08165	0.6237	2	1020	1074	1203	1203	1100	9159	32	91397	Untreated Jurkat T-ALL cell line.	Leukemia cell	NA	CDK7	NA	GSE50625	GSM1296385_CDK7.bed	1	14641
1	1777	roadmap_epigenomics	0.0516009	0.623542	5	1098	1075	694	1098	956	21782	29	78774	Esophagus	NA	GI_ESOPHAGUS	H3K9me3	NA	NA	E079-H3K9me3.narrowPeak	1	258284
1	1538	roadmap_epigenomics	0.0581936	0.621003	4	1072	1076	852	1076	1000	17774	30	82782	CD4+_CD25-_Th_Primary_Cells	NA	BLOOD	H3K27ac	NA	NA	E043-H3K27ac.narrowPeak	1	65067
1	1763	roadmap_epigenomics	0.0398642	0.619137	7	1146	1077	456	1146	893	29679	27	70877	Duodenum_Mucosa	NA	GI_DUODENUM	H3K4me3	NA	NA	E077-H3K4me3.narrowPeak	1	105921
1	713	encode_tfbs	0.0798152	0.618199	2	1025	1078	1203	1203	1100	9233	32	91323	ChIP GM12878 EBF1_(SC-137065)	GM12878	NA	EBF1_(SC-137065)	None	NA	wgEncodeAwgTfbsSydhGm12878Ebf1sc137065UniPk.narrowPeak	1	33410
1	2055	roadmap_epigenomics	0.0438352	0.617572	6	1126	1079	579	1126	928	25904	28	74652	Monocytes-CD14+_RO01746	NA	BLOOD	H3K9ac	NA	NA	E124-H3K9ac.narrowPeak	1	72712
1	933	encode_tfbs	0.0948133	0.617472	1	994	1080	1505	1505	1190	4704	33	95852	ChIP K562 Mxi1_(AF4185)	K562	NA	Mxi1_(AF4185)	None	NA	wgEncodeAwgTfbsSydhK562Mxi1af4185IggrabUniPk.narrowPeak	1	6711
1	1188	roadmap_epigenomics	0.030392	0.61585	10	1200	1081	244	1200	842	40579	24	59977	H1_BMP4_Derived_Trophoblast_Cultured_Cells	NA	ESC_DERIVED	H2A.Z	NA	NA	E005-H2A.Z.narrowPeak	1	202161
1	2117	jaspar_motifs	0.0353322	0.615847	8	1171	1082	368	1171	874	33502	26	67054	jaspar_motifs	NA	NA	NA	NA	NA	AP1.bed	1	236498
1	1296	roadmap_epigenomics	0.0286757	0.615812	11	1209	1083	200	1209	831	43957	23	56599	H9_Derived_Neuron_Cultured_Cells	NA	ESC_DERIVED	H3K4me1	NA	NA	E010-H3K4me1.narrowPeak	1	266595
1	1257	roadmap_epigenomics	0.0286488	0.615713	11	1210	1084	200	1210	831	43961	23	56595	H9_Cell_Line	NA	ESC	NA	NA	NA	E008-DNase.hotspot.fdr0.01.peaks.bed	1	189972
1	1880	roadmap_epigenomics	0.0283147	0.61447	11	1214	1085	200	1214	833	44011	23	56545	Skeletal_Muscle_Male	NA	MUSCLE	H3K4me1	NA	NA	E107-H3K4me1.narrowPeak	1	238030
1	1417	roadmap_epigenomics	0.0484643	0.614261	5	1111	1086	694	1111	964	22039	29	78517	4star	NA	ESC	H3K4me3	NA	NA	E024-H3K4me3.narrowPeak	1	73659
1	1582	roadmap_epigenomics	0.0380617	0.613349	7	1151	1087	456	1151	898	29876	27	70680	Chondrocytes_from_Bone_Marrow_Derived_Mesenchymal_Stem_Cell_Cultured_Cells	NA	STROMAL_CONNECTIVE	H3K4me3	NA	NA	E049-H3K4me3.narrowPeak	1	76610
1	1805	roadmap_epigenomics	0.0339388	0.611129	8	1177	1088	368	1177	878	33674	26	66882	Lung	NA	LUNG	H3K9me3	NA	NA	E096-H3K9me3.narrowPeak	1	438576
1	1373	roadmap_epigenomics	0.0413715	0.609875	6	1139	1089	579	1139	936	26146	28	74410	iPS-15b_Cell_Line	NA	IPSC	H3K4me3	NA	NA	E018-H3K4me3.narrowPeak	1	77061
1	1599	roadmap_epigenomics	0.028515	0.608975	10	1211	1090	244	1211	848	40851	24	59705	Mobilized_CD34_Primary_Cells_Male	NA	BLOOD	H3K4me1	NA	NA	E051-H3K4me1.narrowPeak	1	223023
1	651	encode_tfbs	0.0766883	0.608744	2	1036	1091	1203	1203	1110	9363	32	91193	ChIP K562 PU.1	K562	NA	PU.1	None	NA	wgEncodeAwgTfbsHaibK562Pu1Pcr1xUniPk.narrowPeak	1	28677
1	2075	roadmap_epigenomics	0.0328084	0.607217	8	1183	1092	368	1183	881	33818	26	66738	NHDF-Ad_Adult_Dermal_Fibroblasts	NA	SKIN	H3K4me1	NA	NA	E126-H3K4me1.narrowPeak	1	191399
1	301	codex	0.0754015	0.604823	2	1039	1093	1203	1203	1110	9418	32	91138	codex T-Cell MYB	T-Cell	NA	MYB	NA	GSE59657	GSM1519639_MYB.bed	1	20147
1	1501	roadmap_epigenomics	0.0446168	0.60245	5	1124	1094	694	1124	971	22375	29	78181	CD4_Memory_Primary_Cells	NA	BLOOD	H3K27ac	NA	NA	E037-H3K27ac.narrowPeak	1	75680
1	687	encode_tfbs	0.0740443	0.600667	2	1043	1095	1203	1203	1110	9477	32	91079	ChIP SK-N-SH_RA YY1_(SC-281)	SK-N-SH_RA	NA	YY1_(SC-281)	None	NA	wgEncodeAwgTfbsHaibSknshraYy1sc281V0416102UniPk.narrowPeak	1	15684
1	1764	roadmap_epigenomics	0.0385218	0.600652	6	1149	1096	579	1149	941	26442	28	74114	Duodenum_Mucosa	NA	GI_DUODENUM	H3K9ac	NA	NA	E077-H3K9ac.narrowPeak	1	96984
1	1807	roadmap_epigenomics	0.0282026	0.600016	9	1215	1097	310	1215	874	37708	25	62848	Ovary	NA	OVARY	NA	NA	NA	E097-DNase.hotspot.fdr0.01.peaks.bed	1	154137
1	1368	roadmap_epigenomics	0.0305558	0.599172	8	1198	1098	368	1198	888	34118	26	66438	IMR90_Cell_Line	NA	LUNG	H4K8ac	NA	NA	E017-H4K8ac.narrowPeak	1	220348
1	840	encode_tfbs	0.0897073	0.598749	1	1003	1099	1505	1505	1200	4844	33	95712	ChIP HeLa-S3 Znf143_(16618-1-AP)	HeLa-S3	NA	Znf143_(16618-1-AP)	None	NA	wgEncodeAwgTfbsSydhHelas3Znf143IggrabUniPk.narrowPeak	1	7048
1	1315	roadmap_epigenomics	0.0230272	0.5984	12	1245	1100	148	1245	831	47951	22	52605	hESC_Derived_CD56+_Mesoderm_Cultured_Cells	NA	ESC_DERIVED	H3K4me1	NA	NA	E013-H3K4me1.narrowPeak	1	275073
1	1505	roadmap_epigenomics	0.0504476	0.598043	4	1101	1101	852	1101	1020	18332	30	82224	CD4_Memory_Primary_Cells	NA	BLOOD	H3K4me3	NA	NA	E037-H3K4me3.narrowPeak	1	49582
1	1392	roadmap_epigenomics	0.0210687	0.59738	18	1254	1102	47	1254	801	65679	16	34877	iPS_DF_6.9_Cell_Line	NA	IPSC	NA	NA	NA	E021-DNase.macs2.narrowPeak	1	691597
1	1539	roadmap_epigenomics	0.050201	0.597286	4	1102	1103	852	1103	1020	18351	30	82205	CD4+_CD25-_Th_Primary_Cells	NA	BLOOD	H3K27me3	NA	NA	E043-H3K27me3.narrowPeak	1	166682
1	21	cistrome_cistrome	0.0428596	0.596881	5	1131	1104	694	1131	976	22537	29	78019	cistrome_cistrome HepG2 liver cells CTCF	HepG2 liver cells	liver	CTCF	No treatment	NA	Human_HepG2-liver-cells_CTCF_No-treatment_Odom.bed	1	73607
1	1466	roadmap_epigenomics	0.0369365	0.595296	6	1156	1105	579	1156	947	26615	28	73941	CD19_Primary_Cells_Peripheral_UW	NA	BLOOD	NA	NA	NA	E032-DNase.hotspot.fdr0.01.peaks.bed	1	114580
1	1475	roadmap_epigenomics	0.0369275	0.595266	6	1157	1106	579	1157	947	26616	28	73940	CD3_Primary_Cells_Cord_BI	NA	BLOOD	NA	NA	NA	E033-DNase.hotspot.fdr0.01.peaks.bed	1	108373
1	1206	roadmap_epigenomics	0.0369005	0.595174	6	1158	1107	579	1158	948	26619	28	73937	H1_BMP4_Derived_Trophoblast_Cultured_Cells	NA	ESC_DERIVED	H3K9me3	NA	NA	E005-H3K9me3.narrowPeak	1	287170
1	2101	roadmap_epigenomics	0.0293387	0.594676	8	1204	1108	368	1204	893	34288	26	66268	NHLF_Lung_Fibroblasts	NA	LUNG	H3K4me2	NA	NA	E128-H3K4me2.narrowPeak	1	118844
1	1316	roadmap_epigenomics	0.0489078	0.593287	4	1109	1109	852	1109	1020	18452	30	82104	hESC_Derived_CD56+_Mesoderm_Cultured_Cells	NA	ESC_DERIVED	H3K4me3	NA	NA	E013-H3K4me3.narrowPeak	1	28039
1	272	codex	0.0488446	0.59309	4	1110	1110	852	1110	1020	18457	30	82099	T cell Lymphoblastic Lymphoma cell line carrying t(7;9) translocation (TCRB-NOTC	Lymphoma cell	NA	ETS1	NA	GSE51800	GSM1252929_ETS1.bed	1	41378
1	1288	roadmap_epigenomics	0.0414629	0.592368	5	1138	1111	694	1138	981	22670	29	77886	H9_Derived_Neuronal_Progenitor_Cultured_Cells	NA	ESC_DERIVED	H3K27me3	NA	NA	E009-H3K27me3.narrowPeak	1	215214
1	1547	roadmap_epigenomics	0.0314405	0.590596	7	1191	1112	456	1191	920	30676	27	69880	CD4+_CD25+_CD127-_Treg_Primary_Cells	NA	BLOOD	H3K4me1	NA	NA	E044-H3K4me1.narrowPeak	1	150265
1	1872	roadmap_epigenomics	0.0280547	0.589808	8	1218	1113	368	1218	900	34474	26	66082	Sigmoid_Colon	NA	GI_COLON	H3K27ac	NA	NA	E106-H3K27ac.narrowPeak	1	184663
1	907	encode_tfbs	0.0573931	0.589784	3	1076	1114	996	1114	1060	14174	31	86382	ChIP K562 c-Myc	K562	NA	c-Myc	IFNg30	NA	wgEncodeAwgTfbsSydhK562CmycIfng30UniPk.narrowPeak	1	31092
1	740	encode_tfbs	0.0871978	0.589536	1	1006	1115	1505	1505	1210	4916	33	95640	ChIP GM12878 USF2	GM12878	NA	USF2	None	NA	wgEncodeAwgTfbsSydhGm12878Usf2IggmusUniPk.narrowPeak	1	9022
1	1192	roadmap_epigenomics	0.0275574	0.587885	8	1220	1116	368	1220	901	34548	26	66008	H1_BMP4_Derived_Trophoblast_Cultured_Cells	NA	ESC_DERIVED	H2BK5ac	NA	NA	E005-H2BK5ac.narrowPeak	1	229007
1	1851	roadmap_epigenomics	0.0347542	0.587794	6	1173	1117	579	1173	956	26864	28	73692	Rectal_Mucosa.Donor_31	NA	GI_RECTUM	H3K9ac	NA	NA	E102-H3K9ac.narrowPeak	1	85190
1	1842	roadmap_epigenomics	0.0246069	0.585795	9	1240	1118	310	1240	889	38275	25	62281	Rectal_Mucosa.Donor_29	NA	GI_RECTUM	H3K4me1	NA	NA	E101-H3K4me1.narrowPeak	1	208761
1	1576	roadmap_epigenomics	0.046194	0.584726	4	1117	1119	852	1119	1030	18672	30	81884	CD8_Memory_Primary_Cells	NA	BLOOD	H3K4me3	NA	NA	E048-H3K4me3.narrowPeak	1	54033
1	1032	encode_tfbs	0.0688272	0.584482	2	1051	1120	1203	1203	1120	9714	32	90842	ChIP HeLa-S3 Pol2	HeLa-S3	NA	Pol2	None	NA	wgEncodeAwgTfbsUtaHelas3Pol2UniPk.narrowPeak	1	15736
1	2162	jaspar_motifs	0.0297599	0.584381	7	1201	1121	456	1201	926	30902	27	69654	jaspar_motifs	NA	NA	NA	NA	NA	Hand1__Tcfe2a.bed	1	180645
1	1498	roadmap_epigenomics	0.0239798	0.583183	9	1242	1122	310	1242	891	38381	25	62175	CD34_Cultured_Cells	NA	BLOOD	H3K4me1	NA	NA	E036-H3K4me1.narrowPeak	1	232822
1	2003	roadmap_epigenomics	0.0386331	0.582973	5	1148	1123	694	1148	988	22952	29	77604	HSMM_Skeletal_Muscle_Myoblasts	NA	MUSCLE	H3K4me3	NA	NA	E120-H3K4me3.narrowPeak	1	47139
1	1801	roadmap_epigenomics	0.0678775	0.581498	2	1053	1124	1203	1203	1130	9759	32	90797	Lung	NA	LUNG	H3K27me3	NA	NA	E096-H3K27me3.narrowPeak	1	85680
1	1407	roadmap_epigenomics	0.0329365	0.58134	6	1182	1125	579	1182	962	27082	28	73474	iPS_DF_19.11_Cell_Line	NA	IPSC	H3K9me3	NA	NA	E022-H3K9me3.narrowPeak	1	207595
1	1135	roadmap_epigenomics	0.0200739	0.580246	11	1264	1126	200	1264	863	45434	23	55122	H1_Cell_Line	NA	ESC	NA	NA	NA	E003-DNase.hotspot.fdr0.01.peaks.bed	1	181862
1	147	cistrome_cistrome	0.0543063	0.580232	3	1086	1127	996	1127	1070	14374	31	86182	cistrome_cistrome normal liver cells CEBPa	normal liver cells	liver	CEBPa	No treatment	NA	Human_normal-liver-cells_CEBPa_No-treatment_Odom.bed	1	64362
1	1919	roadmap_epigenomics	0.0283657	0.579064	7	1213	1128	456	1213	932	31098	27	69458	Spleen	NA	SPLEEN	H3K27ac	NA	NA	E113-H3K27ac.narrowPeak	1	130465
1	540	encode_tfbs	0.0538567	0.578821	3	1089	1129	996	1129	1070	14404	31	86152	ChIP GM12878 YY1_(SC-281)	GM12878	NA	YY1_(SC-281)	None	NA	wgEncodeAwgTfbsHaibGm12878Yy1sc281Pcr1xUniPk.narrowPeak	1	30994
1	871	encode_tfbs	0.0668372	0.578215	2	1055	1130	1203	1203	1130	9809	32	90747	ChIP HepG2 SMC3_(ab9263)	HepG2	NA	SMC3_(ab9263)	None	NA	wgEncodeAwgTfbsSydhHepg2Smc3ab9263IggrabUniPk.narrowPeak	1	30797
1	1686	roadmap_epigenomics	0.0276694	0.57635	7	1219	1131	456	1219	935	31199	27	69357	Adult_Liver	NA	LIVER	H3K27ac	NA	NA	E066-H3K27ac.narrowPeak	1	117410
1	1570	roadmap_epigenomics	0.036158	0.574449	5	1166	1132	694	1166	997	23214	29	77342	CD8_Naive_Primary_Cells	NA	BLOOD	H3K9ac	NA	NA	E047-H3K9ac.narrowPeak	1	147952
1	908	encode_tfbs	0.065245	0.573161	2	1058	1133	1203	1203	1130	9887	32	90669	ChIP K562 c-Myc	K562	NA	c-Myc	IFNg6h	NA	wgEncodeAwgTfbsSydhK562CmycIfng6hUniPk.narrowPeak	1	19290
1	943	encode_tfbs	0.0652047	0.573032	2	1059	1134	1203	1203	1130	9889	32	90667	ChIP K562 Pol2	K562	NA	Pol2	IFNg6h	NA	wgEncodeAwgTfbsSydhK562Pol2Ifng6hUniPk.narrowPeak	1	16522
1	7	cistrome_cistrome	0.0356565	0.572684	5	1169	1135	694	1169	999	23269	29	77287	cistrome_cistrome A594 cells PolIIser2	A594 cells	lung	PolIIser2	EtOH(1hr)	NA	Human_A594--cells_PolIIser2_EtOH-1hr_Myers.bed	1	36552
1	1127	roadmap_epigenomics	0.0822734	0.571419	1	1018	1136	1505	1505	1220	5064	33	95492	ES-I3_Cell_Line	NA	ESC	H3K9me3	NA	NA	E001-H3K9me3.narrowPeak	1	176623
1	1798	roadmap_epigenomics	0.041977	0.570922	4	1135	1137	852	1137	1040	19038	30	81518	Left_Ventricle	NA	HEART	H3K4me3	NA	NA	E095-H3K4me3.narrowPeak	1	41783
1	1308	roadmap_epigenomics	0.041713	0.570036	4	1137	1138	852	1138	1040	19062	30	81494	hESC_Derived_CD56+_Ectoderm_Cultured_Cells	NA	ESC_DERIVED	H3K36me3	NA	NA	E012-H3K36me3.narrowPeak	1	226355
1	231	codex	0.0817592	0.569524	1	1019	1139	1505	1505	1220	5080	33	95476	Adult B cell Non-Hodgkin Lymphoma (large diffuse cell lymphoma) carrying t(8;14)	Lymphoma cell	NA	BCL6	NA	GSE44420	GSM1084801_BCL6.bed	1	8053
1	1663	roadmap_epigenomics	0.0177992	0.569203	11	1288	1140	200	1288	876	45913	23	54643	Penis_Foreskin_Melanocyte_Primary_Cells_skin03	NA	SKIN	H3K4me1	NA	NA	E061-H3K4me1.narrowPeak	1	294557
1	1209	roadmap_epigenomics	0.0227622	0.568137	8	1246	1141	368	1246	918	35327	26	65229	H1_BMP4_Derived_Trophoblast_Cultured_Cells	NA	ESC_DERIVED	H4K91ac	NA	NA	E005-H4K91ac.narrowPeak	1	249700
1	1215	roadmap_epigenomics	0.0254266	0.567315	7	1234	1142	456	1234	944	31540	27	69016	H1_Derived_Mesenchymal_Stem_Cells	NA	ESC_DERIVED	H2BK120ac	NA	NA	E006-H2BK120ac.narrowPeak	1	168346
1	1360	roadmap_epigenomics	0.0338324	0.566147	5	1179	1143	694	1179	1010	23475	29	77081	IMR90_Cell_Line	NA	LUNG	H3K56ac	NA	NA	E017-H3K56ac.narrowPeak	1	109771
1	1572	roadmap_epigenomics	0.0405217	0.566001	4	1144	1144	852	1144	1050	19172	30	81384	CD8_Memory_Primary_Cells	NA	BLOOD	H3K27ac	NA	NA	E048-H3K27ac.narrowPeak	1	60903
1	642	encode_tfbs	0.0803627	0.564373	1	1023	1145	1505	1505	1220	5124	33	95432	ChIP K562 GATA2_(SC-267)	K562	NA	GATA2_(SC-267)	None	NA	wgEncodeAwgTfbsHaibK562Gata2sc267Pcr1xUniPk.narrowPeak	1	19322
1	1746	roadmap_epigenomics	0.0246139	0.563923	7	1239	1146	456	1239	947	31670	27	68886	Colonic_Mucosa	NA	GI_COLON	H3K27ac	NA	NA	E075-H3K27ac.narrowPeak	1	146156
1	1655	roadmap_epigenomics	0.0491733	0.563825	3	1106	1147	996	1147	1080	14731	31	85825	Penis_Foreskin_Melanocyte_Primary_Cells_skin01	NA	SKIN	H3K27me3	NA	NA	E059-H3K27me3.narrowPeak	1	100386
1	2051	roadmap_epigenomics	0.0211221	0.560786	8	1253	1148	368	1253	923	35626	26	64930	Monocytes-CD14+_RO01746	NA	BLOOD	H3K4me1	NA	NA	E124-H3K4me1.narrowPeak	1	127459
1	671	encode_tfbs	0.0792701	0.560338	1	1027	1149	1505	1505	1230	5159	33	95397	ChIP PANC-1 Sin3Ak-20	PANC-1	NA	Sin3Ak-20	None	NA	wgEncodeAwgTfbsHaibPanc1Sin3ak20V0416101UniPk.narrowPeak	1	7182
1	1400	roadmap_epigenomics	0.0159008	0.559238	11	1301	1150	200	1301	884	46354	23	54202	iPS_DF_19.11_Cell_Line	NA	IPSC	NA	NA	NA	E022-DNase.hotspot.fdr0.01.peaks.bed	1	191503
1	1766	roadmap_epigenomics	0.0270859	0.559048	6	1225	1151	579	1225	985	27863	28	72693	Duodenum_Smooth_Muscle	NA	GI_DUODENUM	H3K27ac	NA	NA	E078-H3K27ac.narrowPeak	1	97357
1	1529	roadmap_epigenomics	0.0206331	0.558525	8	1258	1152	368	1258	926	35719	26	64837	CD4+_CD25-_IL17-_PMA-Ionomycin_stimulated_MACS_purified_Th_Primary_Cells	NA	BLOOD	H3K4me1	NA	NA	E041-H3K4me1.narrowPeak	1	159243
1	1606	roadmap_epigenomics	0.0264067	0.556284	6	1228	1153	579	1228	987	27963	28	72593	Muscle_Satellite_Cultured_Cells	NA	MUSCLE	H3K4me3	NA	NA	E052-H3K4me3.narrowPeak	1	77055
1	1261	roadmap_epigenomics	0.0310495	0.555789	5	1195	1154	694	1195	1010	23809	29	76747	H9_Cell_Line	NA	ESC	H2BK120ac	NA	NA	E008-H2BK120ac.narrowPeak	1	97797
1	40	cistrome_cistrome	0.03054	0.553837	5	1199	1155	694	1199	1020	23873	29	76683	cistrome_cistrome MCF-7 CTCF	MCF-7	breast	CTCF	E2(45min)	NA	Human_MCF-7_CTCF_E2-45min_Odom.bed	1	76387
1	899	encode_tfbs	0.0774338	0.553548	1	1031	1156	1505	1505	1230	5219	33	95337	ChIP K562 CHD2_(AB68301)	K562	NA	CHD2_(AB68301)	None	NA	wgEncodeAwgTfbsSydhK562Chd2ab68301IggrabUniPk.narrowPeak	1	7797
1	1485	roadmap_epigenomics	0.0368137	0.553042	4	1161	1157	852	1161	1060	19534	30	81022	CD3_Primary_Cells_Peripheral_UW	NA	BLOOD	H3K27ac	NA	NA	E034-H3K27ac.narrowPeak	1	78921
1	1586	roadmap_epigenomics	0.0194753	0.553031	8	1270	1158	368	1270	932	35947	26	64609	Mobilized_CD34_Primary_Cells_Female	NA	BLOOD	NA	NA	NA	E050-DNase.hotspot.fdr0.01.peaks.bed	1	156461
1	1898	roadmap_epigenomics	0.0367647	0.552866	4	1162	1159	852	1162	1060	19539	30	81017	Small_Intestine	NA	GI_INTESTINE	H3K4me3	NA	NA	E109-H3K4me3.narrowPeak	1	65120
1	1060	encode_tfbs	0.0458618	0.552845	3	1119	1160	996	1160	1090	14980	31	85576	ChIP AG09309 CTCF	AG09309	NA	CTCF	None	NA	wgEncodeAwgTfbsUwAg09309CtcfUniPk.narrowPeak	1	43928
1	2234	jaspar_motifs	0.0770119	0.551985	1	1034	1161	1505	1505	1230	5233	33	95323	jaspar_motifs	NA	NA	NA	NA	NA	TEAD1.bed	1	23884
1	1942	roadmap_epigenomics	0.0361233	0.550556	4	1167	1162	852	1167	1060	19605	30	80951	Dnd41_TCell_Leukemia	NA	BLOOD	H3K4me2	NA	NA	E115-H3K4me2.narrowPeak	1	70889
1	1892	roadmap_epigenomics	0.0186823	0.549146	8	1276	1163	368	1276	936	36110	26	64446	Small_Intestine	NA	GI_INTESTINE	NA	NA	NA	E109-DNase.hotspot.fdr0.01.peaks.bed	1	173184
1	1244	roadmap_epigenomics	0.0356441	0.548817	4	1170	1164	852	1170	1060	19655	30	80901	H1_Derived_Neuronal_Progenitor_Cultured_Cells	NA	ESC_DERIVED	H3K27ac	NA	NA	E007-H3K27ac.narrowPeak	1	78152
1	867	encode_tfbs	0.0574763	0.54791	2	1074	1165	1203	1203	1150	10296	32	90260	ChIP HepG2 Pol2	HepG2	NA	Pol2	None	NA	wgEncodeAwgTfbsSydhHepg2Pol2IggrabUniPk.narrowPeak	1	19572
1	288	codex	0.0572624	0.547199	2	1077	1166	1203	1203	1150	10308	32	90248	MM1-S cell line cell line treated with DMSO for 6 hours.	Multiple myeloma cell	NA	POLR2A	NA	GSE50625	GSM1313923_POLR2A.bed	1	13717
1	1066	encode_tfbs	0.0437942	0.54581	3	1127	1167	996	1167	1100	15144	31	85412	ChIP Caco-2 CTCF	Caco-2	NA	CTCF	None	NA	wgEncodeAwgTfbsUwCaco2CtcfUniPk.narrowPeak	1	46852
1	1608	roadmap_epigenomics	0.0751433	0.545058	1	1040	1168	1505	1505	1240	5296	33	95260	Muscle_Satellite_Cultured_Cells	NA	MUSCLE	H3K9me3	NA	NA	E052-H3K9me3.narrowPeak	1	148368
1	1056	encode_tfbs	0.0565021	0.544666	2	1078	1169	1203	1203	1150	10351	32	90205	ChIP ProgFib Pol2	ProgFib	NA	Pol2	None	NA	wgEncodeAwgTfbsUtaProgfibPol2UniPk.narrowPeak	1	16338
1	2061	roadmap_epigenomics	0.0344524	0.544438	4	1174	1170	852	1174	1070	19782	30	80774	NH-A_Astrocytes	NA	BRAIN	H3K27me3	NA	NA	E125-H3K27me3.narrowPeak	1	199117
1	1415	roadmap_epigenomics	0.0281237	0.544322	5	1217	1171	694	1217	1030	24190	29	76366	4star	NA	ESC	H3K36me3	NA	NA	E024-H3K36me3.narrowPeak	1	291642
1	1894	roadmap_epigenomics	0.0176516	0.543934	8	1289	1172	368	1289	943	36331	26	64225	Small_Intestine	NA	GI_INTESTINE	H3K27ac	NA	NA	E109-H3K27ac.narrowPeak	1	194846
1	2175	jaspar_motifs	0.011906	0.543666	19	1337	1173	40	1337	850	70359	15	30197	jaspar_motifs	NA	NA	NA	NA	NA	Mafb.bed	1	510495
1	1041	encode_tfbs	0.05596	0.542853	2	1081	1174	1203	1203	1150	10382	32	90174	ChIP K562 Pol2	K562	NA	Pol2	None	NA	wgEncodeAwgTfbsUtaK562Pol2UniPk.narrowPeak	1	19255
1	384	encode_segmentation	0.0425278	0.541427	3	1132	1175	996	1175	1100	15248	31	85308	TSS Segments	GM12878	NA	NA	NA	ENCODE segmentation	Gm12878_TSS.bed	1	34222
1	612	encode_tfbs	0.0550105	0.539663	2	1084	1176	1203	1203	1150	10437	32	90119	ChIP HepG2 Pol2-4H8	HepG2	NA	Pol2-4H8	None	NA	wgEncodeAwgTfbsHaibHepg2Pol24h8V0416102UniPk.narrowPeak	1	19586
1	303	codex	0.0547542	0.538799	2	1085	1177	1203	1203	1160	10452	32	90104	codex T-Cell MYB	T-Cell	NA	MYB	NA	GSE59657	GSM1519643_MYB.bed	1	21401
1	1581	roadmap_epigenomics	0.0115052	0.537577	12	1342	1178	148	1342	889	50644	22	49912	Chondrocytes_from_Bone_Marrow_Derived_Mesenchymal_Stem_Cell_Cultured_Cells	NA	STROMAL_CONNECTIVE	H3K4me1	NA	NA	E049-H3K4me1.narrowPeak	1	260664
1	1165	roadmap_epigenomics	0.0121781	0.53705	11	1335	1179	200	1335	905	47367	23	53189	H1_BMP4_Derived_Mesendoderm_Cultured_Cells	NA	ESC_DERIVED	NA	NA	NA	E004-DNase.hotspot.fdr0.01.peaks.bed	1	239056
1	1833	roadmap_epigenomics	0.0218267	0.536429	6	1252	1180	579	1252	1000	28703	28	71853	Psoas_Muscle	NA	MUSCLE	H3K27ac	NA	NA	E100-H3K27ac.narrowPeak	1	163059
1	1509	roadmap_epigenomics	0.0408531	0.535539	3	1140	1181	996	1181	1110	15390	31	85166	CD4_Naive_Primary_Cells	NA	BLOOD	H3K36me3	NA	NA	E038-H3K36me3.narrowPeak	1	143886
1	2040	roadmap_epigenomics	0.0319076	0.534812	4	1190	1182	852	1190	1070	20067	30	80489	K562_Leukemia	NA	BLOOD	H3K4me3	NA	NA	E123-H3K4me3.narrowPeak	1	62732
1	2235	jaspar_motifs	0.0151288	0.534673	24	1305	1183	10	1305	833	82236	10	18320	jaspar_motifs	NA	NA	NA	NA	NA	TFAP2A.bed	1	673098
1	2107	roadmap_epigenomics	0.0182078	0.534353	7	1285	1184	456	1285	975	32850	27	67706	Osteoblasts	NA	BONE	H2A.Z	NA	NA	E129-H2A.Z.narrowPeak	1	144833
1	1290	roadmap_epigenomics	0.0123833	0.531911	10	1331	1185	244	1331	920	44170	24	56386	H9_Derived_Neuronal_Progenitor_Cultured_Cells	NA	ESC_DERIVED	H3K4me1	NA	NA	E009-H3K4me1.narrowPeak	1	280676
1	1914	roadmap_epigenomics	0.0526299	0.531581	2	1092	1186	1203	1203	1160	10579	32	89977	Thymus	NA	THYMUS	H3K27me3	NA	NA	E112-H3K27me3.narrowPeak	1	44654
1	649	encode_tfbs	0.0525315	0.531244	2	1093	1187	1203	1203	1160	10585	32	89971	ChIP K562 Pol2-4H8	K562	NA	Pol2-4H8	None	NA	wgEncodeAwgTfbsHaibK562Pol24h8V0416101UniPk.narrowPeak	1	23352
1	1532	roadmap_epigenomics	0.0309714	0.53117	4	1196	1188	852	1196	1080	20177	30	80379	CD4+_CD25-_IL17+_PMA-Ionomcyin_stimulated_Th17_Primary_Cells	NA	BLOOD	H3K27ac	NA	NA	E042-H3K27ac.narrowPeak	1	68957
1	725	encode_tfbs	0.0711886	0.530342	1	1049	1189	1505	1505	1250	5435	33	95121	ChIP GM12878 p300	GM12878	NA	p300	None	NA	wgEncodeAwgTfbsSydhGm12878P300IggmusUniPk.narrowPeak	1	17461
1	1889	roadmap_epigenomics	0.0173939	0.530148	7	1290	1190	456	1290	979	33025	27	67531	Skeletal_Muscle_Female	NA	MUSCLE	H3K9ac	NA	NA	E108-H3K9ac.narrowPeak	1	129653
1	1042	encode_tfbs	0.0706654	0.528389	1	1050	1191	1505	1505	1250	5454	33	95102	ChIP MCF-7 c-Myc	MCF-7	NA	c-Myc	estrogen	NA	wgEncodeAwgTfbsUtaMcf7CmycEstroUniPk.narrowPeak	1	10072
1	620	encode_tfbs	0.0513806	0.527288	2	1099	1192	1203	1203	1160	10656	32	89900	ChIP HepG2 TAF1	HepG2	NA	TAF1	None	NA	wgEncodeAwgTfbsHaibHepg2Taf1Pcr2xUniPk.narrowPeak	1	16659
1	387	encode_segmentation	0.0296943	0.526105	4	1202	1193	852	1202	1080	20332	30	80224	Enhancers Segments	H1hesc	NA	NA	NA	ENCODE segmentation	H1hesc_E.bed	1	52106
1	1938	roadmap_epigenomics	0.0295008	0.525328	4	1203	1194	852	1203	1080	20356	30	80200	Dnd41_TCell_Leukemia	NA	BLOOD	H3K27ac	NA	NA	E115-H3K27ac.narrowPeak	1	105349
1	1941	roadmap_epigenomics	0.0232662	0.523667	5	1244	1195	694	1244	1040	24908	29	75648	Dnd41_TCell_Leukemia	NA	BLOOD	H3K4me1	NA	NA	E115-H3K4me1.narrowPeak	1	130974
1	1093	encode_tfbs	0.0369914	0.521518	3	1155	1196	996	1196	1120	15739	31	84817	ChIP HPF CTCF	HPF	NA	CTCF	None	NA	wgEncodeAwgTfbsUwHpfCtcfUniPk.narrowPeak	1	46150
1	1904	roadmap_epigenomics	0.01873	0.521511	6	1275	1197	579	1275	1020	29285	28	71271	Stomach_Mucosa	NA	GI_STOMACH	H3K9ac	NA	NA	E110-H3K9ac.narrowPeak	1	89048
1	1458	roadmap_epigenomics	0.0284803	0.52118	4	1212	1198	852	1212	1090	20485	30	80071	CD15_Primary_Cells	NA	BLOOD	H3K4me3	NA	NA	E030-H3K4me3.narrowPeak	1	53825
1	1416	roadmap_epigenomics	0.00827352	0.519001	14	1397	1199	98	1397	898	57744	20	42812	4star	NA	ESC	H3K4me1	NA	NA	E024-H3K4me1.narrowPeak	1	357375
1	291	codex	0.0489821	0.51894	2	1107	1200	1203	1203	1170	10809	32	89747	codex T-Cell MYB	T-Cell	NA	MYB	NA	GSE59657	GSM1442006_MYB.bed	1	30659
1	1900	roadmap_epigenomics	0.0273111	0.516329	4	1223	1201	852	1223	1090	20638	30	79918	Stomach_Mucosa	NA	GI_STOMACH	H3K27me3	NA	NA	E110-H3K27me3.narrowPeak	1	119327
1	1391	roadmap_epigenomics	0.0100492	0.515681	10	1363	1202	244	1363	936	44939	24	55617	iPS_DF_6.9_Cell_Line	NA	IPSC	NA	NA	NA	E021-DNase.hotspot.fdr0.01.peaks.bed	1	182761
1	992	encode_tfbs	0.0480259	0.51557	2	1112	1203	1203	1203	1170	10872	32	89684	ChIP MCF-7 HA-E2F1	MCF-7	NA	HA-E2F1	None	NA	wgEncodeAwgTfbsSydhMcf7Hae2f1UcdUniPk.narrowPeak	1	21946
1	356	codex	0.0478308	0.51488	2	1113	1204	1203	1204	1170	10885	32	89671	Cell line: Germinal center B cells. Chip antibody: BCL6	B-Cells	NA	BCL6	NA	GSE43350	GSM898060_BCL6.bed	1	23912
1	626	encode_tfbs	0.0670367	0.514795	1	1054	1205	1505	1505	1250	5590	33	94966	ChIP HepG2 ZBTB7A_(SC-34508)	HepG2	NA	ZBTB7A_(SC-34508)	None	NA	wgEncodeAwgTfbsHaibHepg2Zbtb7aV0416101UniPk.narrowPeak	1	9189
1	1101	encode_tfbs	0.0350532	0.51422	3	1172	1206	996	1206	1120	15927	31	84629	ChIP NHDF-neo CTCF	NHDF-neo	NA	CTCF	None	NA	wgEncodeAwgTfbsUwNhdfneoCtcfUniPk.narrowPeak	1	45920
1	1536	roadmap_epigenomics	0.0262359	0.511765	4	1231	1207	852	1231	1100	20784	30	79772	CD4+_CD25-_IL17+_PMA-Ionomcyin_stimulated_Th17_Primary_Cells	NA	BLOOD	H3K4me3	NA	NA	E042-H3K4me3.narrowPeak	1	58330
1	1565	roadmap_epigenomics	0.0337486	0.509198	3	1180	1208	996	1208	1130	16059	31	84497	CD8_Naive_Primary_Cells	NA	BLOOD	H3K27ac	NA	NA	E047-H3K27ac.narrowPeak	1	44487
1	2123	jaspar_motifs	0.0163325	0.508868	6	1296	1209	579	1296	1030	29797	28	70759	jaspar_motifs	NA	NA	NA	NA	NA	CEBPA.bed	1	255606
1	1328	roadmap_epigenomics	0.0072402	0.507171	13	1418	1210	116	1418	915	55273	21	45283	HUES6_Cell_Line	NA	ESC	H3K4me1	NA	NA	E015-H3K4me1.narrowPeak	1	327408
1	1140	roadmap_epigenomics	0.0159274	0.506618	6	1300	1211	579	1300	1030	29890	28	70666	H1_Cell_Line	NA	ESC	H2BK12ac	NA	NA	E003-H2BK12ac.narrowPeak	1	175442
1	1775	roadmap_epigenomics	0.00884775	0.506276	10	1386	1212	244	1386	947	45397	24	55159	Esophagus	NA	GI_ESOPHAGUS	H3K4me1	NA	NA	E079-H3K4me1.narrowPeak	1	257512
1	1514	roadmap_epigenomics	0.024825	0.505618	4	1237	1213	852	1237	1100	20984	30	79572	CD4+_CD25-_CD45RA+_Naive_Primary_Cells	NA	BLOOD	H3K27ac	NA	NA	E039-H3K27ac.narrowPeak	1	79886
1	1867	roadmap_epigenomics	0.032724	0.505187	3	1184	1214	996	1214	1130	16166	31	84390	Right_Ventricle	NA	HEART	H3K27me3	NA	NA	E105-H3K27me3.narrowPeak	1	139774
1	1065	encode_tfbs	0.0325545	0.504518	3	1187	1215	996	1215	1130	16184	31	84372	ChIP BJ CTCF	BJ	NA	CTCF	None	NA	wgEncodeAwgTfbsUwBjCtcfUniPk.narrowPeak	1	44668
1	539	encode_tfbs	0.0641709	0.503994	1	1063	1216	1505	1505	1260	5703	33	94853	ChIP GM12878 USF-1	GM12878	NA	USF-1	None	NA	wgEncodeAwgTfbsHaibGm12878Usf1Pcr2xUniPk.narrowPeak	1	9778
1	718	encode_tfbs	0.0447125	0.503697	2	1123	1217	1203	1217	1180	11100	32	89456	ChIP GM12878 MAZ_(ab85725)	GM12878	NA	MAZ_(ab85725)	None	NA	wgEncodeAwgTfbsSydhGm12878Mazab85725IggmusUniPk.narrowPeak	1	18952
1	614	encode_tfbs	0.0321714	0.502999	3	1189	1218	996	1218	1130	16225	31	84331	ChIP HepG2 Rad21	HepG2	NA	Rad21	None	NA	wgEncodeAwgTfbsHaibHepg2Rad21V0416101UniPk.narrowPeak	1	54315
1	2261	hematopoietic_ATACseq_GSE75384	0.0638496	0.502778	1	1066	1219	1505	1505	1260	5716	33	94840	chromatin accessible in differentiated hematopoietic cell types but not in hemat	CD4 T cell and CD8 T cell and B cell and natural killer cell and monocyte and erythrocyte	NA	NA	NA	GSE75384	diffNotStem.bed	1	39643
1	1664	roadmap_epigenomics	0.0238055	0.501053	4	1243	1220	852	1243	1100	21135	30	79421	Penis_Foreskin_Melanocyte_Primary_Cells_skin03	NA	SKIN	H3K4me3	NA	NA	E061-H3K4me3.narrowPeak	1	39412
1	302	codex	0.0436711	0.499897	2	1128	1221	1203	1221	1180	11175	32	89381	codex T-Cell MYB	T-Cell	NA	MYB	NA	GSE59657	GSM1519641_MYB.bed	1	24032
1	2180	jaspar_motifs	0.0436436	0.499796	2	1129	1222	1203	1222	1180	11177	32	89379	jaspar_motifs	NA	NA	NA	NA	NA	NF-kappaB.bed	1	40746
1	1309	roadmap_epigenomics	0.00684771	0.499748	12	1424	1223	148	1424	932	52477	22	48079	hESC_Derived_CD56+_Ectoderm_Cultured_Cells	NA	ESC_DERIVED	H3K4me1	NA	NA	E012-H3K4me1.narrowPeak	1	258764
1	1381	roadmap_epigenomics	0.0182629	0.499471	5	1284	1224	694	1284	1070	25803	29	74753	iPS-18_Cell_Line	NA	IPSC	H3K9ac	NA	NA	E019-H3K9ac.narrowPeak	1	72303
1	1401	roadmap_epigenomics	0.00605784	0.497695	17	1444	1225	59	1444	909	67140	17	33416	iPS_DF_19.11_Cell_Line	NA	IPSC	NA	NA	NA	E022-DNase.macs2.narrowPeak	1	672127
1	2001	roadmap_epigenomics	0.00992101	0.496311	8	1366	1226	368	1366	987	38483	26	62073	HSMM_Skeletal_Muscle_Myoblasts	NA	MUSCLE	H3K4me1	NA	NA	E120-H3K4me1.narrowPeak	1	205523
1	1380	roadmap_epigenomics	0.0170629	0.493102	5	1292	1227	694	1292	1070	26050	29	74506	iPS-18_Cell_Line	NA	IPSC	H3K4me3	NA	NA	E019-H3K4me3.narrowPeak	1	61750
1	1739	roadmap_epigenomics	0.0108184	0.490229	7	1352	1228	456	1352	1010	34784	27	65772	Brain_Substantia_Nigra	NA	BRAIN	H3K27ac	NA	NA	E074-H3K27ac.narrowPeak	1	158727
1	1915	roadmap_epigenomics	0.0289221	0.489733	3	1206	1229	996	1229	1140	16592	31	83964	Thymus	NA	THYMUS	H3K36me3	NA	NA	E112-H3K36me3.narrowPeak	1	202958
1	1566	roadmap_epigenomics	0.0286787	0.488709	3	1208	1230	996	1230	1140	16621	31	83935	CD8_Naive_Primary_Cells	NA	BLOOD	H3K27me3	NA	NA	E047-H3K27me3.narrowPeak	1	175324
1	2209	jaspar_motifs	0.0210523	0.488146	4	1255	1231	852	1255	1110	21574	30	78982	jaspar_motifs	NA	NA	NA	NA	NA	REL.bed	1	92762
1	1604	roadmap_epigenomics	0.0067594	0.487497	10	1427	1232	244	1427	968	46340	24	54216	Muscle_Satellite_Cultured_Cells	NA	MUSCLE	H3K4me1	NA	NA	E052-H3K4me1.narrowPeak	1	247597
1	1168	roadmap_epigenomics	0.0156261	0.485104	5	1302	1233	694	1302	1080	26367	29	74189	H1_BMP4_Derived_Mesendoderm_Cultured_Cells	NA	ESC_DERIVED	H2BK120ac	NA	NA	E004-H2BK120ac.narrowPeak	1	149554
1	1471	roadmap_epigenomics	0.00993485	0.483714	7	1365	1234	456	1365	1020	35089	27	65467	CD19_Primary_Cells_Peripheral_UW	NA	BLOOD	H3K4me1	NA	NA	E032-H3K4me1.narrowPeak	1	167667
1	2130	jaspar_motifs	0.026408	0.478942	3	1227	1235	996	1235	1150	16903	31	83653	jaspar_motifs	NA	NA	NA	NA	NA	ELK1.bed	1	50237
1	1051	encode_tfbs	0.0380607	0.478779	2	1152	1236	1203	1236	1200	11611	32	88945	ChIP MCF-7 Pol2	MCF-7	NA	Pol2	serum_stimulated_media	NA	wgEncodeAwgTfbsUtaMcf7Pol2SerumstimUniPk.narrowPeak	1	20449
1	1322	roadmap_epigenomics	0.014448	0.478197	5	1310	1237	694	1310	1080	26647	29	73909	HUES48_Cell_Line	NA	ESC	H3K4me3	NA	NA	E014-H3K4me3.narrowPeak	1	79383
1	1975	roadmap_epigenomics	0.018975	0.477753	4	1274	1238	852	1274	1120	21941	30	78615	HepG2_Hepatocellular_Carcinoma	NA	LIVER	H3K27me3	NA	NA	E118-H3K27me3.narrowPeak	1	110883
1	1269	roadmap_epigenomics	0.0112879	0.477724	6	1345	1239	579	1345	1050	31138	28	69418	H9_Cell_Line	NA	ESC	H3K23me2	NA	NA	E008-H3K23me2.narrowPeak	1	123664
1	1231	roadmap_epigenomics	0.00757262	0.476823	8	1409	1240	368	1409	1010	39439	26	61117	H1_Derived_Mesenchymal_Stem_Cells	NA	ESC_DERIVED	H4K8ac	NA	NA	E006-H4K8ac.narrowPeak	1	209142
1	1719	roadmap_epigenomics	0.00755958	0.476704	8	1410	1241	368	1410	1010	39445	26	61111	Brain_Hippocampus_Middle	NA	BRAIN	H3K27ac	NA	NA	E071-H3K27ac.narrowPeak	1	152192
1	1383	roadmap_epigenomics	0.014035	0.475693	5	1312	1242	694	1312	1080	26750	29	73806	iPS-20b_Cell_Line	NA	IPSC	H3K27ac	NA	NA	E020-H3K27ac.narrowPeak	1	100863
1	1773	roadmap_epigenomics	0.0372501	0.475627	2	1153	1243	1203	1243	1200	11679	32	88877	Esophagus	NA	GI_ESOPHAGUS	H3K27me3	NA	NA	E079-H3K27me3.narrowPeak	1	85925
1	1717	roadmap_epigenomics	0.0183476	0.474484	4	1282	1244	852	1282	1130	22059	30	78497	Brain_Germinal_Matrix	NA	BRAIN	H3K4me3	NA	NA	E070-H3K4me3.narrowPeak	1	41887
1	1870	roadmap_epigenomics	0.0182797	0.474126	4	1283	1245	852	1283	1130	22072	30	78484	Right_Ventricle	NA	HEART	H3K4me3	NA	NA	E105-H3K4me3.narrowPeak	1	41942
1	759	encode_tfbs	0.0368394	0.474019	2	1160	1246	1203	1246	1200	11714	32	88842	ChIP GM19099 Pol2	GM19099	NA	Pol2	None	NA	wgEncodeAwgTfbsSydhGm19099Pol2IggmusUniPk.narrowPeak	1	22219
1	2174	jaspar_motifs	0.0106081	0.472869	6	1354	1247	579	1354	1060	31358	28	69198	jaspar_motifs	NA	NA	NA	NA	NA	MZF1_5-13.bed	1	148011
1	2047	roadmap_epigenomics	0.0105991	0.472804	6	1355	1248	579	1355	1060	31361	28	69195	Monocytes-CD14+_RO01746	NA	BLOOD	H2A.Z	NA	NA	E124-H2A.Z.narrowPeak	1	136944
1	1790	roadmap_epigenomics	0.0135596	0.472752	5	1316	1249	694	1316	1090	26872	29	73684	Gastric	NA	GI_STOMACH	H3K36me3	NA	NA	E094-H3K36me3.narrowPeak	1	243089
1	1945	roadmap_epigenomics	0.0249652	0.472509	3	1236	1250	996	1250	1160	17094	31	83462	Dnd41_TCell_Leukemia	NA	BLOOD	H3K9ac	NA	NA	E115-H3K9ac.narrowPeak	1	45574
1	1174	roadmap_epigenomics	0.0363291	0.472012	2	1165	1251	1203	1251	1210	11758	32	88798	H1_BMP4_Derived_Mesendoderm_Cultured_Cells	NA	ESC_DERIVED	H3K27me3	NA	NA	E004-H3K27me3.narrowPeak	1	77732
1	1450	roadmap_epigenomics	0.0247162	0.471379	3	1238	1252	996	1252	1160	17128	31	83428	CD14_Primary_Cells	NA	BLOOD	H3K27me3	NA	NA	E029-H3K27me3.narrowPeak	1	103414
1	1347	roadmap_epigenomics	0.013316	0.47122	5	1317	1253	694	1317	1090	26936	29	73620	IMR90_Cell_Line	NA	LUNG	H2BK15ac	NA	NA	E017-H2BK15ac.narrowPeak	1	218422
1	1207	roadmap_epigenomics	0.00837347	0.471162	7	1396	1254	456	1396	1040	35692	27	64864	H1_BMP4_Derived_Trophoblast_Cultured_Cells	NA	ESC_DERIVED	H4K12ac	NA	NA	E005-H4K12ac.narrowPeak	1	157094
1	1757	roadmap_epigenomics	0.0132332	0.470695	5	1318	1255	694	1318	1090	26958	29	73598	Colon_Smooth_Muscle	NA	GI_COLON	H3K4me3	NA	NA	E076-H3K4me3.narrowPeak	1	72277
1	1756	roadmap_epigenomics	0.0067966	0.469454	8	1426	1256	368	1426	1020	39813	26	60743	Colon_Smooth_Muscle	NA	GI_COLON	H3K4me1	NA	NA	E076-H3K4me1.narrowPeak	1	179004
1	1423	roadmap_epigenomics	0.00806684	0.468512	7	1401	1257	456	1401	1040	35822	27	64734	Adipose_Derived_Mesenchymal_Stem_Cell_Cultured_Cells	NA	FAT	H3K9ac	NA	NA	E025-H3K9ac.narrowPeak	1	134764
1	880	encode_tfbs	0.0543013	0.466221	1	1087	1258	1505	1505	1280	6137	33	94419	ChIP HUVEC Max	HUVEC	NA	Max	None	NA	wgEncodeAwgTfbsSydhHuvecMaxUniPk.narrowPeak	1	9122
1	1125	roadmap_epigenomics	0.012437	0.465538	5	1330	1259	694	1330	1090	27176	29	73380	ES-I3_Cell_Line	NA	ESC	H3K4me3	NA	NA	E001-H3K4me3.narrowPeak	1	92499
1	34	cistrome_cistrome	0.0538246	0.464367	1	1090	1260	1505	1505	1280	6160	33	94396	cistrome_cistrome LnCaP AR	LnCaP	prostate	AR	R1881(16hr)	NA	Human_LnCaP_AR_R1881-16hr_Chinnaiyan.bed	1	41243
1	1145	roadmap_epigenomics	0.00627716	0.46418	8	1438	1261	368	1438	1020	40085	26	60471	H1_Cell_Line	NA	ESC	H3K18ac	NA	NA	E003-H3K18ac.narrowPeak	1	249794
1	1504	roadmap_epigenomics	0.00940273	0.463724	6	1371	1262	579	1371	1070	31781	28	68775	CD4_Memory_Primary_Cells	NA	BLOOD	H3K4me1	NA	NA	E037-H3K4me1.narrowPeak	1	143344
1	1266	roadmap_epigenomics	0.0061947	0.463315	8	1440	1263	368	1440	1020	40130	26	60426	H9_Cell_Line	NA	ESC	H3K14ac	NA	NA	E008-H3K14ac.narrowPeak	1	181060
1	1170	roadmap_epigenomics	0.033877	0.462193	2	1178	1264	1203	1264	1220	11978	32	88578	H1_BMP4_Derived_Mesendoderm_Cultured_Cells	NA	ESC_DERIVED	H2BK5ac	NA	NA	E004-H2BK5ac.narrowPeak	1	64670
1	1824	roadmap_epigenomics	0.0159336	0.461252	4	1299	1265	852	1299	1140	22550	30	78006	Placenta_Amnion	NA	PLACENTA	H3K27ac	NA	NA	E099-H3K27ac.narrowPeak	1	75584
1	650	encode_tfbs	0.0336193	0.461144	2	1181	1266	1203	1266	1220	12002	32	88554	ChIP K562 Pol2	K562	NA	Pol2	None	NA	wgEncodeAwgTfbsHaibK562Pol2V0416101UniPk.narrowPeak	1	24989
1	1190	roadmap_epigenomics	0.00719741	0.460594	7	1420	1267	456	1420	1050	36216	27	64340	H1_BMP4_Derived_Trophoblast_Cultured_Cells	NA	ESC_DERIVED	H2BK120ac	NA	NA	E005-H2BK120ac.narrowPeak	1	261077
1	2094	roadmap_epigenomics	0.0327004	0.457376	2	1185	1268	1203	1268	1220	12089	32	88467	NHEK-Epidermal_Keratinocytes	NA	SKIN	H4K20me1	NA	NA	E127-H4K20me1.narrowPeak	1	66333
1	1804	roadmap_epigenomics	0.0152071	0.457038	4	1304	1269	852	1304	1140	22711	30	77845	Lung	NA	LUNG	H3K4me3	NA	NA	E096-H3K4me3.narrowPeak	1	96339
1	1321	roadmap_epigenomics	0.00367736	0.456092	11	1496	1270	200	1496	989	51471	23	49085	HUES48_Cell_Line	NA	ESC	H3K4me1	NA	NA	E014-H3K4me1.narrowPeak	1	314804
1	869	encode_tfbs	0.0322551	0.455533	2	1188	1271	1203	1271	1220	12132	32	88424	ChIP HepG2 Rad21	HepG2	NA	Rad21	None	NA	wgEncodeAwgTfbsSydhHepg2Rad21IggrabUniPk.narrowPeak	1	37233
1	374	codex	0.0210044	0.453766	3	1256	1272	996	1272	1170	17676	31	82880	Proerythroblasts were derived from CD34+ adult bone marrow cells isolated from h	Erythroblast	NA	GATA1	NA	GSE36985	GSM970258_GATA1.bed	1	71670
1	1306	roadmap_epigenomics	0.00816977	0.453512	6	1399	1273	579	1399	1080	32267	28	68289	hESC_Derived_CD56+_Ectoderm_Cultured_Cells	NA	ESC_DERIVED	H3K27ac	NA	NA	E012-H3K27ac.narrowPeak	1	157441
1	1535	roadmap_epigenomics	0.00811991	0.453077	6	1400	1274	579	1400	1080	32288	28	68268	CD4+_CD25-_IL17+_PMA-Ionomcyin_stimulated_Th17_Primary_Cells	NA	BLOOD	H3K4me1	NA	NA	E042-H3K4me1.narrowPeak	1	160803
1	737	encode_tfbs	0.0509362	0.453067	1	1100	1275	1505	1505	1290	6304	33	94252	ChIP GM12878 TBLR1_(ab24550)	GM12878	NA	TBLR1_(ab24550)	None	NA	wgEncodeAwgTfbsSydhGm12878Tblr1ab24550IggmusUniPk.narrowPeak	1	13702
1	2013	roadmap_epigenomics	0.0044502	0.452858	9	1477	1276	310	1477	1020	44535	25	56021	HSMMtube_Skeletal_Muscle_Myotubes_Derived_from_HSMM	NA	MUSCLE	H3K4me1	NA	NA	E121-H3K4me1.narrowPeak	1	248358
1	1137	roadmap_epigenomics	0.00634256	0.452128	7	1435	1277	456	1435	1060	36647	27	63909	H1_Cell_Line	NA	ESC	H2A.Z	NA	NA	E003-H2A.Z.narrowPeak	1	280680
1	1307	roadmap_epigenomics	0.0203852	0.450661	3	1261	1278	996	1278	1180	17776	31	82780	hESC_Derived_CD56+_Ectoderm_Cultured_Cells	NA	ESC_DERIVED	H3K27me3	NA	NA	E012-H3K27me3.narrowPeak	1	75983
1	647	encode_tfbs	0.0501051	0.449793	1	1103	1279	1505	1505	1300	6347	33	94209	ChIP K562 NRSF	K562	NA	NRSF	None	NA	wgEncodeAwgTfbsHaibK562NrsfV0416102UniPk.narrowPeak	1	15849
1	1812	roadmap_epigenomics	0.00495438	0.44917	8	1462	1280	368	1462	1040	40880	26	59676	Ovary	NA	OVARY	H3K4me1	NA	NA	E097-H3K4me1.narrowPeak	1	316385
1	1226	roadmap_epigenomics	0.00760255	0.448459	6	1408	1281	579	1408	1090	32513	28	68043	H1_Derived_Mesenchymal_Stem_Cells	NA	ESC_DERIVED	H3K4me2	NA	NA	E006-H3K4me2.narrowPeak	1	170599
1	1273	roadmap_epigenomics	0.013146	0.444373	4	1321	1282	852	1321	1150	23209	30	77347	H9_Cell_Line	NA	ESC	H3K4ac	NA	NA	E008-H3K4ac.narrowPeak	1	70528
1	1357	roadmap_epigenomics	0.0029693	0.444121	11	1514	1283	200	1514	999	52139	23	48417	IMR90_Cell_Line	NA	LUNG	H3K4me1	NA	NA	E017-H3K4me1.narrowPeak	1	328186
1	1887	roadmap_epigenomics	0.00318715	0.441774	10	1510	1284	244	1510	1010	48809	24	51747	Skeletal_Muscle_Female	NA	MUSCLE	H3K4me1	NA	NA	E108-H3K4me1.narrowPeak	1	272252
1	1240	roadmap_epigenomics	0.00283806	0.441669	11	1520	1285	200	1520	1000	52278	23	48278	H1_Derived_Neuronal_Progenitor_Cultured_Cells	NA	ESC_DERIVED	H2BK5ac	NA	NA	E007-H2BK5ac.narrowPeak	1	389307
1	972	encode_tfbs	0.0289594	0.441532	2	1205	1286	1203	1286	1230	12469	32	88087	ChIP K562 Znf143_(16618-1-AP)	K562	NA	Znf143_(16618-1-AP)	None	NA	wgEncodeAwgTfbsSydhK562Znf143IggrabUniPk.narrowPeak	1	29069
1	1677	roadmap_epigenomics	0.00910255	0.441253	5	1378	1287	694	1378	1120	28252	29	72304	Adipose_Nuclei	NA	FAT	H3K4me3	NA	NA	E063-H3K4me3.narrowPeak	1	87717
1	1092	encode_tfbs	0.0184704	0.440743	3	1279	1288	996	1288	1190	18104	31	82452	ChIP HPAF CTCF	HPAF	NA	CTCF	None	NA	wgEncodeAwgTfbsUwHpafCtcfUniPk.narrowPeak	1	56686
1	1957	roadmap_epigenomics	0.0184537	0.440654	3	1281	1289	996	1289	1190	18107	31	82449	GM12878_Lymphoblastoid	NA	BLOOD	H3K9ac	NA	NA	E116-H3K9ac.narrowPeak	1	50587
1	1337	roadmap_epigenomics	0.00895875	0.440083	5	1383	1290	694	1383	1120	28306	29	72250	HUES64_Cell_Line	NA	ESC	H3K9ac	NA	NA	E016-H3K9ac.narrowPeak	1	82734
1	1954	roadmap_epigenomics	0.00884571	0.439154	5	1387	1291	694	1387	1120	28349	29	72207	GM12878_Lymphoblastoid	NA	BLOOD	H3K4me2	NA	NA	E116-H3K4me2.narrowPeak	1	124538
1	2021	roadmap_epigenomics	0.00879358	0.438722	5	1388	1292	694	1388	1120	28369	29	72187	HUVEC_Umbilical_Vein_Endothelial_Cells	NA	VASCULAR	H2A.Z	NA	NA	E122-H2A.Z.narrowPeak	1	124700
1	1452	roadmap_epigenomics	0.00656877	0.43854	6	1433	1293	579	1433	1100	33007	28	67549	CD14_Primary_Cells	NA	BLOOD	H3K4me1	NA	NA	E029-H3K4me1.narrowPeak	1	142074
1	2167	jaspar_motifs	0.00494693	0.436374	7	1463	1294	456	1463	1070	37477	27	63079	jaspar_motifs	NA	NA	NA	NA	NA	Klf4.bed	1	144192
1	1443	roadmap_epigenomics	0.00327827	0.435289	9	1508	1295	310	1508	1040	45519	25	55037	Breast_vHMEC	NA	BREAST	H3K4me1	NA	NA	E028-H3K4me1.narrowPeak	1	354117
1	435	encode_tfbs	0.0274561	0.43491	2	1222	1296	1203	1296	1240	12635	32	87921	ChIP HMEC CTCF	HMEC	NA	CTCF	None	NA	wgEncodeAwgTfbsBroadHmecCtcfUniPk.narrowPeak	1	40048
1	1358	roadmap_epigenomics	0.00387433	0.434573	8	1490	1297	368	1490	1050	41684	26	58872	IMR90_Cell_Line	NA	LUNG	H3K4me2	NA	NA	E017-H3K4me2.narrowPeak	1	177739
1	635	encode_tfbs	0.0462248	0.434346	1	1116	1298	1505	1505	1310	6558	33	93998	ChIP K562 CTCFL_(SC-98982)	K562	NA	CTCFL_(SC-98982)	None	NA	wgEncodeAwgTfbsHaibK562Ctcflsc98982V0416101UniPk.narrowPeak	1	11533
1	559	encode_tfbs	0.0461895	0.434204	1	1118	1299	1505	1505	1310	6560	33	93996	ChIP H1-hESC Egr-1	H1-hESC	NA	Egr-1	None	NA	wgEncodeAwgTfbsHaibH1hescEgr1V0416102UniPk.narrowPeak	1	8743
1	470	encode_tfbs	0.0272801	0.434124	2	1224	1300	1203	1300	1240	12655	32	87901	ChIP A549 CTCF_(SC-5916)	A549	NA	CTCF_(SC-5916)	EtOH_0.02pct	NA	wgEncodeAwgTfbsHaibA549Ctcfsc5916Pcr1xEtoh02UniPk.narrowPeak	1	38133
1	1643	roadmap_epigenomics	0.0113622	0.432345	4	1343	1301	852	1343	1170	23701	30	76855	Penis_Foreskin_Keratinocyte_Primary_Cells_skin02	NA	SKIN	H3K4me3	NA	NA	E057-H3K4me3.narrowPeak	1	48550
1	685	encode_tfbs	0.0168093	0.431665	3	1293	1302	996	1302	1200	18415	31	82141	ChIP SK-N-SH_RA Rad21	SK-N-SH_RA	NA	Rad21	None	NA	wgEncodeAwgTfbsHaibSknshraRad21V0416102UniPk.narrowPeak	1	62275
1	578	encode_tfbs	0.0266122	0.431121	2	1226	1303	1203	1303	1240	12732	32	87824	ChIP H1-hESC TAF1	H1-hESC	NA	TAF1	None	NA	wgEncodeAwgTfbsHaibH1hescTaf1V0416102UniPk.narrowPeak	1	20547
1	1323	roadmap_epigenomics	0.0111504	0.430845	4	1347	1304	852	1347	1170	23764	30	76792	HUES48_Cell_Line	NA	ESC	H3K9ac	NA	NA	E014-H3K9ac.narrowPeak	1	74764
1	2037	roadmap_epigenomics	0.0165958	0.430462	3	1295	1305	996	1305	1200	18457	31	82099	K562_Leukemia	NA	BLOOD	H3K36me3	NA	NA	E123-H3K36me3.narrowPeak	1	190885
1	962	encode_tfbs	0.0450583	0.429647	1	1121	1306	1505	1505	1310	6625	33	93931	ChIP K562 TAL1_(SC-12984)	K562	NA	TAL1_(SC-12984)	None	NA	wgEncodeAwgTfbsSydhK562Tal1sc12984IggmusUniPk.narrowPeak	1	26260
1	2260	hematopoietic_ATACseq_GSE75384	0.0447672	0.42847	1	1122	1307	1505	1505	1310	6642	33	93914	chromatin accessible in differentiated hematopoietic cell types but not in hemat	CD4 T cell and CD8 T cell and B cell and natural killer cell and monocyte and erythrocyte	NA	NA	NA	GSE75384	diffNotHSC.bed	1	45773
1	456	encode_tfbs	0.0259014	0.427885	2	1232	1308	1203	1308	1250	12816	32	87740	ChIP NH-A CTCF	NH-A	NA	CTCF	None	NA	wgEncodeAwgTfbsBroadNhaCtcfUniPk.narrowPeak	1	38474
1	1103	encode_tfbs	0.0251679	0.424503	2	1235	1309	1203	1309	1250	12905	32	87651	ChIP NHLF CTCF	NHLF	NA	CTCF	None	NA	wgEncodeAwgTfbsUwNhlfCtcfUniPk.narrowPeak	1	35446
1	1856	roadmap_epigenomics	0.00527603	0.424471	6	1456	1310	579	1456	1120	33734	28	66822	Rectal_Smooth_Muscle	NA	GI_RECTUM	H3K4me1	NA	NA	E103-H3K4me1.narrowPeak	1	172046
1	1213	roadmap_epigenomics	0.00404175	0.424353	7	1484	1311	456	1484	1080	38136	27	62420	H1_Derived_Mesenchymal_Stem_Cells	NA	ESC_DERIVED	H2A.Z	NA	NA	E006-H2A.Z.narrowPeak	1	201588
1	1660	roadmap_epigenomics	0.00399564	0.423691	7	1486	1312	456	1486	1080	38173	27	62383	Penis_Foreskin_Melanocyte_Primary_Cells_skin03	NA	SKIN	H3K27ac	NA	NA	E061-H3K27ac.narrowPeak	1	199389
1	455	encode_tfbs	0.0432412	0.422269	1	1130	1313	1505	1505	1320	6733	33	93823	ChIP K562 SAP30_(39731)	K562	NA	SAP30_(39731)	None	NA	wgEncodeAwgTfbsBroadK562Sap3039731UniPk.narrowPeak	1	9753
1	1275	roadmap_epigenomics	0.0067177	0.419951	5	1429	1314	694	1429	1150	29268	29	71288	H9_Cell_Line	NA	ESC	H3K4me2	NA	NA	E008-H3K4me2.narrowPeak	1	111428
1	530	encode_tfbs	0.0147389	0.419607	3	1307	1315	996	1315	1210	18845	31	81711	ChIP GM12878 RUNX3_(SC-101553)	GM12878	NA	RUNX3_(SC-101553)	None	NA	wgEncodeAwgTfbsHaibGm12878Runx3sc101553V0422111UniPk.narrowPeak	1	67965
1	1611	roadmap_epigenomics	0.00291212	0.418767	8	1517	1316	368	1517	1070	42591	26	57965	Neurosphere_Cultured_Cells_Cortex_Derived	NA	BRAIN	H3K4me1	NA	NA	E053-H3K4me1.narrowPeak	1	185047
1	741	encode_tfbs	0.042377	0.418734	1	1133	1317	1505	1505	1320	6786	33	93770	ChIP GM12878 WHIP	GM12878	NA	WHIP	None	NA	wgEncodeAwgTfbsSydhGm12878WhipIggmusUniPk.narrowPeak	1	14102
1	1363	roadmap_epigenomics	0.00467996	0.417153	6	1470	1318	579	1470	1120	34125	28	66431	IMR90_Cell_Line	NA	LUNG	H3K9ac	NA	NA	E017-H3K9ac.narrowPeak	1	130489
1	1039	encode_tfbs	0.0418798	0.416693	1	1136	1319	1505	1505	1320	6817	33	93739	ChIP K562 c-Myc	K562	NA	c-Myc	None	NA	wgEncodeAwgTfbsUtaK562CmycUniPk.narrowPeak	1	11738
1	1541	roadmap_epigenomics	0.00457848	0.415842	6	1474	1320	579	1474	1120	34196	28	66360	CD4+_CD25-_Th_Primary_Cells	NA	BLOOD	H3K4me1	NA	NA	E043-H3K4me1.narrowPeak	1	154274
1	1403	roadmap_epigenomics	0.0227343	0.412935	2	1247	1321	1203	1321	1260	13219	32	87337	iPS_DF_19.11_Cell_Line	NA	IPSC	H3K27me3	NA	NA	E022-H3K27me3.narrowPeak	1	68240
1	1200	roadmap_epigenomics	0.002139	0.412882	9	1546	1322	310	1546	1060	46839	25	53717	H1_BMP4_Derived_Trophoblast_Cultured_Cells	NA	ESC_DERIVED	H3K4me1	NA	NA	E005-H3K4me1.narrowPeak	1	297207
1	1336	roadmap_epigenomics	0.00878874	0.412735	4	1389	1323	852	1389	1190	24552	30	76004	HUES64_Cell_Line	NA	ESC	H3K4me3	NA	NA	E016-H3K4me3.narrowPeak	1	59526
1	1002	encode_tfbs	0.0406239	0.411508	1	1142	1324	1505	1505	1320	6897	33	93659	ChIP PBDE GATA-1	PBDE	NA	GATA-1	None	NA	wgEncodeAwgTfbsSydhPbdeGata1UcdUniPk.narrowPeak	1	25001
1	1723	roadmap_epigenomics	0.00580498	0.410434	5	1446	1325	694	1446	1160	29746	29	70810	Brain_Hippocampus_Middle	NA	BRAIN	H3K4me3	NA	NA	E071-H3K4me3.narrowPeak	1	77143
1	1751	roadmap_epigenomics	0.00573572	0.409671	5	1448	1326	694	1448	1160	29785	29	70771	Colonic_Mucosa	NA	GI_COLON	H3K9ac	NA	NA	E075-H3K9ac.narrowPeak	1	109983
1	1191	roadmap_epigenomics	0.00409514	0.409295	6	1483	1327	579	1483	1130	34555	28	66001	H1_BMP4_Derived_Trophoblast_Cultured_Cells	NA	ESC_DERIVED	H2BK12ac	NA	NA	E005-H2BK12ac.narrowPeak	1	257330
1	345	codex	0.0399496	0.408707	1	1145	1328	1505	1505	1330	6941	33	93615	Macrophages were derived from peripheral blood monocytes by incubation with huma	Macrophage	NA	SPI1	NA	GSE31621	GSM785501_PU1.bed	1	26490
1	1457	roadmap_epigenomics	0.00564106	0.408617	5	1451	1329	694	1451	1160	29839	29	70717	CD15_Primary_Cells	NA	BLOOD	H3K4me1	NA	NA	E030-H3K4me1.narrowPeak	1	116781
1	2048	roadmap_epigenomics	0.0054695	0.406676	5	1453	1330	694	1453	1160	29939	29	70617	Monocytes-CD14+_RO01746	NA	BLOOD	H3K27ac	NA	NA	E124-H3K27ac.narrowPeak	1	154661
1	1260	roadmap_epigenomics	0.0393764	0.406317	1	1147	1331	1505	1505	1330	6979	33	93577	H9_Cell_Line	NA	ESC	H2AK5ac	NA	NA	E008-H2AK5ac.narrowPeak	1	27219
1	1778	roadmap_epigenomics	0.0125192	0.405532	3	1328	1332	996	1332	1220	19373	31	81183	Pancreatic_Islets	NA	PANCREAS	H3K27ac	NA	NA	E087-H3K27ac.narrowPeak	1	71320
1	20	cistrome_cistrome	0.012276	0.403904	3	1333	1333	996	1333	1220	19436	31	81120	cistrome_cistrome HepG2 liver cells CEBPa	HepG2 liver cells	liver	CEBPa	No treatment	NA	Human_HepG2-liver-cells_CEBPa_No-treatment_Odom.bed	1	119109
1	1073	encode_tfbs	0.0208285	0.403453	2	1257	1334	1203	1334	1260	13488	32	87068	ChIP GM12874 CTCF	GM12874	NA	CTCF	None	NA	wgEncodeAwgTfbsUwGm12874CtcfUniPk.narrowPeak	1	37517
1	733	encode_tfbs	0.0385176	0.402718	1	1150	1335	1505	1505	1330	7037	33	93519	ChIP GM12878 SIN3A_(NB600-1263)	GM12878	NA	SIN3A_(NB600-1263)	None	NA	wgEncodeAwgTfbsSydhGm12878Sin3anb6001263IggmusUniPk.narrowPeak	1	10392
1	441	encode_tfbs	0.0205516	0.402041	2	1259	1336	1203	1336	1270	13529	32	87027	ChIP HUVEC CTCF	HUVEC	NA	CTCF	None	NA	wgEncodeAwgTfbsBroadHuvecCtcfUniPk.narrowPeak	1	37412
1	1303	roadmap_epigenomics	0.00738929	0.400471	4	1414	1337	852	1414	1200	25116	30	75440	hESC_Derived_CD184+_Endoderm_Cultured_Cells	NA	ESC_DERIVED	H3K4me3	NA	NA	E011-H3K4me3.narrowPeak	1	131933
1	1284	roadmap_epigenomics	0.00737785	0.400365	4	1415	1338	852	1415	1200	25121	30	75435	H9_Cell_Line	NA	ESC	H4K5ac	NA	NA	E008-H4K5ac.narrowPeak	1	136759
1	1510	roadmap_epigenomics	0.00488277	0.3997	5	1466	1339	694	1466	1170	30304	29	70252	CD4_Naive_Primary_Cells	NA	BLOOD	H3K4me1	NA	NA	E038-H3K4me1.narrowPeak	1	143643
1	2034	roadmap_epigenomics	0.0072194	0.398881	4	1419	1340	852	1419	1200	25191	30	75365	K562_Leukemia	NA	BLOOD	H2A.Z	NA	NA	E123-H2A.Z.narrowPeak	1	128667
1	1849	roadmap_epigenomics	0.00252715	0.398815	7	1531	1341	456	1531	1110	39616	27	60940	Rectal_Mucosa.Donor_31	NA	GI_RECTUM	H3K4me1	NA	NA	E102-H3K4me1.narrowPeak	1	236106
1	1262	roadmap_epigenomics	0.019878	0.398565	2	1266	1342	1203	1342	1270	13631	32	86925	H9_Cell_Line	NA	ESC	H2BK12ac	NA	NA	E008-H2BK12ac.narrowPeak	1	46031
1	1821	roadmap_epigenomics	0.00158751	0.398523	9	1571	1343	310	1571	1070	47726	25	52830	Pancreas	NA	PANCREAS	H3K4me1	NA	NA	E098-H3K4me1.narrowPeak	1	293151
1	2124	jaspar_motifs	0.019813	0.398227	2	1267	1344	1203	1344	1270	13641	32	86915	jaspar_motifs	NA	NA	NA	NA	NA	CREB1.bed	1	59835
1	2038	roadmap_epigenomics	0.00462665	0.396471	5	1472	1345	694	1472	1170	30476	29	70080	K562_Leukemia	NA	BLOOD	H3K4me1	NA	NA	E123-H3K4me1.narrowPeak	1	169656
1	1286	roadmap_epigenomics	0.011198	0.396443	3	1346	1346	996	1346	1230	19730	31	80826	H9_Cell_Line	NA	ESC	H4K91ac	NA	NA	E008-H4K91ac.narrowPeak	1	81378
1	750	encode_tfbs	0.0368568	0.395696	1	1159	1347	1505	1505	1340	7153	33	93403	ChIP GM15510 NFKB	GM15510	NA	NFKB	TNFa	NA	wgEncodeAwgTfbsSydhGm15510NfkbTnfaIggrabUniPk.narrowPeak	1	12803
1	1202	roadmap_epigenomics	0.00687529	0.395584	4	1423	1348	852	1423	1210	25348	30	75208	H1_BMP4_Derived_Trophoblast_Cultured_Cells	NA	ESC_DERIVED	H3K4me3	NA	NA	E005-H3K4me3.narrowPeak	1	88921
1	1075	encode_tfbs	0.0192757	0.395407	2	1272	1349	1203	1349	1270	13725	32	86831	ChIP GM12878 CTCF	GM12878	NA	CTCF	None	NA	wgEncodeAwgTfbsUwGm12878CtcfUniPk.narrowPeak	1	40122
1	1983	roadmap_epigenomics	0.036564	0.394449	1	1163	1350	1505	1505	1340	7174	33	93382	HepG2_Hepatocellular_Carcinoma	NA	LIVER	H4K20me1	NA	NA	E118-H4K20me1.narrowPeak	1	34451
1	1953	roadmap_epigenomics	0.00657089	0.392576	4	1432	1351	852	1432	1210	25493	30	75063	GM12878_Lymphoblastoid	NA	BLOOD	H3K4me1	NA	NA	E116-H3K4me1.narrowPeak	1	129102
1	2185	jaspar_motifs	0.0360264	0.392152	1	1168	1352	1505	1505	1340	7213	33	93343	jaspar_motifs	NA	NA	NA	NA	NA	NFIL3.bed	1	68125
1	1074	encode_tfbs	0.0186234	0.391931	2	1277	1353	1203	1353	1280	13830	32	86726	ChIP GM12875 CTCF	GM12875	NA	CTCF	None	NA	wgEncodeAwgTfbsUwGm12875CtcfUniPk.narrowPeak	1	39184
1	1251	roadmap_epigenomics	0.00421168	0.390962	5	1479	1354	694	1479	1180	30774	29	69782	H1_Derived_Neuronal_Progenitor_Cultured_Cells	NA	ESC_DERIVED	H3K79me1	NA	NA	E007-H3K79me1.narrowPeak	1	189270
1	1749	roadmap_epigenomics	0.00215274	0.390776	7	1545	1355	456	1545	1120	40106	27	60450	Colonic_Mucosa	NA	GI_COLON	H3K4me1	NA	NA	E075-H3K4me1.narrowPeak	1	196761
1	1991	roadmap_epigenomics	0.0103086	0.389955	3	1359	1356	996	1359	1240	19993	31	80563	HMEC_Mammary_Epithelial	NA	BREAST	H3K4me3	NA	NA	E119-H3K4me3.narrowPeak	1	41337
1	1199	roadmap_epigenomics	0.00393743	0.387108	5	1487	1357	694	1487	1180	30986	29	69570	H1_BMP4_Derived_Trophoblast_Cultured_Cells	NA	ESC_DERIVED	H3K4ac	NA	NA	E005-H3K4ac.narrowPeak	1	228291
1	1227	roadmap_epigenomics	0.00389624	0.386513	5	1489	1358	694	1489	1180	31019	29	69537	H1_Derived_Mesenchymal_Stem_Cells	NA	ESC_DERIVED	H3K4me3	NA	NA	E006-H3K4me3.narrowPeak	1	112065
1	1350	roadmap_epigenomics	0.00380894	0.385236	5	1493	1359	694	1493	1180	31090	29	69466	IMR90_Cell_Line	NA	LUNG	H3K14ac	NA	NA	E017-H3K14ac.narrowPeak	1	195283
1	1844	roadmap_epigenomics	0.0057266	0.383711	4	1449	1360	852	1449	1220	25930	30	74626	Rectal_Mucosa.Donor_29	NA	GI_RECTUM	H3K9ac	NA	NA	E101-H3K9ac.narrowPeak	1	104204
1	639	encode_tfbs	0.0340584	0.383658	1	1175	1361	1505	1505	1350	7361	33	93195	ChIP K562 ETS1	K562	NA	ETS1	None	NA	wgEncodeAwgTfbsHaibK562Ets1V0416101UniPk.narrowPeak	1	10726
1	2232	jaspar_motifs	0.0339423	0.383153	1	1176	1362	1505	1505	1350	7370	33	93186	jaspar_motifs	NA	NA	NA	NA	NA	TAL1__TCF3.bed	1	43244
1	1950	roadmap_epigenomics	0.00938899	0.382877	3	1372	1363	996	1372	1240	20288	31	80268	GM12878_Lymphoblastoid	NA	BLOOD	H3K27ac	NA	NA	E116-H3K27ac.narrowPeak	1	78948
1	1583	roadmap_epigenomics	0.0034818	0.380259	5	1503	1364	694	1503	1190	31370	29	69186	Chondrocytes_from_Bone_Marrow_Derived_Mesenchymal_Stem_Cell_Cultured_Cells	NA	STROMAL_CONNECTIVE	H3K9ac	NA	NA	E049-H3K9ac.narrowPeak	1	107476
1	1154	roadmap_epigenomics	0.00900839	0.379823	3	1381	1365	996	1381	1250	20418	31	80138	H1_Cell_Line	NA	ESC	H3K4me3	NA	NA	E003-H3K4me3.narrowPeak	1	42194
1	1866	roadmap_epigenomics	0.00127507	0.3788	8	1586	1366	368	1586	1110	45071	26	55485	Right_Ventricle	NA	HEART	H3K27ac	NA	NA	E105-H3K27ac.narrowPeak	1	294345
1	39	cistrome_cistrome	0.00875892	0.377778	3	1390	1367	996	1390	1250	20506	31	80050	cistrome_cistrome MCF-7 CTCF	MCF-7	breast	CTCF	E2(45min)	NA	Human_MCF-7_CTCF_E2-45min_Hurtado.bed	1	64017
1	1102	encode_tfbs	0.0160677	0.377672	2	1297	1368	1203	1368	1290	14278	32	86278	ChIP NHEK CTCF	NHEK	NA	CTCF	None	NA	wgEncodeAwgTfbsUwNhekCtcfUniPk.narrowPeak	1	42465
1	283	codex	0.0159829	0.377179	2	1298	1369	1203	1369	1290	14294	32	86262	Proerythroblasts derived from CD34+ bone marrow cells isolated from heathly dono	Erythroblast	NA	GATA1	NA	GSE52924	GSM1278240_GATA1.bed	1	53723
1	1971	roadmap_epigenomics	0.0086698	0.377039	3	1392	1370	996	1392	1250	20538	31	80018	HeLa-S3_Cervical_Carcinoma	NA	CERVIX	H4K20me1	NA	NA	E117-H4K20me1.narrowPeak	1	125049
1	1451	roadmap_epigenomics	0.00846421	0.375315	3	1393	1371	996	1393	1250	20613	31	79943	CD14_Primary_Cells	NA	BLOOD	H3K36me3	NA	NA	E029-H3K36me3.narrowPeak	1	235892
1	1813	roadmap_epigenomics	0.00839669	0.374743	3	1394	1372	996	1394	1250	20638	31	79918	Ovary	NA	OVARY	H3K4me3	NA	NA	E097-H3K4me3.narrowPeak	1	41559
1	1913	roadmap_epigenomics	0.00494479	0.374678	4	1464	1373	852	1464	1230	26391	30	74165	Thymus	NA	THYMUS	H3K27ac	NA	NA	E112-H3K27ac.narrowPeak	1	123675
1	2104	roadmap_epigenomics	0.00838057	0.374606	3	1395	1374	996	1395	1260	20644	31	79912	NHLF_Lung_Fibroblasts	NA	LUNG	H3K9ac	NA	NA	E128-H3K9ac.narrowPeak	1	50427
1	1249	roadmap_epigenomics	0.0030499	0.373146	5	1512	1375	694	1512	1190	31779	29	68777	H1_Derived_Neuronal_Progenitor_Cultured_Cells	NA	ESC_DERIVED	H3K4me2	NA	NA	E007-H3K4me2.narrowPeak	1	143082
1	738	encode_tfbs	0.0314151	0.372017	1	1192	1376	1505	1505	1360	7574	33	92982	ChIP GM12878 TBP	GM12878	NA	TBP	None	NA	wgEncodeAwgTfbsSydhGm12878TbpIggmusUniPk.narrowPeak	1	14893
1	1265	roadmap_epigenomics	0.0150823	0.371861	2	1306	1377	1203	1377	1300	14469	32	86087	H9_Cell_Line	NA	ESC	H2BK5ac	NA	NA	E008-H2BK5ac.narrowPeak	1	66853
1	1879	roadmap_epigenomics	0.00806135	0.371859	3	1402	1378	996	1402	1260	20765	31	79791	Skeletal_Muscle_Male	NA	MUSCLE	H3K36me3	NA	NA	E107-H3K36me3.narrowPeak	1	192972
1	601	encode_tfbs	0.0312725	0.37138	1	1193	1379	1505	1505	1360	7586	33	92970	ChIP HepG2 GABP	HepG2	NA	GABP	None	NA	wgEncodeAwgTfbsHaibHepg2GabpPcr2xUniPk.narrowPeak	1	10109
1	1692	roadmap_epigenomics	0.0312132	0.371116	1	1194	1380	1505	1505	1360	7591	33	92965	Adult_Liver	NA	LIVER	H3K9me3	NA	NA	E066-H3K9me3.narrowPeak	1	281074
1	1797	roadmap_epigenomics	0.00140198	0.370748	7	1583	1381	456	1583	1140	41381	27	59175	Left_Ventricle	NA	HEART	H3K4me1	NA	NA	E095-H3K4me1.narrowPeak	1	268329
1	1579	roadmap_epigenomics	0.00792256	0.370643	3	1404	1382	996	1404	1260	20819	31	79737	Chondrocytes_from_Bone_Marrow_Derived_Mesenchymal_Stem_Cell_Cultured_Cells	NA	STROMAL_CONNECTIVE	H3K27me3	NA	NA	E049-H3K27me3.narrowPeak	1	322253
1	2145	jaspar_motifs	0.00290325	0.370566	5	1518	1383	694	1518	1200	31930	29	68626	jaspar_motifs	NA	NA	NA	NA	NA	FOXI1.bed	1	301717
1	1406	roadmap_epigenomics	0.00460146	0.370401	4	1473	1384	852	1473	1240	26615	30	73941	iPS_DF_19.11_Cell_Line	NA	IPSC	H3K4me3	NA	NA	E022-H3K4me3.narrowPeak	1	75443
1	463	encode_tfbs	0.0146771	0.369414	2	1308	1385	1203	1385	1300	14551	32	86005	ChIP NHLF CTCF	NHLF	NA	CTCF	None	NA	wgEncodeAwgTfbsBroadNhlfCtcfUniPk.narrowPeak	1	39537
1	664	encode_tfbs	0.0307785	0.369169	1	1197	1386	1505	1505	1360	7628	33	92928	ChIP K562 USF-1	K562	NA	USF-1	None	NA	wgEncodeAwgTfbsHaibK562Usf1V0416101UniPk.narrowPeak	1	18521
1	996	encode_tfbs	0.0145169	0.368436	2	1309	1387	1203	1387	1300	14584	32	85972	ChIP NB4 Max	NB4	NA	Max	None	NA	wgEncodeAwgTfbsSydhNb4MaxUniPk.narrowPeak	1	34659
1	1540	roadmap_epigenomics	0.00754371	0.367255	3	1411	1388	996	1411	1260	20971	31	79585	CD4+_CD25-_Th_Primary_Cells	NA	BLOOD	H3K36me3	NA	NA	E043-H3K36me3.narrowPeak	1	194678
1	1152	roadmap_epigenomics	0.000967852	0.367051	8	1613	1389	368	1613	1120	45856	26	54700	H1_Cell_Line	NA	ESC	H3K4me1	NA	NA	E003-H3K4me1.narrowPeak	1	223151
1	2221	jaspar_motifs	0.00417053	0.364711	4	1482	1390	852	1482	1240	26919	30	73637	jaspar_motifs	NA	NA	NA	NA	NA	SPI1.bed	1	158495
1	1359	roadmap_epigenomics	0.0068226	0.360495	3	1425	1391	996	1425	1270	21281	31	79275	IMR90_Cell_Line	NA	LUNG	H3K4me3	NA	NA	E017-H3K4me3.narrowPeak	1	42458
1	1098	encode_tfbs	0.0132318	0.360375	2	1319	1392	1203	1392	1300	14862	32	85694	ChIP K562 CTCF	K562	NA	CTCF	None	NA	wgEncodeAwgTfbsUwK562CtcfUniPk.narrowPeak	1	43247
1	1836	roadmap_epigenomics	0.00237343	0.360371	5	1535	1393	694	1535	1210	32541	29	68015	Psoas_Muscle	NA	MUSCLE	H3K4me1	NA	NA	E100-H3K4me1.narrowPeak	1	196314
1	1335	roadmap_epigenomics	0.000641799	0.360169	9	1645	1394	310	1645	1120	50265	25	50291	HUES64_Cell_Line	NA	ESC	H3K4me1	NA	NA	E016-H3K4me1.narrowPeak	1	292509
1	1057	encode_tfbs	0.0130386	0.359127	2	1323	1395	1203	1395	1310	14906	32	85650	ChIP A549 CTCF	A549	NA	CTCF	None	NA	wgEncodeAwgTfbsUwA549CtcfUniPk.narrowPeak	1	45732
1	1243	roadmap_epigenomics	0.00106641	0.358979	7	1605	1396	456	1605	1150	42169	27	58387	H1_Derived_Neuronal_Progenitor_Cultured_Cells	NA	ESC_DERIVED	H3K23ac	NA	NA	E007-H3K23ac.narrowPeak	1	240450
1	400	encode_segmentation	0.012995	0.358845	2	1324	1397	1203	1397	1310	14916	32	85640	CTCF Segments	Hepg2	NA	NA	NA	ENCODE segmentation	Hepg2_CTCF.bed	1	72023
1	1632	roadmap_epigenomics	0.0022957	0.358739	5	1538	1398	694	1538	1210	32641	29	67915	Penis_Foreskin_Fibroblast_Primary_Cells_skin02	NA	SKIN	H3K27me3	NA	NA	E056-H3K27me3.narrowPeak	1	290629
1	1462	roadmap_epigenomics	0.00369506	0.357939	4	1495	1399	852	1495	1250	27290	30	73266	CD19_Primary_Cells_Cord_BI	NA	BLOOD	H3K4me1	NA	NA	E031-H3K4me1.narrowPeak	1	93438
1	342	codex	0.0281986	0.357427	1	1216	1400	1505	1505	1370	7859	33	92697	Kasumi-1 (AML FAB M2) with t(8;21) translocation and RUNX1/ETO siRNA derived fro	Acute Myeloid Leukemia	NA	POLR2A	NA	GSE29225	GSM722710_POLR2A.bed	1	10018
1	1070	encode_tfbs	0.0127238	0.357072	2	1326	1401	1203	1401	1310	14979	32	85577	ChIP GM12865 CTCF	GM12865	NA	CTCF	None	NA	wgEncodeAwgTfbsUwGm12865CtcfUniPk.narrowPeak	1	44069
1	1148	roadmap_epigenomics	0.00219961	0.356664	5	1543	1402	694	1543	1210	32769	29	67787	H1_Cell_Line	NA	ESC	H3K27ac	NA	NA	E003-H3K27ac.narrowPeak	1	166867
1	1128	roadmap_epigenomics	0.0123167	0.354373	2	1332	1403	1203	1403	1310	15076	32	85480	ES-WA7_Cell_Line	NA	ESC	H3K27me3	NA	NA	E002-H3K27me3.narrowPeak	1	95107
1	2148	jaspar_motifs	0.0275231	0.354295	1	1221	1404	1505	1505	1380	7923	33	92633	jaspar_motifs	NA	NA	NA	NA	NA	Foxa2.bed	1	58241
1	1379	roadmap_epigenomics	0.000684488	0.353233	8	1642	1405	368	1642	1140	46815	26	53741	iPS-18_Cell_Line	NA	IPSC	H3K4me1	NA	NA	E019-H3K4me1.narrowPeak	1	213385
1	1388	roadmap_epigenomics	0.00204579	0.353199	5	1548	1406	694	1548	1220	32985	29	67571	iPS-20b_Cell_Line	NA	IPSC	H3K9ac	NA	NA	E020-H3K9ac.narrowPeak	1	108585
1	1105	encode_tfbs	0.0121076	0.352967	2	1336	1407	1203	1407	1320	15127	32	85429	ChIP SAEC CTCF	SAEC	NA	CTCF	None	NA	wgEncodeAwgTfbsUwSaecCtcfUniPk.narrowPeak	1	42446
1	1822	roadmap_epigenomics	0.00605975	0.352826	3	1443	1408	996	1443	1280	21644	31	78912	Pancreas	NA	PANCREAS	H3K4me3	NA	NA	E098-H3K4me3.narrowPeak	1	57341
1	1769	roadmap_epigenomics	0.000903639	0.352193	7	1624	1409	456	1624	1160	42637	27	57919	Duodenum_Smooth_Muscle	NA	GI_DUODENUM	H3K4me1	NA	NA	E078-H3K4me1.narrowPeak	1	192662
1	1232	roadmap_epigenomics	0.000902352	0.352136	7	1625	1410	456	1625	1160	42641	27	57915	H1_Derived_Mesenchymal_Stem_Cells	NA	ESC_DERIVED	H4K91ac	NA	NA	E006-H4K91ac.narrowPeak	1	234585
1	1390	roadmap_epigenomics	0.00194421	0.350804	5	1551	1411	694	1551	1220	33136	29	67420	iPS_DF_6.9_Cell_Line	NA	IPSC	NA	NA	NA	E021-DNase.hotspot.all.peaks.bed	1	111217
1	1082	encode_tfbs	0.0117074	0.350239	2	1340	1412	1203	1412	1320	15227	32	85329	ChIP HCT-116 CTCF	HCT-116	NA	CTCF	None	NA	wgEncodeAwgTfbsUwHct116CtcfUniPk.narrowPeak	1	50294
1	1515	roadmap_epigenomics	0.011512	0.348888	2	1341	1413	1203	1413	1320	15277	32	85279	CD4+_CD25-_CD45RA+_Naive_Primary_Cells	NA	BLOOD	H3K27me3	NA	NA	E039-H3K27me3.narrowPeak	1	115163
1	341	codex	0.0263697	0.348887	1	1229	1414	1505	1505	1380	8036	33	92520	Kasumi-1 (AML FAB M2) with t(8;21) translocation and mismatch siRNA derived from	Acute Myeloid Leukemia	NA	POLR2A	NA	GSE29225	GSM722709_POLR2A.bed	1	10124
1	1276	roadmap_epigenomics	0.00565917	0.348546	3	1450	1415	996	1450	1290	21852	31	78704	H9_Cell_Line	NA	ESC	H3K4me3	NA	NA	E008-H3K4me3.narrowPeak	1	59423
1	1402	roadmap_epigenomics	0.00184728	0.348431	5	1557	1416	694	1557	1220	33287	29	67269	iPS_DF_19.11_Cell_Line	NA	IPSC	H3K27ac	NA	NA	E022-H3K27ac.narrowPeak	1	140385
1	420	encode_segmentation	0.0262501	0.348322	1	1230	1417	1505	1505	1380	8048	33	92508	Weak Enhancer Segments	K562	NA	NA	NA	ENCODE segmentation	K562_WE.bed	1	38829
1	1071	encode_tfbs	0.011293	0.347359	2	1344	1418	1203	1418	1320	15334	32	85222	ChIP GM12872 CTCF	GM12872	NA	CTCF	None	NA	wgEncodeAwgTfbsUwGm12872CtcfUniPk.narrowPeak	1	47151
1	2242	jaspar_motifs	0.00172893	0.345961	26	1563	1419	7	1563	996	90882	8	9674	jaspar_motifs	NA	NA	NA	NA	NA	ZEB1.bed	1	1004587
1	1928	roadmap_epigenomics	0.0110892	0.345921	2	1348	1420	1203	1420	1320	15388	32	85168	A549_EtOH_0.02pct_Lung_Carcinoma	NA	LUNG	H3K27me3	NA	NA	E114-H3K27me3.narrowPeak	1	215955
1	2245	jaspar_motifs	0.0110444	0.345602	2	1350	1421	1203	1421	1320	15400	32	85156	jaspar_motifs	NA	NA	NA	NA	NA	Zfx.bed	1	37540
1	493	encode_tfbs	0.025602	0.345242	1	1233	1422	1505	1505	1390	8114	33	92442	ChIP ECC-1 CTCF_(SC-5916)	ECC-1	NA	CTCF_(SC-5916)	DMSO_0.02pct	NA	wgEncodeAwgTfbsHaibEcc1CtcfcV0416102Dm002p1hUniPk.narrowPeak	1	23192
1	1069	encode_tfbs	0.0108046	0.343887	2	1353	1423	1203	1423	1330	15465	32	85091	ChIP GM12864 CTCF	GM12864	NA	CTCF	None	NA	wgEncodeAwgTfbsUwGm12864CtcfUniPk.narrowPeak	1	46798
1	1224	roadmap_epigenomics	0.001653	0.343379	5	1566	1424	694	1566	1230	33613	29	66943	H1_Derived_Mesenchymal_Stem_Cells	NA	ESC_DERIVED	H3K4ac	NA	NA	E006-H3K4ac.narrowPeak	1	187915
1	1163	roadmap_epigenomics	0.0050436	0.341565	3	1461	1425	996	1461	1290	22200	31	78356	H1_Cell_Line	NA	ESC	H4K91ac	NA	NA	E003-H4K91ac.narrowPeak	1	106841
1	1762	roadmap_epigenomics	0.000664351	0.340216	7	1644	1426	456	1644	1180	43489	27	57067	Duodenum_Mucosa	NA	GI_DUODENUM	H3K4me1	NA	NA	E077-H3K4me1.narrowPeak	1	231741
1	2176	jaspar_motifs	0.000966278	0.339816	6	1614	1427	579	1614	1210	38888	28	61668	jaspar_motifs	NA	NA	NA	NA	NA	Myb.bed	1	220670
1	717	encode_tfbs	0.024335	0.339141	1	1241	1428	1505	1505	1390	8248	33	92308	ChIP GM12878 Max	GM12878	NA	Max	None	NA	wgEncodeAwgTfbsSydhGm12878MaxIggmusUniPk.narrowPeak	1	12542
1	1847	roadmap_epigenomics	0.0100835	0.338596	2	1362	1429	1203	1429	1330	15669	32	84887	Rectal_Mucosa.Donor_31	NA	GI_RECTUM	H3K27me3	NA	NA	E102-H3K27me3.narrowPeak	1	129184
1	1294	roadmap_epigenomics	0.0046374	0.336645	3	1471	1430	996	1471	1300	22452	31	78104	H9_Derived_Neuron_Cultured_Cells	NA	ESC_DERIVED	H3K27me3	NA	NA	E010-H3K27me3.narrowPeak	1	251892
1	1332	roadmap_epigenomics	0.0024137	0.335957	4	1534	1431	852	1534	1270	28568	30	71988	HUES64_Cell_Line	NA	ESC	H3K27ac	NA	NA	E016-H3K27ac.narrowPeak	1	111202
1	1077	encode_tfbs	0.00968752	0.335598	2	1368	1432	1203	1432	1330	15787	32	84769	ChIP HA-sp CTCF	HA-sp	NA	CTCF	None	NA	wgEncodeAwgTfbsUwHaspCtcfUniPk.narrowPeak	1	46546
1	2050	roadmap_epigenomics	0.00447133	0.334551	3	1476	1433	996	1476	1300	22561	31	77995	Monocytes-CD14+_RO01746	NA	BLOOD	H3K36me3	NA	NA	E124-H3K36me3.narrowPeak	1	195185
1	1086	encode_tfbs	0.00938582	0.333267	2	1373	1434	1203	1434	1340	15880	32	84676	ChIP HepG2 CTCF	HepG2	NA	CTCF	None	NA	wgEncodeAwgTfbsUwHepg2CtcfUniPk.narrowPeak	1	48708
1	1376	roadmap_epigenomics	0.00936985	0.333142	2	1374	1435	1203	1435	1340	15885	32	84671	iPS-18_Cell_Line	NA	IPSC	H3K27ac	NA	NA	E019-H3K27ac.narrowPeak	1	53194
1	1076	encode_tfbs	0.00934118	0.332918	2	1376	1436	1203	1436	1340	15894	32	84662	ChIP HAc CTCF	HAc	NA	CTCF	None	NA	wgEncodeAwgTfbsUwHacCtcfUniPk.narrowPeak	1	45591
1	1267	roadmap_epigenomics	0.00124755	0.331199	5	1591	1437	694	1591	1240	34426	29	66130	H9_Cell_Line	NA	ESC	H3K18ac	NA	NA	E008-H3K18ac.narrowPeak	1	148928
1	1429	roadmap_epigenomics	0.00217081	0.330947	4	1544	1438	852	1544	1280	28880	30	71676	Bone_Marrow_Derived_Mesenchymal_Stem_Cell_Cultured_Cells	NA	STROMAL_CONNECTIVE	H3K4me3	NA	NA	E026-H3K4me3.narrowPeak	1	81497
1	458	encode_tfbs	0.00908373	0.330888	2	1379	1439	1203	1439	1340	15976	32	84580	ChIP NHDF-Ad CTCF	NHDF-Ad	NA	CTCF	None	NA	wgEncodeAwgTfbsBroadNhdfadCtcfUniPk.narrowPeak	1	48995
1	1658	roadmap_epigenomics	0.00418516	0.330817	3	1481	1440	996	1481	1310	22758	31	77798	Penis_Foreskin_Melanocyte_Primary_Cells_skin01	NA	SKIN	H3K4me3	NA	NA	E059-H3K4me3.narrowPeak	1	47608
1	2023	roadmap_epigenomics	0.00902812	0.330446	2	1380	1441	1203	1441	1340	15994	32	84562	HUVEC_Umbilical_Vein_Endothelial_Cells	NA	VASCULAR	H3K27me3	NA	NA	E122-H3K27me3.narrowPeak	1	176731
1	1059	encode_tfbs	0.00900658	0.330274	2	1382	1442	1203	1442	1340	16001	32	84555	ChIP AG04450 CTCF	AG04450	NA	CTCF	None	NA	wgEncodeAwgTfbsUwAg04450CtcfUniPk.narrowPeak	1	46500
1	271	codex	0.0225338	0.330266	1	1248	1443	1505	1505	1400	8451	33	92105	Jurkat T-ALL cell line treated with flavopiridol for 6 hours.	Leukemia cell	NA	POLR2A	NA	GSE50625	GSM1224787_POLR2A.bed	1	11078
1	1491	roadmap_epigenomics	0.0224572	0.329883	1	1249	1444	1505	1505	1400	8460	33	92096	CD34_Primary_Cells	NA	BLOOD	H3K27me3	NA	NA	E035-H3K27me3.narrowPeak	1	55516
1	357	codex	0.00889962	0.329417	2	1384	1445	1203	1445	1340	16036	32	84520	Cell line: Germinal center B cells. Chip antibody: BCOR	B-Cells	NA	BCOR	NA	GSE43350	GSM898061_BCOR.bed	1	31772
1	2069	roadmap_epigenomics	0.00402746	0.328686	3	1485	1446	996	1485	1310	22872	31	77684	NH-A_Astrocytes	NA	BRAIN	H4K20me1	NA	NA	E125-H4K20me1.narrowPeak	1	167656
1	861	encode_tfbs	0.0221446	0.328314	1	1250	1447	1505	1505	1400	8497	33	92059	ChIP HepG2 MAZ_(ab85725)	HepG2	NA	MAZ_(ab85725)	None	NA	wgEncodeAwgTfbsSydhHepg2Mazab85725IggrabUniPk.narrowPeak	1	12090
1	1153	roadmap_epigenomics	0.000479294	0.328314	7	1656	1448	456	1656	1190	44370	27	56186	H1_Cell_Line	NA	ESC	H3K4me2	NA	NA	E003-H3K4me2.narrowPeak	1	217186
1	1616	roadmap_epigenomics	0.000710395	0.327869	6	1639	1449	579	1639	1220	39745	28	60811	Neurosphere_Cultured_Cells_Ganglionic_Eminence_Derived	NA	BRAIN	H3K4me1	NA	NA	E054-H3K4me1.narrowPeak	1	191262
1	941	encode_tfbs	0.0220525	0.327851	1	1251	1450	1505	1505	1400	8508	33	92048	ChIP K562 Pol2	K562	NA	Pol2	IFNa6h	NA	wgEncodeAwgTfbsSydhK562Pol2Ifna6hUniPk.narrowPeak	1	13582
1	1623	roadmap_epigenomics	0.00114231	0.327553	5	1598	1451	694	1598	1250	34677	29	65879	Penis_Foreskin_Fibroblast_Primary_Cells_skin01	NA	SKIN	H3K27me3	NA	NA	E055-H3K27me3.narrowPeak	1	302405
1	1869	roadmap_epigenomics	0.000313822	0.325427	8	1678	1452	368	1678	1170	48872	26	51684	Right_Ventricle	NA	HEART	H3K4me1	NA	NA	E105-H3K4me1.narrowPeak	1	309115
1	2121	jaspar_motifs	0.000312595	0.325297	8	1680	1453	368	1680	1170	48882	26	51674	jaspar_motifs	NA	NA	NA	NA	NA	Arnt__Ahr.bed	1	218109
1	1405	roadmap_epigenomics	0.000222944	0.323335	9	1704	1454	310	1704	1160	52976	25	47580	iPS_DF_19.11_Cell_Line	NA	IPSC	H3K4me1	NA	NA	E022-H3K4me1.narrowPeak	1	324488
1	1668	roadmap_epigenomics	0.00361389	0.322815	3	1498	1455	996	1498	1320	23192	31	77364	Peripheral_Blood_Mononuclear_Primary_Cells	NA	BLOOD	H3K36me3	NA	NA	E062-H3K36me3.narrowPeak	1	254027
1	1575	roadmap_epigenomics	0.00181573	0.322735	4	1559	1456	852	1559	1290	29400	30	71156	CD8_Memory_Primary_Cells	NA	BLOOD	H3K4me1	NA	NA	E048-H3K4me1.narrowPeak	1	144732
1	1344	roadmap_epigenomics	0.00356629	0.32211	3	1501	1457	996	1501	1320	23231	31	77325	IMR90_Cell_Line	NA	LUNG	H2AK9ac	NA	NA	E017-H2AK9ac.narrowPeak	1	85399
1	1143	roadmap_epigenomics	0.00175639	0.32125	4	1562	1458	852	1562	1290	29496	30	71060	H1_Cell_Line	NA	ESC	H2BK5ac	NA	NA	E003-H2BK5ac.narrowPeak	1	151381
1	2073	roadmap_epigenomics	0.0204664	0.319745	1	1260	1459	1505	1505	1410	8705	33	91851	NHDF-Ad_Adult_Dermal_Fibroblasts	NA	SKIN	H3K27me3	NA	NA	E126-H3K27me3.narrowPeak	1	70219
1	1022	encode_tfbs	0.00767459	0.319135	2	1406	1460	1203	1460	1360	16468	32	84088	ChIP GM12891 CTCF	GM12891	NA	CTCF	None	NA	wgEncodeAwgTfbsUtaGm12891CtcfUniPk.narrowPeak	1	42632
1	1072	encode_tfbs	0.00766403	0.319043	2	1407	1461	1203	1461	1360	16472	32	84084	ChIP GM12873 CTCF	GM12873	NA	CTCF	None	NA	wgEncodeAwgTfbsUwGm12873CtcfUniPk.narrowPeak	1	51005
1	940	encode_tfbs	0.0202811	0.318783	1	1262	1462	1505	1505	1410	8729	33	91827	ChIP K562 Pol2	K562	NA	Pol2	IFNa30	NA	wgEncodeAwgTfbsSydhK562Pol2Ifna30UniPk.narrowPeak	1	13845
1	1203	roadmap_epigenomics	0.000915882	0.318744	5	1623	1463	694	1623	1260	35299	29	65257	H1_BMP4_Derived_Trophoblast_Cultured_Cells	NA	ESC_DERIVED	H3K79me1	NA	NA	E005-H3K79me1.narrowPeak	1	225905
1	1021	encode_tfbs	0.0201814	0.318264	1	1263	1464	1505	1505	1410	8742	33	91814	ChIP GM12878 Pol2	GM12878	NA	Pol2	None	NA	wgEncodeAwgTfbsUtaGm12878Pol2UniPk.narrowPeak	1	14237
1	1434	roadmap_epigenomics	0.000247447	0.317738	8	1698	1465	368	1698	1180	49473	26	51083	Breast_Myoepithelial_Cells	NA	BREAST	H3K4me1	NA	NA	E027-H3K4me1.narrowPeak	1	374698
1	623	encode_tfbs	0.020067	0.317667	1	1265	1466	1505	1505	1410	8757	33	91799	ChIP HepG2 USF-1	HepG2	NA	USF-1	None	NA	wgEncodeAwgTfbsHaibHepg2Usf1Pcr1xUniPk.narrowPeak	1	21890
1	1106	encode_tfbs	0.00744033	0.317061	2	1413	1467	1203	1467	1360	16558	32	83998	ChIP SK-N-SH_RA CTCF	SK-N-SH_RA	NA	CTCF	None	NA	wgEncodeAwgTfbsUwSknshraCtcfUniPk.narrowPeak	1	46232
1	1963	roadmap_epigenomics	0.00735614	0.316306	2	1416	1468	1203	1468	1360	16591	32	83965	HeLa-S3_Cervical_Carcinoma	NA	CERVIX	H3K27me3	NA	NA	E117-H3K27me3.narrowPeak	1	219132
1	1302	roadmap_epigenomics	0.000330572	0.315681	7	1675	1469	456	1675	1200	45345	27	55211	hESC_Derived_CD184+_Endoderm_Cultured_Cells	NA	ESC_DERIVED	H3K4me1	NA	NA	E011-H3K4me1.narrowPeak	1	274859
1	787	encode_tfbs	0.0196084	0.31526	1	1268	1470	1505	1505	1410	8818	33	91738	ChIP HEK293 Pol2	HEK293	NA	Pol2	None	NA	wgEncodeAwgTfbsSydhHek293Pol2UniPk.narrowPeak	1	11490
1	182	cistrome_epigenome	0.0195342	0.314868	1	1269	1471	1505	1505	1420	8828	33	91728	cistrome_epigenome MCF-7 H3K4me2	MCF-7	breast	H3K4me2	EtOH(6hr)	NA	Human_MCF-7_H3K4me2_EtOH-6hr_Barton.bed	1	36821
1	2036	roadmap_epigenomics	0.00715083	0.314443	2	1421	1472	1203	1472	1370	16673	32	83883	K562_Leukemia	NA	BLOOD	H3K27me3	NA	NA	E123-H3K27me3.narrowPeak	1	123400
1	244	codex	0.0193793	0.314049	1	1271	1473	1505	1505	1420	8849	33	91707	Acute myelomonocytic leukaemia cell line carrying inv(16) translocation (CBFbeta	Leukaemia cell	NA	MED21	NA	GSE46044	GSM1122307_MED21.bed	1	10213
1	1171	roadmap_epigenomics	0.00147851	0.313761	4	1575	1474	852	1575	1300	29990	30	70566	H1_BMP4_Derived_Mesendoderm_Cultured_Cells	NA	ESC_DERIVED	H3K18ac	NA	NA	E004-H3K18ac.narrowPeak	1	141228
1	1700	roadmap_epigenomics	0.000472859	0.31323	6	1658	1475	579	1658	1240	40848	28	59708	Brain_Anterior_Caudate	NA	BRAIN	H3K27ac	NA	NA	E068-H3K27ac.narrowPeak	1	214754
1	1193	roadmap_epigenomics	0.000779385	0.312588	5	1632	1476	694	1632	1270	35747	29	64809	H1_BMP4_Derived_Trophoblast_Cultured_Cells	NA	ESC_DERIVED	H3K14ac	NA	NA	E005-H3K14ac.narrowPeak	1	204575
1	1497	roadmap_epigenomics	0.00294323	0.312233	3	1515	1477	996	1515	1330	23792	31	76764	CD34_Cultured_Cells	NA	BLOOD	H3K36me3	NA	NA	E036-H3K36me3.narrowPeak	1	328957
1	1167	roadmap_epigenomics	0.0189794	0.311922	1	1273	1478	1505	1505	1420	8904	33	91652	H1_BMP4_Derived_Mesendoderm_Cultured_Cells	NA	ESC_DERIVED	H2AK5ac	NA	NA	E004-H2AK5ac.narrowPeak	1	52936
1	445	encode_tfbs	0.00671902	0.310417	2	1428	1479	1203	1479	1370	16853	32	83703	ChIP K562 CTCF	K562	NA	CTCF	None	NA	wgEncodeAwgTfbsBroadK562CtcfUniPk.narrowPeak	1	51992
1	1563	roadmap_epigenomics	0.00669345	0.310174	2	1430	1480	1203	1480	1370	16864	32	83692	CD56_Primary_Cells	NA	BLOOD	H3K4me3	NA	NA	E046-H3K4me3.narrowPeak	1	33282
1	1237	roadmap_epigenomics	0.00282001	0.310112	3	1521	1481	996	1521	1330	23916	31	76640	H1_Derived_Neuronal_Progenitor_Cultured_Cells	NA	ESC_DERIVED	H2BK120ac	NA	NA	E007-H2BK120ac.narrowPeak	1	115014
1	545	encode_tfbs	0.0185666	0.309707	1	1278	1482	1505	1505	1420	8962	33	91594	ChIP GM12891 Pol2	GM12891	NA	Pol2	None	NA	wgEncodeAwgTfbsHaibGm12891Pol2Pcr1xUniPk.narrowPeak	1	16585
1	261	codex	0.00661729	0.309446	2	1431	1483	1203	1483	1370	16897	32	83659	Day 5 of in vitro differentiation with FGF2; BMP4 and B27	Endoderm	NA	FOXA2	NA	GSE46130	GSM1124064_FOXA2.bed	1	31741
1	2222	jaspar_motifs	0.000433314	0.30942	24	1662	1484	10	1662	1050	89073	10	11483	jaspar_motifs	NA	NA	NA	NA	NA	SPIB.bed	1	1042715
1	346	codex	0.0184683	0.309177	1	1280	1485	1505	1505	1420	8976	33	91580	Macrophages were derived from peripheral blood monocytes by incubation with huma	Macrophage	NA	CEBPB	NA	GSE31621	GSM785502_CEBPbeta.bed	1	35161
1	1714	roadmap_epigenomics	0.00273739	0.308654	3	1524	1486	996	1524	1340	24002	31	76554	Brain_Germinal_Matrix	NA	BRAIN	H3K27me3	NA	NA	E070-H3K27me3.narrowPeak	1	133033
1	574	encode_tfbs	0.0181903	0.307671	1	1286	1487	1505	1505	1430	9016	33	91540	ChIP H1-hESC SP1	H1-hESC	NA	SP1	None	NA	wgEncodeAwgTfbsHaibH1hescSp1Pcr1xUniPk.narrowPeak	1	15110
1	1598	roadmap_epigenomics	0.00263046	0.306721	3	1526	1488	996	1526	1340	24117	31	76439	Mobilized_CD34_Primary_Cells_Male	NA	BLOOD	H3K36me3	NA	NA	E051-H3K36me3.narrowPeak	1	355966
1	2156	jaspar_motifs	0.000248824	0.30661	7	1696	1489	456	1696	1210	46072	27	54484	jaspar_motifs	NA	NA	NA	NA	NA	HIF1A__ARNT.bed	1	227683
1	1300	roadmap_epigenomics	0.00630102	0.306368	2	1437	1490	1203	1490	1380	17038	32	83518	hESC_Derived_CD184+_Endoderm_Cultured_Cells	NA	ESC_DERIVED	H3K27me3	NA	NA	E011-H3K27me3.narrowPeak	1	107338
1	1863	roadmap_epigenomics	0.000382427	0.306071	6	1670	1491	579	1670	1250	41410	28	59146	Right_Atrium	NA	HEART	H3K4me1	NA	NA	E104-H3K4me1.narrowPeak	1	271854
1	465	encode_tfbs	0.00613227	0.304687	2	1441	1492	1203	1492	1380	17116	32	83440	ChIP Osteobl CTCF	Osteobl	NA	CTCF	None	NA	wgEncodeAwgTfbsBroadOsteoblCtcfUniPk.narrowPeak	1	56264
1	1095	encode_tfbs	0.00612587	0.304623	2	1442	1493	1203	1493	1380	17119	32	83437	ChIP HRPEpiC CTCF	HRPEpiC	NA	CTCF	None	NA	wgEncodeAwgTfbsUwHrpeCtcfUniPk.narrowPeak	1	53134
1	1470	roadmap_epigenomics	0.00249858	0.304259	3	1532	1494	996	1532	1340	24265	31	76291	CD19_Primary_Cells_Peripheral_UW	NA	BLOOD	H3K36me3	NA	NA	E032-H3K36me3.narrowPeak	1	342907
1	1937	roadmap_epigenomics	0.00603898	0.303745	2	1445	1495	1203	1495	1380	17160	32	83396	Dnd41_TCell_Leukemia	NA	BLOOD	H2A.Z	NA	NA	E115-H2A.Z.narrowPeak	1	84955
1	955	encode_tfbs	0.0173347	0.302976	1	1291	1496	1505	1505	1430	9143	33	91413	ChIP K562 SMC3_(ab9263)	K562	NA	SMC3_(ab9263)	None	NA	wgEncodeAwgTfbsSydhK562Smc3ab9263IggrabUniPk.narrowPeak	1	23598
1	1061	encode_tfbs	0.00575904	0.300866	2	1447	1497	1203	1497	1380	17296	32	83260	ChIP AG09319 CTCF	AG09319	NA	CTCF	None	NA	wgEncodeAwgTfbsUwAg09319CtcfUniPk.narrowPeak	1	49675
1	352	codex	0.0167973	0.299978	1	1294	1498	1505	1505	1430	9226	33	91330	codex Embryonic Stem Cell POLR2A	Embryonic Stem Cell	NA	POLR2A	NA	GSE36578	GSM897115_POLR2A.bed	1	12277
1	1588	roadmap_epigenomics	0.00227142	0.299797	3	1539	1499	996	1539	1340	24538	31	76018	Mobilized_CD34_Primary_Cells_Female	NA	BLOOD	H3K27ac	NA	NA	E050-H3K27ac.narrowPeak	1	105584
1	1707	roadmap_epigenomics	0.000525227	0.298442	5	1654	1500	694	1654	1280	36821	29	63735	Brain_Cingulate_Gyrus	NA	BRAIN	H3K27ac	NA	NA	E069-H3K27ac.narrowPeak	1	169807
1	1104	encode_tfbs	0.00548951	0.29801	2	1452	1501	1203	1501	1390	17433	32	83123	ChIP RPTEC CTCF	RPTEC	NA	CTCF	None	NA	wgEncodeAwgTfbsUwRptecCtcfUniPk.narrowPeak	1	58785
1	1080	encode_tfbs	0.00542639	0.297329	2	1454	1502	1203	1502	1390	17466	32	83090	ChIP HCM CTCF	HCM	NA	CTCF	None	NA	wgEncodeAwgTfbsUwHcmCtcfUniPk.narrowPeak	1	50703
1	1090	encode_tfbs	0.00537715	0.296794	2	1455	1503	1203	1503	1390	17492	32	83064	ChIP HMEC CTCF	HMEC	NA	CTCF	None	NA	wgEncodeAwgTfbsUwHmecCtcfUniPk.narrowPeak	1	55897
1	1058	encode_tfbs	0.00519168	0.294752	2	1458	1504	1203	1504	1390	17592	32	82964	ChIP AG04449 CTCF	AG04449	NA	CTCF	None	NA	wgEncodeAwgTfbsUwAg04449CtcfUniPk.narrowPeak	1	50260
1	2128	jaspar_motifs	0.0019442	0.29278	3	1552	1505	996	1552	1350	24980	31	75576	jaspar_motifs	NA	NA	NA	NA	NA	EBF1.bed	1	100748
1	1753	roadmap_epigenomics	0.00086829	0.292596	4	1628	1506	852	1628	1330	31480	30	69076	Colon_Smooth_Muscle	NA	GI_COLON	H3K27ac	NA	NA	E076-H3K27ac.narrowPeak	1	142204
1	1130	roadmap_epigenomics	0.000837851	0.291274	4	1629	1507	852	1629	1330	31578	30	68978	ES-WA7_Cell_Line	NA	ESC	H3K4me1	NA	NA	E002-H3K4me1.narrowPeak	1	155106
1	1779	roadmap_epigenomics	0.015253	0.291129	1	1303	1508	1505	1508	1440	9480	33	91076	Pancreatic_Islets	NA	PANCREAS	H3K27me3	NA	NA	E087-H3K27me3.narrowPeak	1	66525
1	1205	roadmap_epigenomics	0.00486443	0.291034	2	1468	1509	1203	1509	1390	17777	32	82779	H1_BMP4_Derived_Trophoblast_Cultured_Cells	NA	ESC_DERIVED	H3K9ac	NA	NA	E005-H3K9ac.narrowPeak	1	76255
1	1254	roadmap_epigenomics	0.000413433	0.290435	5	1664	1510	694	1664	1290	37458	29	63098	H1_Derived_Neuronal_Progenitor_Cultured_Cells	NA	ESC_DERIVED	H4K8ac	NA	NA	E007-H4K8ac.narrowPeak	1	223591
1	2147	jaspar_motifs	0.000406749	0.289904	5	1666	1511	694	1666	1290	37501	29	63055	jaspar_motifs	NA	NA	NA	NA	NA	FOXO3.bed	1	302904
1	1225	roadmap_epigenomics	6.92902e-05	0.2898	9	1753	1512	310	1753	1190	55710	25	44846	H1_Derived_Mesenchymal_Stem_Cells	NA	ESC_DERIVED	H3K4me1	NA	NA	E006-H3K4me1.narrowPeak	1	392176
1	1158	roadmap_epigenomics	0.00180858	0.289624	3	1560	1513	996	1560	1360	25184	31	75372	H1_Cell_Line	NA	ESC	H3K9ac	NA	NA	E003-H3K9ac.narrowPeak	1	90320
1	2226	jaspar_motifs	6.39428e-05	0.287719	9	1756	1514	310	1756	1190	55889	25	44667	jaspar_motifs	NA	NA	NA	NA	NA	Sox17.bed	1	551872
1	1569	roadmap_epigenomics	0.00451828	0.286926	2	1475	1515	1203	1515	1400	17986	32	82570	CD8_Naive_Primary_Cells	NA	BLOOD	H3K4me3	NA	NA	E047-H3K4me3.narrowPeak	1	39646
1	2181	jaspar_motifs	3.25589e-05	0.285935	15	1770	1516	81	1770	1120	73820	19	26736	jaspar_motifs	NA	NA	NA	NA	NA	NFATC2.bed	1	776296
1	1217	roadmap_epigenomics	0.00164976	0.285705	3	1567	1517	996	1567	1360	25442	31	75114	H1_Derived_Mesenchymal_Stem_Cells	NA	ESC_DERIVED	H2BK5ac	NA	NA	E006-H2BK5ac.narrowPeak	1	169034
1	1546	roadmap_epigenomics	0.00160784	0.284626	3	1569	1518	996	1569	1360	25514	31	75042	CD4+_CD25+_CD127-_Treg_Primary_Cells	NA	BLOOD	H3K36me3	NA	NA	E044-H3K36me3.narrowPeak	1	227748
1	525	encode_tfbs	0.0141313	0.284455	1	1311	1519	1505	1519	1440	9681	33	90875	ChIP GM12878 Pol2-4H8	GM12878	NA	Pol2-4H8	None	NA	wgEncodeAwgTfbsHaibGm12878Pol24h8Pcr1xUniPk.narrowPeak	1	19234
1	1214	roadmap_epigenomics	0.00158611	0.284059	3	1572	1520	996	1572	1360	25552	31	75004	H1_Derived_Mesenchymal_Stem_Cells	NA	ESC_DERIVED	H2AK5ac	NA	NA	E006-H2AK5ac.narrowPeak	1	168841
1	1480	roadmap_epigenomics	0.0042075	0.283064	2	1480	1521	1203	1521	1400	18187	32	82369	CD3_Primary_Cells_Cord_BI	NA	BLOOD	H3K4me3	NA	NA	E033-H3K4me3.narrowPeak	1	42900
1	1151	roadmap_epigenomics	0.0138335	0.282645	1	1313	1522	1505	1522	1450	9737	33	90819	H1_Cell_Line	NA	ESC	H3K4ac	NA	NA	E003-H3K4ac.narrowPeak	1	34106
1	2163	jaspar_motifs	0.00919096	0.282409	32	1377	1523	4	1523	968	98812	2	1744	jaspar_motifs	NA	NA	NA	NA	NA	Hltf.bed	1	1879473
1	942	encode_tfbs	0.013781	0.282324	1	1314	1524	1505	1524	1450	9747	33	90809	ChIP K562 Pol2	K562	NA	Pol2	IFNg30	NA	wgEncodeAwgTfbsSydhK562Pol2Ifng30UniPk.narrowPeak	1	16558
1	616	encode_tfbs	0.0135884	0.281141	1	1315	1525	1505	1525	1450	9784	33	90772	ChIP HepG2 Sin3Ak-20	HepG2	NA	Sin3Ak-20	None	NA	wgEncodeAwgTfbsHaibHepg2Sin3ak20Pcr1xUniPk.narrowPeak	1	16459
1	2140	jaspar_motifs	6.65445e-05	0.280469	8	1754	1526	368	1754	1220	52604	26	47952	jaspar_motifs	NA	NA	NA	NA	NA	FEV.bed	1	410618
1	1683	roadmap_epigenomics	0.00145254	0.280442	3	1577	1527	996	1577	1370	25797	31	74759	Aorta	NA	VASCULAR	H3K4me1	NA	NA	E065-H3K4me1.narrowPeak	1	190853
1	1293	roadmap_epigenomics	0.00144004	0.280091	3	1580	1528	996	1580	1370	25821	31	74735	H9_Derived_Neuron_Cultured_Cells	NA	ESC_DERIVED	H2A.Z	NA	NA	E010-H2A.Z.narrowPeak	1	113391
1	2081	roadmap_epigenomics	0.00391428	0.279249	2	1488	1529	1203	1529	1410	18390	32	82166	NHDF-Ad_Adult_Dermal_Fibroblasts	NA	SKIN	H4K20me1	NA	NA	E126-H4K20me1.narrowPeak	1	91108
1	1053	encode_tfbs	0.013171	0.278553	1	1320	1530	1505	1530	1450	9866	33	90690	ChIP MCF-7 Pol2	MCF-7	NA	Pol2	None	NA	wgEncodeAwgTfbsUtaMcf7Pol2UniPk.narrowPeak	1	16136
1	1725	roadmap_epigenomics	0.0002819	0.278423	5	1688	1531	694	1688	1300	38456	29	62100	Brain_Inferior_Temporal_Lobe	NA	BRAIN	H3K27ac	NA	NA	E072-H3K27ac.narrowPeak	1	177802
1	1444	roadmap_epigenomics	0.00382593	0.278064	2	1492	1532	1203	1532	1410	18454	32	82102	Breast_vHMEC	NA	BREAST	H3K4me3	NA	NA	E028-H3K4me3.narrowPeak	1	55009
1	1372	roadmap_epigenomics	6.04063e-05	0.278031	8	1759	1533	368	1759	1220	52823	26	47733	iPS-15b_Cell_Line	NA	IPSC	H3K4me1	NA	NA	E018-H3K4me1.narrowPeak	1	335029
1	965	encode_tfbs	0.0130512	0.277803	1	1322	1534	1505	1534	1450	9890	33	90666	ChIP K562 TBP	K562	NA	TBP	None	NA	wgEncodeAwgTfbsSydhK562TbpIggmusUniPk.narrowPeak	1	17558
1	719	encode_tfbs	0.0129178	0.276965	1	1325	1535	1505	1535	1460	9917	33	90639	ChIP GM12878 Mxi1_(AF4185)	GM12878	NA	Mxi1_(AF4185)	None	NA	wgEncodeAwgTfbsSydhGm12878Mxi1IggmusUniPk.narrowPeak	1	17735
1	1242	roadmap_epigenomics	0.000144841	0.276838	6	1724	1536	579	1724	1280	43875	28	56681	H1_Derived_Neuronal_Progenitor_Cultured_Cells	NA	ESC_DERIVED	H3K18ac	NA	NA	E007-H3K18ac.narrowPeak	1	252754
1	1517	roadmap_epigenomics	0.000541396	0.275963	4	1651	1537	852	1651	1350	32759	30	67797	CD4+_CD25-_CD45RA+_Naive_Primary_Cells	NA	BLOOD	H3K4me1	NA	NA	E039-H3K4me1.narrowPeak	1	159113
1	2218	jaspar_motifs	4.91186e-05	0.275503	20	1762	1538	28	1762	1110	84299	14	16257	jaspar_motifs	NA	NA	NA	NA	NA	SOX10.bed	1	962452
1	583	encode_tfbs	0.0125302	0.274506	1	1327	1539	1505	1539	1460	9997	33	90559	ChIP H1-hESC YY1_(SC-281)	H1-hESC	NA	YY1_(SC-281)	None	NA	wgEncodeAwgTfbsHaibH1hescYy1sc281V0416102UniPk.narrowPeak	1	18328
1	1524	roadmap_epigenomics	0.00355295	0.274286	2	1502	1540	1203	1540	1420	18661	32	81895	CD4+_CD25-_CD45RO+_Memory_Primary_Cells	NA	BLOOD	H3K4me3	NA	NA	E040-H3K4me3.narrowPeak	1	63506
1	1820	roadmap_epigenomics	0.00124376	0.274271	3	1592	1541	996	1592	1380	26226	31	74330	Pancreas	NA	PANCREAS	H3K36me3	NA	NA	E098-H3K36me3.narrowPeak	1	278420
1	678	encode_tfbs	0.0124636	0.274079	1	1329	1542	1505	1542	1460	10011	33	90545	ChIP SK-N-SH NRSF	SK-N-SH	NA	NRSF	None	NA	wgEncodeAwgTfbsHaibSknshNrsfPcr2xUniPk.narrowPeak	1	18845
1	1661	roadmap_epigenomics	0.0012343	0.273974	3	1594	1543	996	1594	1380	26247	31	74309	Penis_Foreskin_Melanocyte_Primary_Cells_skin03	NA	SKIN	H3K27me3	NA	NA	E061-H3K27me3.narrowPeak	1	303911
1	2193	jaspar_motifs	0.000234028	0.272911	5	1699	1544	694	1699	1310	38932	29	61624	jaspar_motifs	NA	NA	NA	NA	NA	NR4A2.bed	1	236035
1	582	encode_tfbs	0.0122378	0.272627	1	1334	1545	1505	1545	1460	10059	33	90497	ChIP H1-hESC USF-1	H1-hESC	NA	USF-1	None	NA	wgEncodeAwgTfbsHaibH1hescUsf1Pcr1xUniPk.narrowPeak	1	26042
1	1670	roadmap_epigenomics	0.00342903	0.272509	2	1504	1546	1203	1546	1420	18760	32	81796	Peripheral_Blood_Mononuclear_Primary_Cells	NA	BLOOD	H3K4me3	NA	NA	E062-H3K4me3.narrowPeak	1	34385
1	1552	roadmap_epigenomics	0.00342042	0.272384	2	1505	1547	1203	1547	1420	18767	32	81789	CD4+_CD25int_CD127+_Tmem_Primary_Cells	NA	BLOOD	H3K36me3	NA	NA	E045-H3K36me3.narrowPeak	1	196732
1	382	encode_segmentation	1.88309e-05	0.270426	16	1786	1548	70	1786	1130	77101	18	23455	Repressed Segments	GM12878	NA	NA	NA	ENCODE segmentation	Gm12878_R.bed	1	719258
1	997	encode_tfbs	0.0118342	0.27	1	1338	1549	1505	1549	1460	10147	33	90409	ChIP NB4 Pol2	NB4	NA	Pol2	None	NA	wgEncodeAwgTfbsSydhNb4Pol2UniPk.narrowPeak	1	16703
1	915	encode_tfbs	0.0117488	0.269439	1	1339	1550	1505	1550	1460	10166	33	90390	ChIP K562 E2F6	K562	NA	E2F6	None	NA	wgEncodeAwgTfbsSydhK562E2f6UcdUniPk.narrowPeak	1	16312
1	1049	encode_tfbs	0.00322111	0.26943	2	1509	1551	1203	1551	1420	18934	32	81622	ChIP MCF-7 CTCF	MCF-7	NA	CTCF	None	NA	wgEncodeAwgTfbsUtaMcf7CtcfUniPk.narrowPeak	1	57936
1	1161	roadmap_epigenomics	0.00108351	0.268998	3	1602	1552	996	1602	1380	26604	31	73952	H1_Cell_Line	NA	ESC	H4K5ac	NA	NA	E003-H4K5ac.narrowPeak	1	130660
1	1078	encode_tfbs	0.00310821	0.267704	2	1511	1553	1203	1553	1420	19033	32	81523	ChIP HBMEC CTCF	HBMEC	NA	CTCF	None	NA	wgEncodeAwgTfbsUwHbmecCtcfUniPk.narrowPeak	1	58376
1	2118	jaspar_motifs	2.66409e-05	0.265804	19	1776	1554	40	1776	1120	83115	15	17441	jaspar_motifs	NA	NA	NA	NA	NA	ARID3A.bed	1	1330491
1	1923	roadmap_epigenomics	0.000180195	0.265499	5	1712	1555	694	1712	1320	39591	29	60965	Spleen	NA	SPLEEN	H3K4me3	NA	NA	E113-H3K4me3.narrowPeak	1	195051
1	1216	roadmap_epigenomics	0.000177262	0.265046	5	1713	1556	694	1713	1320	39632	29	60924	H1_Derived_Mesenchymal_Stem_Cells	NA	ESC_DERIVED	H2BK12ac	NA	NA	E006-H2BK12ac.narrowPeak	1	286687
1	1511	roadmap_epigenomics	0.00293153	0.264917	2	1516	1557	1203	1557	1430	19195	32	81361	CD4_Naive_Primary_Cells	NA	BLOOD	H3K4me3	NA	NA	E038-H3K4me3.narrowPeak	1	51945
1	734	encode_tfbs	0.0110575	0.264823	1	1349	1558	1505	1558	1470	10325	33	90231	ChIP GM12878 SMC3_(ab9263)	GM12878	NA	SMC3_(ab9263)	None	NA	wgEncodeAwgTfbsSydhGm12878Smc3ab9263IggmusUniPk.narrowPeak	1	30517
1	1716	roadmap_epigenomics	0.000960767	0.264556	3	1615	1559	996	1615	1390	26931	31	73625	Brain_Germinal_Matrix	NA	BRAIN	H3K4me1	NA	NA	E070-H3K4me1.narrowPeak	1	107076
1	731	encode_tfbs	0.010986	0.264338	1	1351	1560	1505	1560	1470	10342	33	90214	ChIP GM12878 Rad21	GM12878	NA	Rad21	None	NA	wgEncodeAwgTfbsSydhGm12878Rad21IggrabUniPk.narrowPeak	1	33085
1	1138	roadmap_epigenomics	0.00285714	0.26371	2	1519	1561	1203	1561	1430	19266	32	81290	H1_Cell_Line	NA	ESC	H2AK5ac	NA	NA	E003-H2AK5ac.narrowPeak	1	102315
1	1194	roadmap_epigenomics	0.000164644	0.263024	5	1716	1562	694	1716	1320	39816	29	60740	H1_BMP4_Derived_Trophoblast_Cultured_Cells	NA	ESC_DERIVED	H3K18ac	NA	NA	E005-H3K18ac.narrowPeak	1	251422
1	1386	roadmap_epigenomics	4.9304e-05	0.26277	7	1761	1563	456	1761	1260	49942	27	50614	iPS-20b_Cell_Line	NA	IPSC	H3K4me1	NA	NA	E020-H3K4me1.narrowPeak	1	289315
1	2079	roadmap_epigenomics	0.00276541	0.262193	2	1523	1564	1203	1564	1430	19356	32	81200	NHDF-Ad_Adult_Dermal_Fibroblasts	NA	SKIN	H3K9ac	NA	NA	E126-H3K9ac.narrowPeak	1	50774
1	1081	encode_tfbs	0.00273348	0.261657	2	1525	1565	1203	1565	1430	19388	32	81168	ChIP HCPEpiC CTCF	HCPEpiC	NA	CTCF	None	NA	wgEncodeAwgTfbsUwHcpeCtcfUniPk.narrowPeak	1	61062
1	747	encode_tfbs	0.0105181	0.261125	1	1356	1566	1505	1566	1480	10456	33	90100	ChIP GM12891 Pol2	GM12891	NA	Pol2	None	NA	wgEncodeAwgTfbsSydhGm12891Pol2IggmusUniPk.narrowPeak	1	20390
1	1676	roadmap_epigenomics	4.5218e-05	0.26074	7	1765	1567	456	1765	1260	50137	27	50419	Adipose_Nuclei	NA	FAT	H3K4me1	NA	NA	E063-H3K4me1.narrowPeak	1	260757
1	240	codex	0.010458	0.260708	1	1357	1568	1505	1568	1480	10471	33	90085	Acute myelomonocytic leukaemia cell line carrying inv(16) translocation (CBFbeta	Leukaemia cell	NA	CBFB	NA	GSE46044	GSM1122303_CBFB.bed	1	12533
1	417	encode_segmentation	1.21525e-05	0.260289	16	1800	1569	70	1800	1150	77782	18	22774	Repressed Segments	K562	NA	NA	NA	ENCODE segmentation	K562_R.bed	1	459545
1	1712	roadmap_epigenomics	0.000328484	0.260198	4	1676	1570	852	1676	1370	34071	30	66485	Brain_Cingulate_Gyrus	NA	BRAIN	H3K9ac	NA	NA	E069-H3K9ac.narrowPeak	1	133030
1	2233	jaspar_motifs	0.0103389	0.259876	1	1358	1571	1505	1571	1480	10501	33	90055	jaspar_motifs	NA	NA	NA	NA	NA	TBP.bed	1	84010
1	688	encode_tfbs	0.0102406	0.259187	1	1360	1572	1505	1572	1480	10526	33	90030	ChIP T-47D CTCF_(SC-5916)	T-47D	NA	CTCF_(SC-5916)	DMSO_0.02pct	NA	wgEncodeAwgTfbsHaibT47dCtcfsc5916V0416102Dm002p1hUniPk.narrowPeak	1	29285
1	1681	roadmap_epigenomics	0.0102172	0.259022	1	1361	1573	1505	1573	1480	10532	33	90024	Aorta	NA	VASCULAR	H3K27me3	NA	NA	E065-H3K27me3.narrowPeak	1	134925
1	1837	roadmap_epigenomics	0.0025715	0.258873	2	1528	1574	1203	1574	1440	19556	32	81000	Psoas_Muscle	NA	MUSCLE	H3K4me3	NA	NA	E100-H3K4me3.narrowPeak	1	39277
1	945	encode_tfbs	0.0100468	0.257818	1	1364	1575	1505	1575	1480	10576	33	89980	ChIP K562 Pol2	K562	NA	Pol2	None	NA	wgEncodeAwgTfbsSydhK562Pol2UniPk.narrowPeak	1	18081
1	1238	roadmap_epigenomics	0.000767724	0.25663	3	1636	1576	996	1636	1400	27535	31	73021	H1_Derived_Neuronal_Progenitor_Cultured_Cells	NA	ESC_DERIVED	H2BK12ac	NA	NA	E007-H2BK12ac.narrowPeak	1	126821
1	324	codex	0.00978152	0.255924	1	1367	1577	1505	1577	1480	10646	33	89910	CD36+ erythroid progenitor cells were derived from mobilised CD34+ cells isolate	Erythroid Progenitor	NA	CTCF	NA	GSE26501	GSM651542_CTCF.bed	1	25290
1	1862	roadmap_epigenomics	0.000122014	0.2551	5	1732	1578	694	1732	1330	40554	29	60002	Right_Atrium	NA	HEART	H3K36me3	NA	NA	E104-H3K36me3.narrowPeak	1	300485
1	2137	jaspar_motifs	0.000699852	0.253487	3	1641	1579	996	1641	1410	27782	31	72774	jaspar_motifs	NA	NA	NA	NA	NA	En1.bed	1	181484
1	181	cistrome_epigenome	0.00943246	0.253392	1	1369	1580	1505	1580	1480	10741	33	89815	cistrome_epigenome MCF-7 H3K4me2	MCF-7	breast	H3K4me2	E2(6hr)	NA	Human_MCF-7_H3K4me2_E2-6hr_Barton.bed	1	54266
1	746	encode_tfbs	0.00940363	0.253181	1	1370	1581	1505	1581	1490	10749	33	89807	ChIP GM12891 NFKB	GM12891	NA	NFKB	TNFa	NA	wgEncodeAwgTfbsSydhGm12891NfkbTnfaIggrabUniPk.narrowPeak	1	28683
1	1461	roadmap_epigenomics	0.00936055	0.252865	1	1375	1582	1505	1582	1490	10761	33	89795	CD19_Primary_Cells_Cord_BI	NA	BLOOD	H3K36me3	NA	NA	E031-H3K36me3.narrowPeak	1	119691
1	1111	ucsc_features	0.000232634	0.250254	4	1701	1583	852	1701	1380	34954	30	65602	UCSC Evo CpG islands	NA	NA	NA	NA	NA	evoCpg.bed	1	129301
1	751	encode_tfbs	0.00888562	0.249331	1	1385	1584	1505	1584	1490	10897	33	89659	ChIP GM15510 Pol2	GM15510	NA	Pol2	None	NA	wgEncodeAwgTfbsSydhGm15510Pol2IggmusUniPk.narrowPeak	1	18661
1	1554	roadmap_epigenomics	0.00203562	0.248719	2	1549	1585	1203	1585	1450	20194	32	80362	CD4+_CD25int_CD127+_Tmem_Primary_Cells	NA	BLOOD	H3K4me3	NA	NA	E045-H3K4me3.narrowPeak	1	50471
1	429	encode_tfbs	0.00868702	0.247825	1	1391	1586	1505	1586	1490	10956	33	89600	ChIP H1-hESC RBBP5_(A300-109A)	H1-hESC	NA	RBBP5_(A300-109A)	None	NA	wgEncodeAwgTfbsBroadH1hescRbbp5a300109aUniPk.narrowPeak	1	16151
1	1732	roadmap_epigenomics	8.95789e-05	0.247368	5	1743	1587	694	1743	1340	41301	29	59255	Brain_Mid_Frontal_Lobe	NA	BRAIN	H3K27ac	NA	NA	E073-H3K27ac.narrowPeak	1	206746
1	1903	roadmap_epigenomics	0.00192818	0.24647	2	1553	1588	1203	1588	1450	20341	32	80215	Stomach_Mucosa	NA	GI_STOMACH	H3K4me3	NA	NA	E110-H3K4me3.narrowPeak	1	51780
1	2083	roadmap_epigenomics	0.000539618	0.245034	3	1652	1589	996	1652	1410	28469	31	72087	NHEK-Epidermal_Keratinocytes	NA	SKIN	H2A.Z	NA	NA	E127-H2A.Z.narrowPeak	1	137492
1	1908	roadmap_epigenomics	0.00183563	0.244463	2	1558	1590	1203	1590	1450	20474	32	80082	Stomach_Smooth_Muscle	NA	GI_STOMACH	H3K36me3	NA	NA	E111-H3K36me3.narrowPeak	1	219883
1	624	encode_tfbs	0.00821408	0.244168	1	1398	1591	1505	1591	1500	11102	33	89454	ChIP HepG2 YY1_(SC-281)	HepG2	NA	YY1_(SC-281)	None	NA	wgEncodeAwgTfbsHaibHepg2Yy1sc281V0416101UniPk.narrowPeak	1	17876
1	2155	jaspar_motifs	7.67003e-05	0.243641	5	1750	1592	694	1750	1350	41671	29	58885	jaspar_motifs	NA	NA	NA	NA	NA	Gfi.bed	1	343316
1	2208	jaspar_motifs	1.04055e-05	0.243167	19	1804	1593	40	1804	1150	84361	15	16195	jaspar_motifs	NA	NA	NA	NA	NA	Prrx2.bed	1	1415149
1	2027	roadmap_epigenomics	0.00176295	0.242837	2	1561	1594	1203	1594	1450	20583	32	79973	HUVEC_Umbilical_Vein_Endothelial_Cells	NA	VASCULAR	H3K4me3	NA	NA	E122-H3K4me3.narrowPeak	1	43758
1	270	codex	0.00804255	0.242815	1	1403	1595	1505	1595	1500	11157	33	89399	Jurkat T-ALL cell line treated with THZ-2-149 for 6 hours (competitive Cdk7 inhi	Leukemia cell	NA	POLR2A	NA	GSE50625	GSM1224786_POLR2A.bed	1	17457
1	1277	roadmap_epigenomics	0.000480575	0.241434	3	1655	1596	996	1655	1420	28772	31	71784	H9_Cell_Line	NA	ESC	H3K56ac	NA	NA	E008-H3K56ac.narrowPeak	1	164608
1	1052	encode_tfbs	0.00782329	0.241063	1	1405	1597	1505	1597	1500	11229	33	89327	ChIP MCF-7 Pol2	MCF-7	NA	Pol2	serum_starved_media	NA	wgEncodeAwgTfbsUtaMcf7Pol2SerumstvdUniPk.narrowPeak	1	19412
1	1973	roadmap_epigenomics	0.00745074	0.238029	1	1412	1598	1505	1598	1500	11356	33	89200	HepG2_Hepatocellular_Carcinoma	NA	LIVER	H2A.Z	NA	NA	E118-H2A.Z.narrowPeak	1	24228
1	1352	roadmap_epigenomics	0.00042177	0.237495	3	1663	1599	996	1663	1420	29111	31	71445	IMR90_Cell_Line	NA	LUNG	H3K23ac	NA	NA	E017-H3K23ac.narrowPeak	1	154421
1	1947	roadmap_epigenomics	0.00152812	0.237245	2	1574	1600	1203	1600	1460	20967	32	79589	Dnd41_TCell_Leukemia	NA	BLOOD	H4K20me1	NA	NA	E115-H4K20me1.narrowPeak	1	156913
1	1343	roadmap_epigenomics	0.000142045	0.23719	4	1726	1601	852	1726	1390	36186	30	64370	IMR90_Cell_Line	NA	LUNG	H2AK5ac	NA	NA	E017-H2AK5ac.narrowPeak	1	296191
1	1682	roadmap_epigenomics	0.00734833	0.237181	1	1417	1602	1505	1602	1510	11392	33	89164	Aorta	NA	VASCULAR	H3K36me3	NA	NA	E065-H3K36me3.narrowPeak	1	104034
1	1274	roadmap_epigenomics	0.000412258	0.236819	3	1665	1603	996	1665	1420	29170	31	71386	H9_Cell_Line	NA	ESC	H3K4me1	NA	NA	E008-H3K4me1.narrowPeak	1	135789
1	2195	jaspar_motifs	8.16843e-06	0.234714	8	1806	1604	368	1806	1260	57043	26	43513	jaspar_motifs	NA	NA	NA	NA	NA	Nkx3-2.bed	1	458108
1	1114	ucsc_features	0.00141685	0.234385	2	1581	1605	1203	1605	1460	21169	32	79387	UCSC LaminB1 Lads	NA	NA	NA	NA	NA	laminB1Lads.bed	1	1302
1	1282	roadmap_epigenomics	0.00141155	0.234245	2	1582	1606	1203	1606	1460	21179	32	79377	H9_Cell_Line	NA	ESC	H3T11ph	NA	NA	E008-H3T11ph.narrowPeak	1	108659
1	1124	roadmap_epigenomics	1.29327e-05	0.234139	7	1798	1607	456	1798	1290	52841	27	47715	ES-I3_Cell_Line	NA	ESC	H3K4me1	NA	NA	E001-H3K4me1.narrowPeak	1	308752
1	761	encode_tfbs	0.00694696	0.233796	1	1422	1608	1505	1608	1510	11538	33	89018	ChIP GM19193 Pol2	GM19193	NA	Pol2	None	NA	wgEncodeAwgTfbsSydhGm19193Pol2IggmusUniPk.narrowPeak	1	21404
1	1528	roadmap_epigenomics	0.00135955	0.23285	2	1584	1609	1203	1609	1470	21279	32	79277	CD4+_CD25-_IL17-_PMA-Ionomycin_stimulated_MACS_purified_Th_Primary_Cells	NA	BLOOD	H3K36me3	NA	NA	E041-H3K36me3.narrowPeak	1	202883
1	1280	roadmap_epigenomics	0.000344352	0.231606	3	1673	1610	996	1673	1430	29633	31	70923	H9_Cell_Line	NA	ESC	H3K9ac	NA	NA	E008-H3K9ac.narrowPeak	1	146435
1	1612	roadmap_epigenomics	0.00126622	0.23025	2	1587	1611	1203	1611	1470	21468	32	79088	Neurosphere_Cultured_Cells_Cortex_Derived	NA	BRAIN	H3K4me3	NA	NA	E053-H3K4me3.narrowPeak	1	36722
1	2189	jaspar_motifs	0.000106168	0.230047	4	1736	1612	852	1736	1400	36897	30	63659	jaspar_motifs	NA	NA	NA	NA	NA	NKX3-1.bed	1	387950
1	1722	roadmap_epigenomics	1.9399e-05	0.229944	6	1784	1613	579	1784	1330	48507	28	52049	Brain_Hippocampus_Middle	NA	BRAIN	H3K4me1	NA	NA	E071-H3K4me1.narrowPeak	1	226091
1	1354	roadmap_epigenomics	0.0012534	0.229882	2	1589	1614	1203	1614	1470	21495	32	79061	IMR90_Cell_Line	NA	LUNG	H3K27me3	NA	NA	E017-H3K27me3.narrowPeak	1	299334
1	749	encode_tfbs	0.00641692	0.229163	1	1434	1615	1505	1615	1520	11744	33	88812	ChIP GM12892 Pol2	GM12892	NA	Pol2	None	NA	wgEncodeAwgTfbsSydhGm12892Pol2IggmusUniPk.narrowPeak	1	22544
1	1857	roadmap_epigenomics	0.00030882	0.228553	3	1681	1616	996	1681	1430	29911	31	70645	Rectal_Smooth_Muscle	NA	GI_RECTUM	H3K4me3	NA	NA	E103-H3K4me3.narrowPeak	1	93797
1	1696	roadmap_epigenomics	3.88561e-05	0.228424	5	1768	1617	694	1768	1360	43253	29	57303	Brain_Angular_Gyrus	NA	BRAIN	H3K4me1	NA	NA	E067-H3K4me1.narrowPeak	1	240448
1	1997	roadmap_epigenomics	0.000304841	0.228195	3	1683	1618	996	1683	1430	29944	31	70612	HSMM_Skeletal_Muscle_Myoblasts	NA	MUSCLE	H2A.Z	NA	NA	E120-H2A.Z.narrowPeak	1	101669
1	1204	roadmap_epigenomics	0.000304721	0.228184	3	1684	1619	996	1684	1430	29945	31	70611	H1_BMP4_Derived_Trophoblast_Cultured_Cells	NA	ESC_DERIVED	H3K79me2	NA	NA	E005-H3K79me2.narrowPeak	1	154836
1	1108	encode_tfbs	0.00630408	0.228151	1	1436	1620	1505	1620	1520	11790	33	88766	ChIP WI-38 CTCF	WI-38	NA	CTCF	None	NA	wgEncodeAwgTfbsUwWi38CtcfUniPk.narrowPeak	1	31518
1	866	encode_tfbs	0.00627013	0.227845	1	1439	1621	1505	1621	1520	11804	33	88752	ChIP HepG2 Pol2	HepG2	NA	Pol2	forskolin	NA	wgEncodeAwgTfbsSydhHepg2Pol2ForsklnUniPk.narrowPeak	1	22928
1	1252	roadmap_epigenomics	1.55636e-05	0.225646	6	1792	1622	579	1792	1330	48981	28	51575	H1_Derived_Neuronal_Progenitor_Cultured_Cells	NA	ESC_DERIVED	H3K9ac	NA	NA	E007-H3K9ac.narrowPeak	1	313453
1	1803	roadmap_epigenomics	1.53538e-05	0.225385	6	1794	1623	579	1794	1330	49010	28	51546	Lung	NA	LUNG	H3K4me1	NA	NA	E096-H3K4me1.narrowPeak	1	317652
1	1201	roadmap_epigenomics	0.00109255	0.225027	2	1601	1624	1203	1624	1480	21858	32	78698	H1_BMP4_Derived_Trophoblast_Cultured_Cells	NA	ESC_DERIVED	H3K4me2	NA	NA	E005-H3K4me2.narrowPeak	1	62088
1	2120	jaspar_motifs	0.000270505	0.224939	3	1691	1625	996	1691	1440	30247	31	70309	jaspar_motifs	NA	NA	NA	NA	NA	Arnt.bed	1	125030
1	2240	jaspar_motifs	0.000269971	0.224886	3	1692	1626	996	1692	1440	30252	31	70304	jaspar_motifs	NA	NA	NA	NA	NA	USF1.bed	1	125149
1	1744	roadmap_epigenomics	0.000260621	0.223942	3	1694	1627	996	1694	1440	30341	31	70215	Brain_Substantia_Nigra	NA	BRAIN	H3K9ac	NA	NA	E074-H3K9ac.narrowPeak	1	124481
1	1811	roadmap_epigenomics	0.00104187	0.223392	2	1607	1628	1203	1628	1480	21983	32	78573	Ovary	NA	OVARY	H3K36me3	NA	NA	E097-H3K36me3.narrowPeak	1	343169
1	2057	roadmap_epigenomics	0.00104148	0.223379	2	1608	1629	1203	1629	1480	21984	32	78572	Monocytes-CD14+_RO01746	NA	BLOOD	H4K20me1	NA	NA	E124-H4K20me1.narrowPeak	1	157675
1	1404	roadmap_epigenomics	1.27193e-05	0.221826	6	1799	1630	579	1799	1340	49410	28	51146	iPS_DF_19.11_Cell_Line	NA	IPSC	H3K36me3	NA	NA	E022-H3K36me3.narrowPeak	1	407515
1	2109	roadmap_epigenomics	0.000976159	0.221185	2	1612	1631	1203	1631	1480	22154	32	78402	Osteoblasts	NA	BONE	H3K27me3	NA	NA	E129-H3K27me3.narrowPeak	1	309685
1	1704	roadmap_epigenomics	0.000232889	0.220978	3	1700	1632	996	1700	1440	30624	31	69932	Brain_Anterior_Caudate	NA	BRAIN	H3K4me3	NA	NA	E068-H3K4me3.narrowPeak	1	90012
1	1162	roadmap_epigenomics	6.27506e-06	0.220729	7	1811	1633	456	1811	1300	54311	27	46245	H1_Cell_Line	NA	ESC	H4K8ac	NA	NA	E003-H4K8ac.narrowPeak	1	371568
1	1949	roadmap_epigenomics	0.000960267	0.220635	2	1616	1634	1203	1634	1480	22197	32	78359	GM12878_Lymphoblastoid	NA	BLOOD	H2A.Z	NA	NA	E116-H2A.Z.narrowPeak	1	84293
1	1602	roadmap_epigenomics	0.000959901	0.220622	2	1617	1635	1203	1635	1480	22198	32	78358	Muscle_Satellite_Cultured_Cells	NA	MUSCLE	H3K27me3	NA	NA	E052-H3K27me3.narrowPeak	1	291912
1	2011	roadmap_epigenomics	0.000956972	0.22052	2	1618	1636	1203	1636	1490	22206	32	78350	HSMMtube_Skeletal_Muscle_Myotubes_Derived_from_HSMM	NA	MUSCLE	H3K27me3	NA	NA	E121-H3K27me3.narrowPeak	1	349417
1	1776	roadmap_epigenomics	0.000953324	0.220393	2	1619	1637	1203	1637	1490	22216	32	78340	Esophagus	NA	GI_ESOPHAGUS	H3K4me3	NA	NA	E079-H3K4me3.narrowPeak	1	56350
1	1590	roadmap_epigenomics	0.000947876	0.220202	2	1621	1638	1203	1638	1490	22231	32	78325	Mobilized_CD34_Primary_Cells_Female	NA	BLOOD	H3K36me3	NA	NA	E050-H3K36me3.narrowPeak	1	262887
1	1239	roadmap_epigenomics	0.000945344	0.220113	2	1622	1639	1203	1639	1490	22238	32	78318	H1_Derived_Neuronal_Progenitor_Cultured_Cells	NA	ESC_DERIVED	H2BK15ac	NA	NA	E007-H2BK15ac.narrowPeak	1	91381
1	1387	roadmap_epigenomics	0.00022235	0.219779	3	1705	1640	996	1705	1450	30740	31	69816	iPS-20b_Cell_Line	NA	IPSC	H3K4me3	NA	NA	E020-H3K4me3.narrowPeak	1	88792
1	1229	roadmap_epigenomics	0.000222084	0.219748	3	1707	1641	996	1707	1450	30743	31	69813	H1_Derived_Mesenchymal_Stem_Cells	NA	ESC_DERIVED	H3K9ac	NA	NA	E006-H3K9ac.narrowPeak	1	193126
1	1809	roadmap_epigenomics	0.000211671	0.218517	3	1709	1642	996	1709	1450	30863	31	69693	Ovary	NA	OVARY	H3K27ac	NA	NA	E097-H3K27ac.narrowPeak	1	194882
1	1116	ucsc_features	6.3521e-05	0.21835	4	1757	1643	852	1757	1420	38124	30	62432	UCSC Nested repeats	NA	NA	NA	NA	NA	nestedRepeats.bed	1	575600
1	529	encode_tfbs	0.00520212	0.217697	1	1457	1644	1505	1644	1540	12287	33	88269	ChIP GM12878 Rad21	GM12878	NA	Rad21	None	NA	wgEncodeAwgTfbsHaibGm12878Rad21V0416101UniPk.narrowPeak	1	40019
1	2178	jaspar_motifs	0.00513603	0.217033	1	1459	1645	1505	1645	1540	12320	33	88236	jaspar_motifs	NA	NA	NA	NA	NA	Mycn.bed	1	35035
1	363	codex	0.00512211	0.216892	1	1460	1646	1505	1646	1540	12327	33	88229	codex Embryonic Stem Cell POLR2A	Embryonic Stem Cell	NA	POLR2A	NA	GSE36578	GSM937545_POLR2A.bed	1	15798
1	2122	jaspar_motifs	3.91546e-06	0.215371	20	1819	1647	28	1819	1160	87382	14	13174	jaspar_motifs	NA	NA	NA	NA	NA	BRCA1.bed	1	960225
1	1034	encode_tfbs	0.00492157	0.214844	1	1465	1648	1505	1648	1540	12430	33	88126	ChIP HepG2 CTCF	HepG2	NA	CTCF	None	NA	wgEncodeAwgTfbsUtaHepg2CtcfUniPk.narrowPeak	1	40800
1	1248	roadmap_epigenomics	1.96405e-05	0.214756	5	1783	1649	694	1783	1380	44780	29	55776	H1_Derived_Neuronal_Progenitor_Cultured_Cells	NA	ESC_DERIVED	H3K4me1	NA	NA	E007-H3K4me1.narrowPeak	1	262432
1	652	encode_tfbs	0.00486651	0.214273	1	1467	1650	1505	1650	1540	12459	33	88097	ChIP K562 Rad21	K562	NA	Rad21	None	NA	wgEncodeAwgTfbsHaibK562Rad21V0416102UniPk.narrowPeak	1	34725
1	1408	roadmap_epigenomics	0.000775162	0.213692	2	1633	1651	1203	1651	1500	22755	32	77801	Mesenchymal_Stem_Cell_Derived_Adipocyte_Cultured_Cells	NA	FAT	H3K27me3	NA	NA	E023-H3K27me3.narrowPeak	1	307996
1	2054	roadmap_epigenomics	0.000772178	0.213571	2	1634	1652	1203	1652	1500	22765	32	77791	Monocytes-CD14+_RO01746	NA	BLOOD	H3K79me2	NA	NA	E124-H3K79me2.narrowPeak	1	259679
1	1139	roadmap_epigenomics	0.00474895	0.213043	1	1469	1653	1505	1653	1540	12522	33	88034	H1_Cell_Line	NA	ESC	H2BK120ac	NA	NA	E003-H2BK120ac.narrowPeak	1	62852
1	2182	jaspar_motifs	1.25513e-06	0.2119	17	1831	1654	59	1831	1180	82974	17	17582	jaspar_motifs	NA	NA	NA	NA	NA	NFE2L1__MafG.bed	1	943881
1	1255	roadmap_epigenomics	0.000159773	0.211553	3	1717	1655	996	1717	1460	31560	31	68996	H1_Derived_Neuronal_Progenitor_Cultured_Cells	NA	ESC_DERIVED	H4K91ac	NA	NA	E007-H4K91ac.narrowPeak	1	168054
1	392	encode_segmentation	0.000157579	0.211221	3	1718	1656	996	1718	1460	31594	31	68962	Weak Enhancer Segments	H1hesc	NA	NA	NA	ENCODE segmentation	H1hesc_WE.bed	1	123430
1	1487	roadmap_epigenomics	0.00070213	0.210619	2	1640	1657	1203	1657	1500	23011	32	77545	CD3_Primary_Cells_Peripheral_UW	NA	BLOOD	H3K36me3	NA	NA	E034-H3K36me3.narrowPeak	1	302281
1	2197	jaspar_motifs	6.68835e-06	0.210363	6	1809	1658	579	1809	1350	50744	28	49812	jaspar_motifs	NA	NA	NA	NA	NA	Nr2e3.bed	1	422556
1	407	encode_segmentation	0.00435638	0.208804	1	1478	1659	1505	1659	1550	12744	33	87812	CTCF Segments	Huvec	NA	NA	NA	ENCODE segmentation	Huvec_CTCF.bed	1	56516
1	2243	jaspar_motifs	1.83577e-05	0.208095	24	1787	1660	10	1787	1150	92533	10	8023	jaspar_motifs	NA	NA	NA	NA	NA	ZNF354C.bed	1	1097611
1	1624	roadmap_epigenomics	0.000136321	0.207798	3	1730	1661	996	1730	1460	31949	31	68607	Penis_Foreskin_Fibroblast_Primary_Cells_skin01	NA	SKIN	H3K36me3	NA	NA	E055-H3K36me3.narrowPeak	1	289275
1	419	encode_segmentation	0.00387278	0.203268	1	1491	1662	1505	1662	1550	13046	33	87510	TSS Segments	K562	NA	NA	NA	ENCODE segmentation	K562_TSS.bed	1	21127
1	778	encode_tfbs	0.00374347	0.201721	1	1494	1663	1505	1663	1550	13133	33	87423	ChIP H1-hESC SIN3A_(NB600-1263)	H1-hESC	NA	SIN3A_(NB600-1263)	None	NA	wgEncodeAwgTfbsSydhH1hescSin3anb6001263IggrabUniPk.narrowPeak	1	21309
1	1342	roadmap_epigenomics	9.96886e-05	0.200738	3	1737	1664	996	1737	1470	32707	31	67849	IMR90_Cell_Line	NA	LUNG	H2A.Z	NA	NA	E017-H2A.Z.narrowPeak	1	121687
1	380	encode_segmentation	0.00364391	0.200509	1	1497	1665	1505	1665	1560	13202	33	87354	Enhancers Segments	GM12878	NA	NA	NA	ENCODE segmentation	Gm12878_E.bed	1	51760
1	2212	jaspar_motifs	0.00361271	0.200125	1	1499	1666	1505	1666	1560	13224	33	87332	jaspar_motifs	NA	NA	NA	NA	NA	RORA_1.bed	1	84472
1	1728	roadmap_epigenomics	2.54019e-05	0.199923	4	1778	1667	852	1778	1430	40232	30	60324	Brain_Inferior_Temporal_Lobe	NA	BRAIN	H3K4me1	NA	NA	E072-H3K4me1.narrowPeak	1	211864
1	1270	roadmap_epigenomics	9.52241e-05	0.199741	3	1739	1668	996	1739	1470	32817	31	67739	H9_Cell_Line	NA	ESC	H3K27ac	NA	NA	E008-H3K27ac.narrowPeak	1	220722
1	279	codex	0.00357758	0.19969	1	1500	1669	1505	1669	1560	13249	33	87307	T cell Lymphoblastic Lymphoma cell line carrying t(7;9) translocation (TCRB-NOTC	Lymphoma cell	NA	BRD4	NA	GSE51800	GSM1252941_BRD4.bed	1	23553
1	1313	roadmap_epigenomics	0.000454442	0.198029	2	1660	1670	1203	1670	1510	24123	32	76433	hESC_Derived_CD56+_Mesoderm_Cultured_Cells	NA	ESC_DERIVED	H3K27me3	NA	NA	E013-H3K27me3.narrowPeak	1	207302
1	388	encode_segmentation	0.0034202	0.197711	1	1506	1671	1505	1671	1560	13364	33	87192	Promoter Flank Segments	H1hesc	NA	NA	NA	ENCODE segmentation	H1hesc_PF.bed	1	33023
1	1420	roadmap_epigenomics	0.000440294	0.197168	2	1661	1672	1203	1672	1510	24203	32	76353	Adipose_Derived_Mesenchymal_Stem_Cell_Cultured_Cells	NA	FAT	H3K36me3	NA	NA	E025-H3K36me3.narrowPeak	1	257768
1	1980	roadmap_epigenomics	0.00333165	0.196573	1	1507	1673	1505	1673	1560	13431	33	87125	HepG2_Hepatocellular_Carcinoma	NA	LIVER	H3K79me2	NA	NA	E118-H3K79me2.narrowPeak	1	97082
1	1435	roadmap_epigenomics	0.000404809	0.194913	2	1667	1674	1203	1674	1510	24415	32	76141	Breast_Myoepithelial_Cells	NA	BREAST	H3K4me3	NA	NA	E027-H3K4me3.narrowPeak	1	61143
1	2202	jaspar_motifs	3.26939e-07	0.194795	10	1839	1675	244	1839	1250	68523	24	32033	jaspar_motifs	NA	NA	NA	NA	NA	Pax2.bed	1	545202
1	1567	roadmap_epigenomics	0.00303001	0.192558	1	1513	1676	1505	1676	1560	13673	33	86883	CD8_Naive_Primary_Cells	NA	BLOOD	H3K36me3	NA	NA	E047-H3K36me3.narrowPeak	1	150967
1	1841	roadmap_epigenomics	0.000368672	0.192459	2	1671	1677	1203	1677	1520	24650	32	75906	Rectal_Mucosa.Donor_29	NA	GI_RECTUM	H3K36me3	NA	NA	E101-H3K36me3.narrowPeak	1	322577
1	2220	jaspar_motifs	6.54513e-05	0.191902	3	1755	1678	996	1755	1480	33708	31	66848	jaspar_motifs	NA	NA	NA	NA	NA	SP1.bed	1	115630
1	1236	roadmap_epigenomics	0.000334827	0.18999	2	1674	1679	1203	1679	1520	24891	32	75665	H1_Derived_Neuronal_Progenitor_Cultured_Cells	NA	ESC_DERIVED	H2AK5ac	NA	NA	E007-H2AK5ac.narrowPeak	1	115325
1	1283	roadmap_epigenomics	1.42936e-05	0.189702	4	1795	1680	852	1795	1440	41505	30	59051	H9_Cell_Line	NA	ESC	H4K20me1	NA	NA	E008-H4K20me1.narrowPeak	1	284618
1	2173	jaspar_motifs	1.54511e-06	0.189512	21	1830	1681	22	1830	1180	89998	13	10558	jaspar_motifs	NA	NA	NA	NA	NA	MZF1_1-4.bed	1	928614
1	2045	roadmap_epigenomics	0.00280537	0.189408	1	1522	1682	1505	1682	1570	13869	33	86687	K562_Leukemia	NA	BLOOD	H4K20me1	NA	NA	E123-H4K20me1.narrowPeak	1	56092
1	1703	roadmap_epigenomics	4.38544e-06	0.189199	5	1816	1683	694	1816	1400	47945	29	52611	Brain_Anterior_Caudate	NA	BRAIN	H3K4me1	NA	NA	E068-H3K4me1.narrowPeak	1	279170
1	239	codex	0.00258167	0.186116	1	1527	1684	1505	1684	1570	14080	33	86476	Acute myelomonocytic leukaemia cell line carrying inv(16) translocation (CBFbeta	Leukaemia cell	NA	CBFB	NA	GSE46044	GSM1122302_CBFB.bed	1	18365
1	1079	encode_tfbs	0.00256847	0.185916	1	1529	1685	1505	1685	1570	14093	33	86463	ChIP HCFaa CTCF	HCFaa	NA	CTCF	None	NA	wgEncodeAwgTfbsUwHcfaaCtcfUniPk.narrowPeak	1	41571
1	1522	roadmap_epigenomics	0.00253526	0.185411	1	1530	1686	1505	1686	1570	14126	33	86430	CD4+_CD25-_CD45RO+_Memory_Primary_Cells	NA	BLOOD	H3K36me3	NA	NA	E040-H3K36me3.narrowPeak	1	157474
1	1096	encode_tfbs	0.0024555	0.184181	1	1533	1687	1505	1687	1580	14207	33	86349	ChIP HUVEC CTCF	HUVEC	NA	CTCF	None	NA	wgEncodeAwgTfbsUwHuvecCtcfUniPk.narrowPeak	1	37920
1	1516	roadmap_epigenomics	0.00025887	0.18367	2	1695	1688	1203	1695	1530	25530	32	75026	CD4+_CD25-_CD45RA+_Naive_Primary_Cells	NA	BLOOD	H3K36me3	NA	NA	E039-H3K36me3.narrowPeak	1	205714
1	1478	roadmap_epigenomics	0.00236507	0.182756	1	1536	1689	1505	1689	1580	14302	33	86254	CD3_Primary_Cells_Cord_BI	NA	BLOOD	H3K36me3	NA	NA	E033-H3K36me3.narrowPeak	1	134215
1	2228	jaspar_motifs	2.67916e-06	0.181898	5	1822	1690	694	1822	1400	48933	29	51623	jaspar_motifs	NA	NA	NA	NA	NA	Sox5.bed	1	524097
1	2224	jaspar_motifs	2.61232e-06	0.181536	5	1823	1691	694	1823	1400	48983	29	51573	jaspar_motifs	NA	NA	NA	NA	NA	SRY.bed	1	534078
1	1298	roadmap_epigenomics	0.00226709	0.181174	1	1540	1692	1505	1692	1580	14409	33	86147	H9_Derived_Neuron_Cultured_Cells	NA	ESC_DERIVED	H3K9me3	NA	NA	E010-H3K9me3.narrowPeak	1	226169
1	1560	roadmap_epigenomics	0.00221477	0.180312	1	1541	1693	1505	1693	1580	14468	33	86088	CD56_Primary_Cells	NA	BLOOD	H3K27me3	NA	NA	E046-H3K27me3.narrowPeak	1	116620
1	1656	roadmap_epigenomics	0.00221302	0.180283	1	1542	1694	1505	1694	1580	14470	33	86086	Penis_Foreskin_Melanocyte_Primary_Cells_skin01	NA	SKIN	H3K36me3	NA	NA	E059-H3K36me3.narrowPeak	1	98759
1	1850	roadmap_epigenomics	0.000205873	0.178359	2	1710	1695	1203	1710	1540	26093	32	74463	Rectal_Mucosa.Donor_31	NA	GI_RECTUM	H3K4me3	NA	NA	E102-H3K4me3.narrowPeak	1	83849
1	1189	roadmap_epigenomics	3.17789e-05	0.178249	3	1771	1696	996	1771	1490	35381	31	65175	H1_BMP4_Derived_Trophoblast_Cultured_Cells	NA	ESC_DERIVED	H2AK5ac	NA	NA	E005-H2AK5ac.narrowPeak	1	229838
1	433	encode_tfbs	0.00205007	0.177511	1	1547	1697	1505	1697	1580	14663	33	85893	ChIP HepG2 CTCF	HepG2	NA	CTCF	None	NA	wgEncodeAwgTfbsBroadHepg2CtcfUniPk.narrowPeak	1	46448
1	1094	encode_tfbs	0.00202581	0.177087	1	1550	1698	1505	1698	1580	14693	33	85863	ChIP HRE CTCF	HRE	NA	CTCF	None	NA	wgEncodeAwgTfbsUwHreCtcfUniPk.narrowPeak	1	42295
1	2019	roadmap_epigenomics	0.00192388	0.175268	1	1554	1699	1505	1699	1590	14823	33	85733	HSMMtube_Skeletal_Muscle_Myotubes_Derived_from_HSMM	NA	MUSCLE	H4K20me1	NA	NA	E121-H4K20me1.narrowPeak	1	116928
1	423	encode_tfbs	0.00188828	0.174618	1	1555	1700	1505	1700	1590	14870	33	85686	ChIP GM12878 CTCF	GM12878	NA	CTCF	None	NA	wgEncodeAwgTfbsBroadGm12878CtcfUniPk.narrowPeak	1	44982
1	1802	roadmap_epigenomics	0.000172	0.174382	2	1714	1701	1203	1714	1540	26531	32	74025	Lung	NA	LUNG	H3K36me3	NA	NA	E096-H3K36me3.narrowPeak	1	338408
1	1083	encode_tfbs	0.00185331	0.173972	1	1556	1702	1505	1702	1590	14917	33	85639	ChIP HEEpiC CTCF	HEEpiC	NA	CTCF	None	NA	wgEncodeAwgTfbsUwHeeCtcfUniPk.narrowPeak	1	46226
1	1693	roadmap_epigenomics	2.34005e-05	0.172971	3	1779	1703	996	1779	1490	36073	31	64483	Brain_Angular_Gyrus	NA	BRAIN	H3K27ac	NA	NA	E067-H3K27ac.narrowPeak	1	171919
1	1374	roadmap_epigenomics	2.20529e-05	0.17198	3	1781	1704	996	1781	1490	36206	31	64350	iPS-15b_Cell_Line	NA	IPSC	H3K9ac	NA	NA	E018-H3K9ac.narrowPeak	1	148109
1	1742	roadmap_epigenomics	4.56131e-06	0.17187	4	1815	1705	852	1815	1460	43930	30	56626	Brain_Substantia_Nigra	NA	BRAIN	H3K4me1	NA	NA	E074-H3K4me1.narrowPeak	1	266887
1	2129	jaspar_motifs	1.07947e-07	0.171367	8	1841	1706	368	1841	1300	64586	26	35970	jaspar_motifs	NA	NA	NA	NA	NA	ELF5.bed	1	597026
1	1285	roadmap_epigenomics	0.000149086	0.171333	2	1722	1707	1203	1722	1540	26877	32	73679	H9_Cell_Line	NA	ESC	H4K8ac	NA	NA	E008-H4K8ac.narrowPeak	1	139487
1	1492	roadmap_epigenomics	0.00169919	0.17103	1	1564	1708	1505	1708	1590	15135	33	85421	CD34_Primary_Cells	NA	BLOOD	H3K36me3	NA	NA	E035-H3K36me3.narrowPeak	1	184731
1	2194	jaspar_motifs	1.03352e-07	0.170871	8	1842	1709	368	1842	1310	64653	26	35903	jaspar_motifs	NA	NA	NA	NA	NA	Nkx2-5.bed	1	832165
1	1272	roadmap_epigenomics	0.000142141	0.170336	2	1725	1710	1203	1725	1550	26992	32	73564	H9_Cell_Line	NA	ESC	H3K36me3	NA	NA	E008-H3K36me3.narrowPeak	1	287355
1	460	encode_tfbs	0.001661	0.170275	1	1565	1711	1505	1711	1590	15192	33	85364	ChIP NHEK CTCF	NHEK	NA	CTCF	None	NA	wgEncodeAwgTfbsBroadNhekCtcfUniPk.narrowPeak	1	47113
1	1259	roadmap_epigenomics	0.000139914	0.170009	2	1727	1712	1203	1727	1550	27030	32	73526	H9_Cell_Line	NA	ESC	H2A.Z	NA	NA	E008-H2A.Z.narrowPeak	1	122336
1	414	encode_segmentation	0.00164123	0.169879	1	1568	1713	1505	1713	1600	15222	33	85334	CTCF Segments	K562	NA	NA	NA	ENCODE segmentation	K562_CTCF.bed	1	70842
1	1868	roadmap_epigenomics	0.000138123	0.169743	2	1729	1714	1203	1729	1550	27061	32	73495	Right_Ventricle	NA	HEART	H3K36me3	NA	NA	E105-H3K36me3.narrowPeak	1	267091
1	1020	encode_tfbs	0.00158836	0.168807	1	1570	1715	1505	1715	1600	15304	33	85252	ChIP GM12878 CTCF	GM12878	NA	CTCF	None	NA	wgEncodeAwgTfbsUtaGm12878CtcfUniPk.narrowPeak	1	48916
1	1025	encode_tfbs	0.00155446	0.168107	1	1573	1716	1505	1716	1600	15358	33	85198	ChIP GM19239 CTCF	GM19239	NA	CTCF	None	NA	wgEncodeAwgTfbsUtaGm19239CtcfUniPk.narrowPeak	1	41085
1	1715	roadmap_epigenomics	0.00147747	0.166479	1	1576	1717	1505	1717	1600	15485	33	85071	Brain_Germinal_Matrix	NA	BRAIN	H3K36me3	NA	NA	E070-H3K36me3.narrowPeak	1	132996
1	1647	roadmap_epigenomics	0.000115579	0.166135	2	1733	1718	1203	1733	1550	27488	32	73068	Penis_Foreskin_Keratinocyte_Primary_Cells_skin03	NA	SKIN	H3K36me3	NA	NA	E058-H3K36me3.narrowPeak	1	288256
1	1097	encode_tfbs	0.00145167	0.165922	1	1578	1719	1505	1719	1600	15529	33	85027	ChIP HVMF CTCF	HVMF	NA	CTCF	None	NA	wgEncodeAwgTfbsUwHvmfCtcfUniPk.narrowPeak	1	46460
1	1055	encode_tfbs	0.00144644	0.165808	1	1579	1720	1505	1720	1600	15538	33	85018	ChIP ProgFib CTCF	ProgFib	NA	CTCF	None	NA	wgEncodeAwgTfbsUtaProgfibCtcfUniPk.narrowPeak	1	43918
1	1063	encode_tfbs	0.00133231	0.163254	1	1585	1721	1505	1721	1600	15743	33	84813	ChIP AoAF CTCF	AoAF	NA	CTCF	None	NA	wgEncodeAwgTfbsUwAoafCtcfUniPk.narrowPeak	1	45960
1	1028	encode_tfbs	0.00126604	0.161705	1	1588	1722	1505	1722	1600	15870	33	84686	ChIP H1-hESC CTCF	H1-hESC	NA	CTCF	None	NA	wgEncodeAwgTfbsUtaH1hescCtcfUniPk.narrowPeak	1	43247
1	883	encode_tfbs	0.00124785	0.161271	1	1590	1723	1505	1723	1610	15906	33	84650	ChIP IMR90 CTCF_(SC-15914)	IMR90	NA	CTCF_(SC-15914)	None	NA	wgEncodeAwgTfbsSydhImr90CtcfbIggrabUniPk.narrowPeak	1	45920
1	1553	roadmap_epigenomics	8.91348e-05	0.161115	2	1745	1724	1203	1745	1560	28105	32	72451	CD4+_CD25int_CD127+_Tmem_Primary_Cells	NA	BLOOD	H3K4me1	NA	NA	E045-H3K4me1.narrowPeak	1	132659
1	1710	roadmap_epigenomics	2.06648e-06	0.161106	4	1827	1725	852	1827	1470	45536	30	55020	Brain_Cingulate_Gyrus	NA	BRAIN	H3K4me1	NA	NA	E069-H3K4me1.narrowPeak	1	263124
1	634	encode_tfbs	0.00123636	0.160994	1	1593	1726	1505	1726	1610	15929	33	84627	ChIP K562 CTCF_(SC-5916)	K562	NA	CTCF_(SC-5916)	None	NA	wgEncodeAwgTfbsHaibK562CtcfcPcr1xUniPk.narrowPeak	1	45603
1	1493	roadmap_epigenomics	8.70087e-05	0.160663	2	1746	1727	1203	1746	1560	28162	32	72394	CD34_Primary_Cells	NA	BLOOD	H3K4me1	NA	NA	E035-H3K4me1.narrowPeak	1	126241
1	1268	roadmap_epigenomics	0.00120298	0.160181	1	1595	1728	1505	1728	1610	15997	33	84559	H9_Cell_Line	NA	ESC	H3K23ac	NA	NA	E008-H3K23ac.narrowPeak	1	83800
1	1179	roadmap_epigenomics	0.00117096	0.159387	1	1596	1729	1505	1729	1610	16064	33	84492	H1_BMP4_Derived_Mesendoderm_Cultured_Cells	NA	ESC_DERIVED	H3K4me3	NA	NA	E004-H3K4me3.narrowPeak	1	41041
1	1062	encode_tfbs	0.00115736	0.159045	1	1597	1730	1505	1730	1610	16093	33	84463	ChIP AG10803 CTCF	AG10803	NA	CTCF	None	NA	wgEncodeAwgTfbsUwAg10803CtcfUniPk.narrowPeak	1	47656
1	1463	roadmap_epigenomics	0.00111611	0.157992	1	1599	1731	1505	1731	1610	16183	33	84373	CD19_Primary_Cells_Cord_BI	NA	BLOOD	H3K4me3	NA	NA	E031-H3K4me3.narrowPeak	1	39911
1	1922	roadmap_epigenomics	4.10178e-07	0.157921	5	1838	1732	694	1838	1420	52485	29	48071	Spleen	NA	SPLEEN	H3K4me1	NA	NA	E113-H3K4me1.narrowPeak	1	347264
1	1107	encode_tfbs	0.00110357	0.157667	1	1600	1733	1505	1733	1610	16211	33	84345	ChIP WERI-Rb-1 CTCF	WERI-Rb-1	NA	CTCF	None	NA	wgEncodeAwgTfbsUwWerirb1CtcfUniPk.narrowPeak	1	50308
1	393	encode_segmentation	0.00108283	0.157123	1	1603	1734	1505	1734	1610	16258	33	84298	CTCF Segments	HeLa-S3	NA	NA	NA	ENCODE segmentation	Helas3_CTCF.bed	1	78385
1	437	encode_tfbs	0.00107239	0.156847	1	1604	1735	1505	1735	1610	16282	33	84274	ChIP HSMM CTCF	HSMM	NA	CTCF	None	NA	wgEncodeAwgTfbsBroadHsmmCtcfUniPk.narrowPeak	1	50924
1	1729	roadmap_epigenomics	6.9733e-05	0.156617	2	1752	1736	1203	1752	1560	28682	32	71874	Brain_Inferior_Temporal_Lobe	NA	BRAIN	H3K4me3	NA	NA	E072-H3K4me3.narrowPeak	1	82184
1	1026	encode_tfbs	0.00105265	0.15632	1	1606	1737	1505	1737	1620	16328	33	84228	ChIP GM19240 CTCF	GM19240	NA	CTCF	None	NA	wgEncodeAwgTfbsUtaGm19240CtcfUniPk.narrowPeak	1	46036
1	1064	encode_tfbs	0.00101216	0.155217	1	1609	1738	1505	1738	1620	16425	33	84131	ChIP BE2_C CTCF	BE2_C	NA	CTCF	None	NA	wgEncodeAwgTfbsUwBe2cCtcfUniPk.narrowPeak	1	54655
1	1875	roadmap_epigenomics	6.2892e-05	0.154791	2	1758	1739	1203	1758	1570	28923	32	71633	Sigmoid_Colon	NA	GI_COLON	H3K4me1	NA	NA	E106-H3K4me1.narrowPeak	1	133646
1	1155	roadmap_epigenomics	0.000994705	0.154733	1	1610	1740	1505	1740	1620	16468	33	84088	H1_Cell_Line	NA	ESC	H3K56ac	NA	NA	E003-H3K56ac.narrowPeak	1	86523
1	1453	roadmap_epigenomics	0.000981108	0.154352	1	1611	1741	1505	1741	1620	16502	33	84054	CD14_Primary_Cells	NA	BLOOD	H3K4me3	NA	NA	E029-H3K4me3.narrowPeak	1	29603
1	558	encode_tfbs	0.000951366	0.153505	1	1620	1742	1505	1742	1620	16578	33	83978	ChIP H1-hESC CTCF_(SC-5916)	H1-hESC	NA	CTCF_(SC-5916)	None	NA	wgEncodeAwgTfbsHaibH1hescCtcfsc5916V0416102UniPk.narrowPeak	1	54111
1	1091	encode_tfbs	0.000898125	0.151944	1	1626	1743	1505	1743	1620	16720	33	83836	ChIP HMF CTCF	HMF	NA	CTCF	None	NA	wgEncodeAwgTfbsUwHmfCtcfUniPk.narrowPeak	1	54171
1	1040	encode_tfbs	0.000890862	0.151727	1	1627	1744	1505	1744	1630	16740	33	83816	ChIP K562 CTCF	K562	NA	CTCF	None	NA	wgEncodeAwgTfbsUtaK562CtcfUniPk.narrowPeak	1	56058
1	2154	jaspar_motifs	4.52852e-05	0.149227	2	1764	1745	1203	1764	1570	29683	32	70873	jaspar_motifs	NA	NA	NA	NA	NA	Gata1.bed	1	251456
1	1468	roadmap_epigenomics	0.000797585	0.148816	1	1630	1746	1505	1746	1630	17012	33	83544	CD19_Primary_Cells_Peripheral_UW	NA	BLOOD	H3K27ac	NA	NA	E032-H3K27ac.narrowPeak	1	65749
1	1472	roadmap_epigenomics	0.000792081	0.148637	1	1631	1747	1505	1747	1630	17029	33	83527	CD19_Primary_Cells_Peripheral_UW	NA	BLOOD	H3K4me3	NA	NA	E032-H3K4me3.narrowPeak	1	31445
1	1023	encode_tfbs	0.000770434	0.147926	1	1635	1748	1505	1748	1630	17097	33	83459	ChIP GM12892 CTCF	GM12892	NA	CTCF	None	NA	wgEncodeAwgTfbsUtaGm12892CtcfUniPk.narrowPeak	1	48306
1	1396	roadmap_epigenomics	4.20262e-06	0.147791	3	1817	1749	996	1817	1520	39786	31	60770	iPS_DF_6.9_Cell_Line	NA	IPSC	H3K4me1	NA	NA	E021-H3K4me1.narrowPeak	1	187305
1	1218	roadmap_epigenomics	4.07872e-05	0.147529	2	1767	1750	1203	1767	1570	29923	32	70633	H1_Derived_Mesenchymal_Stem_Cells	NA	ESC_DERIVED	H3K14ac	NA	NA	E006-H3K14ac.narrowPeak	1	124602
1	1533	roadmap_epigenomics	0.000744789	0.147065	1	1637	1751	1505	1751	1630	17180	33	83376	CD4+_CD25-_IL17+_PMA-Ionomcyin_stimulated_Th17_Primary_Cells	NA	BLOOD	H3K27me3	NA	NA	E042-H3K27me3.narrowPeak	1	132608
1	913	encode_tfbs	0.000721152	0.146253	1	1638	1752	1505	1752	1630	17259	33	83297	ChIP K562 CTCF_(SC-15914)	K562	NA	CTCF_(SC-15914)	None	NA	wgEncodeAwgTfbsSydhK562CtcfbIggrabUniPk.narrowPeak	1	54387
1	383	encode_segmentation	5.88641e-07	0.146178	4	1837	1753	852	1837	1480	47968	30	52588	Transcribed Segments	GM12878	NA	NA	NA	ENCODE segmentation	Gm12878_T.bed	1	621374
1	1737	roadmap_epigenomics	3.45609e-05	0.144909	2	1769	1754	1203	1769	1580	30301	32	70255	Brain_Mid_Frontal_Lobe	NA	BRAIN	H3K9ac	NA	NA	E073-H3K9ac.narrowPeak	1	108407
1	2143	jaspar_motifs	0.000664793	0.14424	1	1643	1755	1505	1755	1630	17458	33	83098	jaspar_motifs	NA	NA	NA	NA	NA	FOXD1.bed	1	124275
1	1024	encode_tfbs	0.000618532	0.142498	1	1646	1756	1505	1756	1640	17634	33	82922	ChIP GM19238 CTCF	GM19238	NA	CTCF	None	NA	wgEncodeAwgTfbsUtaGm19238CtcfUniPk.narrowPeak	1	49938
1	2206	jaspar_motifs	2.38121e-09	0.141791	14	1848	1757	98	1848	1230	83619	20	16937	jaspar_motifs	NA	NA	NA	NA	NA	Pdx1.bed	1	1282445
1	1678	roadmap_epigenomics	2.77144e-05	0.141542	2	1774	1758	1203	1774	1580	30801	32	69755	Adipose_Nuclei	NA	FAT	H3K9ac	NA	NA	E063-H3K9ac.narrowPeak	1	112731
1	1364	roadmap_epigenomics	2.56648e-05	0.140402	2	1777	1759	1203	1777	1580	30974	32	69582	IMR90_Cell_Line	NA	LUNG	H3K9me1	NA	NA	E017-H3K9me1.narrowPeak	1	209164
1	1828	roadmap_epigenomics	0.000563695	0.140311	1	1647	1760	1505	1760	1640	17860	33	82696	Placenta_Amnion	NA	PLACENTA	H3K4me3	NA	NA	E099-H3K4me3.narrowPeak	1	38267
1	1393	roadmap_epigenomics	0.000560458	0.140178	1	1648	1761	1505	1761	1640	17874	33	82682	iPS_DF_6.9_Cell_Line	NA	IPSC	H3K27ac	NA	NA	E021-H3K27ac.narrowPeak	1	103600
1	1956	roadmap_epigenomics	0.000555865	0.139987	1	1649	1762	1505	1762	1640	17894	33	82662	GM12878_Lymphoblastoid	NA	BLOOD	H3K79me2	NA	NA	E116-H3K79me2.narrowPeak	1	158058
1	1610	roadmap_epigenomics	0.000550401	0.139759	1	1650	1763	1505	1763	1640	17918	33	82638	Neurosphere_Cultured_Cells_Cortex_Derived	NA	BRAIN	H3K36me3	NA	NA	E053-H3K36me3.narrowPeak	1	193851
1	1054	encode_tfbs	0.000530374	0.138909	1	1653	1764	1505	1764	1640	18008	33	82548	ChIP NHEK CTCF	NHEK	NA	CTCF	None	NA	wgEncodeAwgTfbsUtaNhekCtcfUniPk.narrowPeak	1	53797
1	1917	roadmap_epigenomics	0.00047484	0.136428	1	1657	1765	1505	1765	1640	18276	33	82280	Thymus	NA	THYMUS	H3K4me3	NA	NA	E112-H3K4me3.narrowPeak	1	28788
1	1048	encode_tfbs	0.0004611	0.135783	1	1659	1766	1505	1766	1640	18347	33	82209	ChIP MCF-7 CTCF	MCF-7	NA	CTCF	serum_starved_media	NA	wgEncodeAwgTfbsUtaMcf7CtcfSerumstvdUniPk.narrowPeak	1	54343
1	2169	jaspar_motifs	0.000404493	0.132971	1	1668	1767	1505	1767	1650	18663	33	81893	jaspar_motifs	NA	NA	NA	NA	NA	MAX.bed	1	67853
1	1178	roadmap_epigenomics	0.00039882	0.132674	1	1669	1768	1505	1768	1650	18697	33	81859	H1_BMP4_Derived_Mesendoderm_Cultured_Cells	NA	ESC_DERIVED	H3K4me2	NA	NA	E004-H3K4me2.narrowPeak	1	59077
1	1411	roadmap_epigenomics	1.42562e-05	0.132186	2	1796	1769	1203	1796	1590	32281	32	68275	Mesenchymal_Stem_Cell_Derived_Adipocyte_Cultured_Cells	NA	FAT	H3K4me3	NA	NA	E023-H3K4me3.narrowPeak	1	116758
1	1921	roadmap_epigenomics	1.34122e-05	0.131382	2	1797	1770	1203	1797	1590	32415	32	68141	Spleen	NA	SPLEEN	H3K36me3	NA	NA	E113-H3K36me3.narrowPeak	1	279741
1	2184	jaspar_motifs	2.56752e-08	0.131025	21	1845	1771	22	1845	1210	93012	13	7544	jaspar_motifs	NA	NA	NA	NA	NA	NFIC.bed	1	1105212
1	1014	encode_tfbs	0.000357031	0.130388	1	1672	1772	1505	1772	1650	18963	33	81593	ChIP A549 CTCF	A549	NA	CTCF	None	NA	wgEncodeAwgTfbsUtaA549CtcfUniPk.narrowPeak	1	55351
1	1422	roadmap_epigenomics	1.12927e-05	0.129158	2	1801	1773	1203	1801	1590	32791	32	67765	Adipose_Derived_Mesenchymal_Stem_Cell_Cultured_Cells	NA	FAT	H3K4me3	NA	NA	E025-H3K4me3.narrowPeak	1	104492
1	1561	roadmap_epigenomics	0.000315523	0.127918	1	1677	1774	1505	1774	1650	19259	33	81297	CD56_Primary_Cells	NA	BLOOD	H3K36me3	NA	NA	E046-H3K36me3.narrowPeak	1	269270
1	2141	jaspar_motifs	0.000313681	0.127803	1	1679	1775	1505	1775	1650	19273	33	81283	jaspar_motifs	NA	NA	NA	NA	NA	FOXA1.bed	1	138220
1	1017	encode_tfbs	0.000308216	0.127459	1	1682	1776	1505	1776	1650	19315	33	81241	ChIP Gliobla CTCF	Gliobla	NA	CTCF	None	NA	wgEncodeAwgTfbsUtaGlioblaCtcfUniPk.narrowPeak	1	62772
1	1426	roadmap_epigenomics	0.000300947	0.126995	1	1685	1777	1505	1777	1660	19372	33	81184	Bone_Marrow_Derived_Mesenchymal_Stem_Cell_Cultured_Cells	NA	STROMAL_CONNECTIVE	H3K27me3	NA	NA	E026-H3K27me3.narrowPeak	1	281212
1	1615	roadmap_epigenomics	0.00029237	0.126437	1	1686	1778	1505	1778	1660	19441	33	81115	Neurosphere_Cultured_Cells_Ganglionic_Eminence_Derived	NA	BRAIN	H3K36me3	NA	NA	E054-H3K36me3.narrowPeak	1	221927
1	2196	jaspar_motifs	7.69151e-08	0.126314	4	1843	1779	852	1843	1490	51638	30	48918	jaspar_motifs	NA	NA	NA	NA	NA	Nobox.bed	1	601036
1	1873	roadmap_epigenomics	0.000285823	0.126002	1	1687	1780	1505	1780	1660	19495	33	81061	Sigmoid_Colon	NA	GI_COLON	H3K27me3	NA	NA	E106-H3K27me3.narrowPeak	1	171864
1	2028	roadmap_epigenomics	0.000274766	0.125252	1	1689	1781	1505	1781	1660	19589	33	80967	HUVEC_Umbilical_Vein_Endothelial_Cells	NA	VASCULAR	H3K79me2	NA	NA	E122-H3K79me2.narrowPeak	1	181710
1	2077	roadmap_epigenomics	0.000273614	0.125173	1	1690	1782	1505	1782	1660	19599	33	80957	NHDF-Ad_Adult_Dermal_Fibroblasts	NA	SKIN	H3K4me3	NA	NA	E126-H3K4me3.narrowPeak	1	53084
1	1160	roadmap_epigenomics	7.84233e-06	0.124655	2	1807	1783	1203	1807	1600	33580	32	66976	H1_Cell_Line	NA	ESC	H4K20me1	NA	NA	E003-H4K20me1.narrowPeak	1	266573
1	1156	roadmap_epigenomics	0.000265572	0.124612	1	1693	1784	1505	1784	1660	19670	33	80886	H1_Cell_Line	NA	ESC	H3K79me1	NA	NA	E003-H3K79me1.narrowPeak	1	133208
1	1755	roadmap_epigenomics	0.000247966	0.123339	1	1697	1785	1505	1785	1660	19833	33	80723	Colon_Smooth_Muscle	NA	GI_COLON	H3K36me3	NA	NA	E076-H3K36me3.narrowPeak	1	180221
1	2153	jaspar_motifs	5.36317e-09	0.122259	20	1847	1786	28	1847	1220	92629	14	7927	jaspar_motifs	NA	NA	NA	NA	NA	GATA3.bed	1	1456504
1	1876	roadmap_epigenomics	0.000228005	0.121812	1	1702	1787	1505	1787	1660	20032	33	80524	Sigmoid_Colon	NA	GI_COLON	H3K4me3	NA	NA	E106-H3K4me3.narrowPeak	1	68911
1	1047	encode_tfbs	0.000226661	0.121706	1	1703	1788	1505	1788	1670	20046	33	80510	ChIP MCF-7 CTCF	MCF-7	NA	CTCF	serum_stimulated_media	NA	wgEncodeAwgTfbsUtaMcf7CtcfSerumstimUniPk.narrowPeak	1	58608
1	1494	roadmap_epigenomics	0.000222299	0.121358	1	1706	1789	1505	1789	1670	20092	33	80464	CD34_Primary_Cells	NA	BLOOD	H3K4me3	NA	NA	E035-H3K4me3.narrowPeak	1	47642
1	1698	roadmap_epigenomics	5.60857e-06	0.120747	2	1813	1790	1203	1813	1600	34296	32	66260	Brain_Angular_Gyrus	NA	BRAIN	H3K9ac	NA	NA	E067-H3K9ac.narrowPeak	1	146291
1	1147	roadmap_epigenomics	0.000212915	0.120592	1	1708	1791	1505	1791	1670	20194	33	80362	H1_Cell_Line	NA	ESC	H3K23me2	NA	NA	E003-H3K23me2.narrowPeak	1	95679
1	1895	roadmap_epigenomics	0.000205129	0.119937	1	1711	1792	1505	1792	1670	20282	33	80274	Small_Intestine	NA	GI_INTESTINE	H3K27me3	NA	NA	E109-H3K27me3.narrowPeak	1	201299
1	1120	ucsc_features	4.60267e-06	0.118541	2	1814	1793	1203	1814	1600	34714	32	65842	UCSC Switch DB TSSs	NA	NA	NA	NA	NA	switchDbTss.bed	1	131780
1	404	encode_segmentation	4.13169e-06	0.117364	2	1818	1794	1203	1818	1600	34941	32	65615	Transcribed Segments	Hepg2	NA	NA	NA	ENCODE segmentation	Hepg2_T.bed	1	222291
1	570	encode_tfbs	0.000171473	0.116875	1	1715	1795	1505	1795	1670	20704	33	79852	ChIP H1-hESC Rad21	H1-hESC	NA	Rad21	None	NA	wgEncodeAwgTfbsHaibH1hescRad21V0416102UniPk.narrowPeak	1	75680
1	1223	roadmap_epigenomics	3.89439e-06	0.116728	2	1820	1796	1203	1820	1610	35065	32	65491	H1_Derived_Mesenchymal_Stem_Cells	NA	ESC_DERIVED	H3K36me3	NA	NA	E006-H3K36me3.narrowPeak	1	368543
1	1826	roadmap_epigenomics	0.000154331	0.11514	1	1719	1797	1505	1797	1670	20951	33	79605	Placenta_Amnion	NA	PLACENTA	H3K36me3	NA	NA	E099-H3K36me3.narrowPeak	1	192256
1	1278	roadmap_epigenomics	0.000153542	0.115057	1	1720	1798	1505	1798	1670	20963	33	79593	H9_Cell_Line	NA	ESC	H3K79me1	NA	NA	E008-H3K79me1.narrowPeak	1	120368
1	2116	roadmap_epigenomics	0.000151392	0.114828	1	1721	1799	1505	1799	1680	20996	33	79560	Osteoblasts	NA	BONE	H4K20me1	NA	NA	E129-H4K20me1.narrowPeak	1	157684
1	1796	roadmap_epigenomics	0.000148381	0.114504	1	1723	1800	1505	1800	1680	21043	33	79513	Left_Ventricle	NA	HEART	H3K36me3	NA	NA	E095-H3K36me3.narrowPeak	1	283273
1	1758	roadmap_epigenomics	0.000138976	0.113459	1	1728	1801	1505	1801	1680	21196	33	79360	Colon_Smooth_Muscle	NA	GI_COLON	H3K9ac	NA	NA	E076-H3K9ac.narrowPeak	1	60933
1	1939	roadmap_epigenomics	0.000128044	0.112175	1	1731	1802	1505	1802	1680	21387	33	79169	Dnd41_TCell_Leukemia	NA	BLOOD	H3K27me3	NA	NA	E115-H3K27me3.narrowPeak	1	239992
1	1241	roadmap_epigenomics	2.50695e-06	0.11217	2	1824	1803	1203	1824	1610	35980	32	64576	H1_Derived_Neuronal_Progenitor_Cultured_Cells	NA	ESC_DERIVED	H3K14ac	NA	NA	E007-H3K14ac.narrowPeak	1	184265
1	1050	encode_tfbs	0.000114743	0.110496	1	1734	1804	1505	1804	1680	21642	33	78914	ChIP MCF-7 CTCF	MCF-7	NA	CTCF	vehicle	NA	wgEncodeAwgTfbsUtaMcf7CtcfVehUniPk.narrowPeak	1	82176
1	1854	roadmap_epigenomics	0.000110186	0.109887	1	1735	1805	1505	1805	1680	21736	33	78820	Rectal_Smooth_Muscle	NA	GI_RECTUM	H3K27me3	NA	NA	E103-H3K27me3.narrowPeak	1	164919
1	1633	roadmap_epigenomics	1.85251e-06	0.109211	2	1828	1806	1203	1828	1610	36600	32	63956	Penis_Foreskin_Fibroblast_Primary_Cells_skin02	NA	SKIN	H3K36me3	NA	NA	E056-H3K36me3.narrowPeak	1	339234
1	1897	roadmap_epigenomics	1.75336e-06	0.108687	2	1829	1807	1203	1829	1610	36712	32	63844	Small_Intestine	NA	GI_INTESTINE	H3K4me1	NA	NA	E109-H3K4me1.narrowPeak	1	214413
1	2090	roadmap_epigenomics	9.94209e-05	0.108369	1	1738	1808	1505	1808	1680	21974	33	78582	NHEK-Epidermal_Keratinocytes	NA	SKIN	H3K79me2	NA	NA	E127-H3K79me2.narrowPeak	1	203582
1	1734	roadmap_epigenomics	9.2444e-05	0.107317	1	1740	1809	1505	1809	1680	22142	33	78414	Brain_Mid_Frontal_Lobe	NA	BRAIN	H3K36me3	NA	NA	E073-H3K36me3.narrowPeak	1	202211
1	1479	roadmap_epigenomics	9.07755e-05	0.107056	1	1741	1810	1505	1810	1690	22184	33	78372	CD3_Primary_Cells_Cord_BI	NA	BLOOD	H3K4me1	NA	NA	E033-H3K4me1.narrowPeak	1	131497
1	1886	roadmap_epigenomics	9.06968e-05	0.107044	1	1742	1811	1505	1811	1690	22186	33	78370	Skeletal_Muscle_Female	NA	MUSCLE	H3K36me3	NA	NA	E108-H3K36me3.narrowPeak	1	243253
1	1690	roadmap_epigenomics	8.92911e-05	0.106821	1	1744	1812	1505	1812	1690	22222	33	78334	Adult_Liver	NA	LIVER	H3K4me3	NA	NA	E066-H3K4me3.narrowPeak	1	92123
1	2134	jaspar_motifs	0.00236047	0.106352	33	1537	1813	3	1813	1120	100233	1	323	jaspar_motifs	NA	NA	NA	NA	NA	ETS1.bed	1	2003477
1	1641	roadmap_epigenomics	8.42057e-05	0.105993	1	1747	1814	1505	1814	1690	22357	33	78199	Penis_Foreskin_Keratinocyte_Primary_Cells_skin02	NA	SKIN	H3K36me3	NA	NA	E057-H3K36me3.narrowPeak	1	239856
1	2071	roadmap_epigenomics	8.14322e-05	0.105525	1	1748	1815	1505	1815	1690	22434	33	78122	NHDF-Ad_Adult_Dermal_Fibroblasts	NA	SKIN	H2A.Z	NA	NA	E126-H2A.Z.narrowPeak	1	69051
1	1702	roadmap_epigenomics	7.92637e-05	0.105151	1	1749	1816	1505	1816	1690	22496	33	78060	Brain_Anterior_Caudate	NA	BRAIN	H3K36me3	NA	NA	E068-H3K36me3.narrowPeak	1	230989
1	1730	roadmap_epigenomics	1.14283e-06	0.10475	2	1832	1817	1203	1832	1620	37576	32	62980	Brain_Inferior_Temporal_Lobe	NA	BRAIN	H3K9ac	NA	NA	E072-H3K9ac.narrowPeak	1	165266
1	1727	roadmap_epigenomics	7.00875e-05	0.103474	1	1751	1818	1505	1818	1690	22778	33	77778	Brain_Inferior_Temporal_Lobe	NA	BRAIN	H3K36me3	NA	NA	E072-H3K36me3.narrowPeak	1	221931
1	1705	roadmap_epigenomics	9.19429e-07	0.102841	2	1834	1819	1203	1834	1620	38010	32	62546	Brain_Anterior_Caudate	NA	BRAIN	H3K9ac	NA	NA	E068-H3K9ac.narrowPeak	1	183820
1	1220	roadmap_epigenomics	7.31362e-07	0.100893	2	1835	1820	1203	1835	1620	38463	32	62093	H1_Derived_Mesenchymal_Stem_Cells	NA	ESC_DERIVED	H3K23ac	NA	NA	E006-H3K23ac.narrowPeak	1	220425
1	1675	roadmap_epigenomics	5.35102e-05	0.099957	1	1760	1821	1505	1821	1700	23393	33	77163	Adipose_Nuclei	NA	FAT	H3K36me3	NA	NA	E063-H3K36me3.narrowPeak	1	257239
1	1768	roadmap_epigenomics	4.60104e-05	0.0980801	1	1763	1822	1505	1822	1700	23735	33	76821	Duodenum_Smooth_Muscle	NA	GI_DUODENUM	H3K36me3	NA	NA	E078-H3K36me3.narrowPeak	1	225977
1	1419	roadmap_epigenomics	4.47647e-05	0.0977456	1	1766	1823	1505	1823	1700	23797	33	76759	Adipose_Derived_Mesenchymal_Stem_Cell_Cultured_Cells	NA	FAT	H3K27me3	NA	NA	E025-H3K27me3.narrowPeak	1	300328
1	1689	roadmap_epigenomics	3.16513e-07	0.0942612	2	1840	1824	1203	1840	1620	40090	32	60466	Adult_Liver	NA	LIVER	H3K4me1	NA	NA	E066-H3K4me1.narrowPeak	1	233386
1	2096	roadmap_epigenomics	2.99652e-05	0.0930743	1	1772	1825	1505	1825	1700	24698	33	75858	NHLF_Lung_Fibroblasts	NA	LUNG	H2A.Z	NA	NA	E128-H2A.Z.narrowPeak	1	88204
1	1131	roadmap_epigenomics	2.86512e-05	0.0925768	1	1773	1826	1505	1826	1700	24798	33	75758	ES-WA7_Cell_Line	NA	ESC	H3K4me3	NA	NA	E002-H3K4me3.narrowPeak	1	147595
1	1691	roadmap_epigenomics	2.67965e-05	0.0918428	1	1775	1827	1505	1827	1700	24947	33	75609	Adult_Liver	NA	LIVER	H3K9ac	NA	NA	E066-H3K9ac.narrowPeak	1	109612
1	2161	jaspar_motifs	6.00579e-11	0.0912831	5	1851	1828	694	1851	1460	65744	29	34812	jaspar_motifs	NA	NA	NA	NA	NA	HOXA5.bed	1	742003
1	2146	jaspar_motifs	7.60662e-13	0.0905039	11	1853	1829	200	1853	1290	84559	23	15997	jaspar_motifs	NA	NA	NA	NA	NA	FOXL1.bed	1	1482231
1	1940	roadmap_epigenomics	2.28039e-05	0.0901148	1	1780	1830	1505	1830	1700	25305	33	75251	Dnd41_TCell_Leukemia	NA	BLOOD	H3K36me3	NA	NA	E115-H3K36me3.narrowPeak	1	329649
1	1295	roadmap_epigenomics	2.08409e-05	0.0891752	1	1782	1831	1505	1831	1710	25504	33	75052	H9_Derived_Neuron_Cultured_Cells	NA	ESC_DERIVED	H3K36me3	NA	NA	E010-H3K36me3.narrowPeak	1	378521
1	1662	roadmap_epigenomics	1.89216e-05	0.0881856	1	1785	1832	1505	1832	1710	25717	33	74839	Penis_Foreskin_Melanocyte_Primary_Cells_skin03	NA	SKIN	H3K36me3	NA	NA	E061-H3K36me3.narrowPeak	1	295338
1	1916	roadmap_epigenomics	1.82046e-05	0.0877953	1	1788	1833	1505	1833	1710	25802	33	74754	Thymus	NA	THYMUS	H3K4me1	NA	NA	E112-H3K4me1.narrowPeak	1	124610
1	1748	roadmap_epigenomics	1.7073e-05	0.0871534	1	1789	1834	1505	1834	1710	25943	33	74613	Colonic_Mucosa	NA	GI_COLON	H3K36me3	NA	NA	E075-H3K36me3.narrowPeak	1	274896
1	1697	roadmap_epigenomics	1.63942e-05	0.0867519	1	1790	1835	1505	1835	1710	26032	33	74524	Brain_Angular_Gyrus	NA	BRAIN	H3K4me3	NA	NA	E067-H3K4me3.narrowPeak	1	70981
1	1534	roadmap_epigenomics	1.6061e-05	0.0865499	1	1791	1836	1505	1836	1710	26077	33	74479	CD4+_CD25-_IL17+_PMA-Ionomcyin_stimulated_Th17_Primary_Cells	NA	BLOOD	H3K36me3	NA	NA	E042-H3K36me3.narrowPeak	1	199475
1	1858	roadmap_epigenomics	1.5365e-05	0.0861168	1	1793	1837	1505	1837	1710	26174	33	74382	Rectal_Smooth_Muscle	NA	GI_RECTUM	H3K9ac	NA	NA	E103-H3K9ac.narrowPeak	1	111505
1	403	encode_segmentation	1.40102e-12	0.0859446	7	1852	1838	456	1852	1380	75522	27	25034	Repressed Segments	Hepg2	NA	NA	NA	ENCODE segmentation	Hepg2_R.bed	1	346815
1	1289	roadmap_epigenomics	1.10851e-05	0.083038	1	1802	1839	1505	1839	1720	26885	33	73671	H9_Derived_Neuronal_Progenitor_Cultured_Cells	NA	ESC_DERIVED	H3K36me3	NA	NA	E009-H3K36me3.narrowPeak	1	389281
1	1774	roadmap_epigenomics	1.06143e-05	0.0826431	1	1803	1840	1505	1840	1720	26979	33	73577	Esophagus	NA	GI_ESOPHAGUS	H3K36me3	NA	NA	E079-H3K36me3.narrowPeak	1	264270
1	1198	roadmap_epigenomics	1.00182e-05	0.0821222	1	1805	1841	1505	1841	1720	27104	33	73452	H1_BMP4_Derived_Trophoblast_Cultured_Cells	NA	ESC_DERIVED	H3K36me3	NA	NA	E005-H3K36me3.narrowPeak	1	277259
1	1355	roadmap_epigenomics	7.27882e-06	0.079343	1	1808	1842	1505	1842	1720	27791	33	72765	IMR90_Cell_Line	NA	LUNG	H3K36me3	NA	NA	E017-H3K36me3.narrowPeak	1	352081
1	1743	roadmap_epigenomics	6.5638e-06	0.0784779	1	1810	1843	1505	1843	1720	28012	33	72544	Brain_Substantia_Nigra	NA	BRAIN	H3K4me3	NA	NA	E074-H3K4me3.narrowPeak	1	90313
1	1711	roadmap_epigenomics	6.0181e-06	0.0777642	1	1812	1844	1505	1844	1720	28197	33	72359	Brain_Cingulate_Gyrus	NA	BRAIN	H3K4me3	NA	NA	E069-H3K4me3.narrowPeak	1	79844
1	1735	roadmap_epigenomics	2.18907e-08	0.0772353	2	1846	1845	1203	1846	1630	44974	32	55582	Brain_Mid_Frontal_Lobe	NA	BRAIN	H3K4me1	NA	NA	E073-H3K4me1.narrowPeak	1	233574
1	389	encode_segmentation	3.5439e-14	0.0760919	9	1854	1846	310	1854	1340	83011	25	17545	Repressed Segments	H1hesc	NA	NA	NA	ENCODE segmentation	H1hesc_R.bed	1	543759
1	1228	roadmap_epigenomics	3.86222e-06	0.074285	1	1821	1847	1505	1847	1720	29135	33	71421	H1_Derived_Mesenchymal_Stem_Cells	NA	ESC_DERIVED	H3K79me1	NA	NA	E006-H3K79me1.narrowPeak	1	327836
1	1433	roadmap_epigenomics	2.40776e-06	0.0708613	1	1825	1848	1505	1848	1730	30121	33	70435	Breast_Myoepithelial_Cells	NA	BREAST	H3K36me3	NA	NA	E027-H3K36me3.narrowPeak	1	455242
1	1314	roadmap_epigenomics	2.33562e-06	0.0706501	1	1826	1849	1505	1849	1730	30184	33	70372	hESC_Derived_CD56+_Mesoderm_Cultured_Cells	NA	ESC_DERIVED	H3K36me3	NA	NA	E013-H3K36me3.narrowPeak	1	304390
1	1671	roadmap_epigenomics	1.0192e-06	0.0652795	1	1833	1850	1505	1850	1730	31880	33	68676	Peripheral_Blood_Mononuclear_Primary_Cells	NA	BLOOD	H3K9ac	NA	NA	E062-H3K9ac.narrowPeak	1	142245
1	2142	jaspar_motifs	7.01024e-07	0.0629718	29	1836	1851	5	1851	1230	99476	5	1080	jaspar_motifs	NA	NA	NA	NA	NA	FOXC1.bed	1	1947101
1	396	encode_segmentation	5.3038e-16	0.0587281	7	1856	1852	456	1856	1390	81987	27	18569	Repressed Segments	HeLa-S3	NA	NA	NA	ENCODE segmentation	Helas3_R.bed	1	1594290
1	410	encode_segmentation	9.64327e-16	0.052865	5	1855	1853	694	1855	1470	76951	29	23605	Repressed Segments	Huvec	NA	NA	NA	ENCODE segmentation	Huvec_R.bed	1	1593561
1	2241	jaspar_motifs	1.04158e-10	0.0493486	25	1850	1854	9	1854	1240	98801	9	1755	jaspar_motifs	NA	NA	NA	NA	NA	YY1.bed	1	1615049
1	1436	roadmap_epigenomics	3.29867e-08	0.0488996	1	1844	1855	1505	1855	1730	38473	33	62083	Breast_Myoepithelial_Cells	NA	BREAST	H3K9ac	NA	NA	E027-H3K9ac.narrowPeak	1	217778
1	1119	ucsc_features	2.00731e-09	0.0399387	1	1849	1856	1505	1856	1740	43381	33	57175	UCSC Simple repeats	NA	NA	NA	NA	NA	simpleRepeat.bed	1	962714
1	397	encode_segmentation	0	0.0114724	1	1857	1857	1505	1857	1740	72986	33	27570	Transcribed Segments	HeLa-S3	NA	NA	NA	ENCODE segmentation	Helas3_T.bed	1	1472755
1	1113	ucsc_features	0	0.00443284	6	1857	1858	579	1858	1430	98529	28	2027	UCSC LaminBq	NA	NA	NA	NA	NA	laminB1.bed	1	2859884
1	1118	ucsc_features	0	0.00139652	1	1857	1859	1505	1859	1740	96205	33	4351	UCSC Repeat Masker	NA	NA	NA	NA	NA	rmsk.bed	1	5298130
1	13	cistrome_cistrome	0	0	0	1857	1860	1860	1860	1860	528	34	100028	cistrome_cistrome Caco-2(differentiated) GATA6	Caco-2(differentiated)	intestine	GATA6	No treatment	NA	Human_Caco-2-differentiated_GATA6_No-treatment_Shivdasani.bed	1	3334
1	32	cistrome_cistrome	0	0	0	1857	1860	1860	1860	1860	2078	34	98478	cistrome_cistrome LnCaP AR	LnCaP	prostate	AR	DHT(4hr)	NA	Human_LnCaP_AR_DHT-4hr_Brown.bed	1	7059
1	75	cistrome_cistrome	0	0	0	1857	1860	1860	1860	1860	7930	34	92626	cistrome_cistrome MCF-7 PolII	MCF-7	breast	PolII	No treatment	NA	Human_MCF-7_PolII_No-treatment_Brown.bed	1	11240
1	97	cistrome_cistrome	0	0	0	1857	1860	1860	1860	1860	965	34	99591	cistrome_cistrome MCF-7 c_MYC	MCF-7	breast	c_MYC	E2(2hr)	NA	Human_MCF-7_c_MYC_E2-2hr_White.bed	1	2202
1	111	cistrome_cistrome	0	0	0	1857	1860	1860	1860	1860	992	34	99564	cistrome_cistrome PR9 cells RARA	PR9 cells	hematopoietic stem cell	RARA	ZnSO4(4hr)	NA	Human_PR9-cells_RARA_ZnSO4-4hr_Zhang.bed	1	1393
1	132	cistrome_cistrome	0	0	0	1857	1860	1860	1860	1860	538	34	100018	cistrome_cistrome VCaP ERG+AR	VCaP	prostate	ERG+AR	regular medium	NA	Human_VCaP_ERG+AR_regular-medium_Chinnaiyan.bed	1	2430
1	180	cistrome_epigenome	0	0	0	1857	1860	1860	1860	1860	1820	34	98736	cistrome_epigenome MCF-7 H3K4me1	MCF-7	breast	H3K4me1	No treatment	NA	Human_MCF-7_H3K4me1_No-treatment_Brown.bed	1	2947
1	188	cistrome_epigenome	0	0	0	1857	1860	1860	1860	1860	6764	34	93792	cistrome_epigenome MCF-7 H3K9ac	MCF-7	breast	H3K9ac	No treatment	NA	Human_MCF-7_H3K9ac_No-treatment_Brown.bed	1	9636
1	192	cistrome_epigenome	0	0	0	1857	1860	1860	1860	1860	1228	34	99328	cistrome_epigenome MCF-7 H3R17me2	MCF-7	breast	H3R17me2	No treatment	NA	Human_MCF-7_H3R17me2_No-treatment_Brown.bed	1	4242
1	224	codex	0	0	0	1857	1860	1860	1860	1860	35	34	100521	No drug (DMSO)	Erythroid Leukaemia	NA	STAT5	NA	E-MTAB-1096	BG22_STAT5_HEL_DMSO.bed	1	127
1	230	codex	0	0	0	1857	1860	1860	1860	1860	4056	34	96500	Adult B cell Non-Hodgkin Lymphoma (large diffuse cell lymphoma) carrying t(8;14)	Lymphoma cell	NA	BACH2	NA	GSE44420	GSM1084800_BACH2.bed	1	10250
1	234	codex	0	0	0	1857	1860	1860	1860	1860	284	34	100272	Mobilised CD34+ cells isolated from the healthly peripheral blood.	Hematopoietic Stem and Progenitor Cells	NA	TAL1	NA	GSE45144	GSM1097881_SCL.bed	1	528
1	241	codex	0	0	0	1857	1860	1860	1860	1860	7826	34	92730	Acute myelomonocytic leukaemia cell line carrying inv(16) translocation (CBFbeta	Leukaemia cell	NA	MYH11	NA	GSE46044	GSM1122304_MYH11.bed	1	9071
1	242	codex	0	0	0	1857	1860	1860	1860	1860	4242	34	96314	Acute myelomonocytic leukaemia cell line carrying inv(16) translocation (CBFbeta	Leukaemia cell	NA	MYH11	NA	GSE46044	GSM1122305_MYH11.bed	1	6452
1	248	codex	0	0	0	1857	1860	1860	1860	1860	7395	34	93161	Acute myelomonocytic leukaemia cell line carrying inv(16) translocation (CBFbeta	Leukaemia cell	NA	TAL1	NA	GSE46044	GSM1122311_TAL1.bed	1	9472
1	249	codex	0	0	0	1857	1860	1860	1860	1860	3818	34	96738	Acute myelomonocytic leukaemia cell line carrying inv(16) translocation (CBFbeta	Leukaemia cell	NA	FLI1	NA	GSE46044	GSM1122312_FLI1.bed	1	4027
1	250	codex	0	0	0	1857	1860	1860	1860	1860	8812	34	91744	Acute myelomonocytic leukaemia cell line carrying inv(16) translocation (CBFbeta	Leukaemia cell	NA	ELF1	NA	GSE46044	GSM1122313_ELF1.bed	1	9602
1	252	codex	0	0	0	1857	1860	1860	1860	1860	4619	34	95937	Acute myelomonocytic leukaemia cell line carrying inv(16) translocation (CBFbeta	Leukaemia cell	NA	SPI1	NA	GSE46044	GSM1122315_SPI1.bed	1	5553
1	255	codex	0	0	0	1857	1860	1860	1860	1860	7051	34	93505	CD34+ acute myeloid leukaemia (AML) blast cells carrying inv(16) translocation (	Leukaemia cell	NA	MYH11	NA	GSE46044	GSM1122319_MYH11.bed	1	7941
1	256	codex	0	0	0	1857	1860	1860	1860	1860	5909	34	94647	CD34+ acute myeloid leukaemia (AML) blast cells carrying inv(16) translocation (	Leukaemia cell	NA	CBFB	NA	GSE46044	GSM1122320_CBFB.bed	1	6608
1	263	codex	0	0	0	1857	1860	1860	1860	1860	922	34	99634	codex Embryonic Stem Cell SOX2	Embryonic Stem Cell	NA	SOX2	NA	GSE46130	GSM1124068_SOX2.bed	1	2311
1	264	codex	0	0	0	1857	1860	1860	1860	1860	2044	34	98512	codex Embryonic Stem Cell SOX2	Embryonic Stem Cell	NA	SOX2	NA	GSE46130	GSM1124069_SOX2.bed	1	5206
1	265	codex	0	0	0	1857	1860	1860	1860	1860	4688	34	95868	codex Embryonic Stem Cell NANOG	Embryonic Stem Cell	NA	NANOG	NA	GSE46130	GSM1124070_NANOG.bed	1	13465
1	267	codex	0	0	0	1857	1860	1860	1860	1860	2457	34	98099	Adult B cell Non-Hodgkin Lymphoma (large diffuse cell lymphoma) carrying t(8;14)	Lymphoma cell	NA	MAFK	NA	GSE47784	GSM1159670_MAFK.bed	1	6721
1	268	codex	0	0	0	1857	1860	1860	1860	1860	9478	34	91078	Jurkat T-ALL cell line treated with DMSO/vehicle for 6 hours (equivalent DMSO co	Leukemia cell	NA	POLR2A	NA	GSE50625	GSM1224784_POLR2A.bed	1	12283
1	275	codex	0	0	0	1857	1860	1860	1860	1860	2828	34	97728	T cell Lymphoblastic Lymphoma cell line carrying t(7;9) translocation (TCRB-NOTC	Lymphoma cell	NA	NOTCH1	NA	GSE51800	GSM1252933_NOTCH1.bed	1	3633
1	276	codex	0	0	0	1857	1860	1860	1860	1860	3191	34	97365	T cell Lymphoblastic Lymphoma cell line carrying t(7;9) translocation (TCRB-NOTC	Lymphoma cell	NA	RBPJ	NA	GSE51800	GSM1252934_RBPJ.bed	1	4115
1	277	codex	0	0	0	1857	1860	1860	1860	1860	7413	34	93143	T cell Lymphoblastic Lymphoma cell line carrying t(7;9) translocation (TCRB-NOTC	Lymphoma cell	NA	NOTCH1	NA	GSE51800	GSM1252936_NOTCH1.bed	1	10849
1	278	codex	0	0	0	1857	1860	1860	1860	1860	6628	34	93928	T cell Lymphoblastic Lymphoma cell line carrying t(7;9) translocation (TCRB-NOTC	Lymphoma cell	NA	RBPJ	NA	GSE51800	GSM1252937_RBPJ.bed	1	9754
1	294	codex	0	0	0	1857	1860	1860	1860	1860	243	34	100313	Kasumi-1 (AML FAB M2) with t(8;21) translocation and mismatch siRNA derived from	Acute Myeloid Leukemia	NA	CEBPA	NA	GSE60131	GSM1501162_CEBPA.bed	1	612
1	305	codex	0	0	0	1857	1860	1860	1860	1860	1603	34	98953	Human K562 erythroleukemia cells (ATCC # CCL-243) were cultured in RPMI medium 1	Myeloid Leukemia	NA	GATA1	NA	GSE18868	GSM467647_GATA1.bed	1	4065
1	306	codex	0	0	0	1857	1860	1860	1860	1860	2963	34	97593	Human K562 erythroleukemia cells (ATCC # CCL-243) were cultured in RPMI medium 1	Myeloid Leukemia	NA	GATA2	NA	GSE18868	GSM467648_GATA2.bed	1	8820
1	307	codex	0	0	0	1857	1860	1860	1860	1860	742	34	99814	CD34+ Umbilical Cord Blood (UCB) were differentiated into megakaryocytes for 10	Megakaryocyte	NA	GATA1	NA	GSE24674	GSM607949_GATA1.bed	1	1867
1	308	codex	0	0	0	1857	1860	1860	1860	1860	236	34	100320	CD34+ Umbilical Cord Blood (UCB) were differentiated into megakaryocytes for 10	Megakaryocyte	NA	GATA2	NA	GSE24674	GSM607950_GATA2.bed	1	409
1	311	codex	0	0	0	1857	1860	1860	1860	1860	567	34	99989	CD34+ Umbilical Cord Blood (UCB) were differentiated into megakaryocytes for 10	Megakaryocyte	NA	TAL1	NA	GSE24674	GSM607953_TAL1.bed	1	1498
1	315	codex	0	0	0	1857	1860	1860	1860	1860	1646	34	98910	Adult chronic myeloid leukaemia (at blast crisis) cell line carrying t(9;22) tra	Leukaemia cell	NA	GATA1	NA	GSE24779	GSM610335_GATA1.bed	1	7135
1	318	codex	0	0	0	1857	1860	1860	1860	1860	252	34	100304	T-cell acute lymphoblastic leukaemia (T-ALL) cell line.	Leukaemia cell	NA	TAL1	NA	GSE25000	GSM614003_TAL1.bed	1	1077
1	319	codex	0	0	0	1857	1860	1860	1860	1860	1396	34	99160	Proerythroblasts were derived from mobilised CD34+ cells isolated from the healt	Erythroblast	NA	TAL1	NA	GSE25000	GSM614004_TAL1.bed	1	4799
1	321	codex	0	0	0	1857	1860	1860	1860	1860	935	34	99621	CD133+ Umbilical Cord Blood (UCB) cells were expanded in vitro for 10-11 days; f	Umbilical Cord Blood Stem and Progenitor Cells	NA	IKAROS	NA	GSE26014	GSM638312_13_IKAROS.bed	1	1118
1	322	codex	0	0	0	1857	1860	1860	1860	1860	132	34	100424	CD133+ Umbilical Cord Blood (UCB) cells were expanded in vitro for 10-11 days; f	Umbilical Cord Blood Stem and Progenitor Cells	NA	MEIS1	NA	GSE26014	GSM638314_15_16_MEIS1.bed	1	420
1	325	codex	0	0	0	1857	1860	1860	1860	1860	10089	34	90467	CD36+ erythroid progenitor cells were derived from mobilised CD34+ cells isolate	Erythroid Progenitor	NA	CTCF	NA	GSE26501	GSM651543_CTCF.bed	1	21602
1	326	codex	0	0	0	1857	1860	1860	1860	1860	2709	34	97847	CD36+ erythroid progenitor cells were derived from mobilised CD34+ cells isolate	Erythroid Progenitor	NA	TAL1	NA	GSE26501	GSM651544_TAL1.bed	1	9130
1	328	codex	0	0	0	1857	1860	1860	1860	1860	4206	34	96350	CD36+ erythroid progenitor cells were derived from mobilised CD34+ cells isolate	Erythroid Progenitor	NA	GATA1	NA	GSE26501	GSM651546_GATA1.bed	1	10328
1	329	codex	0	0	0	1857	1860	1860	1860	1860	4639	34	95917	CD36+ erythroid progenitor cells were derived from mobilised CD34+ cells isolate	Erythroid Progenitor	NA	GATA1	NA	GSE26501	GSM651547_GATA1.bed	1	16428
1	331	codex	0	0	0	1857	1860	1860	1860	1860	1902	34	98654	CD36+ erythroid progenitor cells were derived from mobilised CD34+ cells isolate	Erythroid Progenitor	NA	SMARCA4	NA	GSE26501	GSM651553_BRG1.bed	1	7687
1	332	codex	0	0	0	1857	1860	1860	1860	1860	263	34	100293	Proerythroblasts were derived from mobilised CD34+ cells isolated from the healt	Erythroblast	NA	SMAD1	NA	GSE29194	GSM722397_SMAD1.bed	1	1035
1	333	codex	0	0	0	1857	1860	1860	1860	1860	323	34	100233	Proerythroblasts were derived from mobilised CD34+ cells isolated from the healt	Erythroblast	NA	SMAD1	NA	GSE29194	GSM722398_SMAD1.bed	1	1293
1	335	codex	0	0	0	1857	1860	1860	1860	1860	1339	34	99217	Mobilised CD34+ cells isolated from the healthly peripheral blood were expanded	Hematopoietic Stem and Progenitor Cells	NA	TCF7L2	NA	GSE29194	GSM722401_TCFL72.bed	1	3739
1	347	codex	0	0	0	1857	1860	1860	1860	1860	833	34	99723	Macrophages were derived from peripheral blood monocytes by incubation with huma	Macrophage	NA	EGR2	NA	GSE31621	GSM785503_4_EGR2.bed	1	1020
1	351	codex	0	0	0	1857	1860	1860	1860	1860	326	34	100230	Blast cells from human patient B with t(8;21) AML.	Acute Myeloid Leukemia	NA	RUNX1T1	NA	GSE29225	GSM850826_RUNX1T1.bed	1	1125
1	353	codex	0	0	0	1857	1860	1860	1860	1860	567	34	99989	codex Embryonic Stem Cell SMAD3	Embryonic Stem Cell	NA	SMAD3	NA	GSE36578	GSM897117_SMAD3.bed	1	947
1	354	codex	0	0	0	1857	1860	1860	1860	1860	1967	34	98589	codex Embryonic Stem Cell SMC3	Embryonic Stem Cell	NA	SMC3	NA	GSE36578	GSM897119_SMC3.bed	1	4240
1	355	codex	0	0	0	1857	1860	1860	1860	1860	2371	34	98185	codex Embryonic Stem Cell SMC1A	Embryonic Stem Cell	NA	SMC1A	NA	GSE36578	GSM897120_SMC1.bed	1	4560
1	359	codex	0	0	0	1857	1860	1860	1860	1860	359	34	100197	Proerythroblasts were derived from CD34+ adult bone marrow cells isolated from h	Erythroblast	NA	TAL1	NA	GSE36985	GSM908055_TAL1.bed	1	1137
1	360	codex	0	0	0	1857	1860	1860	1860	1860	91	34	100465	Proerythroblasts were derived from CD34+ adult bone marrow cells isolated from h	Erythroblast	NA	NFE2	NA	GSE36985	GSM908059_NFE2.bed	1	404
1	361	codex	0	0	0	1857	1860	1860	1860	1860	185	34	100371	Proerythroblasts were derived from CD34+ adult bone marrow cells isolated from h	Erythroblast	NA	POLR2A	NA	GSE36985	GSM908069_PolII.bed	1	235
1	362	codex	0	0	0	1857	1860	1860	1860	1860	11180	34	89376	codex Embryonic Stem Cell POLR2A	Embryonic Stem Cell	NA	POLR2A	NA	GSE36578	GSM937544_POLR2A.bed	1	14514
1	364	codex	0	0	0	1857	1860	1860	1860	1860	2254	34	98302	Adult acute B cell precursor lymphoblastic leukaemia cell line carrying t(4;11)	Leukaemia cell	NA	KMT2A	NA	GSE34941	GSM941543_MLLN.bed	1	3495
1	365	codex	0	0	0	1857	1860	1860	1860	1860	1488	34	99068	Adult acute B cell precursor lymphoblastic leukaemia cell line carrying t(4;11)	Leukaemia cell	NA	AFF1	NA	GSE34941	GSM941544_AF4.bed	1	5219
1	366	codex	0	0	0	1857	1860	1860	1860	1860	3001	34	97555	ChIP-seq_ZNF143_HeLa. ChIP assays were performed essentially as previously descr	Cervical cancer cells	NA	ZNF143	NA	GSE39263	GSM959045_ZNF143.bed	1	4407
1	368	codex	0	0	0	1857	1860	1860	1860	1860	1638	34	98918	ChIP-seq_ZNF143_293T-rex. ChIP assays were performed essentially as previously d	Embryonic kidney cells	NA	ZNF143	NA	GSE39263	GSM959048_ZNF143.bed	1	2276
1	369	codex	0	0	0	1857	1860	1860	1860	1860	1557	34	98999	ChIP-seq_ZNF143_HPB-ALL. ChIP assays were performed essentially as previously de	T-cell acute lymphoblastic leukemia cells	NA	ZNF143	NA	GSE39263	GSM959049_ZNF143.bed	1	1901
1	377	codex	0	0	0	1857	1860	1860	1860	1860	1333	34	99223	codex Embryonic Stem Cell TP53	Embryonic Stem Cell	NA	TP53	NA	GSE39912	GSM981236_TP53.bed	1	4067
1	378	codex	0	0	0	1857	1860	1860	1860	1860	1748	34	98808	codex Embryonic Stem Cell TP53	Embryonic Stem Cell	NA	TP53	NA	GSE39912	GSM981237_TP53.bed	1	3420
1	381	encode_segmentation	0	0	0	1857	1860	1860	1860	1860	12364	34	88192	Promoter Flank Segments	GM12878	NA	NA	NA	ENCODE segmentation	Gm12878_PF.bed	1	38635
1	385	encode_segmentation	0	0	0	1857	1860	1860	1860	1860	8451	34	92105	Weak Enhancer Segments	GM12878	NA	NA	NA	ENCODE segmentation	Gm12878_WE.bed	1	48813
1	386	encode_segmentation	0	0	0	1857	1860	1860	1860	1860	19140	34	81416	CTCF Segments	H1hesc	NA	NA	NA	ENCODE segmentation	H1hesc_CTCF.bed	1	96433
1	390	encode_segmentation	0	0	0	1857	1860	1860	1860	1860	37311	34	63245	Transcribed Segments	H1hesc	NA	NA	NA	ENCODE segmentation	H1hesc_T.bed	1	324955
1	391	encode_segmentation	0	0	0	1857	1860	1860	1860	1860	16310	34	84246	TSS Segments	H1hesc	NA	NA	NA	ENCODE segmentation	H1hesc_TSS.bed	1	28620
1	395	encode_segmentation	0	0	0	1857	1860	1860	1860	1860	9509	34	91047	Promoter Flank Segments	HeLa-S3	NA	NA	NA	ENCODE segmentation	Helas3_PF.bed	1	22253
1	402	encode_segmentation	0	0	0	1857	1860	1860	1860	1860	10925	34	89631	Promoter Flank Segments	Hepg2	NA	NA	NA	ENCODE segmentation	Hepg2_PF.bed	1	30648
1	406	encode_segmentation	0	0	0	1857	1860	1860	1860	1860	3071	34	97485	Weak Enhancer Segments	Hepg2	NA	NA	NA	ENCODE segmentation	Hepg2_WE.bed	1	11040
1	409	encode_segmentation	0	0	0	1857	1860	1860	1860	1860	6969	34	93587	Promoter Flank Segments	Huvec	NA	NA	NA	ENCODE segmentation	Huvec_PF.bed	1	11639
1	411	encode_segmentation	0	0	0	1857	1860	1860	1860	1860	61973	34	38583	Transcribed Segments	Huvec	NA	NA	NA	ENCODE segmentation	Huvec_T.bed	1	1498149
1	413	encode_segmentation	0	0	0	1857	1860	1860	1860	1860	3988	34	96568	Weak Enhancer Segments	Huvec	NA	NA	NA	ENCODE segmentation	Huvec_WE.bed	1	12143
1	416	encode_segmentation	0	0	0	1857	1860	1860	1860	1860	3905	34	96651	Promoter Flank Segments	K562	NA	NA	NA	ENCODE segmentation	K562_PF.bed	1	8224
1	418	encode_segmentation	0	0	0	1857	1860	1860	1860	1860	35277	34	65279	Transcribed Segments	K562	NA	NA	NA	ENCODE segmentation	K562_T.bed	1	336262
1	421	encode_tfbs	0	0	0	1857	1860	1860	1860	1860	15772	34	84784	ChIP Dnd41 CTCF	Dnd41	NA	CTCF	None	NA	wgEncodeAwgTfbsBroadDnd41CtcfUniPk.narrowPeak	1	50070
1	422	encode_tfbs	0	0	0	1857	1860	1860	1860	1860	1034	34	99522	ChIP Dnd41 EZH2_(39875)	Dnd41	NA	EZH2_(39875)	None	NA	wgEncodeAwgTfbsBroadDnd41Ezh239875UniPk.narrowPeak	1	1732
1	426	encode_tfbs	0	0	0	1857	1860	1860	1860	1860	19106	34	81450	ChIP H1-hESC CTCF	H1-hESC	NA	CTCF	None	NA	wgEncodeAwgTfbsBroadH1hescCtcfUniPk.narrowPeak	1	66551
1	427	encode_tfbs	0	0	0	1857	1860	1860	1860	1860	2087	34	98469	ChIP H1-hESC EZH2_(39875)	H1-hESC	NA	EZH2_(39875)	None	NA	wgEncodeAwgTfbsBroadH1hescEzh239875UniPk.narrowPeak	1	6370
1	428	encode_tfbs	0	0	0	1857	1860	1860	1860	1860	1465	34	99091	ChIP H1-hESC JARID1A_(ab26049)	H1-hESC	NA	JARID1A_(ab26049)	None	NA	wgEncodeAwgTfbsBroadH1hescJarid1aab26049UniPk.narrowPeak	1	1625
1	434	encode_tfbs	0	0	0	1857	1860	1860	1860	1860	1736	34	98820	ChIP HepG2 EZH2_(39875)	HepG2	NA	EZH2_(39875)	None	NA	wgEncodeAwgTfbsBroadHepg2Ezh239875UniPk.narrowPeak	1	3286
1	438	encode_tfbs	0	0	0	1857	1860	1860	1860	1860	949	34	99607	ChIP HSMM EZH2_(39875)	HSMM	NA	EZH2_(39875)	None	NA	wgEncodeAwgTfbsBroadHsmmEzh239875UniPk.narrowPeak	1	1540
1	439	encode_tfbs	0	0	0	1857	1860	1860	1860	1860	15572	34	84984	ChIP HSMMtube CTCF	HSMMtube	NA	CTCF	None	NA	wgEncodeAwgTfbsBroadHsmmtCtcfUniPk.narrowPeak	1	47949
1	442	encode_tfbs	0	0	0	1857	1860	1860	1860	1860	2472	34	98084	ChIP HUVEC EZH2_(39875)	HUVEC	NA	EZH2_(39875)	None	NA	wgEncodeAwgTfbsBroadHuvecEzh239875UniPk.narrowPeak	1	6234
1	446	encode_tfbs	0	0	0	1857	1860	1860	1860	1860	804	34	99752	ChIP K562 EZH2_(39875)	K562	NA	EZH2_(39875)	None	NA	wgEncodeAwgTfbsBroadK562Ezh239875UniPk.narrowPeak	1	1685
1	447	encode_tfbs	0	0	0	1857	1860	1860	1860	1860	7646	34	92910	ChIP K562 HDAC1_(SC-6298)	K562	NA	HDAC1_(SC-6298)	None	NA	wgEncodeAwgTfbsBroadK562Hdac1sc6298UniPk.narrowPeak	1	11833
1	469	encode_tfbs	0	0	0	1857	1860	1860	1860	1860	12763	34	87793	ChIP A549 CTCF_(SC-5916)	A549	NA	CTCF_(SC-5916)	DEX_100nM	NA	wgEncodeAwgTfbsHaibA549Ctcfsc5916Pcr1xDex100nmUniPk.narrowPeak	1	40841
1	486	encode_tfbs	0	0	0	1857	1860	1860	1860	1860	6772	34	93784	ChIP A549 TAF1	A549	NA	TAF1	EtOH_0.02pct	NA	wgEncodeAwgTfbsHaibA549Taf1V0422111Etoh02UniPk.narrowPeak	1	9984
1	595	encode_tfbs	0	0	0	1857	1860	1860	1860	1860	16649	34	83907	ChIP HepG2 CTCF_(SC-5916)	HepG2	NA	CTCF_(SC-5916)	None	NA	wgEncodeAwgTfbsHaibHepg2Ctcfsc5916V0416101UniPk.narrowPeak	1	55778
1	655	encode_tfbs	0	0	0	1857	1860	1860	1860	1860	5028	34	95528	ChIP K562 SP1	K562	NA	SP1	None	NA	wgEncodeAwgTfbsHaibK562Sp1Pcr1xUniPk.narrowPeak	1	7206
1	674	encode_tfbs	0	0	0	1857	1860	1860	1860	1860	3385	34	97171	ChIP PFSK-1 Sin3Ak-20	PFSK-1	NA	Sin3Ak-20	None	NA	wgEncodeAwgTfbsHaibPfsk1Sin3ak20V0416101UniPk.narrowPeak	1	5950
1	677	encode_tfbs	0	0	0	1857	1860	1860	1860	1860	11177	34	89379	ChIP SK-N-MC Pol2-4H8	SK-N-MC	NA	Pol2-4H8	None	NA	wgEncodeAwgTfbsHaibSknmcPol24h8V0416101UniPk.narrowPeak	1	24130
1	683	encode_tfbs	0	0	0	1857	1860	1860	1860	1860	13472	34	87084	ChIP SK-N-SH_RA CTCF	SK-N-SH_RA	NA	CTCF	None	NA	wgEncodeAwgTfbsHaibSknshraCtcfV0416102UniPk.narrowPeak	1	40588
1	686	encode_tfbs	0	0	0	1857	1860	1860	1860	1860	9405	34	91151	ChIP SK-N-SH_RA USF1_(SC-8983)	SK-N-SH_RA	NA	USF1_(SC-8983)	None	NA	wgEncodeAwgTfbsHaibSknshraUsf1sc8983V0416102UniPk.narrowPeak	1	19622
1	689	encode_tfbs	0	0	0	1857	1860	1860	1860	1860	919	34	99637	ChIP T-47D ERalpha_a	T-47D	NA	ERalpha_a	BPA_100nM	NA	wgEncodeAwgTfbsHaibT47dEraaV0416102Bpa1hUniPk.narrowPeak	1	3902
1	700	encode_tfbs	0	0	0	1857	1860	1860	1860	1860	1221	34	99335	ChIP A549 Pol2(phosphoS2)	A549	NA	Pol2(phosphoS2)	None	NA	wgEncodeAwgTfbsSydhA549Pol2s2IggrabUniPk.narrowPeak	1	3454
1	701	encode_tfbs	0	0	0	1857	1860	1860	1860	1860	9060	34	91496	ChIP A549 Rad21	A549	NA	Rad21	None	NA	wgEncodeAwgTfbsSydhA549Rad21IggrabUniPk.narrowPeak	1	24465
1	702	encode_tfbs	0	0	0	1857	1860	1860	1860	1860	101	34	100455	ChIP GM08714 ZNF274	GM08714	NA	ZNF274	None	NA	wgEncodeAwgTfbsSydhGm08714Znf274UcdUniPk.narrowPeak	1	667
1	703	encode_tfbs	0	0	0	1857	1860	1860	1860	1860	4412	34	96144	ChIP GM10847 NFKB	GM10847	NA	NFKB	TNFa	NA	wgEncodeAwgTfbsSydhGm10847NfkbTnfaIggrabUniPk.narrowPeak	1	9262
1	704	encode_tfbs	0	0	0	1857	1860	1860	1860	1860	7504	34	93052	ChIP GM10847 Pol2	GM10847	NA	Pol2	None	NA	wgEncodeAwgTfbsSydhGm10847Pol2IggmusUniPk.narrowPeak	1	9683
1	706	encode_tfbs	0	0	0	1857	1860	1860	1860	1860	519	34	100037	ChIP GM12878 BRCA1_(A300-000A)	GM12878	NA	BRCA1_(A300-000A)	None	NA	wgEncodeAwgTfbsSydhGm12878Brca1a300IggmusUniPk.narrowPeak	1	551
1	707	encode_tfbs	0	0	0	1857	1860	1860	1860	1860	1901	34	98655	ChIP GM12878 c-Fos	GM12878	NA	c-Fos	None	NA	wgEncodeAwgTfbsSydhGm12878CfosUniPk.narrowPeak	1	2239
1	708	encode_tfbs	0	0	0	1857	1860	1860	1860	1860	3917	34	96639	ChIP GM12878 CHD1_(A301-218A)	GM12878	NA	CHD1_(A301-218A)	None	NA	wgEncodeAwgTfbsSydhGm12878Chd1a301218aIggmusUniPk.narrowPeak	1	6668
1	710	encode_tfbs	0	0	0	1857	1860	1860	1860	1860	908	34	99648	ChIP GM12878 COREST_(sc-30189)	GM12878	NA	COREST_(sc-30189)	None	NA	wgEncodeAwgTfbsSydhGm12878Corestsc30189IggmusUniPk.narrowPeak	1	1397
1	711	encode_tfbs	0	0	0	1857	1860	1860	1860	1860	16957	34	83599	ChIP GM12878 CTCF_(SC-15914)	GM12878	NA	CTCF_(SC-15914)	None	NA	wgEncodeAwgTfbsSydhGm12878Ctcfsc15914c20UniPk.narrowPeak	1	55551
1	712	encode_tfbs	0	0	0	1857	1860	1860	1860	1860	2900	34	97656	ChIP GM12878 E2F4	GM12878	NA	E2F4	None	NA	wgEncodeAwgTfbsSydhGm12878E2f4IggmusUniPk.narrowPeak	1	3440
1	716	encode_tfbs	0	0	0	1857	1860	1860	1860	1860	512	34	100044	ChIP GM12878 JunD	GM12878	NA	JunD	None	NA	wgEncodeAwgTfbsSydhGm12878JundUniPk.narrowPeak	1	2472
1	720	encode_tfbs	0	0	0	1857	1860	1860	1860	1860	556	34	100000	ChIP GM12878 NF-E2_(SC-22827)	GM12878	NA	NF-E2_(SC-22827)	None	NA	wgEncodeAwgTfbsSydhGm12878Nfe2sc22827UniPk.narrowPeak	1	772
1	722	encode_tfbs	0	0	0	1857	1860	1860	1860	1860	1519	34	99037	ChIP GM12878 NF-YA	GM12878	NA	NF-YA	None	NA	wgEncodeAwgTfbsSydhGm12878NfyaIggmusUniPk.narrowPeak	1	1841
1	723	encode_tfbs	0	0	0	1857	1860	1860	1860	1860	5953	34	94603	ChIP GM12878 NF-YB	GM12878	NA	NF-YB	None	NA	wgEncodeAwgTfbsSydhGm12878NfybIggmusUniPk.narrowPeak	1	13295
1	724	encode_tfbs	0	0	0	1857	1860	1860	1860	1860	4870	34	95686	ChIP GM12878 Nrf1	GM12878	NA	Nrf1	None	NA	wgEncodeAwgTfbsSydhGm12878Nrf1IggmusUniPk.narrowPeak	1	5683
1	728	encode_tfbs	0	0	0	1857	1860	1860	1860	1860	7422	34	93134	ChIP GM12878 Pol2	GM12878	NA	Pol2	None	NA	wgEncodeAwgTfbsSydhGm12878Pol2UniPk.narrowPeak	1	11086
1	729	encode_tfbs	0	0	0	1857	1860	1860	1860	1860	6107	34	94449	ChIP GM12878 Pol2(phosphoS2)	GM12878	NA	Pol2(phosphoS2)	None	NA	wgEncodeAwgTfbsSydhGm12878Pol2s2IggmusUniPk.narrowPeak	1	9370
1	730	encode_tfbs	0	0	0	1857	1860	1860	1860	1860	142	34	100414	ChIP GM12878 Pol3	GM12878	NA	Pol3	None	NA	wgEncodeAwgTfbsSydhGm12878Pol3UniPk.narrowPeak	1	211
1	732	encode_tfbs	0	0	0	1857	1860	1860	1860	1860	3030	34	97526	ChIP GM12878 RFX5_(200-401-194)	GM12878	NA	RFX5_(200-401-194)	None	NA	wgEncodeAwgTfbsSydhGm12878Rfx5200401194IggmusUniPk.narrowPeak	1	4341
1	735	encode_tfbs	0	0	0	1857	1860	1860	1860	1860	1264	34	99292	ChIP GM12878 STAT1	GM12878	NA	STAT1	None	NA	wgEncodeAwgTfbsSydhGm12878Stat1UniPk.narrowPeak	1	1769
1	739	encode_tfbs	0	0	0	1857	1860	1860	1860	1860	717	34	99839	ChIP GM12878 TR4	GM12878	NA	TR4	None	NA	wgEncodeAwgTfbsSydhGm12878Tr4UniPk.narrowPeak	1	1263
1	742	encode_tfbs	0	0	0	1857	1860	1860	1860	1860	960	34	99596	ChIP GM12878 YY1	GM12878	NA	YY1	None	NA	wgEncodeAwgTfbsSydhGm12878Yy1UniPk.narrowPeak	1	2077
1	743	encode_tfbs	0	0	0	1857	1860	1860	1860	1860	9897	34	90659	ChIP GM12878 Znf143_(16618-1-AP)	GM12878	NA	Znf143_(16618-1-AP)	None	NA	wgEncodeAwgTfbsSydhGm12878Znf143166181apUniPk.narrowPeak	1	20024
1	744	encode_tfbs	0	0	0	1857	1860	1860	1860	1860	46	34	100510	ChIP GM12878 ZNF274	GM12878	NA	ZNF274	None	NA	wgEncodeAwgTfbsSydhGm12878Znf274UniPk.narrowPeak	1	233
1	745	encode_tfbs	0	0	0	1857	1860	1860	1860	1860	285	34	100271	ChIP GM12878 ZZZ3	GM12878	NA	ZZZ3	None	NA	wgEncodeAwgTfbsSydhGm12878Zzz3UniPk.narrowPeak	1	713
1	753	encode_tfbs	0	0	0	1857	1860	1860	1860	1860	11417	34	89139	ChIP GM18505 Pol2	GM18505	NA	Pol2	None	NA	wgEncodeAwgTfbsSydhGm18505Pol2IggmusUniPk.narrowPeak	1	21784
1	755	encode_tfbs	0	0	0	1857	1860	1860	1860	1860	10400	34	90156	ChIP GM18526 Pol2	GM18526	NA	Pol2	None	NA	wgEncodeAwgTfbsSydhGm18526Pol2IggmusUniPk.narrowPeak	1	16856
1	757	encode_tfbs	0	0	0	1857	1860	1860	1860	1860	11756	34	88800	ChIP GM18951 Pol2	GM18951	NA	Pol2	None	NA	wgEncodeAwgTfbsSydhGm18951Pol2IggmusUniPk.narrowPeak	1	21218
1	765	encode_tfbs	0	0	0	1857	1860	1860	1860	1860	1618	34	98938	ChIP H1-hESC CHD1_(A301-218A)	H1-hESC	NA	CHD1_(A301-218A)	None	NA	wgEncodeAwgTfbsSydhH1hescChd1a301218aIggrabUniPk.narrowPeak	1	2191
1	766	encode_tfbs	0	0	0	1857	1860	1860	1860	1860	5310	34	95246	ChIP H1-hESC CHD2_(AB68301)	H1-hESC	NA	CHD2_(AB68301)	None	NA	wgEncodeAwgTfbsSydhH1hescChd2IggrabUniPk.narrowPeak	1	6849
1	768	encode_tfbs	0	0	0	1857	1860	1860	1860	1860	3494	34	97062	ChIP H1-hESC c-Myc	H1-hESC	NA	c-Myc	None	NA	wgEncodeAwgTfbsSydhH1hescCmycIggrabUniPk.narrowPeak	1	4551
1	770	encode_tfbs	0	0	0	1857	1860	1860	1860	1860	2994	34	97562	ChIP H1-hESC GTF2F1_(AB28179)	H1-hESC	NA	GTF2F1_(AB28179)	None	NA	wgEncodeAwgTfbsSydhH1hescGtf2f1IggrabUniPk.narrowPeak	1	3548
1	773	encode_tfbs	0	0	0	1857	1860	1860	1860	1860	6679	34	93877	ChIP H1-hESC Max	H1-hESC	NA	Max	None	NA	wgEncodeAwgTfbsSydhH1hescMaxUcdUniPk.narrowPeak	1	11129
1	774	encode_tfbs	0	0	0	1857	1860	1860	1860	1860	4917	34	95639	ChIP H1-hESC Mxi1_(AF4185)	H1-hESC	NA	Mxi1_(AF4185)	None	NA	wgEncodeAwgTfbsSydhH1hescMxi1IggrabUniPk.narrowPeak	1	6351
1	775	encode_tfbs	0	0	0	1857	1860	1860	1860	1860	3979	34	96577	ChIP H1-hESC Nrf1	H1-hESC	NA	Nrf1	None	NA	wgEncodeAwgTfbsSydhH1hescNrf1IggrabUniPk.narrowPeak	1	4513
1	776	encode_tfbs	0	0	0	1857	1860	1860	1860	1860	15665	34	84891	ChIP H1-hESC Rad21	H1-hESC	NA	Rad21	None	NA	wgEncodeAwgTfbsSydhH1hescRad21IggrabUniPk.narrowPeak	1	55674
1	777	encode_tfbs	0	0	0	1857	1860	1860	1860	1860	920	34	99636	ChIP H1-hESC RFX5_(200-401-194)	H1-hESC	NA	RFX5_(200-401-194)	None	NA	wgEncodeAwgTfbsSydhH1hescRfx5200401194IggrabUniPk.narrowPeak	1	1695
1	779	encode_tfbs	0	0	0	1857	1860	1860	1860	1860	1494	34	99062	ChIP H1-hESC SUZ12	H1-hESC	NA	SUZ12	None	NA	wgEncodeAwgTfbsSydhH1hescSuz12UcdUniPk.narrowPeak	1	4789
1	780	encode_tfbs	0	0	0	1857	1860	1860	1860	1860	11729	34	88827	ChIP H1-hESC TBP	H1-hESC	NA	TBP	None	NA	wgEncodeAwgTfbsSydhH1hescTbpIggrabUniPk.narrowPeak	1	17194
1	781	encode_tfbs	0	0	0	1857	1860	1860	1860	1860	4051	34	96505	ChIP H1-hESC USF2	H1-hESC	NA	USF2	None	NA	wgEncodeAwgTfbsSydhH1hescUsf2IggrabUniPk.narrowPeak	1	6952
1	782	encode_tfbs	0	0	0	1857	1860	1860	1860	1860	13134	34	87422	ChIP H1-hESC Znf143_(16618-1-AP)	H1-hESC	NA	Znf143_(16618-1-AP)	None	NA	wgEncodeAwgTfbsSydhH1hescZnf143IggrabUniPk.narrowPeak	1	30687
[truncated: 274 more rows]
