# Supplementary material for: COCOA: coordinate covariation analysis of epigenetic heterogeneity
Source: Genome Biol. 2020 Sep 7;21:240. doi: 10.1186/s13059-020-02139-4 (PMC7487606; doi:10.1186/s13059-020-02139-4)
Supplement: Supplementary file 9 — Additional file 9: Table S13.. COCOA and chromVAR results for breast cancer ATAC-seq data using chromVAR motif database. [file 13059_2020_2139_MOESM9_ESM.xlsx]

## Sheet: TableS13_chromVAR_motif_results
Table S13. COCOA and chromVAR results for breast cancer ATAC-seq data using chromVAR motif database. Region sets are ordered according to "chromVAR_variability" and "PCX_rsScore" columns. The rsDescription column gives details for the motif used, according to the format given in Schep et al. 2017: “ensemble ID”_”unique line number”_”common TF name”_”direct (D) or inferred (I)”_”number of similar …
chromVAR_rsName	chromVAR_rsDescription	chromVAR_variability	chromVAR_bootstrap_lower_bound	chromVAR_bootstrap_upper_bound	chromVAR_p_value	chromVAR_p_value_adj	PC1_rsName	PC1_rsDescription	PC1_rsScore	PC1_signalCoverage	PC1_regionSetCoverage	PC1_totalRegionNumber	PC1_meanRegionSize	PC2_rsName	PC2_rsDescription	PC2_rsScore	PC2_signalCoverage	PC2_regionSetCoverage	PC2_totalRegionNumber	PC2_meanRegionSize	PC3_rsName	PC3_rsDescription	PC3_rsScore	PC3_signalCoverage	PC3_regionSetCoverage	PC3_totalRegionNumber	PC3_meanRegionSize	PC4_rsName	PC4_rsDescription	PC4_rsScore	PC4_signalCoverage	PC4_regionSetCoverage	PC4_totalRegionNumber	PC4_meanRegionSize
FOXA1	ENSG00000129514_LINE1982_FOXA1_D_N7	36.149	31.6398	39.5297	0	0	FOXC2	ENSG00000176692_LINE2032_FOXC2_D_N1	0.40901	16973	16921	16921	502	E4F1	ENSG00000167967_LINE1107_E4F1_D	0.281958	2127	2117	2117	502	TP63	ENSG00000073282_LINE3139_TP63_D_N1	0.204001	17776	17709	17709	502	CEBPA	ENSG00000245848_LINE568_CEBPA_D_N4	0.173073	17229	17184	17184	502
FOXL2	ENSG00000183770_LINE8806_FOXL2_I_N17	36.149	31.6398	39.5297	0	0	FOXC1	ENSG00000054598_LINE1940_FOXC1_D_N1	0.406126	18200	18145	18145	502	ETV5	ENSG00000244405_LINE1929_ETV5_D_N1	0.270213	4602	4580	4580	502	TP73	ENSG00000078900_LINE3145_TP73_D_N2	0.202885	17836	17756	17756	502	CEBPE	ENSG00000092067_LINE336_CEBPE_D_N1	0.171652	4892	4877	4877	502
FOXA2	ENSG00000125798_LINE1969_FOXA2_D_N2	34.3943	30.1799	37.5393	0	0	FOXD4	ENSG00000170122_LINE2897_FOXD4_I_N5	0.406126	18200	18145	18145	502	CREB1	ENSG00000118260_LINE378_CREB1_D_N5	0.269375	3664	3647	3647	502	TP63	ENSG00000073282_LINE3141_TP63_D_N1	0.202194	6473	6456	6456	502	DBP	ENSG00000105516_LINE351_DBP_D_N1	0.170734	12090	12052	12052	502
FOSL2	ENSG00000075426_LINE328_FOSL2_D_N3	32.3369	27.4124	36.6746	0	0	FOXD4L1	ENSG00000184492_LINE3342_FOXD4L1_I_N5	0.406126	18200	18145	18145	502	FLI1	ENSG00000151702_LINE1884_FLI1_D_N2	0.266162	6348	6315	6315	502	TP53	ENSG00000141510_LINE3148_TP53_D_N1	0.201939	12329	12296	12296	502	JDP2	ENSG00000140044_LINE415_JDP2_D_N2	0.170641	15755	15718	15718	502
JUNB	ENSG00000171223_LINE487_JUNB_D_N3	32.3355	27.45	36.5637	0	0	FOXD4L3	ENSG00000187559_LINE3753_FOXD4L3_I_N5	0.406126	18200	18145	18145	502	ETV4	ENSG00000175832_LINE1926_ETV4_D_N1	0.26614	5022	4998	4998	502	TP53	ENSG00000141510_LINE3149_TP53_D_N2	0.200696	8891	8859	8859	502	CEBPB	ENSG00000172216_LINE492_CEBPB_D_N1	0.169487	19333	19292	19292	502
FOSL1	ENSG00000175592_LINE505_FOSL1_D_N3	31.8945	27.0082	36.2047	0	0	FOXD4L5	ENSG00000204779_LINE4027_FOXD4L5_I_N5	0.406126	18200	18145	18145	502	FEV	ENSG00000163497_LINE1921_FEV_D_N1	0.265626	5700	5670	5670	502	NR3C2	ENSG00000151623_LINE3027_NR3C2_D_N1	0.199884	8032	8011	8011	502	CEBPB	ENSG00000172216_LINE498_CEBPB_D_N8	0.169309	11890	11853	11853	502
FOS	ENSG00000170345_LINE476_FOS_D_N4	31.6029	27.0577	35.6512	0	0	FOXD4L6	ENSG00000204793_LINE4164_FOXD4L6_I_N5	0.406126	18200	18145	18145	502	ETV1	ENSG00000006468_LINE1799_ETV1_D	0.265531	5356	5329	5329	502	AR	ENSG00000169083_LINE3053_AR_D_N3	0.199806	6085	6062	6062	502	FOSL2	ENSG00000075426_LINE328_FOSL2_D_N3	0.169258	22702	22646	22646	502
JUND	ENSG00000130522_LINE411_JUND_D_N6	31.5216	26.6702	35.8192	0	0	FOXJ1	ENSG00000129654_LINE6832_FOXJ1_I_N5	0.406126	18200	18145	18145	502	ELK1	ENSG00000126767_LINE1846_ELK1_D_N6	0.264927	6448	6414	6414	502	BACH2	ENSG00000112182_LINE360_BACH2_D	0.199145	17156	17102	17102	502	JUN	ENSG00000177606_LINE517_JUN_D_N5	0.169172	22840	22786	22786	502
FOXD4	ENSG00000170122_LINE2930_FOXD4_I_N8	31.4239	27.6971	34.1946	0	0	FOXL2	ENSG00000183770_LINE8823_FOXL2_I_N5	0.406126	18200	18145	18145	502	SMAD5	ENSG00000113658_LINE19373_SMAD5_I_N1	0.264152	10760	10691	10691	502	ATF3	ENSG00000162772_LINE458_ATF3_D_N1	0.198559	16503	16460	16460	502	JUNB	ENSG00000171223_LINE487_JUNB_D_N3	0.169103	23563	23508	23508	502
FOXD4L1	ENSG00000184492_LINE3375_FOXD4L1_I_N8	31.4239	27.6971	34.1946	0	0	FOXD4L4	ENSG00000184659_LINE9140_FOXD4L4_I_N5	0.406126	18200	18145	18145	502	SMAD9	ENSG00000120693_LINE19389_SMAD9_I_N1	0.264152	10760	10691	10691	502	TP73	ENSG00000078900_LINE3146_TP73_D_N1	0.198474	20046	19969	19969	502	FOS	ENSG00000170345_LINE476_FOS_D_N4	0.169079	23625	23575	23575	502
FOXD4L3	ENSG00000187559_LINE3786_FOXD4L3_I_N10	31.4239	27.6971	34.1946	0	0	FOXD4L2	ENSG00000204828_LINE10549_FOXD4L2_I_N5	0.406126	18200	18145	18145	502	ELK3	ENSG00000111145_LINE1820_ELK3_D_N1	0.263807	6338	6306	6306	502	JUND	ENSG00000130522_LINE411_JUND_D_N6	0.198317	23820	23758	23758	502	SMARCC1	ENSG00000173473_LINE2867_SMARCC1_D_N2	0.16898	24680	24617	24617	502
FOXD4L5	ENSG00000204779_LINE4060_FOXD4L5_I_N10	31.4239	27.6971	34.1946	0	0	FOXB1	ENSG00000171956_LINE2020_FOXB1_D_N1	0.401559	22683	22629	22629	502	BRCA1	ENSG00000012048_LINE1796_BRCA1_D_N2	0.263516	2323	2309	2309	502	TEAD3	ENSG00000007866_LINE3573_TEAD3_D_N1	0.198078	17908	17847	17847	502	CEBPD	ENSG00000221869_LINE558_CEBPD_D_N2	0.168951	14478	14436	14436	502
FOXD4L6	ENSG00000204793_LINE4197_FOXD4L6_I_N10	31.4239	27.6971	34.1946	0	0	FOXA1	ENSG00000129514_LINE1982_FOXA1_D_N7	0.398275	32439	32373	32373	502	ZBTB33	ENSG00000177485_LINE1208_ZBTB33_D_N1	0.263454	3719	3693	3693	502	FOSL2	ENSG00000075426_LINE328_FOSL2_D_N3	0.197844	22702	22646	22646	502	ATF4	ENSG00000128272_LINE397_ATF4_D	0.16894	9590	9566	9566	502
FOXJ1	ENSG00000129654_LINE6865_FOXJ1_I_N8	31.4239	27.6971	34.1946	0	0	FOXL2	ENSG00000183770_LINE8806_FOXL2_I_N17	0.398275	32439	32373	32373	502	ATF2	ENSG00000115966_LINE363_ATF2_D_N1	0.263191	3809	3789	3789	502	SMARCC1	ENSG00000173473_LINE2867_SMARCC1_D_N2	0.197734	24680	24617	24617	502	FOSB	ENSG00000125740_LINE393_FOSB_D	0.168846	19892	19849	19849	502
FOXD4L4	ENSG00000184659_LINE9173_FOXD4L4_I_N10	31.4239	27.6971	34.1946	0	0	FOXD3	ENSG00000187140_LINE2052_FOXD3_D_N1	0.397964	24542	24487	24487	502	GABPA	ENSG00000154727_LINE1896_GABPA_D_N7	0.262849	9826	9777	9777	502	BACH1	ENSG00000156273_LINE437_BACH1_D_N1	0.197705	20184	20136	20136	502	BATF	ENSG00000156127_LINE436_BATF_D_N1	0.168772	26847	26793	26793	502
FOXD4L2	ENSG00000204828_LINE10582_FOXD4L2_I_N10	31.4239	27.6971	34.1946	0	0	FOXD2	ENSG00000186564_LINE2047_FOXD2_D_N1	0.395558	26641	26582	26582	502	ETS1	ENSG00000134954_LINE1864_ETS1_D_N5	0.262713	6409	6378	6378	502	FOSL1	ENSG00000175592_LINE505_FOSL1_D_N3	0.197571	23847	23790	23790	502	FOSL1	ENSG00000175592_LINE505_FOSL1_D_N3	0.168725	23847	23790	23790	502
JUN	ENSG00000177606_LINE517_JUN_D_N5	31.2061	26.4047	35.6155	0	0	FOXB2	ENSG00000204612_LINE2065_FOXB2_I	0.394325	28368	28306	28306	502	SMAD5	ENSG00000113658_LINE19362_SMAD5_I_N1	0.262638	15453	15352	15352	502	JUNB	ENSG00000171223_LINE487_JUNB_D_N3	0.197511	23563	23508	23508	502	NFE2	ENSG00000123405_LINE389_NFE2_D_N1	0.168664	15499	15458	15458	502
FOXB2	ENSG00000204612_LINE2065_FOXB2_I	30.232	26.4018	32.9759	0	0	FOXD4	ENSG00000170122_LINE2877_FOXD4_I_N1	0.392687	28114	28047	28047	502	SMAD9	ENSG00000120693_LINE19376_SMAD9_I_N1	0.262638	15453	15352	15352	502	ZBTB3	ENSG00000185670_LINE1324_ZBTB3_I	0.197192	32654	32549	32549	502	ATF3	ENSG00000162772_LINE458_ATF3_D_N1	0.16863	16503	16460	16460	502
SMARCC1	ENSG00000173473_LINE2867_SMARCC1_D_N2	30.1159	25.6303	34.0334	0	0	FOXD4L1	ENSG00000184492_LINE3321_FOXD4L1_I_N1	0.392687	28114	28047	28047	502	ZFP161	ENSG00000198081_LINE3836_ZFP161_I	0.261099	7091	7040	7040	502	TOPORS	ENSG00000197579_LINE3699_TOPORS_D	0.197007	24617	24540	24540	502	BACH2	ENSG00000112182_LINE360_BACH2_D	0.168548	17156	17102	17102	502
FOXA3	ENSG00000170608_LINE2016_FOXA3_D	30.0887	26.4585	32.8416	0	0	FOXD4L3	ENSG00000187559_LINE3734_FOXD4L3_I_N1	0.392687	28114	28047	28047	502	NRF1	ENSG00000106459_LINE3634_NRF1_D_N3	0.26095	5862	5820	5820	502	JDP2	ENSG00000140044_LINE415_JDP2_D_N2	0.196956	15755	15718	15718	502	BACH1	ENSG00000156273_LINE439_BACH1_D_N1	0.168493	22389	22336	22336	502
BATF	ENSG00000156127_LINE436_BATF_D_N1	29.686	25.0074	33.7889	0	0	FOXD4L5	ENSG00000204779_LINE4008_FOXD4L5_I_N1	0.392687	28114	28047	28047	502	ATF1	ENSG00000123268_LINE383_ATF1_D	0.260901	3735	3723	3723	502	NFE2	ENSG00000123405_LINE389_NFE2_D_N1	0.196941	15499	15458	15458	502	CEBPG	ENSG00000153879_LINE428_CEBPG_D_N2	0.168486	5942	5922	5922	502
FOXB1	ENSG00000171956_LINE2021_FOXB1_D_N2	28.0525	24.7562	30.5534	0	0	FOXD4L6	ENSG00000204793_LINE4145_FOXD4L6_I_N1	0.392687	28114	28047	28047	502	HINFP	ENSG00000172273_LINE1164_HINFP_D_N1	0.260752	7494	7431	7431	502	TEAD1	ENSG00000187079_LINE3576_TEAD1_D_N3	0.196884	17194	17139	17139	502	RUNX3	ENSG00000020633_LINE3271_RUNX3_D_N2	0.168396	9848	9816	9816	502
FOXD4	ENSG00000170122_LINE2894_FOXD4_I_N1	28.0525	24.7562	30.5534	0	0	FOXJ1	ENSG00000129654_LINE6813_FOXJ1_I_N1	0.392687	28114	28047	28047	502	HINFP	ENSG00000172273_LINE1163_HINFP_D_N1	0.260462	8103	8033	8033	502	JUN	ENSG00000177606_LINE517_JUN_D_N5	0.196762	22840	22786	22786	502	BATF	ENSG00000156127_LINE435_BATF_D_N1	0.168313	16024	15980	15980	502
FOXD4L1	ENSG00000184492_LINE3339_FOXD4L1_I_N1	28.0525	24.7562	30.5534	0	0	FOXL2	ENSG00000183770_LINE8803_FOXL2_I_N1	0.392687	28114	28047	28047	502	DNMT1	ENSG00000130816_LINE1722_DNMT1_D	0.260096	18645	18553	18553	502	FOS	ENSG00000170345_LINE476_FOS_D_N4	0.196689	23625	23575	23575	502	BACH1	ENSG00000156273_LINE437_BACH1_D_N1	0.168301	20184	20136	20136	502
FOXD4L3	ENSG00000187559_LINE3750_FOXD4L3_I_N1	28.0525	24.7562	30.5534	0	0	FOXD4L4	ENSG00000184659_LINE9121_FOXD4L4_I_N1	0.392687	28114	28047	28047	502	ETV3	ENSG00000117036_LINE1822_ETV3_D	0.26008	5884	5856	5856	502	HOXD8	ENSG00000175879_LINE2498_HOXD8_D	0.196538	17088	17031	17031	502	CEBPE	ENSG00000092067_LINE337_CEBPE_D_N1	0.168033	8547	8526	8526	502
FOXD4L5	ENSG00000204779_LINE4024_FOXD4L5_I_N1	28.0525	24.7562	30.5534	0	0	FOXD4L2	ENSG00000204828_LINE10530_FOXD4L2_I_N1	0.392687	28114	28047	28047	502	MBD2	ENSG00000134046_LINE2819_MBD2_D	0.258911	13011	12929	12929	502	HOXA4	ENSG00000197576_LINE16144_HOXA4_I_N1	0.196538	17088	17031	17031	502	JUND	ENSG00000130522_LINE411_JUND_D_N6	0.167991	23820	23758	23758	502
FOXD4L6	ENSG00000204793_LINE4161_FOXD4L6_I_N1	28.0525	24.7562	30.5534	0	0	FOXC1	ENSG00000054598_LINE1941_FOXC1_D_N1	0.390043	33376	33306	33306	502	E2F2	ENSG00000007968_LINE1747_E2F2_D_N1	0.258605	3919	3896	3896	502	ESR1	ENSG00000091831_LINE2909_ESR1_D_N1	0.196433	17152	17100	17100	502	SPIB	ENSG00000142539_LINE1880_SPIB_D_N2	0.167942	23572	23512	23512	502
FOXJ1	ENSG00000129654_LINE6829_FOXJ1_I_N1	28.0525	24.7562	30.5534	0	0	FOXD4	ENSG00000170122_LINE2864_FOXD4_I_N2	0.389272	22493	22439	22439	502	ELK4	ENSG00000158711_LINE1910_ELK4_D_N5	0.258167	11813	11757	11757	502	PITX2	ENSG00000164093_LINE2428_PITX2_D	0.19632	23269	23207	23207	502	CEBPA	ENSG00000245848_LINE566_CEBPA_D_N1	0.167879	10445	10418	10418	502
FOXD4L4	ENSG00000184659_LINE9137_FOXD4L4_I_N1	28.0525	24.7562	30.5534	0	0	FOXD4L1	ENSG00000184492_LINE3308_FOXD4L1_I_N2	0.389272	22493	22439	22439	502	ERG	ENSG00000157554_LINE1903_ERG_D_N3	0.257573	6965	6933	6933	502	TEAD4	ENSG00000197905_LINE3584_TEAD4_D_N1	0.196315	16380	16325	16325	502	BACH1	ENSG00000156273_LINE441_BACH1_D_N1	0.167862	14718	14671	14671	502
FOXD4L2	ENSG00000204828_LINE10546_FOXD4L2_I_N1	28.0525	24.7562	30.5534	0	0	FOXD4L3	ENSG00000187559_LINE3721_FOXD4L3_I_N2	0.389272	22493	22439	22439	502	MLL	ENSG00000118058_LINE1721_MLL_D	0.256867	3401	3380	3380	502	TBX4	ENSG00000121075_LINE3536_TBX4_D_N1	0.196072	9526	9493	9493	502	SOX17	ENSG00000164736_LINE3425_SOX17_D	0.16769	14855	14817	14817	502
FOXL2	ENSG00000183770_LINE8815_FOXL2_I_N3	27.7406	24.6203	30.2503	0	0	FOXD4L5	ENSG00000204779_LINE3995_FOXD4L5_I_N2	0.389272	22493	22439	22439	502	ERF	ENSG00000105722_LINE1816_ERF_D	0.25675	7688	7654	7654	502	JUN	ENSG00000177606_LINE516_JUN_D_N1	0.196043	15075	15021	15021	502	MAFK	ENSG00000198517_LINE549_MAFK_D_N1	0.167529	18691	18642	18642	502
ATF3	ENSG00000162772_LINE458_ATF3_D_N1	27.3857	23.4822	30.8706	0	0	FOXD4L6	ENSG00000204793_LINE4132_FOXD4L6_I_N2	0.389272	22493	22439	22439	502	XBP1	ENSG00000100219_LINE343_XBP1_D_N1	0.256415	3843	3831	3831	502	BATF	ENSG00000156127_LINE436_BATF_D_N1	0.195754	26847	26793	26793	502	FLI1	ENSG00000151702_LINE1882_FLI1_D_N1	0.167479	31415	31298	31298	502
FOXC2	ENSG00000176692_LINE2034_FOXC2_D_N1	26.9858	23.8713	29.3481	0	0	FOXJ1	ENSG00000129654_LINE6802_FOXJ1_I_N2	0.389272	22493	22439	22439	502	ENSG00000235187	ENSG00000235187_LINE1928_ENSG00000235187_I	0.255958	6424	6393	6393	502	RARB	ENSG00000077092_LINE2899_RARB_D_N1	0.195358	27067	26970	26970	502	FEV	ENSG00000163497_LINE1922_FEV_D_N1	0.167372	22231	22154	22154	502
BACH1	ENSG00000156273_LINE437_BACH1_D_N1	26.8694	22.5332	30.7246	0	0	FOXD4L4	ENSG00000184659_LINE9108_FOXD4L4_I_N2	0.389272	22493	22439	22439	502	E2F5	ENSG00000133740_LINE1773_E2F5_D	0.255884	2729	2711	2711	502	THRB	ENSG00000151090_LINE3021_THRB_D_N1	0.194909	7217	7188	7188	502	SOX4	ENSG00000124766_LINE3370_SOX4_D_N1	0.167347	19557	19500	19500	502
FOXC1	ENSG00000054598_LINE1941_FOXC1_D_N1	26.8091	23.6034	29.1759	0	0	FOXD4L2	ENSG00000204828_LINE10517_FOXD4L2_I_N2	0.389272	22493	22439	22439	502	ETV6	ENSG00000139083_LINE1876_ETV6_D_N1	0.255636	12991	12938	12938	502	THRB	ENSG00000151090_LINE3025_THRB_D_N1	0.194859	20434	20368	20368	502	SOX13	ENSG00000143842_LINE3408_SOX13_D	0.167239	13131	13097	13097	502
JDP2	ENSG00000140044_LINE415_JDP2_D_N2	26.1974	22.3357	29.4512	0	0	FOXB1	ENSG00000171956_LINE2021_FOXB1_D_N2	0.3892	31280	31212	31212	502	E2F1	ENSG00000101412_LINE1750_E2F1_D_N1	0.255106	2234	2217	2217	502	TCF4	ENSG00000196628_LINE303_TCF4_D_N3	0.19484	24826	24744	24744	502	SOX30	ENSG00000039600_LINE3341_SOX30_I	0.167186	14837	14807	14807	502
BACH2	ENSG00000112182_LINE360_BACH2_D	25.6202	21.644	28.9728	0	0	FOXD4	ENSG00000170122_LINE2894_FOXD4_I_N1	0.3892	31280	31212	31212	502	E2F3	ENSG00000112242_LINE1771_E2F3_D_N1	0.253857	3369	3341	3341	502	AR	ENSG00000169083_LINE3045_AR_D_N1	0.194729	19806	19750	19750	502	SOX9	ENSG00000125398_LINE3380_SOX9_D_N4	0.167162	14654	14615	14615	502
FOXO3	ENSG00000118689_LINE1963_FOXO3_D_N2	25.5018	22.0687	28.3205	0	0	FOXD4L1	ENSG00000184492_LINE3339_FOXD4L1_I_N1	0.3892	31280	31212	31212	502	ELK1	ENSG00000126767_LINE1848_ELK1_D_N1	0.253783	4071	4050	4050	502	TBX2	ENSG00000121068_LINE3534_TBX2_D_N1	0.194672	24653	24575	24575	502	CEBPG	ENSG00000153879_LINE430_CEBPG_D_N1	0.167115	16016	15980	15980	502
FOXP3	ENSG00000049768_LINE1933_FOXP3_D_N1	25.4516	22.0376	28.2476	0	0	FOXD4L3	ENSG00000187559_LINE3750_FOXD4L3_I_N1	0.3892	31280	31212	31212	502	E2F1	ENSG00000101412_LINE1761_E2F1_D_N1	0.252879	26679	26582	26582	502	TBX5	ENSG00000089225_LINE3524_TBX5_D_N1	0.194612	9203	9170	9170	502	MAFF	ENSG00000185022_LINE534_MAFF_D_N2	0.166969	16080	16033	16033	502
FOXI1	ENSG00000168269_LINE2011_FOXI1_D_N1	25.4516	22.0376	28.2476	0	0	FOXD4L5	ENSG00000204779_LINE4024_FOXD4L5_I_N1	0.3892	31280	31212	31212	502	EGR1	ENSG00000120738_LINE864_EGR1_D_N8	0.252395	25089	24970	24970	502	RORB	ENSG00000198963_LINE18376_RORB_I_N3	0.194505	22519	22434	22434	502	RUNX2	ENSG00000124813_LINE3280_RUNX2_D_N1	0.166801	7551	7529	7529	502
FOXL1	ENSG00000176678_LINE2030_FOXL1_D_N1	25.4516	22.0376	28.2476	0	0	FOXD4L6	ENSG00000204793_LINE4161_FOXD4L6_I_N1	0.3892	31280	31212	31212	502	ELF1	ENSG00000120690_LINE1828_ELF1_D_N8	0.251463	15255	15191	15191	502	NR3C2	ENSG00000151623_LINE3028_NR3C2_D_N1	0.194478	14951	14906	14906	502	MAFG	ENSG00000197063_LINE538_MAFG_D_N1	0.166772	8052	8033	8033	502
FOXD2	ENSG00000186564_LINE2048_FOXD2_D_N1	25.4516	22.0376	28.2476	0	0	FOXJ1	ENSG00000129654_LINE6829_FOXJ1_I_N1	0.3892	31280	31212	31212	502	TFDP2	ENSG00000114126_LINE1740_TFDP2_I	0.250844	5548	5519	5519	502	GCM1	ENSG00000137270_LINE2133_GCM1_D_N1	0.194469	8902	8857	8857	502	SOX15	ENSG00000129194_LINE3395_SOX15_D_N1	0.166611	16855	16820	16820	502
FOXD3	ENSG00000187140_LINE2053_FOXD3_D_N1	25.4516	22.0376	28.2476	0	0	FOXD4L4	ENSG00000184659_LINE9137_FOXD4L4_I_N1	0.3892	31280	31212	31212	502	TFDP3	ENSG00000183434_LINE1741_TFDP3_I	0.250844	5548	5519	5519	502	PGR	ENSG00000082175_LINE2903_PGR_D_N1	0.194455	16940	16884	16884	502	HLF	ENSG00000108924_LINE356_HLF_D_N4	0.166586	6065	6050	6050	502
FOXO6	ENSG00000204060_LINE2063_FOXO6_D_N1	25.4516	22.0376	28.2476	0	0	FOXD4L2	ENSG00000204828_LINE10546_FOXD4L2_I_N1	0.3892	31280	31212	31212	502	TFDP1	ENSG00000198176_LINE1742_TFDP1_D	0.250844	5548	5519	5519	502	NR3C1	ENSG00000113580_LINE2958_NR3C1_D_N3	0.194386	17030	16981	16981	502	IRF4	ENSG00000137265_LINE2747_IRF4_D_N1	0.166535	23955	23879	23879	502
FOXD4L3	ENSG00000187559_LINE3779_FOXD4L3_I_N47	25.4516	22.0376	28.2476	0	0	FOXA2	ENSG00000125798_LINE1969_FOXA2_D_N2	0.389121	39350	39264	39264	502	E2F4	ENSG00000205250_LINE1789_E2F4_D_N4	0.25036	12995	12916	12916	502	FOSB	ENSG00000125740_LINE393_FOSB_D	0.194356	19892	19849	19849	502	ETV2	ENSG00000105672_LINE1815_ETV2_D	0.166524	8758	8731	8731	502
FOXD4L5	ENSG00000204779_LINE4053_FOXD4L5_I_N47	25.4516	22.0376	28.2476	0	0	FOXL2	ENSG00000183770_LINE8815_FOXL2_I_N3	0.388073	27070	26998	26998	502	ATF3	ENSG00000162772_LINE455_ATF3_D_N5	0.249825	7230	7197	7197	502	PAX4	ENSG00000106331_LINE2619_PAX4_D_N1	0.194317	20636	20570	20570	502	BCL11A	ENSG00000119866_LINE848_BCL11A_D	0.16652	41932	41793	41793	502
FOXD4L6	ENSG00000204793_LINE4190_FOXD4L6_I_N47	25.4516	22.0376	28.2476	0	0	FOXC1	ENSG00000054598_LINE1942_FOXC1_D_N1	0.386729	26465	26400	26400	502	KLF6	ENSG00000067082_LINE628_KLF6_D	0.249029	27416	27304	27304	502	ZEB1	ENSG00000148516_LINE580_ZEB1_D_N1	0.1943	26471	26392	26392	502	BCL11B	ENSG00000127152_LINE1229_BCL11B_I	0.16652	41932	41793	41793	502
FOXD4L4	ENSG00000184659_LINE9166_FOXD4L4_I_N47	25.4516	22.0376	28.2476	0	0	FOXD4	ENSG00000170122_LINE2930_FOXD4_I_N8	0.385165	43042	42945	42945	502	KLF2	ENSG00000127528_LINE2762_KLF2_I_N1	0.249029	27416	27304	27304	502	TWIST1	ENSG00000122691_LINE162_TWIST1_D	0.19427	22232	22152	22152	502	STAT1	ENSG00000115415_LINE3478_STAT1_D_N1	0.166473	13262	13231	13231	502
FOXD4L2	ENSG00000204828_LINE10575_FOXD4L2_I_N47	25.4516	22.0376	28.2476	0	0	FOXD4L1	ENSG00000184492_LINE3375_FOXD4L1_I_N8	0.385165	43042	42945	42945	502	E2F1	ENSG00000101412_LINE1748_E2F1_D_N1	0.248521	17090	17000	17000	502	TBX2	ENSG00000121068_LINE3532_TBX2_D_N1	0.194233	8217	8183	8183	502	DBP	ENSG00000105516_LINE349_DBP_D_N2	0.166399	4235	4219	4219	502
FOXS1	ENSG00000179772_LINE2037_FOXS1_I	25.2513	22.3277	27.3735	0	0	FOXD4L3	ENSG00000187559_LINE3786_FOXD4L3_I_N10	0.385165	43042	42945	42945	502	HINFP	ENSG00000172273_LINE1160_HINFP_D_N3	0.247765	1663	1656	1656	502	NR2E1	ENSG00000112333_LINE2944_NR2E1_D_N1	0.19421	23098	23015	23015	502	ETV4	ENSG00000175832_LINE1927_ETV4_D_N1	0.166336	29628	29524	29524	502
FOXD4	ENSG00000170122_LINE2877_FOXD4_I_N1	24.4594	21.2244	26.8965	0	0	FOXD4L5	ENSG00000204779_LINE4060_FOXD4L5_I_N10	0.385165	43042	42945	42945	502	EGR2	ENSG00000122877_LINE877_EGR2_D_N4	0.247533	13303	13228	13228	502	VDR	ENSG00000111424_LINE2941_VDR_D_N1	0.194206	25592	25500	25500	502	SOX6	ENSG00000110693_LINE19569_SOX6_I_N1	0.16632	24783	24712	24712	502
FOXD4L1	ENSG00000184492_LINE3321_FOXD4L1_I_N1	24.4594	21.2244	26.8965	0	0	FOXD4L6	ENSG00000204793_LINE4197_FOXD4L6_I_N10	0.385165	43042	42945	42945	502	KLF9	ENSG00000119138_LINE843_KLF9_I	0.247368	921	918	918	502	RARA	ENSG00000131759_LINE2988_RARA_D_N1	0.194206	25592	25500	25500	502	IRF5	ENSG00000128604_LINE2740_IRF5_D_N1	0.166301	7595	7568	7568	502
FOXD4L3	ENSG00000187559_LINE3734_FOXD4L3_I_N1	24.4594	21.2244	26.8965	0	0	FOXJ1	ENSG00000129654_LINE6865_FOXJ1_I_N8	0.385165	43042	42945	42945	502	MECP2	ENSG00000169057_LINE2826_MECP2_D	0.246409	14451	14354	14354	502	THRA	ENSG00000126351_LINE2976_THRA_D_N1	0.194169	22221	22153	22153	502	NFE2	ENSG00000123405_LINE390_NFE2_D_N3	0.166263	19803	19747	19747	502
FOXD4L5	ENSG00000204779_LINE4008_FOXD4L5_I_N1	24.4594	21.2244	26.8965	0	0	FOXD4L4	ENSG00000184659_LINE9173_FOXD4L4_I_N10	0.385165	43042	42945	42945	502	ETV2	ENSG00000105672_LINE1815_ETV2_D	0.246095	8758	8731	8731	502	ZEB1	ENSG00000148516_LINE575_ZEB1_D_N1	0.194152	21482	21411	21411	502	CIC	ENSG00000079432_LINE3346_CIC_I	0.166211	15572	15534	15534	502
FOXD4L6	ENSG00000204793_LINE4145_FOXD4L6_I_N1	24.4594	21.2244	26.8965	0	0	FOXD4L2	ENSG00000204828_LINE10582_FOXD4L2_I_N10	0.385165	43042	42945	42945	502	TCFL5	ENSG00000101190_LINE116_TCFL5_I	0.246037	4108	4088	4088	502	ID3	ENSG00000117318_LINE151_ID3_I	0.194112	24725	24643	24643	502	JUND	ENSG00000130522_LINE405_JUND_D_N1	0.166208	18858	18816	18816	502
FOXJ1	ENSG00000129654_LINE6813_FOXJ1_I_N1	24.4594	21.2244	26.8965	0	0	FOXA3	ENSG00000170608_LINE2016_FOXA3_D	0.384404	40441	40349	40349	502	GRHL1	ENSG00000134317_LINE2138_GRHL1_D_N1	0.245798	8172	8148	8148	502	ID4	ENSG00000172201_LINE271_ID4_D	0.194112	24725	24643	24643	502	MAFG	ENSG00000197063_LINE539_MAFG_D_N1	0.16616	14418	14371	14371	502
FOXL2	ENSG00000183770_LINE8803_FOXL2_I_N1	24.4594	21.2244	26.8965	0	0	FOXS1	ENSG00000179772_LINE2037_FOXS1_I	0.384161	32877	32814	32814	502	ETV6	ENSG00000139083_LINE1875_ETV6_D_N1	0.245603	14343	14265	14265	502	NR2F2	ENSG00000185551_LINE3104_NR2F2_D_N1	0.194077	23547	23467	23467	502	CBFB	ENSG00000067955_LINE3606_CBFB_D	0.166098	20795	20719	20719	502
FOXD4L4	ENSG00000184659_LINE9121_FOXD4L4_I_N1	24.4594	21.2244	26.8965	0	0	FOXC2	ENSG00000176692_LINE2034_FOXC2_D_N1	0.384084	41210	41119	41119	502	E2F1	ENSG00000101412_LINE1766_E2F1_D_N1	0.245285	13016	12941	12941	502	THRA	ENSG00000126351_LINE2977_THRA_D_N1	0.194069	26091	26008	26008	502	SOX12	ENSG00000177732_LINE3435_SOX12_I	0.166074	16879	16842	16842	502
FOXD4L2	ENSG00000204828_LINE10530_FOXD4L2_I_N1	24.4594	21.2244	26.8965	0	0	FOXD4	ENSG00000170122_LINE2840_FOXD4_I_N1	0.383098	33258	33178	33178	502	ATF6	ENSG00000118217_LINE369_ATF6_D_N2	0.244845	7767	7738	7738	502	RXRB	ENSG00000204231_LINE3133_RXRB_D_N1	0.194056	23237	23165	23165	502	POU2F1	ENSG00000143190_LINE2654_POU2F1_D_N1	0.166042	7196	7170	7170	502
FOXD4	ENSG00000170122_LINE2821_FOXD4_I_N50	23.9206	20.8563	26.3176	0	0	FOXD4L1	ENSG00000184492_LINE3284_FOXD4L1_I_N1	0.383098	33258	33178	33178	502	ARNT	ENSG00000143437_LINE220_ARNT_D_N2	0.244053	3366	3356	3356	502	SNAI1	ENSG00000124216_LINE884_SNAI1_D	0.19399	27642	27531	27531	502	RUNX2	ENSG00000124813_LINE3275_RUNX2_D_N2	0.166016	26834	26748	26748	502
FOXD4L1	ENSG00000184492_LINE3262_FOXD4L1_I_N53	23.9206	20.8563	26.3176	0	0	FOXD4L3	ENSG00000187559_LINE3697_FOXD4L3_I_N1	0.383098	33258	33178	33178	502	HES4	ENSG00000188290_LINE301_HES4_I	0.243875	5283	5253	5253	502	ZEB1	ENSG00000148516_LINE581_ZEB1_D_N5	0.193783	24234	24158	24158	502	ENSG00000250096	ENSG00000250096_LINE3288_ENSG00000250096_I	0.166016	26834	26748	26748	502
FOXJ1	ENSG00000129654_LINE6757_FOXJ1_I_N53	23.9206	20.8563	26.3176	0	0	FOXD4L5	ENSG00000204779_LINE3971_FOXD4L5_I_N1	0.383098	33258	33178	33178	502	MLXIPL	ENSG00000009950_LINE78_MLXIPL_D_N1	0.243691	3914	3898	3898	502	MESP1	ENSG00000166823_LINE260_MESP1_D	0.19359	22333	22260	22260	502	IRF4	ENSG00000137265_LINE2748_IRF4_D_N1	0.165927	8407	8379	8379	502
FOXE3	ENSG00000186790_LINE2050_FOXE3_I	23.7106	20.6211	26.1926	0	0	FOXD4L6	ENSG00000204793_LINE4108_FOXD4L6_I_N1	0.383098	33258	33178	33178	502	ELF4	ENSG00000102034_LINE1814_ELF4_D	0.243672	10189	10151	10151	502	MESP2	ENSG00000188095_LINE300_MESP2_I	0.19359	22333	22260	22260	502	SPI1	ENSG00000066336_LINE1811_SPI1_D_N1	0.165926	22879	22822	22822	502
FOXD1	ENSG00000251493_LINE2070_FOXD1_D	23.7106	20.6211	26.1926	0	0	FOXJ1	ENSG00000129654_LINE6778_FOXJ1_I_N1	0.383098	33258	33178	33178	502	CREB1	ENSG00000118260_LINE376_CREB1_D_N1	0.243567	4092	4070	4070	502	THRA	ENSG00000126351_LINE2975_THRA_D_N1	0.193569	7247	7224	7224	502	TEF	ENSG00000167074_LINE470_TEF_D_N3	0.16592	7911	7888	7888	502
FOXD4	ENSG00000170122_LINE2864_FOXD4_I_N2	23.6568	20.825	25.7774	0	0	FOXL2	ENSG00000183770_LINE8766_FOXL2_I_N1	0.383098	33258	33178	33178	502	CR7538031	ENSG00000168468_LINE473_CR7538031_I	0.243415	3234	3224	3224	502	PKNOX1	ENSG00000160199_LINE2408_PKNOX1_D_N1	0.193456	14788	14741	14741	502	PAX2	ENSG00000075891_LINE2616_PAX2_D_N1	0.165917	6836	6815	6815	502
FOXD4L1	ENSG00000184492_LINE3308_FOXD4L1_I_N2	23.6568	20.825	25.7774	0	0	FOXD4L4	ENSG00000184659_LINE9084_FOXD4L4_I_N1	0.383098	33258	33178	33178	502	ATF6B	ENSG00000213676_LINE554_ATF6B_I	0.243415	3234	3224	3224	502	ESR1	ENSG00000091831_LINE2916_ESR1_D_N4	0.19337	20312	20245	20245	502	PAX6	ENSG00000007372_LINE2605_PAX6_D_N3	0.16587	6071	6053	6053	502
FOXD4L3	ENSG00000187559_LINE3721_FOXD4L3_I_N2	23.6568	20.825	25.7774	0	0	FOXD4L2	ENSG00000204828_LINE10493_FOXD4L2_I_N1	0.383098	33258	33178	33178	502	CR9257962	ENSG00000228628_LINE559_CR9257962_I	0.243415	3234	3224	3224	502	PAX5	ENSG00000196092_LINE3178_PAX5_D_N1	0.19333	38139	38012	38012	502	ELF3	ENSG00000163435_LINE1920_ELF3_D_N1	0.165714	25950	25877	25877	502
FOXD4L5	ENSG00000204779_LINE3995_FOXD4L5_I_N2	23.6568	20.825	25.7774	0	0	FOXE3	ENSG00000186790_LINE2050_FOXE3_I	0.382681	17236	17198	17198	502	AL6628286	ENSG00000234539_LINE560_AL6628286_I	0.243415	3234	3224	3224	502	RARA	ENSG00000131759_LINE2986_RARA_D_N2	0.193322	19006	18936	18936	502	IRF8	ENSG00000140968_LINE2752_IRF8_D_N2	0.165705	13169	13124	13124	502
FOXD4L6	ENSG00000204793_LINE4132_FOXD4L6_I_N2	23.6568	20.825	25.7774	0	0	FOXD1	ENSG00000251493_LINE2070_FOXD1_D	0.382681	17236	17198	17198	502	MLX	ENSG00000108788_LINE134_MLX_D	0.243342	4143	4126	4126	502	TBX1	ENSG00000184058_LINE3555_TBX1_D_N1	0.19324	20836	20771	20771	502	PAX2	ENSG00000075891_LINE2612_PAX2_D_N1	0.165605	4135	4116	4116	502
FOXJ1	ENSG00000129654_LINE6802_FOXJ1_I_N2	23.6568	20.825	25.7774	0	0	FOXC1	ENSG00000054598_LINE1938_FOXC1_D_N2	0.382658	21932	21890	21890	502	ZBTB7A	ENSG00000178951_LINE1236_ZBTB7A_D_N1	0.243223	37783	37645	37645	502	NR3C1	ENSG00000113580_LINE2948_NR3C1_D_N1	0.193204	17368	17320	17320	502	ETV6	ENSG00000139083_LINE1876_ETV6_D_N1	0.165598	12991	12938	12938	502
FOXD4L4	ENSG00000184659_LINE9108_FOXD4L4_I_N2	23.6568	20.825	25.7774	0	0	FOXL2	ENSG00000183770_LINE8789_FOXL2_I_N1	0.382658	21932	21890	21890	502	GMEB2	ENSG00000101216_LINE3293_GMEB2_D_N1	0.243157	1063	1058	1058	502	TBX5	ENSG00000089225_LINE3523_TBX5_D_N2	0.193202	14182	14141	14141	502	SOX7	ENSG00000171056_LINE3431_SOX7_D_N1	0.165577	13390	13352	13352	502
FOXD4L2	ENSG00000204828_LINE10517_FOXD4L2_I_N2	23.6568	20.825	25.7774	0	0	FOXD4	ENSG00000170122_LINE2821_FOXD4_I_N50	0.382411	23164	23117	23117	502	CREB3L3	ENSG00000060566_LINE327_CREB3L3_I	0.24292	6170	6154	6154	502	TBX4	ENSG00000121075_LINE3535_TBX4_D_N1	0.193202	14182	14141	14141	502	NFIL3	ENSG00000165030_LINE463_NFIL3_D_N4	0.165541	6428	6400	6400	502
FOXF2	ENSG00000137273_LINE1991_FOXF2_D_N1	23.6514	21.1188	25.4788	0	0	FOXD4L1	ENSG00000184492_LINE3262_FOXD4L1_I_N53	0.382411	23164	23117	23117	502	CREB3	ENSG00000107175_LINE352_CREB3_D_N1	0.24292	6170	6154	6154	502	RFX6	ENSG00000185002_LINE3265_RFX6_I	0.1932	20911	20836	20836	502	NFE2L2	ENSG00000116044_LINE367_NFE2L2_D	0.16553	19914	19863	19863	502
FOXJ2	ENSG00000065970_LINE1948_FOXJ2_D_N2	23.3346	20.5661	25.3368	0	0	FOXJ1	ENSG00000129654_LINE6757_FOXJ1_I_N53	0.382411	23164	23117	23117	502	CREB3L4	ENSG00000143578_LINE419_CREB3L4_I	0.24292	6170	6154	6154	502	TLX1	ENSG00000107807_LINE2241_TLX1_D_N1	0.193162	17911	17864	17864	502	NFE2L3	ENSG00000050344_LINE1238_NFE2L3_I_N1	0.16553	19914	19863	19863	502
FOXN3	ENSG00000053254_LINE2567_FOXN3_I_N2	23.3346	20.5661	25.3368	0	0	FOXN3	ENSG00000053254_LINE2536_FOXN3_I_N9	0.38202	22344	22297	22297	502	SP4	ENSG00000105866_LINE808_SP4_D_N1	0.242656	52033	51910	51910	502	HIC2	ENSG00000169635_LINE1117_HIC2_D	0.193161	17624	17561	17561	502	ETV7	ENSG00000010030_LINE1801_ETV7_D	0.165497	17733	17679	17679	502
FOXN2	ENSG00000170802_LINE7900_FOXN2_I_N2	23.3346	20.5661	25.3368	0	0	FOXN2	ENSG00000170802_LINE7873_FOXN2_I_N8	0.38202	22344	22297	22297	502	E2F6	ENSG00000169016_LINE1781_E2F6_D_N5	0.242628	22401	22295	22295	502	TP53	ENSG00000141510_LINE3150_TP53_D_N1	0.19316	10968	10934	10934	502	TCF7	ENSG00000081059_LINE3348_TCF7_D	0.165471	13685	13639	13639	502
FOXL2	ENSG00000183770_LINE8865_FOXL2_I_N10	23.3346	20.5661	25.3368	0	0	FOXL2	ENSG00000183770_LINE8732_FOXL2_I_N51	0.38202	22344	22297	22297	502	FLI1	ENSG00000151702_LINE1888_FLI1_D_N1	0.242453	20370	20279	20279	502	ESRRA	ENSG00000173153_LINE3072_ESRRA_D_N2	0.193123	15919	15861	15861	502	TFAP4	ENSG00000090447_LINE108_TFAP4_D_N2	0.165334	11481	11446	11446	502
FOXB1	ENSG00000171956_LINE2020_FOXB1_D_N1	23.2887	20.5928	25.3681	0	0	FOXK1	ENSG00000164916_LINE2007_FOXK1_D_N1	0.381979	21754	21705	21705	502	TFAP2B	ENSG00000008196_LINE5_TFAP2B_D_N1	0.24242	26482	26364	26364	502	TP63	ENSG00000073282_LINE3142_TP63_D_N1	0.193113	12629	12601	12601	502	SPI1	ENSG00000066336_LINE1813_SPI1_D_N5	0.165266	50292	50152	50152	502
FOSB	ENSG00000125740_LINE393_FOSB_D	23.2424	19.6901	26.1864	0	0	KIAA0415	ENSG00000242802_LINE2069_KIAA0415_I	0.381979	21754	21705	21705	502	SP6	ENSG00000189120_LINE1378_SP6_I	0.242252	25989	25872	25872	502	NKX25	ENSG00000183072_LINE2526_NKX25_D_N2	0.193099	18556	18484	18484	502	MAF	ENSG00000178573_LINE525_MAF_D	0.165241	10921	10894	10894	502
FOXC2	ENSG00000176692_LINE2032_FOXC2_D_N1	21.9999	19.2999	24.1815	0	0	FOXL2	ENSG00000183770_LINE8802_FOXL2_I_N1	0.381368	33552	33472	33472	502	SP5	ENSG00000204335_LINE1520_SP5_I	0.242252	25989	25872	25872	502	THRB	ENSG00000151090_LINE3024_THRB_D_N1	0.19309	24210	24126	24126	502	NRL	ENSG00000129535_LINE398_NRL_D	0.165226	13249	13216	13216	502
NFE2	ENSG00000123405_LINE389_NFE2_D_N1	21.975	18.8534	24.8258	0	0	FOXF2	ENSG00000137273_LINE1989_FOXF2_D_N2	0.381292	18356	18310	18310	502	GMEB1	ENSG00000162419_LINE3299_GMEB1_D	0.242233	949	943	943	502	NR2F6	ENSG00000160113_LINE3036_NR2F6_D_N1	0.193083	18732	18664	18664	502	SOX5	ENSG00000134532_LINE3398_SOX5_D_N2	0.165189	12346	12309	12309	502
FOXN3	ENSG00000053254_LINE2536_FOXN3_I_N9	21.7368	18.8934	24.0155	0	0	FOXJ2	ENSG00000065970_LINE1946_FOXJ2_D_N1	0.38086	19247	19206	19206	502	TFE3	ENSG00000068323_LINE84_TFE3_D_N1	0.242166	6431	6403	6403	502	FIGLA	ENSG00000183733_LINE289_FIGLA_D	0.193075	17946	17886	17886	502	SOX6	ENSG00000110693_LINE19574_SOX6_I_N7	0.165189	12346	12309	12309	502
FOXN2	ENSG00000170802_LINE7873_FOXN2_I_N8	21.7368	18.8934	24.0155	0	0	FOXP1	ENSG00000114861_LINE1957_FOXP1_D_N1	0.38086	19247	19206	19206	502	KLF7	ENSG00000118263_LINE839_KLF7_I	0.242163	28589	28455	28455	502	NFIA	ENSG00000162599_LINE3321_NFIA_D_N1	0.192999	15696	15650	15650	502	SPIC	ENSG00000166211_LINE1923_SPIC_D	0.165184	24569	24507	24507	502
FOXL2	ENSG00000183770_LINE8732_FOXL2_I_N51	21.7368	18.8934	24.0155	0	0	FOXP4	ENSG00000137166_LINE1988_FOXP4_I	0.38086	19247	19206	19206	502	SP2	ENSG00000167182_LINE1086_SP2_D_N1	0.242113	32385	32257	32257	502	TBX1	ENSG00000184058_LINE3557_TBX1_D_N1	0.192979	13803	13759	13759	502	SOX10	ENSG00000100146_LINE3357_SOX10_D_N1	0.16506	25015	24945	24945	502
FOXC1	ENSG00000054598_LINE1942_FOXC1_D_N1	21.5136	18.7332	23.5462	0	0	FOXO1	ENSG00000150907_LINE2000_FOXO1_D_N3	0.38086	19247	19206	19206	502	WT1	ENSG00000184937_LINE1305_WT1_D	0.242006	44770	44627	44627	502	NR2F1	ENSG00000175745_LINE3084_NR2F1_D_N1	0.192978	19642	19571	19571	502	SOX11	ENSG00000176887_LINE3434_SOX11_I	0.16505	16406	16366	16366	502
FOXC1	ENSG00000054598_LINE1940_FOXC1_D_N1	21.4507	18.7533	23.6213	0	0	FOXF2	ENSG00000137273_LINE1991_FOXF2_D_N1	0.38071	35052	34972	34972	502	BHLHE40	ENSG00000134107_LINE183_BHLHE40_D_N3	0.241892	5111	5086	5086	502	NFIX	ENSG00000008441_LINE3303_NFIX_D_N2	0.192976	21265	21201	21201	502	HDX	ENSG00000165259_LINE2437_HDX_I	0.165011	17796	17741	17741	502
FOXD4	ENSG00000170122_LINE2897_FOXD4_I_N5	21.4507	18.7533	23.6213	0	0	SOX13	ENSG00000143842_LINE3408_SOX13_D	0.380661	13131	13097	13097	502	EGR3	ENSG00000179388_LINE1241_EGR3_D_N2	0.241744	7534	7490	7490	502	MEIS3	ENSG00000105419_LINE2202_MEIS3_D_N1	0.192948	16819	16764	16764	502	SOX2	ENSG00000181449_LINE3444_SOX2_D_N1	0.16497	20366	20314	20314	502
FOXD4L1	ENSG00000184492_LINE3342_FOXD4L1_I_N5	21.4507	18.7533	23.6213	0	0	FOXA2	ENSG00000125798_LINE1966_FOXA2_D_N1	0.380624	37604	37512	37512	502	ATF2	ENSG00000115966_LINE362_ATF2_D_N1	0.241732	1213	1203	1203	502	IKZF1	ENSG00000185811_LINE1331_IKZF1_D_N2	0.192777	37444	37337	37337	502	STAT3	ENSG00000168610_LINE3504_STAT3_D_N1	0.164894	17898	17842	17842	502
FOXD4L3	ENSG00000187559_LINE3753_FOXD4L3_I_N5	21.4507	18.7533	23.6213	0	0	FOXO3	ENSG00000118689_LINE1963_FOXO3_D_N2	0.380593	21331	21278	21278	502	BHLHE41	ENSG00000123095_LINE165_BHLHE41_D_N2	0.241624	3543	3526	3526	502	ENO1	ENSG00000074800_LINE3611_ENO1_D	0.192752	14790	14728	14728	502	IRF8	ENSG00000140968_LINE2754_IRF8_D_N1	0.164879	37260	37147	37147	502
FOXD4L5	ENSG00000204779_LINE4027_FOXD4L5_I_N5	21.4507	18.7533	23.6213	0	0	FOXP3	ENSG00000049768_LINE1933_FOXP3_D_N1	0.380507	21357	21303	21303	502	CGBP	BAD931201_LINE1717_CGBP_D_N3	0.241432	2046	2030	2030	502	HSF2	ENSG00000025156_LINE2705_HSF2_D_N1	0.192661	5463	5445	5445	502	SOX4	ENSG00000124766_LINE3374_SOX4_D_N1	0.164834	18206	18149	18149	502
FOXD4L6	ENSG00000204793_LINE4164_FOXD4L6_I_N5	21.4507	18.7533	23.6213	0	0	FOXI1	ENSG00000168269_LINE2011_FOXI1_D_N1	0.380507	21357	21303	21303	502	ZBED1	ENSG00000214717_LINE3702_ZBED1_D	0.241412	779	774	774	502	RARG	ENSG00000172819_LINE3060_RARG_D_N2	0.192656	19209	19142	19142	502	MAFK	ENSG00000198517_LINE543_MAFK_D_N5	0.164832	19098	19058	19058	502
FOXJ1	ENSG00000129654_LINE6832_FOXJ1_I_N5	21.4507	18.7533	23.6213	0	0	FOXL1	ENSG00000176678_LINE2030_FOXL1_D_N1	0.380507	21357	21303	21303	502	E2F2	ENSG00000007968_LINE1743_E2F2_D_N1	0.241403	2338	2326	2326	502	TEAD3	ENSG00000007866_LINE3572_TEAD3_D_N1	0.19263	14063	14023	14023	502	SOX21	ENSG00000125285_LINE3376_SOX21_D_N1	0.164812	12978	12942	12942	502
FOXL2	ENSG00000183770_LINE8823_FOXL2_I_N5	21.4507	18.7533	23.6213	0	0	FOXD2	ENSG00000186564_LINE2048_FOXD2_D_N1	0.380507	21357	21303	21303	502	ARNTL2	ENSG00000029153_LINE80_ARNTL2_I	0.240952	5844	5816	5816	502	NFIA	ENSG00000162599_LINE3320_NFIA_D_N1	0.192629	17328	17288	17288	502	MITF	ENSG00000187098_LINE295_MITF_D	0.16479	14047	14002	14002	502
FOXD4L4	ENSG00000184659_LINE9140_FOXD4L4_I_N5	21.4507	18.7533	23.6213	0	0	FOXD3	ENSG00000187140_LINE2053_FOXD3_D_N1	0.380507	21357	21303	21303	502	SP4	ENSG00000105866_LINE807_SP4_D_N1	0.240792	25739	25625	25625	502	TGIF2LX	ENSG00000153779_LINE2398_TGIF2LX_D	0.192575	11181	11151	11151	502	HHEX	ENSG00000152804_LINE2397_HHEX_I	0.164776	8472	8453	8453	502
FOXD4L2	ENSG00000204828_LINE10549_FOXD4L2_I_N5	21.4507	18.7533	23.6213	0	0	FOXO6	ENSG00000204060_LINE2063_FOXO6_D_N1	0.380507	21357	21303	21303	502	ATF7	ENSG00000170653_LINE486_ATF7_D	0.240304	4545	4531	4531	502	TGIF2LY	ENSG00000176679_LINE2500_TGIF2LY_I	0.192575	11181	11151	11151	502	PPARG	ENSG00000132170_LINE2996_PPARG_D_N1	0.164769	11358	11316	11316	502
FOXK1	ENSG00000164916_LINE2007_FOXK1_D_N1	21.2379	18.6201	23.2844	0	0	FOXD4L3	ENSG00000187559_LINE3779_FOXD4L3_I_N47	0.380507	21357	21303	21303	502	HIF1A	ENSG00000100644_LINE115_HIF1A_D	0.240155	4541	4509	4509	502	NR3C1	ENSG00000113580_LINE2960_NR3C1_D_N1	0.192569	24313	24231	24231	502	TCF7L2	ENSG00000148737_LINE3416_TCF7L2_D_N2	0.164761	16123	16075	16075	502
KIAA0415	ENSG00000242802_LINE2069_KIAA0415_I	21.2379	18.6201	23.2844	0	0	FOXD4L5	ENSG00000204779_LINE4053_FOXD4L5_I_N47	0.380507	21357	21303	21303	502	RFX3	ENSG00000080298_LINE3238_RFX3_D_N2	0.240081	6756	6735	6735	502	NFIB	ENSG00000147862_LINE3318_NFIB_D	0.192544	18234	18192	18192	502	ELF5	ENSG00000135374_LINE1873_ELF5_D_N3	0.164716	16611	16552	16552	502
FOXC1	ENSG00000054598_LINE1938_FOXC1_D_N2	21.2084	18.699	22.9672	0	0	FOXD4L6	ENSG00000204793_LINE4190_FOXD4L6_I_N47	0.380507	21357	21303	21303	502	KLF14	ENSG00000174595_LINE1187_KLF14_D	0.240022	20743	20649	20649	502	RARG	ENSG00000172819_LINE3064_RARG_D_N1	0.192526	24209	24113	24113	502	MAFF	ENSG00000185022_LINE531_MAFF_D_N1	0.164629	18350	18306	18306	502
FOXL2	ENSG00000183770_LINE8789_FOXL2_I_N1	21.2084	18.699	22.9672	0	0	FOXD4L4	ENSG00000184659_LINE9166_FOXD4L4_I_N47	0.380507	21357	21303	21303	502	KLF11	ENSG00000172059_LINE3300_KLF11_I_N3	0.240022	20743	20649	20649	502	DDIT3	ENSG00000175197_LINE504_DDIT3_D	0.192509	11374	11342	11342	502	SPIB	ENSG00000142539_LINE1877_SPIB_D_N1	0.164591	36365	36264	36264	502
FOXP2	ENSG00000128573_LINE1970_FOXP2_D_N2	20.7774	18.0452	22.9925	0	0	FOXD4L2	ENSG00000204828_LINE10575_FOXD4L2_I_N47	0.380507	21357	21303	21303	502	GLIS2	ENSG00000126603_LINE899_GLIS2_D	0.239968	9306	9245	9245	502	MLXIPL	ENSG00000009950_LINE79_MLXIPL_D_N1	0.192498	12341	12294	12294	502	SOX8	ENSG00000005513_LINE3331_SOX8_D_N1	0.164412	14789	14756	14756	502
FOXJ2	ENSG00000065970_LINE1946_FOXJ2_D_N1	20.5797	17.9533	22.5615	0	0	ARID5A	ENSG00000196843_LINE52_ARID5A_I	0.380138	17360	17314	17314	502	EGR4	ENSG00000135625_LINE931_EGR4_D_N3	0.239966	14281	14194	14194	502	GLI1	ENSG00000111087_LINE825_GLI1_D	0.192478	17558	17497	17497	502	PPARA	ENSG00000186951_LINE3121_PPARA_D_N1	0.164336	15147	15096	15096	502
FOXP1	ENSG00000114861_LINE1957_FOXP1_D_N1	20.5797	17.9533	22.5615	0	0	FOXD4	ENSG00000170122_LINE2875_FOXD4_I_N1	0.380112	26631	26580	26580	502	NR2C2	ENSG00000177463_LINE3097_NR2C2_D_N4	0.239922	10706	10661	10661	502	SRF	ENSG00000112658_LINE2808_SRF_D_N2	0.192435	5375	5358	5358	502	SOX10	ENSG00000100146_LINE3353_SOX10_D_N1	0.164308	15259	15223	15223	502
FOXP4	ENSG00000137166_LINE1988_FOXP4_I	20.5797	17.9533	22.5615	0	0	FOXD4L1	ENSG00000184492_LINE3319_FOXD4L1_I_N1	0.380112	26631	26580	26580	502	ZBTB7B	ENSG00000160685_LINE1023_ZBTB7B_D_N1	0.239895	57759	57629	57629	502	ATOH1	ENSG00000172238_LINE964_ATOH1_I_N6	0.192426	19999	19929	19929	502	SOX9	ENSG00000125398_LINE3384_SOX9_D_N1	0.164277	14765	14728	14728	502
FOXO1	ENSG00000150907_LINE2000_FOXO1_D_N3	20.5797	17.9533	22.5615	0	0	FOXD4L3	ENSG00000187559_LINE3732_FOXD4L3_I_N1	0.380112	26631	26580	26580	502	OTX1	ENSG00000115507_LINE2273_OTX1_D_N2	0.239743	1072	1064	1064	502	ZEB1	ENSG00000148516_LINE573_ZEB1_D_N1	0.192314	13774	13723	13723	502	TCF21	ENSG00000118526_LINE152_TCF21_I	0.164249	11221	11188	11188	502
FOXD4	ENSG00000170122_LINE2840_FOXD4_I_N1	20.5733	18.1091	22.4737	0	0	FOXD4L5	ENSG00000204779_LINE4006_FOXD4L5_I_N1	0.380112	26631	26580	26580	502	SPDEF	ENSG00000124664_LINE1834_SPDEF_D_N2	0.239554	4192	4174	4174	502	NR2C1	ENSG00000120798_LINE2970_NR2C1_D	0.192291	18135	18080	18080	502	ENSG00000187728	ENSG00000187728_LINE296_ENSG00000187728_I	0.164249	11221	11188	11188	502
FOXD4L1	ENSG00000184492_LINE3284_FOXD4L1_I_N1	20.5733	18.1091	22.4737	0	0	FOXD4L6	ENSG00000204793_LINE4143_FOXD4L6_I_N1	0.380112	26631	26580	26580	502	RFX5	ENSG00000143390_LINE3262_RFX5_D_N3	0.239441	7449	7419	7419	502	NFE2	ENSG00000123405_LINE390_NFE2_D_N3	0.192262	19803	19747	19747	502	TFEC	ENSG00000105967_LINE129_TFEC_D	0.164231	7524	7492	7492	502
FOXD4L3	ENSG00000187559_LINE3697_FOXD4L3_I_N1	20.5733	18.1091	22.4737	0	0	FOXJ1	ENSG00000129654_LINE6812_FOXJ1_I_N1	0.380112	26631	26580	26580	502	CREB3	ENSG00000107175_LINE353_CREB3_D_N1	0.23942	4730	4712	4712	502	TP73	ENSG00000078900_LINE3147_TP73_D_N1	0.192203	18938	18869	18869	502	DLX1	ENSG00000144355_LINE2389_DLX1_D	0.164219	6755	6741	6741	502
FOXD4L5	ENSG00000204779_LINE3971_FOXD4L5_I_N1	20.5733	18.1091	22.4737	0	0	FOXL2	ENSG00000183770_LINE8801_FOXL2_I_N1	0.380112	26631	26580	26580	502	E2F1	ENSG00000101412_LINE1763_E2F1_D_N3	0.239413	1713	1705	1705	502	HSF1	ENSG00000185122_LINE2718_HSF1_D_N1	0.192199	6917	6892	6892	502	TWIST2	ENSG00000233608_LINE317_TWIST2_I	0.164216	7842	7819	7819	502
FOXD4L6	ENSG00000204793_LINE4108_FOXD4L6_I_N1	20.5733	18.1091	22.4737	0	0	FOXD4L4	ENSG00000184659_LINE9119_FOXD4L4_I_N1	0.380112	26631	26580	26580	502	FLI1	ENSG00000151702_LINE1882_FLI1_D_N1	0.239359	31415	31298	31298	502	SNAI2	ENSG00000019549_LINE604_SNAI2_D_N2	0.19213	21286	21218	21218	502	PPARG	ENSG00000132170_LINE2995_PPARG_D_N1	0.16415	20656	20587	20587	502
FOXJ1	ENSG00000129654_LINE6778_FOXJ1_I_N1	20.5733	18.1091	22.4737	0	0	FOXD4L2	ENSG00000204828_LINE10528_FOXD4L2_I_N1	0.380112	26631	26580	26580	502	JDP2	ENSG00000140044_LINE418_JDP2_D_N2	0.239352	5779	5767	5767	502	TGIF1	ENSG00000177426_LINE2508_TGIF1_D_N1	0.192119	10314	10286	10286	502	IRF9	ENSG00000213928_LINE2765_IRF9_D_N1	0.164134	12220	12179	12179	502
FOXL2	ENSG00000183770_LINE8766_FOXL2_I_N1	20.5733	18.1091	22.4737	0	0	SOX9	ENSG00000125398_LINE3380_SOX9_D_N4	0.380089	14654	14615	14615	502	ARNTL	ENSG00000133794_LINE179_ARNTL_D_N1	0.239165	5261	5242	5242	502	STAT5A	ENSG00000126561_LINE3481_STAT5A_D_N2	0.192086	13548	13506	13506	502	MAFB	ENSG00000204103_LINE553_MAFB_D	0.164078	12179	12146	12146	502
FOXD4L4	ENSG00000184659_LINE9084_FOXD4L4_I_N1	20.5733	18.1091	22.4737	0	0	GATA1	ENSG00000102145_LINE2084_GATA1_D_N1	0.379921	9084	9058	9058	502	USF2	ENSG00000105698_LINE126_USF2_D_N7	0.239054	9745	9701	9701	502	TCF3	ENSG00000071564_LINE91_TCF3_D_N2	0.192069	19072	19013	19013	502	SRY	ENSG00000184895_LINE3451_SRY_D_N1	0.164061	11378	11356	11356	502
FOXD4L2	ENSG00000204828_LINE10493_FOXD4L2_I_N1	20.5733	18.1091	22.4737	0	0	FOXD4	ENSG00000170122_LINE2822_FOXD4_I_N1	0.379723	17802	17760	17760	502	YY1	ENSG00000100811_LINE701_YY1_D_N9	0.23895	11745	11695	11695	502	BACH1	ENSG00000156273_LINE439_BACH1_D_N1	0.192027	22389	22336	22336	502	PAX2	ENSG00000075891_LINE2617_PAX2_D_N1	0.164047	9219	9180	9180	502
FOXD4	ENSG00000170122_LINE2878_FOXD4_I_N1	20.4844	18.0148	22.3299	0	0	FOXD4L1	ENSG00000184492_LINE3263_FOXD4L1_I_N1	0.379723	17802	17760	17760	502	E2F7	ENSG00000165891_LINE1775_E2F7_D_N1	0.238822	4166	4144	4144	502	SREBF1	ENSG00000072310_LINE94_SREBF1_D_N3	0.192023	13496	13447	13447	502	LEF1	ENSG00000138795_LINE3405_LEF1_D_N1	0.164013	12629	12592	12592	502
FOXD4L1	ENSG00000184492_LINE3323_FOXD4L1_I_N1	20.4844	18.0148	22.3299	0	0	FOXD4L3	ENSG00000187559_LINE3682_FOXD4L3_I_N1	0.379723	17802	17760	17760	502	ZFX	ENSG00000005889_LINE590_ZFX_D	0.238753	41132	41005	41005	502	NR2F1	ENSG00000175745_LINE3085_NR2F1_D_N2	0.191875	13419	13373	13373	502	PPARG	ENSG00000132170_LINE2993_PPARG_D_N1	0.163932	14754	14696	14696	502
FOXJ1	ENSG00000129654_LINE6815_FOXJ1_I_N1	20.4844	18.0148	22.3299	0	0	FOXD4L5	ENSG00000204779_LINE3956_FOXD4L5_I_N1	0.379723	17802	17760	17760	502	STAT1	ENSG00000115415_LINE3467_STAT1_D_N1	0.238686	8471	8438	8438	502	RARG	ENSG00000172819_LINE3061_RARG_D_N2	0.191875	17299	17239	17239	502	BACH1	ENSG00000156273_LINE440_BACH1_D_N1	0.163915	18202	18144	18144	502
FOXD3	ENSG00000187140_LINE2052_FOXD3_D_N1	20.1657	17.6614	22.1319	0	0	FOXD4L6	ENSG00000204793_LINE4093_FOXD4L6_I_N1	0.379723	17802	17760	17760	502	MXI1	ENSG00000119950_LINE156_MXI1_D_N1	0.238646	4100	4073	4073	502	RARB	ENSG00000077092_LINE2898_RARB_D_N1	0.191813	17545	17486	17486	502	NFIA	ENSG00000162599_LINE3321_NFIA_D_N1	0.163907	15696	15650	15650	502
FOXL2	ENSG00000183770_LINE8802_FOXL2_I_N1	19.9223	17.6098	21.7425	0	0	FOXJ1	ENSG00000129654_LINE6758_FOXJ1_I_N1	0.379723	17802	17760	17760	502	MXI1	ENSG00000119950_LINE155_MXI1_D_N1	0.238428	11307	11263	11263	502	NFIX	ENSG00000008441_LINE3305_NFIX_D_N2	0.191809	13622	13583	13583	502	SOX18	ENSG00000203883_LINE3462_SOX18_D_N1	0.163887	15678	15636	15636	502
FOXI1	ENSG00000168269_LINE2010_FOXI1_D_N2	19.6505	17.3143	21.3741	0	0	FOXL2	ENSG00000183770_LINE8748_FOXL2_I_N1	0.379723	17802	17760	17760	502	EGR4	ENSG00000135625_LINE933_EGR4_D_N1	0.238294	40696	40555	40555	502	JUND	ENSG00000130522_LINE409_JUND_D_N1	0.191809	11825	11796	11796	502	NR1I3	ENSG00000143257_LINE3013_NR1I3_D_N1	0.163853	11557	11524	11524	502
FOXG1	ENSG00000176165_LINE2023_FOXG1_D_N1	19.6423	17.253	21.5176	0	0	FOXD4L4	ENSG00000184659_LINE9069_FOXD4L4_I_N1	0.379723	17802	17760	17760	502	CTCFL	ENSG00000124092_LINE881_CTCFL_D	0.238271	32055	31938	31938	502	MGA	ENSG00000174197_LINE321_MGA_D_N1	0.191802	14648	14598	14598	502	NR1I2	ENSG00000144852_LINE3016_NR1I2_D_N1	0.163853	11557	11524	11524	502
FOXK2	ENSG00000141568_LINE1994_FOXK2_I	19.2431	16.8185	21.1697	0	0	FOXD4L2	ENSG00000204828_LINE10478_FOXD4L2_I_N1	0.379723	17802	17760	17760	502	ETS2	ENSG00000157557_LINE1909_ETS2_D	0.238134	26600	26494	26494	502	SIX5	ENSG00000177045_LINE2505_SIX5_D_N1	0.191791	11244	11207	11207	502	E2F2	ENSG00000007968_LINE1745_E2F2_D_N1	0.163838	3943	3934	3934	502
GATA1	ENSG00000102145_LINE2084_GATA1_D_N1	19.0704	16.6979	21.0787	0	0	SOX5	ENSG00000134532_LINE3398_SOX5_D_N2	0.378428	12346	12309	12309	502	CREB5	ENSG00000146592_LINE421_CREB5_I	0.238076	5721	5704	5704	502	HES7	ENSG00000179111_LINE284_HES7_D	0.191774	7005	6979	6979	502	SOX9	ENSG00000125398_LINE3386_SOX9_D_N1	0.163834	13171	13122	13122	502
FOXF2	ENSG00000137273_LINE1989_FOXF2_D_N2	19.0694	16.684	20.9618	0	0	SOX6	ENSG00000110693_LINE19574_SOX6_I_N7	0.378428	12346	12309	12309	502	TFEB	ENSG00000112561_LINE140_TFEB_D_N2	0.237877	7582	7551	7551	502	SMAD1	ENSG00000170365_LINE3328_SMAD1_D	0.191724	31422	31323	31323	502	NR4A2	ENSG00000153234_LINE3031_NR4A2_D_N1	0.163815	7660	7639	7639	502
GRHL1	ENSG00000134317_LINE2138_GRHL1_D_N1	18.774	15.129	21.9055	0	0	FOXN3	ENSG00000053254_LINE2539_FOXN3_I_N1	0.378259	25585	25519	25519	502	ARNT	ENSG00000143437_LINE222_ARNT_D_N1	0.237847	2559	2545	2545	502	SMAD5	ENSG00000113658_LINE19374_SMAD5_I_N1	0.191724	31422	31323	31323	502	STAT5A	ENSG00000126561_LINE3481_STAT5A_D_N2	0.163762	13548	13506	13506	502
TFAP2A	ENSG00000137203_LINE20_TFAP2A_D_N2	18.5537	15.0322	21.2118	0	0	FOXD4	ENSG00000170122_LINE2823_FOXD4_I_N1	0.378259	25585	25519	25519	502	KLF16	ENSG00000129911_LINE910_KLF16_D	0.237752	40150	40011	40011	502	SMAD9	ENSG00000120693_LINE19391_SMAD9_I_N1	0.191724	31422	31323	31323	502	NFATC3	ENSG00000072736_LINE3185_NFATC3_D_N2	0.163757	18788	18736	18736	502
NFIC	ENSG00000141905_LINE3315_NFIC_D	18.4026	15.2723	20.8884	0	0	FOXD4L1	ENSG00000184492_LINE3264_FOXD4L1_I_N1	0.378259	25585	25519	25519	502	ZBTB7A	ENSG00000178951_LINE1237_ZBTB7A_D_N1	0.237536	6953	6913	6913	502	SRF	ENSG00000112658_LINE2806_SRF_D_N9	0.191688	13263	13225	13225	502	NFATC2	ENSG00000101096_LINE3192_NFATC2_D_N2	0.163712	20605	20545	20545	502
FOXL1	ENSG00000176678_LINE2031_FOXL1_D_N1	18.3527	16.3413	19.8299	0	0	FOXD4L3	ENSG00000187559_LINE3683_FOXD4L3_I_N1	0.378259	25585	25519	25519	502	NR0B1	ENSG00000169297_LINE3679_NR0B1_D	0.237362	19475	19386	19386	502	THRB	ENSG00000151090_LINE3023_THRB_D_N1	0.191669	7865	7835	7835	502	SOX15	ENSG00000129194_LINE3392_SOX15_D_N1	0.163702	13115	13076	13076	502
FOXN3	ENSG00000053254_LINE2539_FOXN3_I_N1	18.1713	15.6393	20.363	0	0	FOXD4L5	ENSG00000204779_LINE3957_FOXD4L5_I_N1	0.378259	25585	25519	25519	502	IRF6	ENSG00000117595_LINE2728_IRF6_I	0.237309	2996	2979	2979	502	HSF1	ENSG00000185122_LINE2724_HSF1_D_N1	0.191667	11393	11342	11342	502	STAT6	ENSG00000166888_LINE3494_STAT6_D_N1	0.163686	17529	17478	17478	502
FOXD4	ENSG00000170122_LINE2823_FOXD4_I_N1	18.1713	15.6393	20.363	0	0	FOXD4L6	ENSG00000204793_LINE4094_FOXD4L6_I_N1	0.378259	25585	25519	25519	502	TFAP2D	ENSG00000008197_LINE6_TFAP2D_D	0.237016	36127	35979	35979	502	ESR2	ENSG00000140009_LINE3002_ESR2_D_N2	0.191654	18888	18816	18816	502	STAT3	ENSG00000168610_LINE3506_STAT3_D_N5	0.163676	23391	23329	23329	502
FOXD4L1	ENSG00000184492_LINE3264_FOXD4L1_I_N1	18.1713	15.6393	20.363	0	0	FOXJ1	ENSG00000129654_LINE6759_FOXJ1_I_N1	0.378259	25585	25519	25519	502	CREM	ENSG00000095794_LINE339_CREM_D	0.236851	8050	8031	8031	502	HIC1	ENSG00000177374_LINE1207_HIC1_D	0.191632	12938	12888	12888	502	SOX9	ENSG00000125398_LINE3389_SOX9_D_N1	0.163616	13995	13957	13957	502
FOXD4L3	ENSG00000187559_LINE3683_FOXD4L3_I_N1	18.1713	15.6393	20.363	0	0	FOXN2	ENSG00000170802_LINE7875_FOXN2_I_N1	0.378259	25585	25519	25519	502	ERG	ENSG00000157554_LINE1904_ERG_D_N2	0.236795	4103	4082	4082	502	MITF	ENSG00000187098_LINE295_MITF_D	0.191569	14047	14002	14002	502	STAT1	ENSG00000115415_LINE3479_STAT1_D_N6	0.163593	21914	21855	21855	502
FOXD4L5	ENSG00000204779_LINE3957_FOXD4L5_I_N1	18.1713	15.6393	20.363	0	0	FOXL2	ENSG00000183770_LINE8749_FOXL2_I_N1	0.378259	25585	25519	25519	502	SP1	ENSG00000185591_LINE1321_SP1_D_N5	0.236651	59207	59051	59051	502	NKX24	ENSG00000125816_LINE2311_NKX24_I	0.191549	8982	8947	8947	502	ETV5	ENSG00000244405_LINE1930_ETV5_D_N1	0.163593	16821	16773	16773	502
FOXD4L6	ENSG00000204793_LINE4094_FOXD4L6_I_N1	18.1713	15.6393	20.363	0	0	FOXD4L4	ENSG00000184659_LINE9070_FOXD4L4_I_N1	0.378259	25585	25519	25519	502	SP2	ENSG00000167182_LINE1077_SP2_D_N1	0.236578	60031	59870	59870	502	PKNOX2	ENSG00000165495_LINE2439_PKNOX2_D	0.191484	15542	15489	15489	502	SOX10	ENSG00000100146_LINE3352_SOX10_D_N1	0.163568	14718	14687	14687	502
FOXJ1	ENSG00000129654_LINE6759_FOXJ1_I_N1	18.1713	15.6393	20.363	0	0	FOXD4L2	ENSG00000204828_LINE10479_FOXD4L2_I_N1	0.378259	25585	25519	25519	502	PBX3	ENSG00000167081_LINE2461_PBX3_D_N2	0.236537	12149	12095	12095	502	STAT3	ENSG00000168610_LINE3506_STAT3_D_N5	0.191442	23391	23329	23329	502	EHF	ENSG00000135373_LINE1867_EHF_D_N1	0.163551	35870	35747	35747	502
FOXN2	ENSG00000170802_LINE7875_FOXN2_I_N1	18.1713	15.6393	20.363	0	0	FOXJ2	ENSG00000065970_LINE1948_FOXJ2_D_N2	0.377798	40446	40352	40352	502	PBX4	ENSG00000105717_LINE11886_PBX4_I_N1	0.236537	12149	12095	12095	502	NFE2L2	ENSG00000116044_LINE367_NFE2L2_D	0.191429	19914	19863	19863	502	PROX1	ENSG00000117707_LINE3183_PROX1_D	0.163513	4123	4109	4109	502
FOXL2	ENSG00000183770_LINE8749_FOXL2_I_N1	18.1713	15.6393	20.363	0	0	FOXN3	ENSG00000053254_LINE2567_FOXN3_I_N2	0.377798	40446	40352	40352	502	SREBF2	ENSG00000198911_LINE311_SREBF2_D_N1	0.23641	5145	5131	5131	502	NFE2L3	ENSG00000050344_LINE1238_NFE2L3_I_N1	0.191429	19914	19863	19863	502	STAT5A	ENSG00000126561_LINE3484_STAT5A_D_N1	0.163494	23183	23119	23119	502
FOXD4L4	ENSG00000184659_LINE9070_FOXD4L4_I_N1	18.1713	15.6393	20.363	0	0	FOXN2	ENSG00000170802_LINE7900_FOXN2_I_N2	0.377798	40446	40352	40352	502	YY2	ENSG00000230797_LINE1592_YY2_D_N2	0.236305	8308	8263	8263	502	TLX1	ENSG00000107807_LINE2240_TLX1_D_N1	0.191385	9706	9675	9675	502	SOX9	ENSG00000125398_LINE3385_SOX9_D_N1	0.16349	11104	11074	11074	502
FOXD4L2	ENSG00000204828_LINE10479_FOXD4L2_I_N1	18.1713	15.6393	20.363	0	0	FOXL2	ENSG00000183770_LINE8865_FOXL2_I_N10	0.377798	40446	40352	40352	502	SP3	ENSG00000172845_LINE1171_SP3_D_N1	0.236234	69344	69206	69206	502	TLX3	ENSG00000164438_LINE2429_TLX3_I	0.191385	9706	9675	9675	502	TFE3	ENSG00000068323_LINE85_TFE3_D_N1	0.163459	11867	11820	11820	502
FOXA2	ENSG00000125798_LINE1966_FOXA2_D_N1	17.9946	15.9286	19.6437	0	0	FOXG1	ENSG00000176165_LINE2023_FOXG1_D_N1	0.377618	25002	24950	24950	502	SP1	ENSG00000185591_LINE1312_SP1_D_N1	0.236202	37767	37628	37628	502	HES5	ENSG00000197921_LINE306_HES5_D_N2	0.191366	6594	6571	6571	502	MAFK	ENSG00000198517_LINE545_MAFK_D_N3	0.16345	14731	14695	14695	502
FOXD2	ENSG00000186564_LINE2047_FOXD2_D_N1	17.9578	15.7129	19.6575	0	0	LMX1B	ENSG00000136944_LINE2356_LMX1B_D_N2	0.377357	10027	10003	10003	502	ZIC5	ENSG00000139800_LINE950_ZIC5_I	0.236062	13893	13814	13814	502	NFIC	ENSG00000141905_LINE3315_NFIC_D	0.191319	64775	64618	64618	502	ZEB1	ENSG00000148516_LINE576_ZEB1_D_N1	0.163446	17233	17172	17172	502
TFAP2C	ENSG00000087510_LINE7_TFAP2C_D_N3	17.5746	14.4342	20.0799	0	0	LMX1A	ENSG00000162761_LINE2411_LMX1A_D	0.377357	10027	10003	10003	502	CEBPE	ENSG00000092067_LINE336_CEBPE_D_N1	0.236052	4892	4877	4877	502	RORA	ENSG00000069667_LINE2895_RORA_D_N1	0.191267	10712	10673	10673	502	IRX2	ENSG00000170561_LINE2479_IRX2_D	0.163445	7808	7785	7785	502
FOXD4	ENSG00000170122_LINE2822_FOXD4_I_N1	17.4976	15.1014	19.3505	0	0	FOXK2	ENSG00000141568_LINE1994_FOXK2_I	0.37733	17585	17545	17545	502	CEBPG	ENSG00000153879_LINE428_CEBPG_D_N2	0.235833	5942	5922	5922	502	RORB	ENSG00000198963_LINE18388_RORB_I_N1	0.191267	10712	10673	10673	502	STAT1	ENSG00000115415_LINE3469_STAT1_D_N1	0.163444	12686	12646	12646	502
FOXD4L1	ENSG00000184492_LINE3263_FOXD4L1_I_N1	17.4976	15.1014	19.3505	0	0	SOX18	ENSG00000203883_LINE3459_SOX18_D_N1	0.376464	12893	12865	12865	502	HSFY2	ENSG00000169953_LINE2711_HSFY2_D_N1	0.235754	1037	1033	1033	502	MAX	ENSG00000125952_LINE61_MAX_D_N1	0.191251	16138	16089	16089	502	ELF2	ENSG00000109381_LINE1818_ELF2_D	0.163412	30411	30301	30301	502
FOXD4L3	ENSG00000187559_LINE3682_FOXD4L3_I_N1	17.4976	15.1014	19.3505	0	0	FOXL2	ENSG00000183770_LINE8793_FOXL2_I_N3	0.376287	25313	25255	25255	502	NFYB	ENSG00000120837_LINE3650_NFYB_D_N2	0.235728	11871	11825	11825	502	YBX2	ENSG00000006047_LINE2211_YBX2_I_N1	0.191196	12465	12431	12431	502	STAT4	ENSG00000138378_LINE3487_STAT4_D_N1	0.163408	13243	13206	13206	502
FOXD4L5	ENSG00000204779_LINE3956_FOXD4L5_I_N1	17.4976	15.1014	19.3505	0	0	SOX15	ENSG00000129194_LINE3395_SOX15_D_N1	0.376265	16855	16820	16820	502	MYB	ENSG00000118513_LINE2845_MYB_D_N1	0.235728	7788	7746	7746	502	CSDA	ENSG00000060138_LINE2216_CSDA_I_N1	0.191196	12465	12431	12431	502	RORC	ENSG00000143365_LINE3014_RORC_D	0.163406	11837	11805	11805	502
FOXD4L6	ENSG00000204793_LINE4093_FOXD4L6_I_N1	17.4976	15.1014	19.3505	0	0	FOXP2	ENSG00000128573_LINE1970_FOXP2_D_N2	0.376225	27595	27529	27529	502	FLI1	ENSG00000151702_LINE1885_FLI1_D_N2	0.235594	3649	3628	3628	502	KLF12	ENSG00000118922_LINE842_KLF12_D	0.191179	25560	25480	25480	502	RORB	ENSG00000198963_LINE18390_RORB_I_N1	0.163406	11837	11805	11805	502
FOXJ1	ENSG00000129654_LINE6758_FOXJ1_I_N1	17.4976	15.1014	19.3505	0	0	VTN	ENSG00000109072_LINE2253_VTN_I	0.376153	10399	10374	10374	502	USF1	ENSG00000158773_LINE230_USF1_D_N2	0.23556	7660	7621	7621	502	KLF2	ENSG00000127528_LINE2742_KLF2_I_N1	0.191179	25560	25480	25480	502	SOX8	ENSG00000005513_LINE3333_SOX8_D_N2	0.163374	15553	15509	15509	502
FOXL2	ENSG00000183770_LINE8748_FOXL2_I_N1	17.4976	15.1014	19.3505	0	0	SOX7	ENSG00000171056_LINE3432_SOX7_D_N1	0.376012	17001	16967	16967	502	ZIC3	ENSG00000156925_LINE1001_ZIC3_D_N1	0.235537	15895	15806	15806	502	ZIC3	ENSG00000156925_LINE999_ZIC3_D_N2	0.191178	12940	12882	12882	502	JUN	ENSG00000177606_LINE516_JUN_D_N1	0.163356	15075	15021	15021	502
FOXD4L4	ENSG00000184659_LINE9069_FOXD4L4_I_N1	17.4976	15.1014	19.3505	0	0	ISX	ENSG00000175329_LINE2495_ISX_D_N1	0.375885	12862	12831	12831	502	STAT3	ENSG00000168610_LINE3496_STAT3_D_N1	0.235407	7561	7533	7533	502	SREBF2	ENSG00000198911_LINE308_SREBF2_D_N1	0.191149	13633	13589	13589	502	STAT5B	ENSG00000173757_LINE3511_STAT5B_D_N2	0.163355	14766	14727	14727	502
FOXD4L2	ENSG00000204828_LINE10478_FOXD4L2_I_N1	17.4976	15.1014	19.3505	0	0	MEOX2	ENSG00000106511_LINE2224_MEOX2_D_N1	0.375743	10366	10342	10342	502	ZBTB7C	ENSG00000184828_LINE1301_ZBTB7C_D	0.235398	7010	6966	6966	502	TCF15	ENSG00000125878_LINE172_TCF15_I	0.191111	15856	15809	15809	502	TEAD4	ENSG00000197905_LINE3585_TEAD4_D_N1	0.163325	21020	20961	20961	502
FOXD4	ENSG00000170122_LINE2875_FOXD4_I_N1	16.9906	15.0492	18.4584	0	0	PRRX1	ENSG00000116132_LINE2281_PRRX1_D_N1	0.375652	11585	11557	11557	502	ZNF219	ENSG00000165804_LINE1060_ZNF219_D	0.235377	31966	31835	31835	502	SCXB	ENSG00000187786_LINE297_SCXB_I	0.191111	15856	15809	15809	502	BHLHE22	ENSG00000180828_LINE287_BHLHE22_D	0.163323	5822	5808	5808	502
FOXD4L1	ENSG00000184492_LINE3319_FOXD4L1_I_N1	16.9906	15.0492	18.4584	0	0	FOXP3	ENSG00000049768_LINE1934_FOXP3_D_N1	0.375545	19649	19598	19598	502	ZBTB7B	ENSG00000160685_LINE1022_ZBTB7B_D_N1	0.235345	5936	5894	5894	502	SCXA	ENSG00000188686_LINE302_SCXA_I	0.191111	15856	15809	15809	502	PAX6	ENSG00000007372_LINE2608_PAX6_D_N1	0.163318	5532	5512	5512	502
FOXD4L3	ENSG00000187559_LINE3732_FOXD4L3_I_N1	16.9906	15.0492	18.4584	0	0	SRY	ENSG00000184895_LINE3450_SRY_D_N1	0.375341	13123	13083	13083	502	RFX4	ENSG00000111783_LINE3246_RFX4_D_N1	0.235304	7301	7279	7279	502	TBX20	ENSG00000164532_LINE3549_TBX20_D_N2	0.191105	12400	12356	12356	502	SOX7	ENSG00000171056_LINE3433_SOX7_D_N1	0.163311	14683	14643	14643	502
FOXD4L5	ENSG00000204779_LINE4006_FOXD4L5_I_N1	16.9906	15.0492	18.4584	0	0	FOXD4	ENSG00000170122_LINE2878_FOXD4_I_N1	0.375234	35551	35469	35469	502	ARNTL	ENSG00000133794_LINE180_ARNTL_D_N1	0.235188	8530	8481	8481	502	TGIF1	ENSG00000177426_LINE2509_TGIF1_D_N1	0.191104	18162	18108	18108	502	C11orf9	ENSG00000124920_LINE2878_C11orf9_D	0.163305	4190	4176	4176	502
FOXD4L6	ENSG00000204793_LINE4143_FOXD4L6_I_N1	16.9906	15.0492	18.4584	0	0	FOXD4L1	ENSG00000184492_LINE3323_FOXD4L1_I_N1	0.375234	35551	35469	35469	502	TFAP2C	ENSG00000087510_LINE8_TFAP2C_D_N1	0.235124	30032	29915	29915	502	MAFK	ENSG00000198517_LINE549_MAFK_D_N1	0.191098	18691	18642	18642	502	IRF7	ENSG00000185507_LINE2762_IRF7_D_N1	0.163298	17864	17800	17800	502
FOXJ1	ENSG00000129654_LINE6812_FOXJ1_I_N1	16.9906	15.0492	18.4584	0	0	FOXJ1	ENSG00000129654_LINE6815_FOXJ1_I_N1	0.375234	35551	35469	35469	502	SP8	ENSG00000164651_LINE1050_SP8_D	0.23511	33259	33130	33130	502	MYOD1	ENSG00000129152_LINE176_MYOD1_D_N3	0.191092	24429	24344	24344	502	POU2F2	ENSG00000028277_LINE2631_POU2F2_D_N7	0.163295	17163	17118	17118	502
FOXL2	ENSG00000183770_LINE8801_FOXL2_I_N1	16.9906	15.0492	18.4584	0	0	SOX12	ENSG00000177732_LINE3435_SOX12_I	0.375001	16879	16842	16842	502	SP7	ENSG00000170374_LINE1129_SP7_I	0.23511	33259	33130	33130	502	TBX15	ENSG00000092607_LINE3529_TBX15_D_N1	0.191074	18446	18382	18382	502	NEUROD4	ENSG00000123307_LINE286_NEUROD4_I_N2	0.163282	11268	11225	11225	502
FOXD4L4	ENSG00000184659_LINE9119_FOXD4L4_I_N1	16.9906	15.0492	18.4584	0	0	FOXI1	ENSG00000168269_LINE2010_FOXI1_D_N2	0.374877	37670	37574	37574	502	SP9	ENSG00000217236_LINE1567_SP9_I	0.23511	33259	33130	33130	502	TBX18	ENSG00000112837_LINE19950_TBX18_I_N1	0.191074	18446	18382	18382	502	NEUROD6	ENSG00000164600_LINE423_NEUROD6_I_N2	0.163282	11268	11225	11225	502
FOXD4L2	ENSG00000204828_LINE10528_FOXD4L2_I_N1	16.9906	15.0492	18.4584	0	0	HLX	ENSG00000136630_LINE2355_HLX_I	0.374853	14851	14818	14818	502	ETS1	ENSG00000134954_LINE1865_ETS1_D_N2	0.235016	7099	7070	7070	502	TBX22	ENSG00000122145_LINE20003_TBX22_I_N1	0.191074	18446	18382	18382	502	IRF3	ENSG00000126456_LINE2737_IRF3_D_N1	0.16328	22120	22052	22052	502
BACH1	ENSG00000156273_LINE439_BACH1_D_N1	16.7216	13.9953	18.9393	0	0	MIXL1	ENSG00000185155_LINE2536_MIXL1_D	0.374802	8841	8815	8815	502	SP3	ENSG00000172845_LINE1170_SP3_D_N1	0.234957	43566	43413	43413	502	RUNX1	ENSG00000159216_LINE3282_RUNX1_D_N2	0.191047	63452	63311	63311	502	ERG	ENSG00000157554_LINE1903_ERG_D_N3	0.163227	6965	6933	6933	502
FOXC2	ENSG00000176692_LINE2033_FOXC2_D_N1	16.4532	14.6128	17.9429	0	0	POU3F2	ENSG00000184486_LINE2680_POU3F2_D_N1	0.374741	20445	20404	20404	502	RUNX3	ENSG00000020633_LINE3272_RUNX3_D_N1	0.234917	8138	8104	8104	502	NPAS2	ENSG00000170485_LINE263_NPAS2_I	0.191006	7160	7126	7126	502	NFATC4	ENSG00000100968_LINE3191_NFATC4_D	0.163215	25465	25402	25402	502
FOXD4	ENSG00000170122_LINE2900_FOXD4_I_N8	16.4532	14.6128	17.9429	0	0	HNF1A	ENSG00000135100_LINE2344_HNF1A_D_N4	0.374728	15878	15834	15834	502	YY1	ENSG00000100811_LINE705_YY1_D_N1	0.234758	5453	5426	5426	502	EBF1	ENSG00000164330_LINE251_EBF1_D_N2	0.191	33748	33646	33646	502	ERF	ENSG00000105722_LINE1816_ERF_D	0.163209	7688	7654	7654	502
FOXD4L1	ENSG00000184492_LINE3345_FOXD4L1_I_N8	16.4532	14.6128	17.9429	0	0	PHOX2B	ENSG00000109132_LINE2255_PHOX2B_D_N2	0.374551	11356	11327	11327	502	ZFP42	ENSG00000179059_LINE3473_ZFP42_I_N3	0.234758	5453	5426	5426	502	TEAD1	ENSG00000187079_LINE3581_TEAD1_D_N1	0.191	15050	15008	15008	502	CDX1	ENSG00000113722_LINE2268_CDX1_D_N1	0.163205	12907	12875	12875	502
FOXD4L3	ENSG00000187559_LINE3756_FOXD4L3_I_N8	16.4532	14.6128	17.9429	0	0	PHOX2A	ENSG00000165462_LINE2438_PHOX2A_D	0.374524	12591	12561	12561	502	ELK3	ENSG00000111145_LINE1821_ELK3_D_N1	0.234755	18233	18149	18149	502	NR5A1	ENSG00000136931_LINE3001_NR5A1_D	0.190999	17708	17649	17649	502	SOX9	ENSG00000125398_LINE3387_SOX9_D_N1	0.163199	16526	16490	16490	502
FOXD4L5	ENSG00000204779_LINE4030_FOXD4L5_I_N8	16.4532	14.6128	17.9429	0	0	EMX1	ENSG00000135638_LINE2347_EMX1_D_N1	0.37452	10557	10527	10527	502	ZBTB1	ENSG00000126804_LINE902_ZBTB1_I	0.234738	5842	5808	5808	502	ZNF524	ENSG00000171443_LINE1141_ZNF524_D_N1	0.190982	9822	9782	9782	502	SOX10	ENSG00000100146_LINE3356_SOX10_D_N1	0.163174	12924	12881	12881	502
FOXD4L6	ENSG00000204793_LINE4167_FOXD4L6_I_N8	16.4532	14.6128	17.9429	0	0	LHX3	ENSG00000107187_LINE2239_LHX3_D	0.374506	16985	16942	16942	502	KLF5	ENSG00000102554_LINE710_KLF5_D	0.234723	55937	55779	55779	502	CEBPB	ENSG00000172216_LINE498_CEBPB_D_N8	0.190926	11890	11853	11853	502	ESRRA	ENSG00000173153_LINE3074_ESRRA_D_N2	0.163168	12311	12271	12271	502
FOXJ1	ENSG00000129654_LINE6835_FOXJ1_I_N8	16.4532	14.6128	17.9429	0	0	SOX3	ENSG00000134595_LINE3399_SOX3_I	0.374488	16250	16209	16209	502	KLF2	ENSG00000127528_LINE2741_KLF2_I_N1	0.234723	55937	55779	55779	502	MGA	ENSG00000174197_LINE323_MGA_D_N1	0.190894	5615	5597	5597	502	FOXB1	ENSG00000171956_LINE2019_FOXB1_D_N1	0.163164	9750	9722	9722	502
FOXD4L4	ENSG00000184659_LINE9143_FOXD4L4_I_N8	16.4532	14.6128	17.9429	0	0	SOX11	ENSG00000176887_LINE3434_SOX11_I	0.374463	16406	16366	16366	502	ZNF740	ENSG00000139651_LINE949_ZNF740_D_N2	0.234707	26544	26432	26432	502	NR2F2	ENSG00000185551_LINE3109_NR2F2_D_N1	0.190855	22372	22298	22298	502	FOXD4	ENSG00000170122_LINE2892_FOXD4_I_N1	0.163164	9750	9722	9722	502
FOXD4L2	ENSG00000204828_LINE10552_FOXD4L2_I_N8	16.4532	14.6128	17.9429	0	0	VENTX	ENSG00000151650_LINE2394_VENTX_D_N1	0.374428	11901	11876	11876	502	MYBL2	ENSG00000101057_LINE2837_MYBL2_D_N1	0.234695	1380	1374	1374	502	STAT5B	ENSG00000173757_LINE3511_STAT5B_D_N2	0.190853	14766	14727	14727	502	FOXD4L1	ENSG00000184492_LINE3337_FOXD4L1_I_N1	0.163164	9750	9722	9722	502
RELA	ENSG00000173039_LINE3227_RELA_D_N13	16.1929	9.46682	23.1895	0	0	ZFHX2	ENSG00000136367_LINE2354_ZFHX2_D	0.374356	5657	5643	5643	502	ELF2	ENSG00000109381_LINE1818_ELF2_D	0.234656	30411	30301	30301	502	GLI3	ENSG00000106571_LINE813_GLI3_D	0.190846	15421	15361	15361	502	FOXD4L3	ENSG00000187559_LINE3748_FOXD4L3_I_N1	0.163164	9750	9722	9722	502
CTCF	ENSG00000102974_LINE747_CTCF_D_N67	16.0227	14.0996	17.7273	0	0	FOXL1	ENSG00000176678_LINE2031_FOXL1_D_N1	0.374327	38328	38240	38240	502	BACH1	ENSG00000156273_LINE438_BACH1_D_N1	0.234654	9006	8969	8969	502	HSFY2	ENSG00000169953_LINE2710_HSFY2_D_N2	0.190823	2366	2354	2354	502	FOXD4L5	ENSG00000204779_LINE4022_FOXD4L5_I_N1	0.163164	9750	9722	9722	502
REL	ENSG00000162924_LINE3217_REL_D_N3	15.8048	9.30082	23.1869	0	0	LHX5	ENSG00000089116_LINE2188_LHX5_I	0.374325	12728	12695	12695	502	KLF2	ENSG00000127528_LINE2754_KLF2_I_N15	0.234532	30474	30336	30336	502	HSFY1	ENSG00000172468_LINE2715_HSFY1_I	0.190823	2366	2354	2354	502	FOXD4L6	ENSG00000204793_LINE4159_FOXD4L6_I_N1	0.163164	9750	9722	9722	502
CEBPA	ENSG00000245848_LINE568_CEBPA_D_N4	15.7985	13.0911	18.2058	0	0	LHX1	ENSG00000132130_LINE2332_LHX1_I	0.374325	12728	12695	12695	502	E2F1	ENSG00000101412_LINE1749_E2F1_D_N1	0.234454	3363	3346	3346	502	STAT1	ENSG00000115415_LINE3479_STAT1_D_N6	0.1908	21914	21855	21855	502	FOXJ1	ENSG00000129654_LINE6827_FOXJ1_I_N1	0.163164	9750	9722	9722	502
FOXF1	ENSG00000103241_LINE1950_FOXF1_D_N2	15.785	13.9642	17.183	0	0	GATA3	ENSG00000107485_LINE2093_GATA3_D_N1	0.37424	11222	11193	11193	502	NFYA	ENSG00000001167_LINE1661_NFYA_D_N2	0.23443	10406	10354	10354	502	NKX26	ENSG00000180053_LINE2516_NKX26_I	0.19079	9879	9839	9839	502	FOXL2	ENSG00000183770_LINE8818_FOXL2_I_N1	0.163164	9750	9722	9722	502
FOXD4	ENSG00000170122_LINE2870_FOXD4_I_N7	15.785	13.9642	17.183	0	0	SOX2	ENSG00000181449_LINE3441_SOX2_D_N2	0.374106	12798	12757	12757	502	USF1	ENSG00000158773_LINE237_USF1_D_N10	0.234228	10348	10300	10300	502	RARA	ENSG00000131759_LINE2985_RARA_D_N2	0.190724	14665	14614	14614	502	FOXD4L4	ENSG00000184659_LINE9135_FOXD4L4_I_N1	0.163164	9750	9722	9722	502
FOXD4L1	ENSG00000184492_LINE3314_FOXD4L1_I_N7	15.785	13.9642	17.183	0	0	NKX62	ENSG00000148826_LINE14172_NKX62_I_N5	0.373934	15839	15801	15801	502	PLAG1	ENSG00000181690_LINE1275_PLAG1_D_N1	0.23415	30019	29907	29907	502	SREBF1	ENSG00000072310_LINE96_SREBF1_D_N1	0.190709	10501	10466	10466	502	FOXD4L2	ENSG00000204828_LINE10544_FOXD4L2_I_N1	0.163164	9750	9722	9722	502
FOXD4L3	ENSG00000187559_LINE3727_FOXD4L3_I_N7	15.785	13.9642	17.183	0	0	PDX1	ENSG00000139515_LINE2371_PDX1_D_N2	0.373891	6474	6465	6465	502	HES1	ENSG00000114315_LINE146_HES1_D	0.234123	11249	11191	11191	502	TCF7	ENSG00000081059_LINE3348_TCF7_D	0.190704	13685	13639	13639	502	LEF1	ENSG00000138795_LINE3404_LEF1_D_N1	0.163156	18313	18253	18253	502
FOXD4L5	ENSG00000204779_LINE4001_FOXD4L5_I_N7	15.785	13.9642	17.183	0	0	FOXF1	ENSG00000103241_LINE1950_FOXF1_D_N2	0.37383	28315	28239	28239	502	PLAG1	ENSG00000181690_LINE1279_PLAG1_D_N1	0.233727	40439	40301	40301	502	CREB1	ENSG00000118260_LINE377_CREB1_D_N1	0.190684	6969	6946	6946	502	SOX14	ENSG00000168875_LINE3428_SOX14_D_N1	0.163135	11593	11566	11566	502
FOXD4L6	ENSG00000204793_LINE4138_FOXD4L6_I_N7	15.785	13.9642	17.183	0	0	FOXD4	ENSG00000170122_LINE2870_FOXD4_I_N7	0.37383	28315	28239	28239	502	PAX4	ENSG00000106331_LINE2618_PAX4_D_N1	0.233716	8492	8453	8453	502	CEBPD	ENSG00000221869_LINE558_CEBPD_D_N2	0.190646	14478	14436	14436	502	SOX18	ENSG00000203883_LINE3461_SOX18_D_N1	0.163128	13771	13736	13736	502
FOXJ1	ENSG00000129654_LINE6807_FOXJ1_I_N3	15.785	13.9642	17.183	0	0	FOXD4L1	ENSG00000184492_LINE3314_FOXD4L1_I_N7	0.37383	28315	28239	28239	502	EHF	ENSG00000135373_LINE1869_EHF_D_N2	0.233714	10921	10885	10885	502	THRB	ENSG00000151090_LINE3022_THRB_D_N1	0.190642	8030	8003	8003	502	PGR	ENSG00000082175_LINE2904_PGR_D_N1	0.163125	25629	25553	25553	502
FOXD4L4	ENSG00000184659_LINE9114_FOXD4L4_I_N7	15.785	13.9642	17.183	0	0	FOXD4L3	ENSG00000187559_LINE3727_FOXD4L3_I_N7	0.37383	28315	28239	28239	502	PATZ1	ENSG00000100105_LINE688_PATZ1_D	0.233711	36093	35961	35961	502	HLTF	ENSG00000071794_LINE3610_HLTF_D	0.19064	20227	20169	20169	502	NR3C1	ENSG00000113580_LINE2961_NR3C1_D_N1	0.163125	25629	25553	25553	502
FOXD4L2	ENSG00000204828_LINE10523_FOXD4L2_I_N7	15.785	13.9642	17.183	0	0	FOXD4L5	ENSG00000204779_LINE4001_FOXD4L5_I_N7	0.37383	28315	28239	28239	502	ATF3	ENSG00000162772_LINE459_ATF3_D_N1	0.233705	8823	8794	8794	502	ESR1	ENSG00000091831_LINE2914_ESR1_D_N2	0.19058	24202	24102	24102	502	NR3C1	ENSG00000113580_LINE2951_NR3C1_D_N1	0.163111	17917	17861	17861	502
ESRRA	ENSG00000173153_LINE3072_ESRRA_D_N2	15.7131	13.893	17.2223	0	0	FOXD4L6	ENSG00000204793_LINE4138_FOXD4L6_I_N7	0.37383	28315	28239	28239	502	NFYC	ENSG00000066136_LINE3604_NFYC_D	0.233684	12666	12610	12610	502	NR6A1	ENSG00000148200_LINE3017_NR6A1_D_N2	0.190574	15791	15739	15739	502	SIX3	ENSG00000138083_LINE2358_SIX3_I	0.163107	4895	4878	4878	502
TCF4	ENSG00000196628_LINE303_TCF4_D_N3	15.5496	12.8449	17.7481	0	0	FOXJ1	ENSG00000129654_LINE6807_FOXJ1_I_N3	0.37383	28315	28239	28239	502	ZIC4	ENSG00000174963_LINE1189_ZIC4_D	0.233657	15033	14943	14943	502	THAP1	ENSG00000131931_LINE3588_THAP1_D_N1	0.190572	18980	18915	18915	502	NR3C2	ENSG00000151623_LINE3026_NR3C2_D_N1	0.163103	8844	8816	8816	502
FLI1	ENSG00000151702_LINE1882_FLI1_D_N1	15.3343	12.6159	17.5008	0	0	FOXD4L4	ENSG00000184659_LINE9114_FOXD4L4_I_N7	0.37383	28315	28239	28239	502	NAIF1	ENSG00000171169_LINE2768_NAIF1_I	0.233623	1806	1802	1802	502	NR3C1	ENSG00000113580_LINE2951_NR3C1_D_N1	0.190571	17917	17861	17861	502	OVOL1	ENSG00000172818_LINE1168_OVOL1_D	0.163073	7200	7183	7183	502
CEBPB	ENSG00000172216_LINE498_CEBPB_D_N8	15.2535	12.5033	17.6044	0	0	FOXD4L2	ENSG00000204828_LINE10523_FOXD4L2_I_N7	0.37383	28315	28239	28239	502	PLAGL1	ENSG00000118495_LINE840_PLAGL1_D	0.233588	18628	18531	18531	502	GLI2	ENSG00000074047_LINE632_GLI2_D_N2	0.190571	13690	13630	13630	502	E2F4	ENSG00000205250_LINE1791_E2F4_D_N1	0.163054	3834	3818	3818	502
SPIB	ENSG00000142539_LINE1880_SPIB_D_N2	15.1305	11.7665	18.296	0	0	ALX1	ENSG00000180318_LINE2519_ALX1_D_N2	0.373791	11619	11589	11589	502	ZNF148	ENSG00000163848_LINE1042_ZNF148_D	0.233463	64544	64392	64392	502	TBX3	ENSG00000135111_LINE3538_TBX3_D	0.190555	17895	17841	17841	502	SRF	ENSG00000112658_LINE2795_SRF_D_N1	0.163041	8439	8420	8420	502
NFKB1	ENSG00000109320_LINE3202_NFKB1_D_N3	15.0615	9.46404	20.9556	0	0	UNCX	ENSG00000164853_LINE2432_UNCX_D_N1	0.373488	13684	13658	13658	502	ZNF281	ENSG00000162702_LINE1036_ZNF281_I	0.233457	32571	32446	32446	502	PPARA	ENSG00000186951_LINE3124_PPARA_D_N1	0.190548	20969	20891	20891	502	MYF5	ENSG00000111049_LINE470_MYF5_I_N1	0.163015	18019	17972	17972	502
CTCFL	ENSG00000124092_LINE881_CTCFL_D	14.8226	12.7616	16.5689	0	0	SOX15	ENSG00000129194_LINE3392_SOX15_D_N1	0.373487	13115	13076	13076	502	MAX	ENSG00000125952_LINE73_MAX_D_N10	0.233326	8874	8832	8832	502	HMGA1	ENSG00000137309_LINE57_HMGA1_D	0.190492	28345	28263	28263	502	NR2F2	ENSG00000185551_LINE3106_NR2F2_D_N2	0.163014	18018	17963	17963	502
RARB	ENSG00000077092_LINE2899_RARB_D_N1	14.7194	12.5413	16.3929	0	0	FOXJ3	ENSG00000198815_LINE2057_FOXJ3_D_N1	0.373408	18715	18679	18679	502	ZIC1	ENSG00000152977_LINE990_ZIC1_D_N1	0.233139	15971	15895	15895	502	AC0021266	ENSG00000064489_LINE2769_AC0021266_I	0.190484	19744	19690	19690	502	RUNX3	ENSG00000020633_LINE3274_RUNX3_D_N1	0.163013	15211	15144	15144	502
ID3	ENSG00000117318_LINE151_ID3_I	14.5984	12.4333	16.3691	0	0	FOXQ1	ENSG00000164379_LINE2006_FOXQ1_D	0.37339	24088	24029	24029	502	TFAP2A	ENSG00000137203_LINE30_TFAP2A_D_N2	0.233128	18809	18726	18726	502	MEF2B	ENSG00000213999_LINE2814_MEF2B_D	0.190484	19744	19690	19690	502	RORB	ENSG00000198963_LINE18386_RORB_I_N9	0.162983	10382	10347	10347	502
ID4	ENSG00000172201_LINE271_ID4_D	14.5984	12.4333	16.3691	0	0	DRGX	ENSG00000165606_LINE2451_DRGX_D	0.373326	11945	11911	11911	502	ZFY	ENSG00000067646_LINE629_ZFY_I	0.233081	38573	38435	38435	502	NR5A2	ENSG00000116833_LINE2964_NR5A2_D	0.190468	18579	18519	18519	502	SOX18	ENSG00000203883_LINE3460_SOX18_D_N1	0.162974	10051	10020	10020	502
NFIX	ENSG00000008441_LINE3303_NFIX_D_N2	14.5819	12.3088	16.69	0	0	SRY	ENSG00000184895_LINE3451_SRY_D_N1	0.3733	11378	11356	11356	502	ID2	ENSG00000115738_LINE147_ID2_I	0.232964	5796	5776	5776	502	STAT3	ENSG00000168610_LINE3504_STAT3_D_N1	0.190466	17898	17842	17842	502	LHX6	ENSG00000106852_LINE2235_LHX6_D_N1	0.16297	5607	5592	5592	502
ESR2	ENSG00000140009_LINE3002_ESR2_D_N2	14.5478	12.7152	15.9756	0	0	SOX17	ENSG00000164736_LINE3425_SOX17_D	0.373095	14855	14817	14817	502	ID1	ENSG00000125968_LINE173_ID1_I	0.232964	5796	5776	5776	502	FUBP1	ENSG00000162613_LINE3668_FUBP1_D	0.190423	39478	39371	39371	502	HOXA2	ENSG00000105996_LINE2208_HOXA2_D_N2	0.162949	7857	7838	7838	502
JUND	ENSG00000130522_LINE405_JUND_D_N1	14.5032	12.3247	16.3306	0	0	PROP1	ENSG00000175325_LINE2492_PROP1_D_N2	0.373091	12679	12648	12648	502	XBP1	ENSG00000100219_LINE344_XBP1_D_N4	0.232954	4346	4337	4337	502	HOXA1	ENSG00000105991_LINE2207_HOXA1_D_N1	0.190391	10757	10713	10713	502	HOXD13	ENSG00000128714_LINE2325_HOXD13_D_N1	0.162934	7427	7404	7404	502
NFE2	ENSG00000123405_LINE390_NFE2_D_N3	14.3723	11.8233	16.5603	0	0	SOX4	ENSG00000124766_LINE3370_SOX4_D_N1	0.372818	19557	19500	19500	502	CREB3L2	ENSG00000182158_LINE526_CREB3L2_I	0.232869	6934	6894	6894	502	RXRB	ENSG00000204231_LINE3132_RXRB_D_N1	0.190376	13501	13451	13451	502	IRF9	ENSG00000213928_LINE2766_IRF9_D_N1	0.162934	21283	21220	21220	502
NR2E1	ENSG00000112333_LINE2944_NR2E1_D_N1	14.3509	12.3173	15.9876	0	0	EN1	ENSG00000163064_LINE2414_EN1_D_N2	0.372801	9959	9944	9944	502	HEY1	ENSG00000164683_LINE258_HEY1_D	0.232733	6033	6006	6006	502	NEUROD1	ENSG00000162992_LINE247_NEUROD1_D	0.190365	24836	24747	24747	502	ZNF238	ENSG00000179456_LINE1245_ZNF238_D_N4	0.162933	15831	15793	15793	502
PITX2	ENSG00000164093_LINE2428_PITX2_D	14.3304	11.8379	16.3388	0	0	EMX2	ENSG00000170370_LINE2477_EMX2_D_N1	0.372752	12619	12583	12583	502	RFX2	ENSG00000087903_LINE3242_RFX2_D_N2	0.232721	13519	13470	13470	502	NEUROD4	ENSG00000123307_LINE292_NEUROD4_I_N1	0.190365	24836	24747	24747	502	ZBTB42	ENSG00000179627_LINE1250_ZBTB42_I	0.162933	15831	15793	15793	502
ESR1	ENSG00000091831_LINE2909_ESR1_D_N1	14.2266	12.2789	15.8428	0	0	SOX30	ENSG00000039600_LINE3341_SOX30_I	0.372714	14837	14807	14807	502	PAX5	ENSG00000196092_LINE3175_PAX5_D_N1	0.232686	7189	7159	7159	502	NEUROD6	ENSG00000164600_LINE429_NEUROD6_I_N1	0.190365	24836	24747	24747	502	POU3F2	ENSG00000184486_LINE2675_POU3F2_D_N1	0.162924	11360	11333	11333	502
GATA3	ENSG00000107485_LINE2093_GATA3_D_N1	14.185	12.4389	15.6731	0	0	POU2F1	ENSG00000143190_LINE2651_POU2F1_D_N1	0.372446	19427	19377	19377	502	KLF4	ENSG00000136826_LINE939_KLF4_D	0.232541	51861	51694	51694	502	TBX21	ENSG00000073861_LINE3517_TBX21_D_N2	0.190349	11369	11336	11336	502	IRX5	ENSG00000176842_LINE2501_IRX5_D	0.162921	9045	9020	9020	502
CEBPD	ENSG00000221869_LINE558_CEBPD_D_N2	14.0215	11.4866	16.3108	0	0	DLX5	ENSG00000105880_LINE2205_DLX5_D	0.372439	8430	8405	8405	502	ZBTB4	ENSG00000174282_LINE1183_ZBTB4_D_N1	0.23254	8563	8516	8516	502	HNF4A	ENSG00000101076_LINE2936_HNF4A_D_N7	0.190343	20985	20923	20923	502	RUNX1	ENSG00000159216_LINE3282_RUNX1_D_N2	0.162916	63452	63311	63311	502
SOX6	ENSG00000110693_LINE19569_SOX6_I_N1	13.924	12.0226	15.3547	0	0	ALX3	ENSG00000156150_LINE2402_ALX3_D_N1	0.372368	10906	10876	10876	502	SOHLH2	ENSG00000120669_LINE260_SOHLH2_I	0.232533	4228	4204	4204	502	RORB	ENSG00000198963_LINE18385_RORB_I_N1	0.190327	9798	9767	9767	502	JUND	ENSG00000130522_LINE400_JUND_D_N2	0.162908	13848	13813	13813	502
VDR	ENSG00000111424_LINE2941_VDR_D_N1	13.8174	11.8068	15.4237	0	0	PRRX1	ENSG00000116132_LINE2279_PRRX1_D_N2	0.372355	9415	9389	9389	502	C13orf38SOHLH2	ENSG00000250709_LINE562_C13orf38SOHLH2_I	0.232533	4228	4204	4204	502	RORA	ENSG00000069667_LINE2896_RORA_D_N5	0.19031	11565	11532	11532	502	HBP1	ENSG00000105856_LINE3361_HBP1_D	0.162907	7257	7237	7237	502
RARA	ENSG00000131759_LINE2988_RARA_D_N1	13.8174	11.8068	15.4237	0	0	UNCX	ENSG00000164853_LINE2433_UNCX_D_N1	0.372355	9415	9389	9389	502	RUNX2	ENSG00000124813_LINE3279_RUNX2_D_N1	0.232367	7273	7242	7242	502	ZNF274	ENSG00000171606_LINE1148_ZNF274_D_N1	0.190288	11909	11879	11879	502	SOX21	ENSG00000125285_LINE3375_SOX21_D_N1	0.162903	13209	13175	13175	502
ZEB1	ENSG00000148516_LINE581_ZEB1_D_N5	13.722	11.628	15.5327	0	0	POU1F1	ENSG00000064835_LINE2643_POU1F1_D_N1	0.372331	17991	17952	17952	502	TFEC	ENSG00000105967_LINE129_TFEC_D	0.232349	7524	7492	7492	502	ZFHX2	ENSG00000136367_LINE2354_ZFHX2_D	0.19028	5657	5643	5643	502	SOX3	ENSG00000134595_LINE3399_SOX3_I	0.162893	16250	16209	16209	502
RORB	ENSG00000198963_LINE18376_RORB_I_N3	13.7031	11.5935	15.3686	0	0	SOX21	ENSG00000125285_LINE3376_SOX21_D_N1	0.372274	12978	12942	12942	502	KLF15	ENSG00000163884_LINE1044_KLF15_D	0.232327	51817	51659	51659	502	STAT1	ENSG00000115415_LINE3467_STAT1_D_N1	0.19022	8471	8438	8438	502	SOX9	ENSG00000125398_LINE3388_SOX9_D_N1	0.162878	11553	11523	11523	502
FOXJ3	ENSG00000198815_LINE2057_FOXJ3_D_N1	13.557	11.8767	14.9173	0	0	PAX4	ENSG00000106331_LINE2623_PAX4_D_N2	0.37222	4613	4604	4604	502	TFAP2C	ENSG00000087510_LINE14_TFAP2C_D_N2	0.232215	16108	16035	16035	502	LHX8	ENSG00000162624_LINE2410_LHX8_I	0.1902	7635	7618	7618	502	RARA	ENSG00000131759_LINE2987_RARA_D_N3	0.162876	14471	14423	14423	502
FOXD4	ENSG00000170122_LINE2808_FOXD4_I_N1	13.5508	11.9229	14.8685	0	0	HOXA1	ENSG00000105991_LINE2206_HOXA1_D_N1	0.372139	7284	7260	7260	502	CGBP	BAD931201_LINE4238_CGBP_I_N1	0.23208	4177	4155	4155	502	SRF	ENSG00000112658_LINE2795_SRF_D_N1	0.190181	8439	8420	8420	502	PRDM1	ENSG00000057657_LINE617_PRDM1_D_N1	0.162876	15688	15632	15632	502
FOXD4L1	ENSG00000184492_LINE3248_FOXD4L1_I_N1	13.5508	11.9229	14.8685	0	0	HOXB2	ENSG00000173917_LINE2486_HOXB2_D	0.372043	8144	8130	8130	502	CXXC1	ENSG00000154832_LINE1724_CXXC1_D	0.23208	4177	4155	4155	502	NR1I2	ENSG00000144852_LINE3015_NR1I2_D_N1	0.190174	18007	17954	17954	502	STAT2	ENSG00000170581_LINE3510_STAT2_D_N2	0.162858	45300	45177	45177	502
FOXD4L3	ENSG00000187559_LINE3670_FOXD4L3_I_N1	13.5508	11.9229	14.8685	0	0	GSX1	ENSG00000169840_LINE2470_GSX1_D	0.372002	9158	9139	9139	502	CUX1	ENSG00000160967_LINE1700_CUX1_D_N2	0.232074	773	763	763	502	PRKRIR	ENSG00000137492_LINE3592_PRKRIR_D	0.190154	6309	6289	6289	502	SRF	ENSG00000112658_LINE2806_SRF_D_N9	0.162847	13263	13225	13225	502
FOXD4L5	ENSG00000204779_LINE3944_FOXD4L5_I_N1	13.5508	11.9229	14.8685	0	0	FOXE1	ENSG00000178919_LINE2036_FOXE1_I	0.371984	41887	41795	41795	502	DBP	ENSG00000105516_LINE349_DBP_D_N2	0.232005	4235	4219	4219	502	CBFB	ENSG00000067955_LINE3606_CBFB_D	0.190152	20795	20719	20719	502	FLI1	ENSG00000151702_LINE1888_FLI1_D_N1	0.162835	20370	20279	20279	502
FOXD4L6	ENSG00000204793_LINE4081_FOXD4L6_I_N1	13.5508	11.9229	14.8685	0	0	FOXD4	ENSG00000170122_LINE2830_FOXD4_I_N2	0.371984	41887	41795	41795	502	GLIS1	ENSG00000174332_LINE1185_GLIS1_D	0.231797	6690	6653	6653	502	NR2F1	ENSG00000175745_LINE3087_NR2F1_D_N4	0.190131	16179	16128	16128	502	SOX8	ENSG00000005513_LINE3335_SOX8_D_N1	0.162827	13971	13921	13921	502
FOXJ1	ENSG00000129654_LINE6742_FOXJ1_I_N1	13.5508	11.9229	14.8685	0	0	FOXD4L1	ENSG00000184492_LINE3271_FOXD4L1_I_N2	0.371984	41887	41795	41795	502	CEBPB	ENSG00000172216_LINE498_CEBPB_D_N8	0.231781	11890	11853	11853	502	KLF8	ENSG00000102349_LINE709_KLF8_D	0.190096	17895	17824	17824	502	SOX8	ENSG00000005513_LINE3334_SOX8_D_N2	0.162815	10662	10638	10638	502
FOXD4L4	ENSG00000184659_LINE9057_FOXD4L4_I_N1	13.5508	11.9229	14.8685	0	0	FOXD4L3	ENSG00000187559_LINE3690_FOXD4L3_I_N2	0.371984	41887	41795	41795	502	MYPOP	ENSG00000176182_LINE2869_MYPOP_I	0.231764	3546	3529	3529	502	KLF2	ENSG00000127528_LINE2763_KLF2_I_N1	0.190096	17895	17824	17824	502	HOXB13	ENSG00000159184_LINE2405_HOXB13_D_N1	0.162812	7650	7625	7625	502
FOXD4L2	ENSG00000204828_LINE10466_FOXD4L2_I_N1	13.5508	11.9229	14.8685	0	0	FOXD4L5	ENSG00000204779_LINE3964_FOXD4L5_I_N2	0.371984	41887	41795	41795	502	BATF3	ENSG00000123685_LINE392_BATF3_D	0.231707	4830	4816	4816	502	TFAP2C	ENSG00000087510_LINE7_TFAP2C_D_N3	0.190095	43036	42890	42890	502	IRF2	ENSG00000168310_LINE2755_IRF2_D_N2	0.162805	17358	17306	17306	502
ESR1	ENSG00000091831_LINE2916_ESR1_D_N4	13.5197	11.744	15.1159	0	0	FOXD4L6	ENSG00000204793_LINE4101_FOXD4L6_I_N2	0.371984	41887	41795	41795	502	KLF13	ENSG00000169926_LINE1120_KLF13_D	0.231695	10870	10816	10816	502	RUNX2	ENSG00000124813_LINE3275_RUNX2_D_N2	0.190095	26834	26748	26748	502	SOX18	ENSG00000203883_LINE3459_SOX18_D_N1	0.162788	12893	12865	12865	502
SPI1	ENSG00000066336_LINE1811_SPI1_D_N1	13.4989	10.4549	16.2782	0	0	FOXJ1	ENSG00000129654_LINE6765_FOXJ1_I_N2	0.371984	41887	41795	41795	502	KLF10	ENSG00000155090_LINE1360_KLF10_I	0.231695	10870	10816	10816	502	ENSG00000250096	ENSG00000250096_LINE3288_ENSG00000250096_I	0.190095	26834	26748	26748	502	IRF7	ENSG00000185507_LINE2764_IRF7_D_N1	0.162778	26044	25962	25962	502
MESP1	ENSG00000166823_LINE260_MESP1_D	13.4079	11.2321	15.2277	0	0	FOXL2	ENSG00000183770_LINE8756_FOXL2_I_N2	0.371984	41887	41795	41795	502	MYC	ENSG00000136997_LINE202_MYC_D_N7	0.231517	9619	9576	9576	502	MAFF	ENSG00000185022_LINE534_MAFF_D_N2	0.190067	16080	16033	16033	502	RORA	ENSG00000069667_LINE2896_RORA_D_N5	0.162776	11565	11532	11532	502
MESP2	ENSG00000188095_LINE300_MESP2_I	13.4079	11.2321	15.2277	0	0	FOXD4L4	ENSG00000184659_LINE9077_FOXD4L4_I_N2	0.371984	41887	41795	41795	502	TET1	ENSG00000138336_LINE1723_TET1_D	0.23149	1210	1207	1207	502	NR2E1	ENSG00000112333_LINE2946_NR2E1_D_N1	0.190045	15726	15683	15683	502	TAL1	ENSG00000162367_LINE244_TAL1_D_N1	0.162769	13438	13408	13408	502
NR2F6	ENSG00000160113_LINE3036_NR2F6_D_N1	13.3303	11.4294	14.9035	0	0	FOXD4L2	ENSG00000204828_LINE10486_FOXD4L2_I_N2	0.371984	41887	41795	41795	502	MYCL1	ENSG00000116990_LINE150_MYCL1_I	0.231432	7389	7359	7359	502	AHRR	ENSG00000063438_LINE82_AHRR_I	0.190042	9256	9219	9219	502	LYL1	ENSG00000104903_LINE205_LYL1_I_N1	0.162769	13438	13408	13408	502
NR3C2	ENSG00000151623_LINE3027_NR3C2_D_N1	13.3279	10.8595	15.504	0	0	VAX2	ENSG00000116035_LINE2277_VAX2_D	0.371982	8264	8247	8247	502	TFAP2A	ENSG00000137203_LINE21_TFAP2A_D_N1	0.231166	34208	34075	34075	502	AHR	ENSG00000106546_LINE130_AHR_D_N1	0.190042	9256	9219	9219	502	TAL2	ENSG00000186051_LINE512_TAL2_I_N1	0.162769	13438	13408	13408	502
ELF5	ENSG00000135374_LINE1873_ELF5_D_N3	13.2678	10.9631	15.0834	0	0	VAX1	ENSG00000148704_LINE2391_VAX1_D	0.371982	8264	8247	8247	502	YY2	ENSG00000230797_LINE1593_YY2_D_N1	0.231165	6103	6072	6072	502	CLOCK	ENSG00000134852_LINE191_CLOCK_D	0.190026	3686	3671	3671	502	E2F3	ENSG00000112242_LINE1770_E2F3_D_N1	0.162766	4101	4088	4088	502
CEBPB	ENSG00000172216_LINE492_CEBPB_D_N1	13.1927	10.9572	15.1877	0	0	POU6F2	ENSG00000106536_LINE2647_POU6F2_D_N1	0.371949	10061	10043	10043	502	ZFP42	ENSG00000179059_LINE3476_ZFP42_I_N1	0.231165	6103	6072	6072	502	ATOH8	ENSG00000168874_LINE262_ATOH8_I	0.190017	17285	17232	17232	502	MEIS1	ENSG00000143995_LINE2386_MEIS1_D_N2	0.162764	14576	14536	14536	502
NR2F1	ENSG00000175745_LINE3084_NR2F1_D_N1	13.1362	11.2136	14.7145	0	0	FOXL1	ENSG00000176678_LINE2028_FOXL1_D_N1	0.371694	10162	10141	10141	502	MZF1	ENSG00000099326_LINE683_MZF1_D_N2	0.231144	19338	19255	19255	502	SMAD4	ENSG00000141646_LINE3314_SMAD4_D	0.189987	20617	20564	20564	502	POU3F1	ENSG00000185668_LINE2685_POU3F1_D_N1	0.162749	13971	13925	13925	502
NR3C1	ENSG00000113580_LINE2958_NR3C1_D_N3	13.0583	10.4049	15.5567	0	0	FOXD4	ENSG00000170122_LINE2828_FOXD4_I_N1	0.371694	10162	10141	10141	502	MYBL1	ENSG00000185697_LINE2872_MYBL1_D_N1	0.231064	1440	1435	1435	502	ZIC2	ENSG00000043355_LINE608_ZIC2_D_N2	0.189948	15884	15816	15816	502	TBX21	ENSG00000073861_LINE3513_TBX21_D_N2	0.162731	4488	4468	4468	502
ETV4	ENSG00000175832_LINE1927_ETV4_D_N1	13.0215	10.7005	14.9815	0	0	FOXD4L1	ENSG00000184492_LINE3269_FOXD4L1_I_N1	0.371694	10162	10141	10141	502	ARNT2	ENSG00000172379_LINE273_ARNT2_D	0.230957	18565	18475	18475	502	FOXC2	ENSG00000176692_LINE2035_FOXC2_D_N1	0.189937	23990	23925	23925	502	HOXB6	ENSG00000108511_LINE2245_HOXB6_D	0.162725	10328	10307	10307	502
NR2F2	ENSG00000185551_LINE3106_NR2F2_D_N2	12.8562	11.0727	14.3675	0	0	FOXD4L3	ENSG00000187559_LINE3688_FOXD4L3_I_N1	0.371694	10162	10141	10141	502	MXI1	ENSG00000119950_LINE154_MXI1_D_N1	0.230872	9574	9537	9537	502	FOXD4	ENSG00000170122_LINE2934_FOXD4_I_N1	0.189937	23990	23925	23925	502	HOXC13	ENSG00000123364_LINE2301_HOXC13_D_N1	0.162708	7561	7537	7537	502
NFIB	ENSG00000147862_LINE3318_NFIB_D	12.8524	10.9087	14.6773	0	0	FOXD4L5	ENSG00000204779_LINE3962_FOXD4L5_I_N1	0.371694	10162	10141	10141	502	PURA	ENSG00000185129_LINE3691_PURA_D	0.230834	55060	54890	54890	502	FOXD4L1	ENSG00000184492_LINE3379_FOXD4L1_I_N1	0.189937	23990	23925	23925	502	NFATC1	ENSG00000131196_LINE3213_NFATC1_D_N1	0.162702	9976	9949	9949	502
CEBPG	ENSG00000153879_LINE428_CEBPG_D_N2	12.8297	10.6345	14.8968	0	0	FOXD4L6	ENSG00000204793_LINE4099_FOXD4L6_I_N1	0.371694	10162	10141	10141	502	RUNX2	ENSG00000124813_LINE3278_RUNX2_D_N1	0.230801	6720	6692	6692	502	FOXD4L3	ENSG00000187559_LINE3790_FOXD4L3_I_N1	0.189937	23990	23925	23925	502	ASCL2	ENSG00000183734_LINE290_ASCL2_I	0.162696	14618	14570	14570	502
THRA	ENSG00000126351_LINE2976_THRA_D_N1	12.8069	11.1329	14.2234	0	0	FOXJ1	ENSG00000129654_LINE6764_FOXJ1_I_N1	0.371694	10162	10141	10141	502	ELF5	ENSG00000135374_LINE1873_ELF5_D_N3	0.230782	16611	16552	16552	502	FOXD4L5	ENSG00000204779_LINE4064_FOXD4L5_I_N1	0.189937	23990	23925	23925	502	NR4A2	ENSG00000153234_LINE3032_NR4A2_D_N2	0.162686	14701	14670	14670	502
TEAD3	ENSG00000007866_LINE3573_TEAD3_D_N1	12.7772	10.8576	14.265	0	0	FOXL2	ENSG00000183770_LINE8754_FOXL2_I_N1	0.371694	10162	10141	10141	502	MAZ	ENSG00000103495_LINE797_MAZ_D	0.230724	76763	76586	76586	502	FOXD4L6	ENSG00000204793_LINE4201_FOXD4L6_I_N1	0.189937	23990	23925	23925	502	SOX10	ENSG00000100146_LINE3354_SOX10_D_N1	0.162678	10936	10906	10906	502
NFIA	ENSG00000162599_LINE3320_NFIA_D_N1	12.7547	10.8189	14.59	0	0	FOXD4L4	ENSG00000184659_LINE9075_FOXD4L4_I_N1	0.371694	10162	10141	10141	502	GRHL1	ENSG00000134317_LINE2139_GRHL1_D_N2	0.230706	5758	5750	5750	502	FOXJ1	ENSG00000129654_LINE6869_FOXJ1_I_N1	0.189937	23990	23925	23925	502	FOXN3	ENSG00000053254_LINE2563_FOXN3_I_N1	0.162674	7734	7712	7712	502
PPARA	ENSG00000186951_LINE3123_PPARA_D_N1	12.7505	10.9534	14.2277	0	0	FOXD4L2	ENSG00000204828_LINE10484_FOXD4L2_I_N1	0.371694	10162	10141	10141	502	PAX3	ENSG00000135903_LINE2625_PAX3_D_N1	0.23068	2450	2441	2441	502	FOXL2	ENSG00000183770_LINE8860_FOXL2_I_N1	0.189937	23990	23925	23925	502	FOXN2	ENSG00000170802_LINE7896_FOXN2_I_N1	0.162674	7734	7712	7712	502
CEBPE	ENSG00000092067_LINE336_CEBPE_D_N1	12.693	10.4652	14.5757	0	0	BBX	ENSG00000114439_LINE3367_BBX_I	0.371642	10753	10715	10715	502	CREB3L1	ENSG00000157613_LINE447_CREB3L1_D_N3	0.230555	6375	6354	6354	502	FOXD4L4	ENSG00000184659_LINE9177_FOXD4L4_I_N1	0.189937	23990	23925	23925	502	HOXD10	ENSG00000128710_LINE2321_HOXD10_D	0.162651	20949	20900	20900	502
RUNX3	ENSG00000020633_LINE3271_RUNX3_D_N2	12.6599	10.6997	14.3512	0	0	SOX21	ENSG00000125285_LINE3375_SOX21_D_N1	0.371612	13209	13175	13175	502	SPIB	ENSG00000142539_LINE1880_SPIB_D_N2	0.230546	23572	23512	23512	502	FOXD4L2	ENSG00000204828_LINE10586_FOXD4L2_I_N1	0.189937	23990	23925	23925	502	SOX2	ENSG00000181449_LINE3441_SOX2_D_N2	0.162639	12798	12757	12757	502
TFAP2B	ENSG00000008196_LINE2_TFAP2B_D_N1	12.6442	10.3771	14.3804	0	0	ALX4	ENSG00000052850_LINE2173_ALX4_D	0.37161	10820	10792	10792	502	SPZ1	ENSG00000164299_LINE3670_SPZ1_D_N1	0.230506	7531	7493	7493	502	RXRG	ENSG00000143171_LINE3007_RXRG_D_N3	0.189891	13199	13146	13146	502	OLIG2	ENSG00000205927_LINE315_OLIG2_D_N2	0.162635	4628	4619	4619	502
ZEB1	ENSG00000148516_LINE575_ZEB1_D_N1	12.6351	9.95379	14.7843	0	0	FOXO1	ENSG00000150907_LINE2001_FOXO1_D_N1	0.371587	11307	11285	11285	502	RFX1	ENSG00000132005_LINE3250_RFX1_D_N1	0.230471	9455	9421	9421	502	RXRA	ENSG00000186350_LINE3116_RXRA_D_N3	0.189882	13360	13305	13305	502	ESRRG	ENSG00000196482_LINE3128_ESRRG_D_N1	0.162635	13732	13692	13692	502
ZBTB3	ENSG00000185670_LINE1324_ZBTB3_I	12.552	10.562	14.2238	0	0	NKX63	ENSG00000165066_LINE2435_NKX63_I	0.371529	12234	12203	12203	502	SIM1	ENSG00000112246_LINE139_SIM1_I	0.230452	2894	2886	2886	502	EVX2	ENSG00000174279_LINE2489_EVX2_D	0.189869	4198	4189	4189	502	SOX4	ENSG00000124766_LINE3373_SOX4_D_N1	0.162634	15638	15595	15595	502
SPI1	ENSG00000066336_LINE1813_SPI1_D_N5	12.5297	9.93506	14.799	0	0	TBP	ENSG00000112592_LINE3563_TBP_D_N1	0.371429	18197	18151	18151	502	NPAS1	ENSG00000130751_LINE178_NPAS1_I	0.230452	2894	2886	2886	502	TFCP2	ENSG00000135457_LINE2146_TFCP2_D_N1	0.189859	23292	23209	23209	502	NR2E1	ENSG00000112333_LINE2945_NR2E1_D_N1	0.162627	16763	16719	16719	502
TFAP2C	ENSG00000087510_LINE12_TFAP2C_D_N2	12.4764	10.2493	14.2153	0	0	SOX7	ENSG00000171056_LINE3431_SOX7_D_N1	0.371377	13390	13352	13352	502	NPAS3	ENSG00000151322_LINE225_NPAS3_I	0.230452	2894	2886	2886	502	EGR3	ENSG00000179388_LINE1244_EGR3_D_N1	0.189854	15777	15705	15705	502	SRY	ENSG00000184895_LINE3450_SRY_D_N1	0.162616	13123	13083	13083	502
ETV6	ENSG00000139083_LINE1876_ETV6_D_N1	12.4528	10.1239	14.2983	0	0	MNX1	ENSG00000130675_LINE2327_MNX1_D	0.371366	13558	13534	13534	502	SIM2	ENSG00000159263_LINE238_SIM2_I	0.230452	2894	2886	2886	502	LHX2	ENSG00000106689_LINE2227_LHX2_D_N2	0.18983	6397	6382	6382	502	BHLHE23	ENSG00000125533_LINE171_BHLHE23_D	0.162604	3950	3943	3943	502
RXRB	ENSG00000204231_LINE3133_RXRB_D_N1	12.4435	10.7718	13.8105	0	0	SOX4	ENSG00000124766_LINE3373_SOX4_D_N1	0.371294	15638	15595	15595	502	ENSG00000250811	ENSG00000250811_LINE320_ENSG00000250811_I	0.230452	2894	2886	2886	502	EMX1	ENSG00000135638_LINE2346_EMX1_D_N2	0.189827	4928	4917	4917	502	NR2F6	ENSG00000160113_LINE3037_NR2F6_D_N2	0.162596	13631	13583	13583	502
FOXI2	ENSG00000186766_LINE2049_FOXI2_I	12.4182	11.0394	13.5533	0	0	FOXO4	ENSG00000184481_LINE2041_FOXO4_D_N1	0.371246	9333	9314	9314	502	CEBPZ	ENSG00000115816_LINE3645_CEBPZ_D	0.23043	12146	12098	12098	502	HNF4G	ENSG00000164749_LINE3044_HNF4G_D_N1	0.189825	22960	22886	22886	502	AL7735441	ENSG00000206454_LINE6122_AL7735441_I_N5	0.162588	20879	20820	20820	502
FOXD4	ENSG00000170122_LINE2831_FOXD4_I_N1	12.4182	11.0394	13.5533	0	0	DLX2	ENSG00000115844_LINE2276_DLX2_D_N1	0.371235	11529	11497	11497	502	TFAP2B	ENSG00000008196_LINE4_TFAP2B_D_N1	0.230346	18260	18183	18183	502	BACH1	ENSG00000156273_LINE441_BACH1_D_N1	0.189797	14718	14671	14671	502	CR3882292	ENSG00000229094_LINE6138_CR3882292_I_N5	0.162588	20879	20820	20820	502
FOXD4L1	ENSG00000184492_LINE3272_FOXD4L1_I_N1	12.4182	11.0394	13.5533	0	0	POU1F1	ENSG00000064835_LINE2641_POU1F1_D_N1	0.371187	15852	15825	15825	502	RFX7	ENSG00000181827_LINE3264_RFX7_I	0.2302	11461	11419	11419	502	LMO2	ENSG00000135363_LINE3654_LMO2_D_N1	0.18978	29313	29199	29199	502	AL6628334	ENSG00000233911_LINE6155_AL6628334_I_N5	0.162588	20879	20820	20820	502
FOXD4L3	ENSG00000187559_LINE3691_FOXD4L3_I_N1	12.4182	11.0394	13.5533	0	0	FOXO3	ENSG00000118689_LINE1962_FOXO3_D_N1	0.37118	7740	7718	7718	502	HEY2	ENSG00000135547_LINE194_HEY2_D_N1	0.23016	19467	19369	19369	502	TFCP2L1	ENSG00000115112_LINE11247_TFCP2L1_I_N2	0.189776	19004	18939	18939	502	CR7598154	ENSG00000235068_LINE6169_CR7598154_I_N5	0.162588	20879	20820	20820	502
FOXD4L5	ENSG00000204779_LINE3965_FOXD4L5_I_N1	12.4182	11.0394	13.5533	0	0	POU2F1	ENSG00000143190_LINE2657_POU2F1_D_N1	0.371151	14573	14540	14540	502	CREB3L1	ENSG00000157613_LINE446_CREB3L1_D_N3	0.230127	4960	4933	4933	502	MIXL1	ENSG00000185155_LINE2536_MIXL1_D	0.189765	8841	8815	8815	502	BX0885802	ENSG00000237582_LINE6183_BX0885802_I_N5	0.162588	20879	20820	20820	502
FOXD4L6	ENSG00000204793_LINE4102_FOXD4L6_I_N1	12.4182	11.0394	13.5533	0	0	HOXA4	ENSG00000197576_LINE16121_HOXA4_I_N1	0.371151	5938	5926	5926	502	RUNX3	ENSG00000020633_LINE3270_RUNX3_D_N1	0.230117	8053	8019	8019	502	E2F3	ENSG00000112242_LINE1769_E2F3_D_N1	0.189761	3299	3288	3288	502	CR8477943	ENSG00000230336_LINE17148_CR8477943_I_N5	0.162588	20879	20820	20820	502
FOXJ1	ENSG00000129654_LINE6766_FOXJ1_I_N1	12.4182	11.0394	13.5533	0	0	HOXD9	ENSG00000128709_LINE2319_HOXD9_D	0.371146	19049	18996	18996	502	ETV4	ENSG00000175832_LINE1927_ETV4_D_N1	0.229928	29628	29524	29524	502	ZNF354C	ENSG00000177932_LINE1220_ZNF354C_D	0.189754	39917	39790	39790	502	OLIG3	ENSG00000177468_LINE279_OLIG3_D	0.162577	5147	5138	5138	502
FOXD4L4	ENSG00000184659_LINE9078_FOXD4L4_I_N1	12.4182	11.0394	13.5533	0	0	GBX2	ENSG00000168505_LINE2467_GBX2_D_N1	0.371065	6939	6924	6924	502	YBX1	ENSG00000065978_LINE1683_YBX1_D	0.229907	11170	11119	11119	502	MSX1	ENSG00000163132_LINE2417_MSX1_D_N1	0.189751	8593	8575	8575	502	RFX5	ENSG00000143390_LINE3262_RFX5_D_N3	0.162566	7449	7419	7419	502
FOXD4L2	ENSG00000204828_LINE10487_FOXD4L2_I_N1	12.4182	11.0394	13.5533	0	0	PDX1	ENSG00000139515_LINE2370_PDX1_D_N1	0.370939	10888	10859	10859	502	YBX2	ENSG00000006047_LINE2214_YBX2_I_N1	0.229907	11170	11119	11119	502	PPARG	ENSG00000132170_LINE2991_PPARG_D_N1	0.189748	13188	13146	13146	502	RFX1	ENSG00000132005_LINE3250_RFX1_D_N1	0.16254	9455	9421	9421	502
AR	ENSG00000169083_LINE3045_AR_D_N1	12.3834	10.1001	14.473	0	0	HOXA4	ENSG00000197576_LINE16145_HOXA4_I_N1	0.370939	10888	10859	10859	502	CSDA	ENSG00000060138_LINE2219_CSDA_I_N1	0.229907	11170	11119	11119	502	AHR	ENSG00000106546_LINE133_AHR_D_N1	0.18974	2312	2293	2293	502	JUND	ENSG00000130522_LINE409_JUND_D_N1	0.162539	11825	11796	11796	502
TP73	ENSG00000078900_LINE3145_TP73_D_N2	12.3729	9.41229	14.8866	0	0	HNF1A	ENSG00000135100_LINE2342_HNF1A_D_N1	0.370829	14854	14817	14817	502	SPZ1	ENSG00000164299_LINE3669_SPZ1_D_N1	0.229754	20332	20237	20237	502	HEY2	ENSG00000135547_LINE193_HEY2_D_N2	0.189739	5552	5527	5527	502	PPARG	ENSG00000132170_LINE2991_PPARG_D_N1	0.162533	13188	13146	13146	502
TFAP2C	ENSG00000087510_LINE13_TFAP2C_D_N2	12.2939	10.2741	14.0591	0	0	TEF	ENSG00000167074_LINE471_TEF_D_N1	0.370794	13625	13598	13598	502	SPDEF	ENSG00000124664_LINE1835_SPDEF_D_N2	0.229748	3654	3640	3640	502	TCF3	ENSG00000071564_LINE90_TCF3_D_N1	0.189731	27835	27726	27726	502	SOX7	ENSG00000171056_LINE3432_SOX7_D_N1	0.162525	17001	16967	16967	502
TP63	ENSG00000073282_LINE3139_TP63_D_N1	12.2427	9.33749	14.7299	0	0	TEF	ENSG00000167074_LINE470_TEF_D_N3	0.370768	7911	7888	7888	502	ZFP42	ENSG00000179059_LINE3477_ZFP42_I_N14	0.229746	13755	13707	13707	502	HOXA2	ENSG00000105996_LINE2208_HOXA2_D_N2	0.189723	7857	7838	7838	502	STAT6	ENSG00000166888_LINE3492_STAT6_D_N1	0.1625	20472	20401	20401	502
TEAD4	ENSG00000197905_LINE3584_TEAD4_D_N1	12.1972	10.2882	13.7564	0	0	FOXD4	ENSG00000170122_LINE2886_FOXD4_I_N1	0.37069	10585	10554	10554	502	TFAP2A	ENSG00000137203_LINE28_TFAP2A_D_N2	0.229724	23414	23327	23327	502	PPARD	ENSG00000112033_LINE2943_PPARD_D	0.189702	18922	18858	18858	502	SOX10	ENSG00000100146_LINE3355_SOX10_D_N1	0.162496	13636	13593	13593	502
NFIA	ENSG00000162599_LINE3321_NFIA_D_N1	12.1873	10.3995	13.5316	0	0	FOXD4L1	ENSG00000184492_LINE3331_FOXD4L1_I_N1	0.37069	10585	10554	10554	502	ELF3	ENSG00000163435_LINE1919_ELF3_D_N2	0.229701	11119	11080	11080	502	SMAD9	ENSG00000120693_LINE19375_SMAD9_I_N1	0.189676	15096	15052	15052	502	RUNX2	ENSG00000124813_LINE3279_RUNX2_D_N1	0.162481	7273	7242	7242	502
HOXD8	ENSG00000175879_LINE2498_HOXD8_D	12.1552	10.1915	13.7285	0	0	FOXD4L3	ENSG00000187559_LINE3742_FOXD4L3_I_N1	0.37069	10585	10554	10554	502	MYCN	ENSG00000134323_LINE186_MYCN_D_N2	0.229663	7511	7480	7480	502	THAP1	ENSG00000131931_LINE3591_THAP1_D_N1	0.189666	12527	12479	12479	502	NR3C1	ENSG00000113580_LINE2958_NR3C1_D_N3	0.162472	17030	16981	16981	502
HOXA4	ENSG00000197576_LINE16144_HOXA4_I_N1	12.1552	10.1915	13.7285	0	0	FOXD4L5	ENSG00000204779_LINE4016_FOXD4L5_I_N1	0.37069	10585	10554	10554	502	CENPB	ENSG00000125817_LINE1666_CENPB_D	0.229657	2224	2213	2213	502	ENSG00000229544	ENSG00000229544_LINE2582_ENSG00000229544_I	0.189664	5412	5392	5392	502	HOXA9	ENSG00000078399_LINE2187_HOXA9_D_N1	0.162433	11886	11855	11855	502
TFAP2B	ENSG00000008196_LINE3_TFAP2B_D_N1	12.0748	10.0914	13.7855	0	0	FOXD4L6	ENSG00000204793_LINE4153_FOXD4L6_I_N1	0.37069	10585	10554	10554	502	MYBL1	ENSG00000185697_LINE2873_MYBL1_D_N1	0.229573	2527	2518	2518	502	RXRA	ENSG00000186350_LINE3115_RXRA_D_N2	0.189612	28273	28186	28186	502	T	ENSG00000164458_LINE3548_T_D_N2	0.162422	9261	9229	9229	502
MAFK	ENSG00000198517_LINE549_MAFK_D_N1	12.0363	9.93046	13.6967	0	0	FOXL2	ENSG00000183770_LINE8812_FOXL2_I_N1	0.37069	10585	10554	10554	502	ZNF263	ENSG00000006194_LINE594_ZNF263_D_N2	0.229494	73425	73263	73263	502	HOXD13	ENSG00000128714_LINE2326_HOXD13_D_N1	0.189609	13591	13545	13545	502	THRB	ENSG00000151090_LINE3023_THRB_D_N1	0.162408	7865	7835	7835	502
IRF8	ENSG00000140968_LINE2754_IRF8_D_N1	11.9907	10.2902	13.4788	0	0	FOXD4L4	ENSG00000184659_LINE9129_FOXD4L4_I_N1	0.37069	10585	10554	10554	502	AHR	ENSG00000106546_LINE133_AHR_D_N1	0.229178	2312	2293	2293	502	NFKB2	ENSG00000077150_LINE3189_NFKB2_D_N1	0.189597	15834	15775	15775	502	SOX14	ENSG00000168875_LINE3427_SOX14_D_N1	0.162407	9465	9436	9436	502
CEBPG	ENSG00000153879_LINE430_CEBPG_D_N1	11.9403	9.92875	13.6818	0	0	FOXD4L2	ENSG00000204828_LINE10538_FOXD4L2_I_N1	0.37069	10585	10554	10554	502	JUN	ENSG00000177606_LINE518_JUN_D_N2	0.229177	11338	11310	11310	502	CEBPG	ENSG00000153879_LINE428_CEBPG_D_N2	0.189565	5942	5922	5922	502	NFATC1	ENSG00000131196_LINE3212_NFATC1_D_N1	0.162393	8185	8163	8163	502
FOXD3	ENSG00000187140_LINE2054_FOXD3_D_N2	11.9305	10.5524	13.1002	0	0	FOXL1	ENSG00000176678_LINE2029_FOXL1_D_N1	0.370675	31769	31698	31698	502	PAX2	ENSG00000075891_LINE2615_PAX2_D_N1	0.229165	4259	4241	4241	502	KLF3	ENSG00000109787_LINE818_KLF3_D	0.189546	21467	21387	21387	502	GFI1B	ENSG00000165702_LINE1058_GFI1B_D	0.162377	13829	13784	13784	502
TFAP2E	ENSG00000116819_LINE19_TFAP2E_I	11.9295	9.89545	13.5205	0	0	FOXL2	ENSG00000183770_LINE8792_FOXL2_I_N1	0.370675	31769	31698	31698	502	HEY2	ENSG00000135547_LINE193_HEY2_D_N2	0.229117	5552	5527	5527	502	KLF2	ENSG00000127528_LINE2760_KLF2_I_N1	0.189546	21467	21387	21387	502	NR4A3	ENSG00000119508_LINE2965_NR4A3_D	0.162375	20049	19994	19994	502
IRF3	ENSG00000126456_LINE2738_IRF3_D_N1	11.8445	10.0831	13.4282	0	0	HOXB5	ENSG00000120075_LINE2289_HOXB5_D	0.37064	11430	11401	11401	502	HLF	ENSG00000108924_LINE356_HLF_D_N4	0.22911	6065	6050	6050	502	NR2F2	ENSG00000185551_LINE3107_NR2F2_D_N1	0.189537	15801	15728	15728	502	HOXA4	ENSG00000197576_LINE16137_HOXA4_I_N1	0.162343	18775	18721	18721	502
IRF8	ENSG00000140968_LINE2752_IRF8_D_N2	11.8291	10.1383	13.3557	0	0	FOXD3	ENSG00000187140_LINE2054_FOXD3_D_N2	0.370631	37381	37288	37288	502	RFX2	ENSG00000087903_LINE3241_RFX2_D_N1	0.228996	8827	8798	8798	502	STAT5A	ENSG00000126561_LINE3482_STAT5A_D_N1	0.189535	10553	10523	10523	502	SOX15	ENSG00000129194_LINE3394_SOX15_D_N1	0.162341	12529	12491	12491	502
AR	ENSG00000169083_LINE3053_AR_D_N3	11.7195	9.47203	13.7146	0	0	POU6F1	ENSG00000184271_LINE2531_POU6F1_D_N1	0.370542	6036	6026	6026	502	RFX8	ENSG00000196460_LINE3266_RFX8_I	0.228795	9552	9516	9516	502	MAFK	ENSG00000198517_LINE543_MAFK_D_N5	0.189531	19098	19058	19058	502	ZNF683	ENSG00000176083_LINE1197_ZNF683_I	0.162332	30812	30720	30720	502
STAT2	ENSG00000170581_LINE3510_STAT2_D_N2	11.6922	9.84179	13.2319	0	0	FOXD4	ENSG00000170122_LINE2808_FOXD4_I_N1	0.370447	39127	39031	39031	502	GLIS3	ENSG00000107249_LINE816_GLIS3_D_N1	0.228633	14949	14872	14872	502	MEIS1	ENSG00000143995_LINE2388_MEIS1_D_N1	0.189523	14594	14555	14555	502	BRCA1	ENSG00000012048_LINE1793_BRCA1_D_N2	0.16233	11557	11517	11517	502
TFAP2A	ENSG00000137203_LINE29_TFAP2A_D_N3	11.6389	9.74048	13.239	0	0	FOXD4L1	ENSG00000184492_LINE3248_FOXD4L1_I_N1	0.370447	39127	39031	39031	502	AHRR	ENSG00000063438_LINE82_AHRR_I	0.228625	9256	9219	9219	502	ESRRA	ENSG00000173153_LINE3073_ESRRA_D_N4	0.189522	13957	13910	13910	502	NR1I3	ENSG00000143257_LINE3012_NR1I3_D_N1	0.162325	16011	15964	15964	502
GATA5	ENSG00000130700_LINE2097_GATA5_D_N1	11.6164	9.75263	13.1192	0	0	FOXD4L3	ENSG00000187559_LINE3670_FOXD4L3_I_N1	0.370447	39127	39031	39031	502	AHR	ENSG00000106546_LINE130_AHR_D_N1	0.228625	9256	9219	9219	502	TFCP2	ENSG00000135457_LINE2141_TFCP2_D_N1	0.189513	18007	17925	17925	502	PBX4	ENSG00000105717_LINE11890_PBX4_I_N5	0.162321	10596	10567	10567	502
BATF	ENSG00000156127_LINE435_BATF_D_N1	11.6134	9.77438	13.0655	0	0	FOXD4L5	ENSG00000204779_LINE3944_FOXD4L5_I_N1	0.370447	39127	39031	39031	502	IRF5	ENSG00000128604_LINE2741_IRF5_D_N1	0.22859	4368	4358	4358	502	ZNF784	ENSG00000179922_LINE1252_ZNF784_D	0.189499	7277	7249	7249	502	ATOH7	ENSG00000179774_LINE285_ATOH7_I	0.162312	5913	5897	5897	502
BCL11A	ENSG00000119866_LINE848_BCL11A_D	11.5803	9.71762	13.1625	0	0	FOXD4L6	ENSG00000204793_LINE4081_FOXD4L6_I_N1	0.370447	39127	39031	39031	502	PAX4	ENSG00000106331_LINE2620_PAX4_D_N1	0.228519	24041	23928	23928	502	MYCN	ENSG00000134323_LINE186_MYCN_D_N2	0.189456	7511	7480	7480	502	STAT4	ENSG00000138378_LINE3490_STAT4_D_N1	0.162311	23151	23087	23087	502
BCL11B	ENSG00000127152_LINE1229_BCL11B_I	11.5803	9.71762	13.1625	0	0	FOXJ1	ENSG00000129654_LINE6742_FOXJ1_I_N1	0.370447	39127	39031	39031	502	GMEB2	ENSG00000101216_LINE3291_GMEB2_D_N2	0.228513	1210	1202	1202	502	CUX2	ENSG00000111249_LINE1692_CUX2_D_N1	0.189453	4601	4583	4583	502	POU5F1	ENSG00000204531_LINE2693_POU5F1_D_N2	0.162296	18602	18552	18552	502
IRF1	ENSG00000125347_LINE2729_IRF1_D_N2	11.5749	9.80275	12.9982	0	0	FOXD4L4	ENSG00000184659_LINE9057_FOXD4L4_I_N1	0.370447	39127	39031	39031	502	NR2C2	ENSG00000177463_LINE3089_NR2C2_D_N3	0.228493	24384	24285	24285	502	TBX10	ENSG00000167800_LINE3554_TBX10_I	0.189447	13051	13004	13004	502	AR	ENSG00000169083_LINE3045_AR_D_N1	0.162294	19806	19750	19750	502
STAT1	ENSG00000115415_LINE3478_STAT1_D_N1	11.5108	9.85789	12.9728	0	0	FOXD4L2	ENSG00000204828_LINE10466_FOXD4L2_I_N1	0.370447	39127	39031	39031	502	ETV7	ENSG00000010030_LINE1801_ETV7_D	0.228257	17733	17679	17679	502	ZNF691	ENSG00000164011_LINE1045_ZNF691_I	0.189427	10844	10801	10801	502	IRF3	ENSG00000126456_LINE2738_IRF3_D_N1	0.162271	39927	39805	39805	502
FEV	ENSG00000163497_LINE1922_FEV_D_N1	11.4648	9.52226	12.9838	0	0	HESX1	ENSG00000163666_LINE2423_HESX1_D_N1	0.370418	11346	11321	11321	502	GCM2	ENSG00000124827_LINE2128_GCM2_D	0.228211	3501	3484	3484	502	HNF4A	ENSG00000101076_LINE2933_HNF4A_D_N1	0.189426	12522	12468	12468	502	TBX21	ENSG00000073861_LINE3515_TBX21_D_N2	0.162267	5418	5401	5401	502
FOXL2	ENSG00000183770_LINE8793_FOXL2_I_N3	11.4567	10.1982	12.4841	0	0	HOXA6	ENSG00000106006_LINE2213_HOXA6_I	0.370404	9943	9922	9922	502	ZNF202	ENSG00000166261_LINE1063_ZNF202_I	0.228186	13224	13160	13160	502	HSF1	ENSG00000185122_LINE2726_HSF1_D_N4	0.189401	12547	12509	12509	502	SOX8	ENSG00000005513_LINE3332_SOX8_D_N2	0.16226	11944	11904	11904	502
FOXO3	ENSG00000118689_LINE1965_FOXO3_D_N1	11.4444	10.0346	12.5447	0	0	HNF1B	ENSG00000108753_LINE2249_HNF1B_D_N3	0.370323	10196	10178	10178	502	CTCF	ENSG00000102974_LINE747_CTCF_D_N67	0.228113	33696	33588	33588	502	NR1D1	ENSG00000126368_LINE2979_NR1D1_D	0.189386	14978	14934	14934	502	PRDM1	ENSG00000057657_LINE611_PRDM1_D_N4	0.162255	39638	39523	39523	502
FOXL1	ENSG00000176678_LINE2029_FOXL1_D_N1	11.4351	10.112	12.4662	0	0	MEOX1	ENSG00000005102_LINE2165_MEOX1_D	0.370235	6793	6778	6778	502	SP2	ENSG00000167182_LINE1085_SP2_D_N1	0.227869	16355	16274	16274	502	NR1D2	ENSG00000174738_LINE6613_NR1D2_I_N1	0.189386	14978	14934	14934	502	GFI1	ENSG00000162676_LINE1033_GFI1_D_N2	0.162238	16287	16239	16239	502
FOXL2	ENSG00000183770_LINE8792_FOXL2_I_N1	11.4351	10.112	12.4662	0	0	SOX10	ENSG00000100146_LINE3352_SOX10_D_N1	0.370227	14718	14687	14687	502	IRF5	ENSG00000128604_LINE2740_IRF5_D_N1	0.227772	7595	7568	7568	502	GATA1	ENSG00000102145_LINE2081_GATA1_D_N7	0.189381	9253	9225	9225	502	TAL1	ENSG00000162367_LINE243_TAL1_D_N1	0.162217	13584	13542	13542	502
ELF2	ENSG00000109381_LINE1818_ELF2_D	11.3717	9.57187	12.8817	0	0	FOXO6	ENSG00000204060_LINE2062_FOXO6_D_N1	0.370186	10414	10399	10399	502	PAX5	ENSG00000196092_LINE3164_PAX5_D_N1	0.227767	6413	6375	6375	502	REST	ENSG00000084093_LINE656_REST_D_N1	0.189376	18893	18820	18820	502	LYL1	ENSG00000104903_LINE204_LYL1_I_N1	0.162217	13584	13542	13542	502
NR2C1	ENSG00000120798_LINE2970_NR2C1_D	11.3127	9.68884	12.7672	0	0	HOXB3	ENSG00000120093_LINE2291_HOXB3_D	0.370182	8542	8524	8524	502	SPI1	ENSG00000066336_LINE1811_SPI1_D_N1	0.22776	22879	22822	22822	502	EP300	ENSG00000100393_LINE3625_EP300_D	0.189373	17917	17837	17837	502	TAL2	ENSG00000186051_LINE511_TAL2_I_N1	0.162217	13584	13542	13542	502
GATA2	ENSG00000179348_LINE2120_GATA2_D_N9	11.2875	9.51998	12.8114	0	0	HOXA4	ENSG00000197576_LINE16137_HOXA4_I_N1	0.37018	18775	18721	18721	502	PLAG1	ENSG00000181690_LINE1280_PLAG1_D_N1	0.227722	17737	17650	17650	502	RORA	ENSG00000069667_LINE2894_RORA_D_N1	0.189337	14125	14079	14079	502	ZNF274	ENSG00000171606_LINE1149_ZNF274_D_N2	0.162197	18200	18145	18145	502
RELB	ENSG00000104856_LINE3201_RELB_D	11.2542	7.01122	15.7397	0	0	MSX1	ENSG00000163132_LINE2418_MSX1_D_N1	0.370171	15310	15274	15274	502	RFX1	ENSG00000132005_LINE3252_RFX1_D_N1	0.227646	11702	11658	11658	502	RORB	ENSG00000198963_LINE18387_RORB_I_N1	0.189337	14125	14079	14079	502	DMRT1	ENSG00000137090_LINE1730_DMRT1_D_N1	0.162188	9090	9068	9068	502
TFAP2A	ENSG00000137203_LINE28_TFAP2A_D_N2	11.2364	9.07262	12.8995	0	0	HOXC9	ENSG00000180806_LINE2521_HOXC9_I	0.370154	12700	12671	12671	502	AL8445277	ENSG00000206289_LINE3134_AL8445277_I	0.227641	12086	12037	12037	502	TFCP2L1	ENSG00000115112_LINE11243_TFCP2L1_I_N1	0.189324	20036	19959	19959	502	ARID5B	ENSG00000150347_LINE49_ARID5B_D_N1	0.162186	8991	8969	8969	502
THRA	ENSG00000126351_LINE2977_THRA_D_N1	11.2346	9.68119	12.567	0	0	HOXA4	ENSG00000197576_LINE16079_HOXA4_I_N2	0.370128	7532	7522	7522	502	AL6628245	ENSG00000227322_LINE3135_AL6628245_I	0.227641	12086	12037	12037	502	SIX4	ENSG00000100625_LINE2190_SIX4_I	0.189314	4519	4502	4502	502	NR2F1	ENSG00000175745_LINE3087_NR2F1_D_N4	0.162172	16179	16128	16128	502
RUNX2	ENSG00000124813_LINE3280_RUNX2_D_N1	11.2235	9.49551	12.7421	0	0	PROP1	ENSG00000175325_LINE2494_PROP1_D_N1	0.370061	19696	19654	19654	502	CR7597334	ENSG00000228333_LINE3136_CR7597334_I	0.227641	12086	12037	12037	502	BPTF	ENSG00000171634_LINE3686_BPTF_D_N1	0.189308	47357	47233	47233	502	OLIG1	ENSG00000184221_LINE291_OLIG1_D	0.162172	4110	4099	4099	502
NR4A1	ENSG00000123358_LINE2973_NR4A1_D	11.1858	9.49645	12.6138	0	0	GSX2	ENSG00000180613_LINE2520_GSX2_D	0.370061	12798	12764	12764	502	CR3545653	ENSG00000231321_LINE3137_CR3545653_I	0.227641	12086	12037	12037	502	TBX20	ENSG00000164532_LINE3550_TBX20_D_N1	0.189307	7069	7045	7045	502	RXRB	ENSG00000204231_LINE3132_RXRB_D_N1	0.16216	13501	13451	13451	502
JUN	ENSG00000177606_LINE516_JUN_D_N1	11.1442	9.54538	12.6315	0	0	POU4F1	ENSG00000152192_LINE2674_POU4F1_D	0.369981	20300	20266	20266	502	CR9368773	ENSG00000235712_LINE3138_CR9368773_I	0.227641	12086	12037	12037	502	ZNF202	ENSG00000166261_LINE1063_ZNF202_I	0.189304	13224	13160	13160	502	NFATC1	ENSG00000131196_LINE3211_NFATC1_D_N1	0.162148	17658	17624	17624	502
RARG	ENSG00000172819_LINE3060_RARG_D_N2	11.1174	9.54109	12.4109	0	0	TLX2	ENSG00000115297_LINE2269_TLX2_D_N1	0.369914	10710	10681	10681	502	IRF4	ENSG00000137265_LINE2748_IRF4_D_N1	0.227619	8407	8379	8379	502	PPARG	ENSG00000132170_LINE2990_PPARG_D_N2	0.1893	11818	11774	11774	502	SOX2	ENSG00000181449_LINE3440_SOX2_D_N2	0.162145	9475	9442	9442	502
CBFB	ENSG00000067955_LINE3606_CBFB_D	11.0234	9.33333	12.4422	0	0	SOX9	ENSG00000125398_LINE3387_SOX9_D_N1	0.369899	16526	16490	16490	502	RFX4	ENSG00000111783_LINE3247_RFX4_D_N1	0.227594	6542	6520	6520	502	TBX20	ENSG00000164532_LINE3551_TBX20_D_N2	0.189299	11828	11788	11788	502	RXRG	ENSG00000143171_LINE3007_RXRG_D_N3	0.162112	13199	13146	13146	502
GATA1	ENSG00000102145_LINE2081_GATA1_D_N7	10.9857	9.16837	12.571	0	0	FOXJ2	ENSG00000065970_LINE1944_FOXJ2_D_N1	0.369858	16133	16090	16090	502	FEV	ENSG00000163497_LINE1922_FEV_D_N1	0.227502	22231	22154	22154	502	TFAP4	ENSG00000090447_LINE103_TFAP4_D_N1	0.189282	24413	24315	24315	502	NR2C2	ENSG00000177463_LINE3101_NR2C2_D_N1	0.16211	13814	13768	13768	502
IRF9	ENSG00000213928_LINE2765_IRF9_D_N1	10.9808	9.21358	12.5239	0	0	FOXN3	ENSG00000053254_LINE2545_FOXN3_I_N1	0.369858	16133	16090	16090	502	ZBTB7A	ENSG00000178951_LINE1238_ZBTB7A_D_N1	0.227486	22489	22390	22390	502	FOS	ENSG00000170345_LINE484_FOS_D_N1	0.189278	12681	12641	12641	502	ESRRB	ENSG00000119715_LINE2968_ESRRB_D_N2	0.162102	12906	12873	12873	502
BACH1	ENSG00000156273_LINE441_BACH1_D_N1	10.9652	9.29958	12.3675	0	0	FOXD4	ENSG00000170122_LINE2856_FOXD4_I_N1	0.369858	16133	16090	16090	502	CEBPA	ENSG00000245848_LINE568_CEBPA_D_N4	0.227471	17229	17184	17184	502	CREB3L1	ENSG00000157613_LINE446_CREB3L1_D_N3	0.189273	4960	4933	4933	502	SRY	ENSG00000184895_LINE3452_SRY_D_N1	0.162092	9099	9073	9073	502
TEAD1	ENSG00000187079_LINE3576_TEAD1_D_N3	10.8983	9.43326	12.0849	0	0	FOXD4L1	ENSG00000184492_LINE3300_FOXD4L1_I_N1	0.369858	16133	16090	16090	502	CEBPD	ENSG00000221869_LINE558_CEBPD_D_N2	0.227453	14478	14436	14436	502	TGIF2	ENSG00000118707_LINE2283_TGIF2_D	0.189241	10659	10627	10627	502	NEUROD4	ENSG00000123307_LINE291_NEUROD4_I_N7	0.162076	4321	4313	4313	502
IRF7	ENSG00000185507_LINE2762_IRF7_D_N1	10.8933	9.26845	12.2993	0	0	FOXD4L3	ENSG00000187559_LINE3713_FOXD4L3_I_N1	0.369858	16133	16090	16090	502	TFAP2A	ENSG00000137203_LINE29_TFAP2A_D_N3	0.227433	20604	20535	20535	502	RHOXF1	ENSG00000101883_LINE2195_RHOXF1_D_N2	0.189237	4779	4764	4764	502	NEUROD6	ENSG00000164600_LINE428_NEUROD6_I_N7	0.162076	4321	4313	4313	502
SOX9	ENSG00000125398_LINE3380_SOX9_D_N4	10.8857	9.42055	11.9891	0	0	FOXD4L5	ENSG00000204779_LINE3987_FOXD4L5_I_N1	0.369858	16133	16090	16090	502	PAX5	ENSG00000196092_LINE3163_PAX5_D_N1	0.227337	18837	18749	18749	502	NR2F6	ENSG00000160113_LINE3039_NR2F6_D_N1	0.189219	26479	26404	26404	502	ATOH1	ENSG00000172238_LINE966_ATOH1_I_N2	0.162076	4321	4313	4313	502
SPIC	ENSG00000166211_LINE1923_SPIC_D	10.8705	8.86725	12.6656	0	0	FOXD4L6	ENSG00000204793_LINE4124_FOXD4L6_I_N1	0.369858	16133	16090	16090	502	MYBL2	ENSG00000101057_LINE2838_MYBL2_D_N1	0.227321	1721	1714	1714	502	PBX4	ENSG00000105717_LINE11877_PBX4_I_N1	0.189218	8758	8736	8736	502	ZNF232	ENSG00000167840_LINE1104_ZNF232_D	0.162046	11034	11003	11003	502
GATA3	ENSG00000107485_LINE2094_GATA3_D_N6	10.8682	9.14926	12.2582	0	0	FOXJ1	ENSG00000129654_LINE6794_FOXJ1_I_N1	0.369858	16133	16090	16090	502	TFAP4	ENSG00000090447_LINE110_TFAP4_D_N1	0.227144	25832	25740	25740	502	PGR	ENSG00000082175_LINE2904_PGR_D_N1	0.189207	25629	25553	25553	502	CEBPA	ENSG00000245848_LINE562_CEBPA_D_N1	0.162041	16560	16510	16510	502
NFE2L2	ENSG00000116044_LINE367_NFE2L2_D	10.867	8.94328	12.4574	0	0	FOXN2	ENSG00000170802_LINE7879_FOXN2_I_N1	0.369858	16133	16090	16090	502	ZBTB4	ENSG00000174282_LINE1184_ZBTB4_D_N1	0.227042	15681	15606	15606	502	NR3C1	ENSG00000113580_LINE2961_NR3C1_D_N1	0.189207	25629	25553	25553	502	PBX1	ENSG00000185630_LINE2538_PBX1_D_N4	0.162038	8215	8194	8194	502
NFE2L3	ENSG00000050344_LINE1238_NFE2L3_I_N1	10.867	8.94328	12.4574	0	0	FOXL2	ENSG00000183770_LINE8782_FOXL2_I_N1	0.369858	16133	16090	16090	502	MYBL2	ENSG00000101057_LINE2835_MYBL2_D_N1	0.226913	1496	1486	1486	502	VDR	ENSG00000111424_LINE2942_VDR_D_N1	0.189195	12230	12179	12179	502	PBX4	ENSG00000105717_LINE11878_PBX4_I_N4	0.162038	8215	8194	8194	502
DBP	ENSG00000105516_LINE351_DBP_D_N1	10.8521	9.04905	12.2814	0	0	FOXD4L4	ENSG00000184659_LINE9100_FOXD4L4_I_N1	0.369858	16133	16090	16090	502	INSM1	ENSG00000173404_LINE1178_INSM1_D_N2	0.226851	23693	23580	23580	502	RUNX3	ENSG00000020633_LINE3271_RUNX3_D_N2	0.18918	9848	9816	9816	502	MGA	ENSG00000174197_LINE322_MGA_D_N1	0.162025	5210	5199	5199	502
ERF	ENSG00000105722_LINE1816_ERF_D	10.8322	8.54612	13.0421	0	0	FOXD4L2	ENSG00000204828_LINE10509_FOXD4L2_I_N1	0.369858	16133	16090	16090	502	EGR3	ENSG00000179388_LINE1244_EGR3_D_N1	0.226833	15777	15705	15705	502	RFX2	ENSG00000087903_LINE3245_RFX2_D_N1	0.189147	14784	14726	14726	502	NFIC	ENSG00000141905_LINE3315_NFIC_D	0.162011	64775	64618	64618	502
RUNX2	ENSG00000124813_LINE3275_RUNX2_D_N2	10.7448	9.11116	12.2343	0	0	POU3F4	ENSG00000196767_LINE2687_POU3F4_D_N1	0.369837	15714	15679	15679	502	ZNF350	ENSG00000256683_LINE3706_ZNF350_D	0.226832	20658	20578	20578	502	HAND1	ENSG00000113196_LINE142_HAND1_D	0.189133	15364	15318	15318	502	YY1	ENSG00000100811_LINE690_YY1_D_N1	0.162004	12221	12183	12183	502
ENSG00000250096	ENSG00000250096_LINE3288_ENSG00000250096_I	10.7448	9.11116	12.2343	0	0	AL7735441	ENSG00000206454_LINE6130_AL7735441_I_N1	0.369837	15714	15679	15679	502	MZF1	ENSG00000099326_LINE684_MZF1_D_N3	0.22679	23614	23514	23514	502	HAND2	ENSG00000164107_LINE250_HAND2_I	0.189133	15364	15318	15318	502	ZFP42	ENSG00000179059_LINE3454_ZFP42_I_N1	0.162004	12221	12183	12183	502
TP53	ENSG00000141510_LINE3148_TP53_D_N1	10.7254	7.862	13.0896	0	0	CR3882292	ENSG00000229094_LINE6146_CR3882292_I_N1	0.369837	15714	15679	15679	502	TFAP2C	ENSG00000087510_LINE12_TFAP2C_D_N2	0.226787	19974	19897	19897	502	CREM	ENSG00000095794_LINE339_CREM_D	0.189116	8050	8031	8031	502	MEF2A	ENSG00000068305_LINE2784_MEF2A_D_N1	0.162	19656	19604	19604	502
ESR2	ENSG00000140009_LINE3006_ESR2_D_N1	10.7093	9.17905	12.0205	0	0	AL6628334	ENSG00000233911_LINE6163_AL6628334_I_N1	0.369837	15714	15679	15679	502	SPI1	ENSG00000066336_LINE1813_SPI1_D_N5	0.226755	50292	50152	50152	502	JUND	ENSG00000130522_LINE405_JUND_D_N1	0.189103	18858	18816	18816	502	AIRE	ENSG00000160224_LINE3298_AIRE_D	0.161997	12366	12337	12337	502
IRF4	ENSG00000137265_LINE2748_IRF4_D_N1	10.6813	9.04137	12.2269	0	0	CR7598154	ENSG00000235068_LINE6177_CR7598154_I_N1	0.369837	15714	15679	15679	502	NFKB1	ENSG00000109320_LINE3203_NFKB1_D_N1	0.226736	14665	14604	14604	502	SMAD2	ENSG00000175387_LINE3330_SMAD2_D	0.189095	18944	18877	18877	502	JUN	ENSG00000177606_LINE518_JUN_D_N2	0.161991	11338	11310	11310	502
NFKB1	ENSG00000109320_LINE3205_NFKB1_D_N1	10.6308	6.96123	14.4034	0	0	BX0885802	ENSG00000237582_LINE6191_BX0885802_I_N1	0.369837	15714	15679	15679	502	STAT1	ENSG00000115415_LINE3469_STAT1_D_N1	0.22671	12686	12646	12646	502	RBPJ	ENSG00000168214_LINE1691_RBPJ_D	0.18905	18131	18068	18068	502	HOXA9	ENSG00000078399_LINE2184_HOXA9_D_N1	0.16198	6966	6959	6959	502
FOXJ2	ENSG00000065970_LINE1947_FOXJ2_D_N1	10.6247	9.26475	11.772	0	0	CR8477943	ENSG00000230336_LINE17156_CR8477943_I_N1	0.369837	15714	15679	15679	502	EHF	ENSG00000135373_LINE1867_EHF_D_N1	0.226687	35870	35747	35747	502	SMAD3	ENSG00000166949_LINE3325_SMAD3_D_N1	0.189043	21954	21891	21891	502	TBP	ENSG00000112592_LINE3562_TBP_D_N1	0.16196	21317	21256	21256	502
RXRA	ENSG00000186350_LINE3115_RXRA_D_N2	10.5942	9.22898	11.7579	0	0	FOXC2	ENSG00000176692_LINE2033_FOXC2_D_N1	0.369776	42054	41955	41955	502	SREBF2	ENSG00000198911_LINE312_SREBF2_D_N1	0.226655	34700	34572	34572	502	SMAD9	ENSG00000120693_LINE19392_SMAD9_I_N1	0.189043	21954	21891	21891	502	ZNF713	ENSG00000178665_LINE1229_ZNF713_D	0.161943	16691	16636	16636	502
FOXE1	ENSG00000178919_LINE2036_FOXE1_I	10.5504	9.23811	11.6563	0	0	FOXD4	ENSG00000170122_LINE2900_FOXD4_I_N8	0.369776	42054	41955	41955	502	CEBPE	ENSG00000092067_LINE337_CEBPE_D_N1	0.226571	8547	8526	8526	502	ZNF274	ENSG00000171606_LINE1147_ZNF274_D_N1	0.189032	18651	18589	18589	502	NEUROG2	ENSG00000178403_LINE282_NEUROG2_D_N2	0.161931	5644	5630	5630	502
FOXD4	ENSG00000170122_LINE2830_FOXD4_I_N2	10.5504	9.23811	11.6563	0	0	FOXD4L1	ENSG00000184492_LINE3345_FOXD4L1_I_N8	0.369776	42054	41955	41955	502	HIVEP2	ENSG00000010818_LINE598_HIVEP2_D	0.226515	12357	12300	12300	502	NR2F6	ENSG00000160113_LINE3037_NR2F6_D_N2	0.189009	13631	13583	13583	502	RXRA	ENSG00000186350_LINE3116_RXRA_D_N3	0.161913	13360	13305	13305	502
FOXD4L1	ENSG00000184492_LINE3271_FOXD4L1_I_N2	10.5504	9.23811	11.6563	0	0	FOXD4L3	ENSG00000187559_LINE3756_FOXD4L3_I_N8	0.369776	42054	41955	41955	502	HIVEP3	ENSG00000127124_LINE1226_HIVEP3_I_N1	0.226515	12357	12300	12300	502	RARA	ENSG00000131759_LINE2987_RARA_D_N3	0.189007	14471	14423	14423	502	HNF4A	ENSG00000101076_LINE2935_HNF4A_D_N1	0.161913	11063	11030	11030	502
FOXD4L3	ENSG00000187559_LINE3690_FOXD4L3_I_N2	10.5504	9.23811	11.6563	0	0	FOXD4L5	ENSG00000204779_LINE4030_FOXD4L5_I_N8	0.369776	42054	41955	41955	502	BCL11A	ENSG00000119866_LINE848_BCL11A_D	0.226429	41932	41793	41793	502	ZSCAN4	ENSG00000180532_LINE1261_ZSCAN4_D	0.188983	17729	17677	17677	502	ESR2	ENSG00000140009_LINE3002_ESR2_D_N2	0.16184	18888	18816	18816	502
FOXD4L5	ENSG00000204779_LINE3964_FOXD4L5_I_N2	10.5504	9.23811	11.6563	0	0	FOXD4L6	ENSG00000204793_LINE4167_FOXD4L6_I_N8	0.369776	42054	41955	41955	502	BCL11B	ENSG00000127152_LINE1229_BCL11B_I	0.226429	41932	41793	41793	502	EOMES	ENSG00000163508_LINE3544_EOMES_D_N1	0.188979	11295	11262	11262	502	IRX4	ENSG00000113430_LINE2265_IRX4_I	0.161835	11423	11398	11398	502
FOXD4L6	ENSG00000204793_LINE4101_FOXD4L6_I_N2	10.5504	9.23811	11.6563	0	0	FOXJ1	ENSG00000129654_LINE6835_FOXJ1_I_N8	0.369776	42054	41955	41955	502	TFAP2B	ENSG00000008196_LINE2_TFAP2B_D_N1	0.226373	20092	20016	20016	502	ESRRG	ENSG00000196482_LINE3129_ESRRG_D_N2	0.188979	13764	13720	13720	502	IRX6	ENSG00000159387_LINE2406_IRX6_I	0.161835	11423	11398	11398	502
FOXJ1	ENSG00000129654_LINE6765_FOXJ1_I_N2	10.5504	9.23811	11.6563	0	0	FOXD4L4	ENSG00000184659_LINE9143_FOXD4L4_I_N8	0.369776	42054	41955	41955	502	DBP	ENSG00000105516_LINE351_DBP_D_N1	0.22635	12090	12052	12052	502	MAFG	ENSG00000197063_LINE539_MAFG_D_N1	0.188955	14418	14371	14371	502	LHX6	ENSG00000106852_LINE2232_LHX6_D_N1	0.161833	8320	8300	8300	502
FOXL2	ENSG00000183770_LINE8756_FOXL2_I_N2	10.5504	9.23811	11.6563	0	0	FOXD4L2	ENSG00000204828_LINE10552_FOXD4L2_I_N8	0.369776	42054	41955	41955	502	HEYL	ENSG00000163909_LINE249_HEYL_I	0.226255	5831	5804	5804	502	BATF	ENSG00000156127_LINE435_BATF_D_N1	0.188937	16024	15980	15980	502	NR1D2	ENSG00000174738_LINE6612_NR1D2_I_N1	0.161831	9939	9902	9902	502
FOXD4L4	ENSG00000184659_LINE9077_FOXD4L4_I_N2	10.5504	9.23811	11.6563	0	0	SOX8	ENSG00000005513_LINE3333_SOX8_D_N2	0.369689	15553	15509	15509	502	GLI2	ENSG00000074047_LINE633_GLI2_D_N1	0.226199	7541	7509	7509	502	ZNF76	ENSG00000065029_LINE624_ZNF76_I	0.188936	23313	23227	23227	502	EVX1	ENSG00000106038_LINE2221_EVX1_D	0.161813	4250	4241	4241	502
FOXD4L2	ENSG00000204828_LINE10486_FOXD4L2_I_N2	10.5504	9.23811	11.6563	0	0	EN2	ENSG00000164778_LINE2430_EN2_D_N2	0.369526	8373	8345	8345	502	EBF1	ENSG00000164330_LINE255_EBF1_D_N1	0.22615	14296	14242	14242	502	VTN	ENSG00000109072_LINE2253_VTN_I	0.188926	10399	10374	10374	502	HOXB7	ENSG00000120087_LINE2290_HOXB7_D	0.161799	11386	11360	11360	502
RARA	ENSG00000131759_LINE2986_RARA_D_N2	10.4168	8.91682	11.632	0	0	MSX2	ENSG00000120149_LINE2294_MSX2_D_N1	0.369452	16353	16317	16317	502	MAX	ENSG00000125952_LINE74_MAX_D_N1	0.226023	5168	5147	5147	502	PAX2	ENSG00000075891_LINE2617_PAX2_D_N1	0.188919	9219	9180	9180	502	MECOM	ENSG00000085276_LINE672_MECOM_D_N1	0.161797	7413	7387	7387	502
RARG	ENSG00000172819_LINE3064_RARG_D_N1	10.383	9.02607	11.3749	0	0	TBPL2	ENSG00000182521_LINE3570_TBPL2_I	0.369447	19657	19608	19608	502	ARID2	ENSG00000189079_LINE54_ARID2_I	0.226019	6507	6480	6480	502	NR4A1	ENSG00000123358_LINE2973_NR4A1_D	0.188916	19013	18953	18953	502	DLX5	ENSG00000105880_LINE2205_DLX5_D	0.16179	8430	8405	8405	502
SOX13	ENSG00000143842_LINE3408_SOX13_D	10.3605	9.01437	11.3455	0	0	BARHL2	ENSG00000143032_LINE2381_BARHL2_D_N2	0.369437	7580	7550	7550	502	MNT	ENSG00000070444_LINE87_MNT_D	0.226003	6352	6325	6325	502	ZBTB6	ENSG00000186130_LINE1341_ZBTB6_D_N2	0.188916	13923	13876	13876	502	NFATC1	ENSG00000131196_LINE3215_NFATC1_D_N1	0.161771	20092	20039	20039	502
JUND	ENSG00000130522_LINE409_JUND_D_N1	10.3417	8.79688	11.7896	0	0	NKX25	ENSG00000183072_LINE2527_NKX25_D_N1	0.369372	10674	10648	10648	502	TFAP2B	ENSG00000008196_LINE3_TFAP2B_D_N1	0.225924	19928	19869	19869	502	HES2	ENSG00000069812_LINE86_HES2_I	0.1889	5863	5838	5838	502	RORB	ENSG00000198963_LINE18385_RORB_I_N1	0.161767	9798	9767	9767	502
THRB	ENSG00000151090_LINE3025_THRB_D_N1	10.3292	8.89055	11.4819	0	0	DMRTC2	ENSG00000142025_LINE4261_DMRTC2_I_N1	0.369335	15701	15661	15661	502	E2F8	ENSG00000129173_LINE1772_E2F8_D	0.225759	10464	10411	10411	502	PTF1A	ENSG00000168267_LINE261_PTF1A_D	0.1889	22802	22732	22732	502	IRF1	ENSG00000125347_LINE2730_IRF1_D_N1	0.161754	22135	22057	22057	502
ZEB1	ENSG00000148516_LINE580_ZEB1_D_N1	10.3291	8.20723	12.2334	0	0	NKX31	ENSG00000167034_LINE2454_NKX31_D_N3	0.369317	12923	12893	12893	502	FOS	ENSG00000170345_LINE484_FOS_D_N1	0.22571	12681	12641	12641	502	PAX4	ENSG00000106331_LINE2623_PAX4_D_N2	0.188898	4613	4604	4604	502	TCF7L1	ENSG00000152284_LINE3420_TCF7L1_D	0.161752	17503	17452	17452	502
IRF2	ENSG00000168310_LINE2755_IRF2_D_N2	10.3253	8.85203	11.6599	0	0	FOXI2	ENSG00000186766_LINE2049_FOXI2_I	0.369291	33002	32913	32913	502	PAX5	ENSG00000196092_LINE3170_PAX5_D_N8	0.225702	11638	11593	11593	502	PAX5	ENSG00000196092_LINE3170_PAX5_D_N8	0.188885	11638	11593	11593	502	HOXB13	ENSG00000159184_LINE2403_HOXB13_D_N2	0.16174	13664	13630	13630	502
PPARG	ENSG00000132170_LINE2996_PPARG_D_N1	10.2748	8.75734	11.5684	0	0	FOXD4	ENSG00000170122_LINE2831_FOXD4_I_N1	0.369291	33002	32913	32913	502	RREB1	ENSG00000124782_LINE888_RREB1_D_N2	0.225652	42274	42119	42119	502	NRL	ENSG00000129535_LINE398_NRL_D	0.188861	13249	13216	13216	502	ZNF333	ENSG00000160961_LINE1026_ZNF333_D	0.161738	6186	6175	6175	502
SNAI1	ENSG00000124216_LINE884_SNAI1_D	10.265	8.0009	12.1762	0	0	FOXD4L1	ENSG00000184492_LINE3272_FOXD4L1_I_N1	0.369291	33002	32913	32913	502	NHLH1	ENSG00000171786_LINE269_NHLH1_D_N3	0.22556	18505	18439	18439	502	HNF4G	ENSG00000164749_LINE3040_HNF4G_D_N1	0.188845	22538	22469	22469	502	PRDM1	ENSG00000057657_LINE618_PRDM1_D_N1	0.161714	16414	16361	16361	502
TP73	ENSG00000078900_LINE3146_TP73_D_N1	10.26	8.10609	11.9462	0	0	FOXD4L3	ENSG00000187559_LINE3691_FOXD4L3_I_N1	0.369291	33002	32913	32913	502	LYL1	ENSG00000104903_LINE202_LYL1_I_N4	0.22556	18505	18439	18439	502	NR2E3	ENSG00000031544_LINE2888_NR2E3_D	0.188843	28163	28079	28079	502	SRF	ENSG00000112658_LINE2808_SRF_D_N2	0.161709	5375	5358	5358	502
STAT5A	ENSG00000126561_LINE3481_STAT5A_D_N2	10.248	8.09414	12.1988	0	0	FOXD4L5	ENSG00000204779_LINE3965_FOXD4L5_I_N1	0.369291	33002	32913	32913	502	FOXI1	ENSG00000168269_LINE2013_FOXI1_D_N1	0.225539	13226	13181	13181	502	HESX1	ENSG00000163666_LINE2422_HESX1_D_N1	0.188828	6067	6049	6049	502	NFIA	ENSG00000162599_LINE3320_NFIA_D_N1	0.161706	17328	17288	17288	502
IRF7	ENSG00000185507_LINE2764_IRF7_D_N1	10.2348	8.79636	11.492	0	0	FOXD4L6	ENSG00000204793_LINE4102_FOXD4L6_I_N1	0.369291	33002	32913	32913	502	FOXD4	ENSG00000170122_LINE2938_FOXD4_I_N1	0.225539	13226	13181	13181	502	NR1D2	ENSG00000174738_LINE6612_NR1D2_I_N1	0.18881	9939	9902	9902	502	EOMES	ENSG00000163508_LINE3545_EOMES_D_N1	0.161704	4558	4540	4540	502
FOXP1	ENSG00000114861_LINE1958_FOXP1_D_N1	10.2335	8.66406	11.743	0	0	FOXJ1	ENSG00000129654_LINE6766_FOXJ1_I_N1	0.369291	33002	32913	32913	502	FOXD4L1	ENSG00000184492_LINE3383_FOXD4L1_I_N1	0.225539	13226	13181	13181	502	TFAP2A	ENSG00000137203_LINE20_TFAP2A_D_N2	0.188782	36869	36735	36735	502	MYF6	ENSG00000111046_LINE136_MYF6_D_N1	0.1617	10359	10338	10338	502
IRF3	ENSG00000126456_LINE2737_IRF3_D_N1	10.1804	8.67475	11.461	0	0	FOXD4L4	ENSG00000184659_LINE9078_FOXD4L4_I_N1	0.369291	33002	32913	32913	502	FOXD4L3	ENSG00000187559_LINE3794_FOXD4L3_I_N1	0.225539	13226	13181	13181	502	HOXA4	ENSG00000197576_LINE16095_HOXA4_I_N1	0.188764	7817	7801	7801	502	MYF5	ENSG00000111049_LINE480_MYF5_I_N1	0.1617	10359	10338	10338	502
HIVEP1	ENSG00000095951_LINE680_HIVEP1_D	10.1304	6.40155	14.1247	0	0	FOXD4L2	ENSG00000204828_LINE10487_FOXD4L2_I_N1	0.369291	33002	32913	32913	502	FOXD4L5	ENSG00000204779_LINE4068_FOXD4L5_I_N1	0.225539	13226	13181	13181	502	NR2C2	ENSG00000177463_LINE3101_NR2C2_D_N1	0.188758	13814	13768	13768	502	NEUROG1	ENSG00000181965_LINE288_NEUROG1_I	0.161688	5179	5165	5165	502
HIVEP3	ENSG00000127124_LINE1225_HIVEP3_I_N1	10.1304	6.40155	14.1247	0	0	ARX	ENSG00000004848_LINE2163_ARX_D	0.369268	13246	13208	13208	502	FOXD4L6	ENSG00000204793_LINE4205_FOXD4L6_I_N1	0.225539	13226	13181	13181	502	ZKSCAN4	ENSG00000187626_LINE1355_ZKSCAN4_I	0.188729	7030	6997	6997	502	NEUROG3	ENSG00000122859_LINE163_NEUROG3_I	0.161684	4520	4509	4509	502
ETV2	ENSG00000105672_LINE1815_ETV2_D	10.0671	8.05913	11.8748	0	0	POU4F3	ENSG00000091010_LINE2645_POU4F3_D	0.369254	19419	19381	19381	502	FOXJ1	ENSG00000129654_LINE6873_FOXJ1_I_N1	0.225539	13226	13181	13181	502	ZKSCAN3	ENSG00000189298_LINE1383_ZKSCAN3_D	0.188729	7030	6997	6997	502	SOX2	ENSG00000181449_LINE3439_SOX2_D_N2	0.16168	11134	11106	11106	502
ERG	ENSG00000157554_LINE1903_ERG_D_N3	10.0447	8.11138	11.8502	0	0	SRY	ENSG00000184895_LINE3448_SRY_D_N3	0.369056	25149	25078	25078	502	FOXL2	ENSG00000183770_LINE8864_FOXL2_I_N1	0.225539	13226	13181	13181	502	ESRRG	ENSG00000196482_LINE3127_ESRRG_D_N1	0.188718	11512	11471	11471	502	POU3F4	ENSG00000196767_LINE2687_POU3F4_D_N1	0.161678	15714	15679	15679	502
RARG	ENSG00000172819_LINE3061_RARG_D_N2	10.0265	8.58478	11.2356	0	0	ZFHX3	ENSG00000140836_LINE2374_ZFHX3_D_N1	0.369019	7107	7093	7093	502	FOXD4L4	ENSG00000184659_LINE9181_FOXD4L4_I_N1	0.225539	13226	13181	13181	502	NR3C2	ENSG00000151623_LINE3026_NR3C2_D_N1	0.188717	8844	8816	8816	502	AL7735441	ENSG00000206454_LINE6130_AL7735441_I_N1	0.161678	15714	15679	15679	502
MYOD1	ENSG00000129152_LINE176_MYOD1_D_N3	10.0109	8.45598	11.2621	0	0	FOXO4	ENSG00000184481_LINE2040_FOXO4_D_N1	0.368998	23864	23801	23801	502	FOXD4L2	ENSG00000204828_LINE10590_FOXD4L2_I_N1	0.225539	13226	13181	13181	502	BHLHE41	ENSG00000123095_LINE167_BHLHE41_D_N1	0.188712	17791	17709	17709	502	CR3882292	ENSG00000229094_LINE6146_CR3882292_I_N1	0.161678	15714	15679	15679	502
PAX4	ENSG00000106331_LINE2619_PAX4_D_N1	9.9932	8.37751	11.2901	0	0	HOXD10	ENSG00000128710_LINE2321_HOXD10_D	0.368996	20949	20900	20900	502	TFCP2L1	ENSG00000115112_LINE11242_TFCP2L1_I_N1	0.22545	3458	3450	3450	502	MGA	ENSG00000174197_LINE322_MGA_D_N1	0.188711	5210	5199	5199	502	AL6628334	ENSG00000233911_LINE6163_AL6628334_I_N1	0.161678	15714	15679	15679	502
IRF4	ENSG00000137265_LINE2749_IRF4_D_N1	9.98703	8.51466	11.2347	0	0	POU4F2	ENSG00000151615_LINE2669_POU4F2_D_N2	0.368917	20493	20446	20446	502	ZNF524	ENSG00000171443_LINE1141_ZNF524_D_N1	0.225438	9822	9782	9782	502	ETV4	ENSG00000175832_LINE1927_ETV4_D_N1	0.1887	29628	29524	29524	502	CR7598154	ENSG00000235068_LINE6177_CR7598154_I_N1	0.161678	15714	15679	15679	502
NR2F1	ENSG00000175745_LINE3085_NR2F1_D_N2	9.98421	8.72824	11.0418	0	0	FOXG1	ENSG00000176165_LINE2024_FOXG1_D_N1	0.368891	27962	27911	27911	502	EPAS1	ENSG00000116016_LINE149_EPAS1_D	0.225428	20077	19983	19983	502	STAT4	ENSG00000138378_LINE3490_STAT4_D_N1	0.1887	23151	23087	23087	502	BX0885802	ENSG00000237582_LINE6191_BX0885802_I_N1	0.161678	15714	15679	15679	502
ELF1	ENSG00000120690_LINE1828_ELF1_D_N8	9.97659	8.27037	11.4603	0	0	FOXD4	ENSG00000170122_LINE2906_FOXD4_I_N2	0.368891	27962	27911	27911	502	RFX5	ENSG00000143390_LINE3258_RFX5_D_N5	0.225425	16771	16705	16705	502	ALX3	ENSG00000156150_LINE2400_ALX3_D_N2	0.188695	6229	6212	6212	502	CR8477943	ENSG00000230336_LINE17156_CR8477943_I_N1	0.161678	15714	15679	15679	502
SOX4	ENSG00000124766_LINE3370_SOX4_D_N1	9.94755	8.54747	11.1053	0	0	FOXD4L1	ENSG00000184492_LINE3351_FOXD4L1_I_N2	0.368891	27962	27911	27911	502	RFX3	ENSG00000080298_LINE3239_RFX3_D_N1	0.225388	7367	7339	7339	502	NEUROD4	ENSG00000123307_LINE282_NEUROD4_I_N1	0.188692	19377	19314	19314	502	MSC	ENSG00000178860_LINE283_MSC_D	0.161677	14479	14439	14439	502
FOXO4	ENSG00000184481_LINE2040_FOXO4_D_N1	9.94176	8.70134	10.9639	0	0	FOXD4L3	ENSG00000187559_LINE3762_FOXD4L3_I_N2	0.368891	27962	27911	27911	502	ZNF263	ENSG00000006194_LINE591_ZNF263_D_N1	0.225386	89716	89526	89526	502	NEUROD6	ENSG00000164600_LINE419_NEUROD6_I_N1	0.188692	19377	19314	19314	502	IRF5	ENSG00000128604_LINE2741_IRF5_D_N1	0.161674	4368	4358	4358	502
STAT1	ENSG00000115415_LINE3479_STAT1_D_N6	9.92044	8.23485	11.2815	0	0	FOXD4L5	ENSG00000204779_LINE4036_FOXD4L5_I_N2	0.368891	27962	27911	27911	502	MAFA	ENSG00000182759_LINE530_MAFA_D	0.22536	24675	24595	24595	502	ATOH1	ENSG00000172238_LINE957_ATOH1_I_N1	0.188692	19377	19314	19314	502	NFE2L1	ENSG00000082641_LINE332_NFE2L1_D_N2	0.161653	10982	10949	10949	502
TFAP2A	ENSG00000137203_LINE21_TFAP2A_D_N1	9.90972	8.13663	11.2797	0	0	FOXD4L6	ENSG00000204793_LINE4173_FOXD4L6_I_N2	0.368891	27962	27911	27911	502	ATF4	ENSG00000128272_LINE397_ATF4_D	0.225183	9590	9566	9566	502	MEF2A	ENSG00000068305_LINE2776_MEF2A_D_N1	0.188674	30909	30835	30835	502	NFE2L3	ENSG00000050344_LINE1236_NFE2L3_I_N2	0.161653	10982	10949	10949	502
TFAP2C	ENSG00000087510_LINE8_TFAP2C_D_N1	9.86673	7.96774	11.3099	0	0	FOXJ1	ENSG00000129654_LINE6841_FOXJ1_I_N2	0.368891	27962	27911	27911	502	RUNX3	ENSG00000020633_LINE3274_RUNX3_D_N1	0.225164	15211	15144	15144	502	VSX1	ENSG00000100987_LINE2192_VSX1_D_N2	0.188667	6436	6422	6422	502	PPARG	ENSG00000132170_LINE2990_PPARG_D_N2	0.161644	11818	11774	11774	502
NFKB1	ENSG00000109320_LINE3203_NFKB1_D_N1	9.85505	6.2176	13.607	0	0	FOXL2	ENSG00000183770_LINE8832_FOXL2_I_N2	0.368891	27962	27911	27911	502	ZNF524	ENSG00000171443_LINE1140_ZNF524_D_N1	0.225125	12699	12642	12642	502	RFX2	ENSG00000087903_LINE3242_RFX2_D_N2	0.188658	13519	13470	13470	502	ELK3	ENSG00000111145_LINE1821_ELK3_D_N1	0.161644	18233	18149	18149	502
TCF3	ENSG00000071564_LINE91_TCF3_D_N2	9.82578	8.48934	10.9296	0	0	FOXD4L4	ENSG00000184659_LINE9149_FOXD4L4_I_N2	0.368891	27962	27911	27911	502	NHLH1	ENSG00000171786_LINE267_NHLH1_D_N3	0.225103	22325	22239	22239	502	ZNF350	ENSG00000256683_LINE3706_ZNF350_D	0.188656	20658	20578	20578	502	BCL6	ENSG00000113916_LINE832_BCL6_D	0.161641	21152	21093	21093	502
SNAI2	ENSG00000019549_LINE604_SNAI2_D_N2	9.77379	7.62385	11.5429	0	0	FOXD4L2	ENSG00000204828_LINE10558_FOXD4L2_I_N2	0.368891	27962	27911	27911	502	LYL1	ENSG00000104903_LINE195_LYL1_I_N3	0.225103	22325	22239	22239	502	CREB3L2	ENSG00000182158_LINE526_CREB3L2_I	0.188648	6934	6894	6894	502	AC0125311	ENSG00000172789_LINE2485_AC0125311_I	0.16164	14699	14667	14667	502
ELK4	ENSG00000158711_LINE1910_ELK4_D_N5	9.77045	7.99191	11.2185	0	0	LHX4	ENSG00000121454_LINE2297_LHX4_I	0.368863	9362	9344	9344	502	KLF1	ENSG00000105610_LINE802_KLF1_D	0.224961	39905	39760	39760	502	TBR1	ENSG00000136535_LINE3540_TBR1_D_N2	0.188645	12096	12061	12061	502	HOXA4	ENSG00000197576_LINE16129_HOXA4_I_N70	0.16164	14699	14667	14667	502
TOPORS	ENSG00000197579_LINE3699_TOPORS_D	9.7702	8.01805	11.2341	0	0	LHX2	ENSG00000106689_LINE2230_LHX2_D_N1	0.368843	9385	9364	9364	502	KLF2	ENSG00000127528_LINE2759_KLF2_I_N1	0.224961	39905	39760	39760	502	RUNX2	ENSG00000124813_LINE3280_RUNX2_D_N1	0.188632	7551	7529	7529	502	HMX1	ENSG00000215612_LINE2567_HMX1_D	0.161635	11372	11343	11343	502
CEBPE	ENSG00000092067_LINE337_CEBPE_D_N1	9.76367	7.96426	11.3072	0	0	POU2F3	ENSG00000137709_LINE2650_POU2F3_D_N1	0.368792	14948	14908	14908	502	HSF1	ENSG00000185122_LINE2724_HSF1_D_N1	0.224944	11393	11342	11342	502	ZNF589	ENSG00000164048_LINE1047_ZNF589_D	0.188632	7618	7584	7584	502	TFEB	ENSG00000112561_LINE140_TFEB_D_N2	0.161631	7582	7551	7551	502
ESRRG	ENSG00000196482_LINE3129_ESRRG_D_N2	9.75399	8.42097	10.8724	0	0	FOXI1	ENSG00000168269_LINE2012_FOXI1_D_N1	0.36877	11583	11553	11553	502	ETS1	ENSG00000134954_LINE1860_ETS1_D_N2	0.224898	16892	16810	16810	502	INSM1	ENSG00000173404_LINE1178_INSM1_D_N2	0.188629	23693	23580	23580	502	HOXA4	ENSG00000197576_LINE16115_HOXA4_I_N1	0.161629	48034	47933	47933	502
STAT5B	ENSG00000173757_LINE3511_STAT5B_D_N2	9.75281	7.87295	11.5225	0	0	FOXD4	ENSG00000170122_LINE2909_FOXD4_I_N1	0.36877	11583	11553	11553	502	SMARCC2	ENSG00000139613_LINE2855_SMARCC2_D	0.224818	15400	15327	15327	502	RFX2	ENSG00000087903_LINE3241_RFX2_D_N1	0.188624	8827	8798	8798	502	NFIB	ENSG00000147862_LINE3318_NFIB_D	0.161616	18234	18192	18192	502
NR2F2	ENSG00000185551_LINE3109_NR2F2_D_N1	9.75245	8.48748	10.8499	0	0	FOXD4L1	ENSG00000184492_LINE3354_FOXD4L1_I_N1	0.36877	11583	11553	11553	502	ZBTB33	ENSG00000177485_LINE1215_ZBTB33_D_N1	0.224633	12365	12319	12319	502	NR1H4	ENSG00000012504_LINE2885_NR1H4_D	0.18861	11393	11356	11356	502	IRF4	ENSG00000137265_LINE2749_IRF4_D_N1	0.161591	82496	82318	82318	502
THRB	ENSG00000151090_LINE3024_THRB_D_N1	9.69593	8.27513	10.7924	0	0	FOXD4L3	ENSG00000187559_LINE3765_FOXD4L3_I_N1	0.36877	11583	11553	11553	502	ZIC2	ENSG00000043355_LINE608_ZIC2_D_N2	0.224631	15884	15816	15816	502	GATA3	ENSG00000107485_LINE2094_GATA3_D_N6	0.188607	9927	9900	9900	502	POU6F2	ENSG00000106536_LINE2646_POU6F2_D_N2	0.161588	10031	10004	10004	502
SOX12	ENSG00000177732_LINE3435_SOX12_I	9.68099	8.3273	10.6988	0	0	FOXD4L5	ENSG00000204779_LINE4039_FOXD4L5_I_N1	0.36877	11583	11553	11553	502	NFIL3	ENSG00000165030_LINE463_NFIL3_D_N4	0.224575	6428	6400	6400	502	MAFG	ENSG00000197063_LINE538_MAFG_D_N1	0.1886	8052	8033	8033	502	EBF1	ENSG00000164330_LINE255_EBF1_D_N1	0.161581	14296	14242	14242	502
STAT3	ENSG00000168610_LINE3506_STAT3_D_N5	9.65327	8.02484	10.9629	0	0	FOXD4L6	ENSG00000204793_LINE4176_FOXD4L6_I_N1	0.36877	11583	11553	11553	502	PPARG	ENSG00000132170_LINE2995_PPARG_D_N1	0.22457	20656	20587	20587	502	TBX15	ENSG00000092607_LINE3528_TBX15_D_N1	0.188592	9040	9017	9017	502	NR4A1	ENSG00000123358_LINE2973_NR4A1_D	0.161574	19013	18953	18953	502
ESRRA	ENSG00000173153_LINE3073_ESRRA_D_N4	9.62943	8.25798	10.7797	0	0	FOXJ1	ENSG00000129654_LINE6844_FOXJ1_I_N1	0.36877	11583	11553	11553	502	FOXO6	ENSG00000204060_LINE2064_FOXO6_D_N1	0.224472	15602	15543	15543	502	TBX18	ENSG00000112837_LINE19949_TBX18_I_N1	0.188592	9040	9017	9017	502	ZNF274	ENSG00000171606_LINE1148_ZNF274_D_N1	0.161568	11909	11879	11879	502
PAX5	ENSG00000196092_LINE3178_PAX5_D_N1	9.57238	8.15134	10.7585	0	0	FOXL2	ENSG00000183770_LINE8835_FOXL2_I_N1	0.36877	11583	11553	11553	502	TFE3	ENSG00000068323_LINE85_TFE3_D_N1	0.224451	11867	11820	11820	502	TBX22	ENSG00000122145_LINE20002_TBX22_I_N1	0.188592	9040	9017	9017	502	POU2F1	ENSG00000143190_LINE2657_POU2F1_D_N1	0.161562	14573	14540	14540	502
FIGLA	ENSG00000183733_LINE289_FIGLA_D	9.54964	8.09727	10.702	0	0	FOXD4L4	ENSG00000184659_LINE9152_FOXD4L4_I_N1	0.36877	11583	11553	11553	502	RFX2	ENSG00000087903_LINE3244_RFX2_D_N1	0.2244	7844	7816	7816	502	ESR2	ENSG00000140009_LINE3006_ESR2_D_N1	0.188587	17747	17686	17686	502	UBP1	ENSG00000153560_LINE2149_UBP1_D	0.161554	29870	29783	29783	502
RUNX1	ENSG00000159216_LINE3282_RUNX1_D_N2	9.52483	7.94201	10.8925	0	0	FOXD4L2	ENSG00000204828_LINE10561_FOXD4L2_I_N1	0.36877	11583	11553	11553	502	GMEB2	ENSG00000101216_LINE3292_GMEB2_D_N1	0.224393	1921	1909	1909	502	MAX	ENSG00000125952_LINE74_MAX_D_N1	0.18858	5168	5147	5147	502	TFCP2L1	ENSG00000115112_LINE11249_TFCP2L1_I_N1	0.161554	29870	29783	29783	502
SOX15	ENSG00000129194_LINE3395_SOX15_D_N1	9.45895	8.14659	10.4103	0	0	POU5F1B	ENSG00000212993_LINE2697_POU5F1B_D_N1	0.368738	13077	13036	13036	502	SPIC	ENSG00000166211_LINE1923_SPIC_D	0.224372	24569	24507	24507	502	NFE2L1	ENSG00000082641_LINE332_NFE2L1_D_N2	0.188579	10982	10949	10949	502	HOXD3	ENSG00000128652_LINE2317_HOXD3_I	0.161552	8425	8413	8413	502
KLF2	ENSG00000127528_LINE2754_KLF2_I_N15	9.40134	7.83166	11.0451	0	0	AL7735441	ENSG00000206454_LINE6132_AL7735441_I_N1	0.368738	13077	13036	13036	502	RREB1	ENSG00000124782_LINE889_RREB1_D_N1	0.224245	37843	37678	37678	502	NFE2L3	ENSG00000050344_LINE1236_NFE2L3_I_N2	0.188579	10982	10949	10949	502	NFIX	ENSG00000008441_LINE3303_NFIX_D_N2	0.161548	21265	21201	21201	502
PPARA	ENSG00000186951_LINE3124_PPARA_D_N1	9.3698	8.04796	10.4449	0	0	CR3882292	ENSG00000229094_LINE6148_CR3882292_I_N1	0.368738	13077	13036	13036	502	TFCP2	ENSG00000135457_LINE2144_TFCP2_D_N1	0.224164	5299	5286	5286	502	SP2	ENSG00000167182_LINE1085_SP2_D_N1	0.188579	16355	16274	16274	502	TBX1	ENSG00000184058_LINE3558_TBX1_D_N1	0.161542	9663	9637	9637	502
EHF	ENSG00000135373_LINE1869_EHF_D_N2	9.36524	7.66255	10.8374	0	0	AL6628334	ENSG00000233911_LINE6165_AL6628334_I_N1	0.368738	13077	13036	13036	502	ZKSCAN4	ENSG00000187626_LINE1355_ZKSCAN4_I	0.224156	7030	6997	6997	502	MYBL2	ENSG00000101057_LINE2839_MYBL2_D_N1	0.188577	8751	8713	8713	502	IRF7	ENSG00000185507_LINE2763_IRF7_D_N1	0.161542	11273	11242	11242	502
ETS1	ENSG00000134954_LINE1864_ETS1_D_N5	9.35597	7.61831	10.8245	0	0	CR7598154	ENSG00000235068_LINE6179_CR7598154_I_N1	0.368738	13077	13036	13036	502	ZKSCAN3	ENSG00000189298_LINE1383_ZKSCAN3_D	0.224156	7030	6997	6997	502	EN2	ENSG00000164778_LINE2430_EN2_D_N2	0.18857	8373	8345	8345	502	E2F2	ENSG00000007968_LINE1744_E2F2_D_N1	0.161537	8290	8262	8262	502
GATA2	ENSG00000179348_LINE2112_GATA2_D_N1	9.325	7.86717	10.5496	0	0	BX0885802	ENSG00000237582_LINE6193_BX0885802_I_N1	0.368738	13077	13036	13036	502	TFAP2E	ENSG00000116819_LINE19_TFAP2E_I	0.224144	18590	18528	18528	502	EVX1	ENSG00000106038_LINE2221_EVX1_D	0.18856	4250	4241	4241	502	E2F7	ENSG00000165891_LINE1774_E2F7_D_N1	0.161531	8037	8000	8000	502
FLI1	ENSG00000151702_LINE1884_FLI1_D_N2	9.30177	7.63339	10.7753	0	0	CR8477943	ENSG00000230336_LINE17158_CR8477943_I_N1	0.368738	13077	13036	13036	502	STAT3	ENSG00000168610_LINE3497_STAT3_D_N1	0.224044	15907	15835	15835	502	LMX1B	ENSG00000136944_LINE2356_LMX1B_D_N2	0.188559	10027	10003	10003	502	NR1I2	ENSG00000144852_LINE3015_NR1I2_D_N1	0.161527	18007	17954	17954	502
ATF4	ENSG00000128272_LINE397_ATF4_D	9.27229	7.84401	10.4842	0	0	POU6F1	ENSG00000184271_LINE2532_POU6F1_D_N2	0.368631	13996	13965	13965	502	ZNF143	ENSG00000166478_LINE1069_ZNF143_D_N1	0.223967	18002	17914	17914	502	LMX1A	ENSG00000162761_LINE2411_LMX1A_D	0.188559	10027	10003	10003	502	PPARA	ENSG00000186951_LINE3124_PPARA_D_N1	0.161524	20969	20891	20891	502
IKZF1	ENSG00000185811_LINE1331_IKZF1_D_N2	9.26701	7.58328	10.6376	0	0	POU2F2	ENSG00000028277_LINE2636_POU2F2_D_N1	0.368612	15518	15468	15468	502	SPIB	ENSG00000142539_LINE1877_SPIB_D_N1	0.223951	36365	36264	36264	502	RREB1	ENSG00000124782_LINE889_RREB1_D_N1	0.188546	37843	37678	37678	502	SIX2	ENSG00000170577_LINE2480_SIX2_I	0.161513	5047	5029	5029	502
NR3C1	ENSG00000113580_LINE2960_NR3C1_D_N1	9.24513	7.66485	10.5965	0	0	LHX2	ENSG00000106689_LINE2227_LHX2_D_N2	0.368575	6397	6382	6382	502	STAT6	ENSG00000166888_LINE3492_STAT6_D_N1	0.223947	20472	20401	20401	502	HSF4	ENSG00000102878_LINE2709_HSF4_D	0.188541	11933	11894	11894	502	DMRT1	ENSG00000137090_LINE1731_DMRT1_D_N1	0.161513	7055	7034	7034	502
NR2F1	ENSG00000175745_LINE3087_NR2F1_D_N4	9.23777	7.91647	10.3385	0	0	DBX2	ENSG00000185610_LINE2537_DBX2_I	0.36856	9023	8995	8995	502	TFAP2C	ENSG00000087510_LINE7_TFAP2C_D_N3	0.223907	43036	42890	42890	502	SIX2	ENSG00000170577_LINE2480_SIX2_I	0.188541	5047	5029	5029	502	NFIX	ENSG00000008441_LINE3305_NFIX_D_N2	0.161511	13622	13583	13583	502
GABPA	ENSG00000154727_LINE1896_GABPA_D_N7	9.20008	7.55246	10.6507	0	0	DMRT2	ENSG00000173253_LINE1736_DMRT2_D	0.368554	13848	13814	13814	502	GATA2	ENSG00000179348_LINE2110_GATA2_D_N1	0.223907	3342	3325	3325	502	TFAP4	ENSG00000090447_LINE108_TFAP4_D_N2	0.188539	11481	11446	11446	502	HOXD12	ENSG00000170178_LINE2472_HOXD12_D_N2	0.161509	19171	19121	19121	502
TFAP2D	ENSG00000008197_LINE6_TFAP2D_D	9.18788	7.40227	10.6052	0	0	EVX1	ENSG00000106038_LINE2221_EVX1_D	0.368534	4250	4241	4241	502	ZIC1	ENSG00000152977_LINE989_ZIC1_D_N2	0.223872	8203	8168	8168	502	PRRX1	ENSG00000116132_LINE2279_PRRX1_D_N2	0.188535	9415	9389	9389	502	IRF7	ENSG00000185507_LINE2759_IRF7_D_N1	0.161492	14974	14926	14926	502
SPIB	ENSG00000142539_LINE1877_SPIB_D_N1	9.18084	7.62794	10.4692	0	0	SOX7	ENSG00000171056_LINE3433_SOX7_D_N1	0.368255	14683	14643	14643	502	NFKB1	ENSG00000109320_LINE3207_NFKB1_D_N1	0.223832	8996	8959	8959	502	UNCX	ENSG00000164853_LINE2433_UNCX_D_N1	0.188535	9415	9389	9389	502	NR1H3	ENSG00000025434_LINE2886_NR1H3_I	0.161488	12208	12169	12169	502
GATA4	ENSG00000136574_LINE2102_GATA4_D_N2	9.16721	7.65193	10.517	0	0	FOXJ3	ENSG00000198815_LINE2058_FOXJ3_D_N1	0.368232	26278	26221	26221	502	TFAP4	ENSG00000090447_LINE107_TFAP4_D_N2	0.223809	26449	26360	26360	502	ASCL1	ENSG00000139352_LINE730_ASCL1_I_N2	0.18853	22244	22177	22177	502	NR1H2	ENSG00000131408_LINE2980_NR1H2_D	0.161488	12208	12169	12169	502
FLI1	ENSG00000151702_LINE1888_FLI1_D_N1	9.1225	7.41377	10.4475	0	0	SOX18	ENSG00000203883_LINE3461_SOX18_D_N1	0.368217	13771	13736	13736	502	SREBF1	ENSG00000072310_LINE96_SREBF1_D_N1	0.223786	10501	10466	10466	502	RHOXF1	ENSG00000101883_LINE2196_RHOXF1_D_N2	0.18852	8283	8257	8257	502	SIX6	ENSG00000184302_LINE2534_SIX6_I	0.161469	5373	5353	5353	502
BPTF	ENSG00000171634_LINE3686_BPTF_D_N1	9.0926	7.56816	10.4014	0	0	LHX9	ENSG00000143355_LINE2384_LHX9_D_N1	0.368133	10373	10354	10354	502	RXRA	ENSG00000186350_LINE3117_RXRA_D_N2	0.223784	5668	5637	5637	502	SIX1	ENSG00000126778_LINE2315_SIX1_I	0.188516	3841	3828	3828	502	SRY	ENSG00000184895_LINE3453_SRY_D_N1	0.161465	11616	11584	11584	502
NFKB2	ENSG00000077150_LINE3189_NFKB2_D_N1	9.05154	5.52504	12.5676	0	0	SOX10	ENSG00000100146_LINE3357_SOX10_D_N1	0.36808	25015	24945	24945	502	JUND	ENSG00000130522_LINE409_JUND_D_N1	0.223752	11825	11796	11796	502	HSF2	ENSG00000025156_LINE2707_HSF2_D_N2	0.188504	14001	13956	13956	502	E2F8	ENSG00000129173_LINE1772_E2F8_D	0.161424	10464	10411	10411	502
NFATC1	ENSG00000131196_LINE3214_NFATC1_D_N1	9.04669	6.83033	11.399	0	0	POU3F2	ENSG00000184486_LINE2677_POU3F2_D_N1	0.368068	12315	12286	12286	502	PPARA	ENSG00000186951_LINE3124_PPARA_D_N1	0.223714	20969	20891	20891	502	CEBPG	ENSG00000153879_LINE430_CEBPG_D_N1	0.188485	16016	15980	15980	502	FOXK1	ENSG00000164916_LINE2008_FOXK1_D_N1	0.161417	6165	6142	6142	502
FUBP1	ENSG00000162613_LINE3668_FUBP1_D	9.04001	7.39895	10.4169	0	0	LHX6	ENSG00000106852_LINE2234_LHX6_D_N1	0.367968	7383	7370	7370	502	ZNF589	ENSG00000164048_LINE1047_ZNF589_D	0.22369	7618	7584	7584	502	ESRRG	ENSG00000196482_LINE3128_ESRRG_D_N1	0.188476	13732	13692	13692	502	FOXD4	ENSG00000170122_LINE2916_FOXD4_I_N5	0.161417	6165	6142	6142	502
ENSG00000235187	ENSG00000235187_LINE1928_ENSG00000235187_I	9.02779	7.27566	10.5078	0	0	HOXC12	ENSG00000123407_LINE2306_HOXC12_D_N1	0.367945	18974	18925	18925	502	GATA1	ENSG00000102145_LINE2073_GATA1_D_N1	0.223652	5784	5762	5762	502	EOMES	ENSG00000163508_LINE3545_EOMES_D_N1	0.188466	4558	4540	4540	502	FOXD4L1	ENSG00000184492_LINE3361_FOXD4L1_I_N5	0.161417	6165	6142	6142	502
SMAD5	ENSG00000113658_LINE19362_SMAD5_I_N1	8.93981	7.68457	10.0258	0	0	POU2F1	ENSG00000143190_LINE2666_POU2F1_D_N1	0.36792	14608	14566	14566	502	TFCP2	ENSG00000135457_LINE2141_TFCP2_D_N1	0.223649	18007	17925	17925	502	MEF2D	ENSG00000116604_LINE2813_MEF2D_D_N2	0.188463	23047	22981	22981	502	FOXD4L3	ENSG00000187559_LINE3772_FOXD4L3_I_N5	0.161417	6165	6142	6142	502
SMAD9	ENSG00000120693_LINE19376_SMAD9_I_N1	8.93981	7.68457	10.0258	0	0	HESX1	ENSG00000163666_LINE2422_HESX1_D_N1	0.367838	6067	6049	6049	502	CEBPB	ENSG00000172216_LINE492_CEBPB_D_N1	0.223616	19333	19292	19292	502	MLXIP	ENSG00000175727_LINE276_MLXIP_I	0.188444	5424	5402	5402	502	FOXD4L5	ENSG00000204779_LINE4046_FOXD4L5_I_N5	0.161417	6165	6142	6142	502
ELF3	ENSG00000163435_LINE1920_ELF3_D_N1	8.92478	7.49721	10.0508	0	0	HOXC11	ENSG00000123388_LINE2303_HOXC11_D_N2	0.367798	21155	21109	21109	502	EP300	ENSG00000100393_LINE3625_EP300_D	0.223591	17917	17837	17837	502	FOXP1	ENSG00000114861_LINE1958_FOXP1_D_N1	0.188439	64133	63999	63999	502	FOXD4L6	ENSG00000204793_LINE4183_FOXD4L6_I_N5	0.161417	6165	6142	6142	502
FOXJ3	ENSG00000198815_LINE2061_FOXJ3_D_N1	8.9077	7.27365	10.3122	0	0	MEOX2	ENSG00000106511_LINE2225_MEOX2_D_N1	0.367763	7570	7554	7554	502	STAT1	ENSG00000115415_LINE3479_STAT1_D_N6	0.223515	21914	21855	21855	502	ZNF143	ENSG00000166478_LINE1069_ZNF143_D_N1	0.188432	18002	17914	17914	502	FOXJ1	ENSG00000129654_LINE6851_FOXJ1_I_N5	0.161417	6165	6142	6142	502
FOXN3	ENSG00000053254_LINE2569_FOXN3_I_N1	8.9077	7.27365	10.3122	0	0	CDX4	ENSG00000131264_LINE2328_CDX4_I	0.367613	12411	12382	12382	502	E2F3	ENSG00000112242_LINE1768_E2F3_D_N1	0.223493	6415	6390	6390	502	TBX19	ENSG00000143178_LINE3541_TBX19_D	0.188415	5064	5050	5050	502	FOXL2	ENSG00000183770_LINE8842_FOXL2_I_N5	0.161417	6165	6142	6142	502
FOXD4	ENSG00000170122_LINE2941_FOXD4_I_N1	8.9077	7.27365	10.3122	0	0	HOXD11	ENSG00000128713_LINE2323_HOXD11_D_N1	0.367605	19604	19559	19559	502	TFCP2	ENSG00000135457_LINE2146_TFCP2_D_N1	0.223492	23292	23209	23209	502	PAX9	ENSG00000198807_LINE3179_PAX9_D	0.188398	5405	5387	5387	502	FOXD4L4	ENSG00000184659_LINE9159_FOXD4L4_I_N5	0.161417	6165	6142	6142	502
FOXD4L1	ENSG00000184492_LINE3386_FOXD4L1_I_N1	8.9077	7.27365	10.3122	0	0	HOXA4	ENSG00000197576_LINE16096_HOXA4_I_N1	0.367565	9802	9773	9773	502	ZBTB49	ENSG00000168826_LINE1113_ZBTB49_D	0.223439	8647	8617	8617	502	KLF1	ENSG00000105610_LINE802_KLF1_D	0.188397	39905	39760	39760	502	FOXD4L2	ENSG00000204828_LINE10568_FOXD4L2_I_N5	0.161417	6165	6142	6142	502
FOXD4L3	ENSG00000187559_LINE3797_FOXD4L3_I_N1	8.9077	7.27365	10.3122	0	0	HOXC5	ENSG00000198353_LINE2554_HOXC5_I	0.367559	11274	11254	11254	502	MAFB	ENSG00000204103_LINE553_MAFB_D	0.223417	12179	12146	12146	502	KLF2	ENSG00000127528_LINE2759_KLF2_I_N1	0.188397	39905	39760	39760	502	FOXO3	ENSG00000118689_LINE1964_FOXO3_D_N1	0.161413	24746	24651	24651	502
FOXD4L5	ENSG00000204779_LINE4071_FOXD4L5_I_N1	8.9077	7.27365	10.3122	0	0	LBX1	ENSG00000138136_LINE2359_LBX1_D	0.367517	10922	10898	10898	502	RFX2	ENSG00000087903_LINE3245_RFX2_D_N1	0.223413	14784	14726	14726	502	BCL6	ENSG00000113916_LINE832_BCL6_D	0.18839	21152	21093	21093	502	BACH1	ENSG00000156273_LINE438_BACH1_D_N1	0.161402	9006	8969	8969	502
FOXD4L6	ENSG00000204793_LINE4208_FOXD4L6_I_N1	8.9077	7.27365	10.3122	0	0	HOXD12	ENSG00000170178_LINE2472_HOXD12_D_N2	0.367421	19171	19121	19121	502	PROX1	ENSG00000117707_LINE3183_PROX1_D	0.223393	4123	4109	4109	502	PAX4	ENSG00000106331_LINE2621_PAX4_D_N1	0.188381	29137	29042	29042	502	POU2F3	ENSG00000137709_LINE2650_POU2F3_D_N1	0.161398	14948	14908	14908	502
FOXJ1	ENSG00000129654_LINE6876_FOXJ1_I_N1	8.9077	7.27365	10.3122	0	0	OTP	ENSG00000171540_LINE2483_OTP_I	0.367326	7270	7253	7253	502	EBF1	ENSG00000164330_LINE251_EBF1_D_N2	0.223389	33748	33646	33646	502	RFX8	ENSG00000196460_LINE3266_RFX8_I	0.188371	9552	9516	9516	502	HOXB1	ENSG00000120094_LINE2292_HOXB1_D	0.161397	9382	9346	9346	502
FOXN2	ENSG00000170802_LINE7902_FOXN2_I_N1	8.9077	7.27365	10.3122	0	0	NOTO	ENSG00000214513_LINE2565_NOTO_D	0.367307	5845	5836	5836	502	TFAP2A	ENSG00000137203_LINE20_TFAP2A_D_N2	0.223388	36869	36735	36735	502	PPARG	ENSG00000132170_LINE2993_PPARG_D_N1	0.18837	14754	14696	14696	502	SOX14	ENSG00000168875_LINE3429_SOX14_D_N1	0.161392	10801	10768	10768	502
FOXL2	ENSG00000183770_LINE8867_FOXL2_I_N1	8.9077	7.27365	10.3122	0	0	ZFHX3	ENSG00000140836_LINE2376_ZFHX3_D_N1	0.367302	19738	19692	19692	502	CEBPG	ENSG00000153879_LINE430_CEBPG_D_N1	0.223314	16016	15980	15980	502	ZNF143	ENSG00000166478_LINE1066_ZNF143_D_N2	0.188364	21129	21049	21049	502	RORA	ENSG00000069667_LINE2894_RORA_D_N1	0.161385	14125	14079	14079	502
FOXD4L4	ENSG00000184659_LINE9184_FOXD4L4_I_N1	8.9077	7.27365	10.3122	0	0	TBP	ENSG00000112592_LINE3569_TBP_D_N2	0.367289	12284	12255	12255	502	STAT5A	ENSG00000126561_LINE3481_STAT5A_D_N2	0.223201	13548	13506	13506	502	MYF5	ENSG00000111049_LINE473_MYF5_I_N1	0.188363	18832	18771	18771	502	RORB	ENSG00000198963_LINE18387_RORB_I_N1	0.161385	14125	14079	14079	502
FOXD4L2	ENSG00000204828_LINE10593_FOXD4L2_I_N1	8.9077	7.27365	10.3122	0	0	NANOG	ENSG00000111704_LINE2264_NANOG_D	0.36727	10946	10910	10910	502	IRF8	ENSG00000140968_LINE2752_IRF8_D_N2	0.223159	13169	13124	13124	502	FOXO4	ENSG00000184481_LINE2041_FOXO4_D_N1	0.188362	9333	9314	9314	502	HOXC10	ENSG00000180818_LINE2524_HOXC10_D_N1	0.161383	7252	7245	7245	502
NR2F6	ENSG00000160113_LINE3037_NR2F6_D_N2	8.88256	7.75776	9.84067	0	0	NANOGP1	ENSG00000176654_LINE5450_NANOGP1_I_N1	0.36727	10946	10910	10910	502	E2F4	ENSG00000205250_LINE1790_E2F4_D_N1	0.223151	6125	6106	6106	502	IKZF4	ENSG00000123411_LINE879_IKZF4_I	0.188359	11692	11653	11653	502	IRF2	ENSG00000168310_LINE2756_IRF2_D_N1	0.161383	18265	18189	18189	502
ETS2	ENSG00000157557_LINE1909_ETS2_D	8.84792	7.38863	10.0739	0	0	SRY	ENSG00000184895_LINE3447_SRY_D_N1	0.367263	48962	48851	48851	502	E2F4	ENSG00000205250_LINE1791_E2F4_D_N1	0.223066	3834	3818	3818	502	IKZF1	ENSG00000185811_LINE1326_IKZF1_D_N3	0.188359	11692	11653	11653	502	BHLHA15	ENSG00000180535_LINE286_BHLHA15_D	0.161378	4226	4217	4217	502
GRHL1	ENSG00000134317_LINE2139_GRHL1_D_N2	8.79849	7.15353	10.2191	0	0	HOXB4	ENSG00000182742_LINE2525_HOXB4_I	0.367225	11874	11854	11854	502	E2F2	ENSG00000007968_LINE1746_E2F2_D_N1	0.223065	4084	4069	4069	502	POU6F2	ENSG00000106536_LINE2646_POU6F2_D_N2	0.188352	10031	10004	10004	502	CREB3L1	ENSG00000157613_LINE447_CREB3L1_D_N3	0.161373	6375	6354	6354	502
E2F1	ENSG00000101412_LINE1761_E2F1_D_N1	8.78797	7.43094	10.013	0	0	ARID3B	ENSG00000179361_LINE51_ARID3B_I	0.367191	17915	17873	17873	502	PPARG	ENSG00000132170_LINE2993_PPARG_D_N1	0.223056	14754	14696	14696	502	ZKSCAN1	ENSG00000106261_LINE809_ZKSCAN1_I	0.188346	5388	5372	5372	502	NR2F6	ENSG00000160113_LINE3039_NR2F6_D_N1	0.16137	26479	26404	26404	502
RARA	ENSG00000131759_LINE2987_RARA_D_N3	8.77571	7.45844	9.90404	0	0	SHOX	ENSG00000185960_LINE2546_SHOX_D_N2	0.367157	7317	7301	7301	502	TFAP4	ENSG00000090447_LINE103_TFAP4_D_N1	0.223004	24413	24315	24315	502	TBX2	ENSG00000121068_LINE3533_TBX2_D_N1	0.188334	11531	11496	11496	502	IRF1	ENSG00000125347_LINE2729_IRF1_D_N2	0.161364	59653	59518	59518	502
DNMT1	ENSG00000130816_LINE1722_DNMT1_D	8.73619	7.55728	9.78746	0	0	DMRTC2	ENSG00000142025_LINE4258_DMRTC2_I_N2	0.367119	10603	10567	10567	502	FOXO3	ENSG00000118689_LINE1964_FOXO3_D_N1	0.222985	24746	24651	24651	502	GATA1	ENSG00000102145_LINE2075_GATA1_D_N1	0.188333	6691	6667	6667	502	SOX1	ENSG00000182968_LINE3445_SOX1_I	0.161363	18151	18102	18102	502
RXRB	ENSG00000204231_LINE3132_RXRB_D_N1	8.73517	7.54605	9.71569	0	0	NKX61	ENSG00000163623_LINE2421_NKX61_D	0.367066	23804	23752	23752	502	GLIS3	ENSG00000107249_LINE815_GLIS3_D_N1	0.222864	7718	7668	7668	502	SREBF2	ENSG00000198911_LINE312_SREBF2_D_N1	0.188325	34700	34572	34572	502	NR2E1	ENSG00000112333_LINE2946_NR2E1_D_N1	0.161358	15726	15683	15683	502
ELF3	ENSG00000163435_LINE1919_ELF3_D_N2	8.71302	7.13202	10.0133	0	0	NKX62	ENSG00000148826_LINE14169_NKX62_I_N1	0.367066	23804	23752	23752	502	ZNF143	ENSG00000166478_LINE1066_ZNF143_D_N2	0.222852	21129	21049	21049	502	MEF2C	ENSG00000081189_LINE2787_MEF2C_D_N3	0.188322	37089	36995	36995	502	TEF	ENSG00000167074_LINE471_TEF_D_N1	0.161349	13625	13598	13598	502
RXRG	ENSG00000143171_LINE3007_RXRG_D_N3	8.70878	7.56179	9.66739	0	0	HOXA9	ENSG00000078399_LINE2185_HOXA9_D_N1	0.367032	19050	19009	19009	502	TFCP2L1	ENSG00000115112_LINE11243_TFCP2L1_I_N1	0.22285	20036	19959	19959	502	MYF5	ENSG00000111049_LINE482_MYF5_I_N8	0.188321	23522	23438	23438	502	MEIS2	ENSG00000134138_LINE2335_MEIS2_D_N1	0.161342	14465	14420	14420	502
RXRA	ENSG00000186350_LINE3116_RXRA_D_N3	8.57722	7.42875	9.51605	0	0	DMRT3	ENSG00000064218_LINE1728_DMRT3_D	0.367018	7915	7891	7891	502	MYF6	ENSG00000111046_LINE137_MYF6_D_N1	0.222825	32983	32869	32869	502	REST	ENSG00000084093_LINE665_REST_D_N10	0.18832	21746	21650	21650	502	HOXA4	ENSG00000197576_LINE16079_HOXA4_I_N2	0.161338	7532	7522	7522	502
FEV	ENSG00000163497_LINE1921_FEV_D_N1	8.55347	7.00387	9.86636	0	0	BARX2	ENSG00000043039_LINE2171_BARX2_D	0.367016	12856	12812	12812	502	MYF5	ENSG00000111049_LINE481_MYF5_I_N1	0.222825	32983	32869	32869	502	EN1	ENSG00000163064_LINE2413_EN1_D_N2	0.188315	5276	5262	5262	502	ZHX1	ENSG00000165156_LINE2436_ZHX1_D	0.161336	2211	2204	2204	502
LMO2	ENSG00000135363_LINE3654_LMO2_D_N1	8.55016	6.76618	9.98988	0	0	SOX2	ENSG00000181449_LINE3444_SOX2_D_N1	0.366982	20366	20314	20314	502	NR2F2	ENSG00000185551_LINE3107_NR2F2_D_N1	0.222724	15801	15728	15728	502	NR1H3	ENSG00000025434_LINE2886_NR1H3_I	0.188309	12208	12169	12169	502	POU5F1B	ENSG00000212993_LINE2697_POU5F1B_D_N1	0.161332	13077	13036	13036	502
NR4A3	ENSG00000119508_LINE2965_NR4A3_D	8.54733	7.31373	9.6073	0	0	POU2F1	ENSG00000143190_LINE2655_POU2F1_D_N1	0.366964	34000	33920	33920	502	E2F7	ENSG00000165891_LINE1774_E2F7_D_N1	0.222707	8037	8000	8000	502	NR1H2	ENSG00000131408_LINE2980_NR1H2_D	0.188309	12208	12169	12169	502	AL7735441	ENSG00000206454_LINE6132_AL7735441_I_N1	0.161332	13077	13036	13036	502
NFIX	ENSG00000008441_LINE3305_NFIX_D_N2	8.51004	7.19012	9.64657	0	0	POU3F2	ENSG00000184486_LINE2676_POU3F2_D_N1	0.36696	21773	21734	21734	502	ELF3	ENSG00000163435_LINE1920_ELF3_D_N1	0.222703	25950	25877	25877	502	EBF1	ENSG00000164330_LINE255_EBF1_D_N1	0.188308	14296	14242	14242	502	CR3882292	ENSG00000229094_LINE6148_CR3882292_I_N1	0.161332	13077	13036	13036	502
FOXJ3	ENSG00000198815_LINE2059_FOXJ3_D_N1	8.5018	7.44141	9.30011	0	0	CDX1	ENSG00000113722_LINE2267_CDX1_D_N1	0.366956	18847	18801	18801	502	STAT1	ENSG00000115415_LINE3478_STAT1_D_N1	0.222694	13262	13231	13231	502	HOXA5	ENSG00000106004_LINE2211_HOXA5_D_N1	0.188306	9667	9635	9635	502	AL6628334	ENSG00000233911_LINE6165_AL6628334_I_N1	0.161332	13077	13036	13036	502
FOXN3	ENSG00000053254_LINE2562_FOXN3_I_N3	8.5018	7.44141	9.30011	0	0	TBP	ENSG00000112592_LINE3568_TBP_D_N1	0.366863	17115	17073	17073	502	YY1	ENSG00000100811_LINE691_YY1_D_N1	0.222693	13643	13596	13596	502	HOXA4	ENSG00000197576_LINE16098_HOXA4_I_N1	0.188306	9667	9635	9635	502	CR7598154	ENSG00000235068_LINE6179_CR7598154_I_N1	0.161332	13077	13036	13036	502
FOXD4	ENSG00000170122_LINE2915_FOXD4_I_N3	8.5018	7.44141	9.30011	0	0	POU3F3	ENSG00000198914_LINE2690_POU3F3_D_N1	0.366839	22245	22192	22192	502	ZFP42	ENSG00000179059_LINE3455_ZFP42_I_N1	0.222693	13643	13596	13596	502	HNF4A	ENSG00000101076_LINE2931_HNF4A_D_N1	0.188283	11167	11128	11128	502	BX0885802	ENSG00000237582_LINE6193_BX0885802_I_N1	0.161332	13077	13036	13036	502
FOXD4L1	ENSG00000184492_LINE3360_FOXD4L1_I_N3	8.5018	7.44141	9.30011	0	0	BARHL2	ENSG00000143032_LINE2379_BARHL2_D_N2	0.366833	13041	13005	13005	502	NR2F6	ENSG00000160113_LINE3037_NR2F6_D_N2	0.222689	13631	13583	13583	502	MEIS1	ENSG00000143995_LINE2386_MEIS1_D_N2	0.188275	14576	14536	14536	502	CR8477943	ENSG00000230336_LINE17158_CR8477943_I_N1	0.161332	13077	13036	13036	502
FOXD4L3	ENSG00000187559_LINE3771_FOXD4L3_I_N3	8.5018	7.44141	9.30011	0	0	DMRT1	ENSG00000137090_LINE1730_DMRT1_D_N1	0.366829	9090	9068	9068	502	NHLH2	ENSG00000177551_LINE280_NHLH2_I	0.222625	22089	22012	22012	502	C11orf9	ENSG00000124920_LINE2878_C11orf9_D	0.18827	4190	4176	4176	502	LCOR	ENSG00000196233_LINE3181_LCOR_I	0.161329	15003	14957	14957	502
FOXD4L5	ENSG00000204779_LINE4045_FOXD4L5_I_N3	8.5018	7.44141	9.30011	0	0	NOBOX	ENSG00000106410_LINE2223_NOBOX_D_N2	0.366827	8123	8097	8097	502	RFX6	ENSG00000185002_LINE3265_RFX6_I	0.222622	20911	20836	20836	502	GATA2	ENSG00000179348_LINE2120_GATA2_D_N9	0.188266	11305	11274	11274	502	POU2F1	ENSG00000143190_LINE2661_POU2F1_D_N1	0.161306	17275	17223	17223	502
FOXD4L6	ENSG00000204793_LINE4182_FOXD4L6_I_N3	8.5018	7.44141	9.30011	0	0	ZNF333	ENSG00000160961_LINE1026_ZNF333_D	0.366783	6186	6175	6175	502	KLF8	ENSG00000102349_LINE709_KLF8_D	0.222558	17895	17824	17824	502	NKX21	ENSG00000136352_LINE2353_NKX21_D	0.188259	14673	14625	14625	502	ETS2	ENSG00000157557_LINE1909_ETS2_D	0.161305	26600	26494	26494	502
FOXJ1	ENSG00000129654_LINE6850_FOXJ1_I_N3	8.5018	7.44141	9.30011	0	0	SOX15	ENSG00000129194_LINE3394_SOX15_D_N1	0.366777	12529	12491	12491	502	KLF2	ENSG00000127528_LINE2763_KLF2_I_N1	0.222558	17895	17824	17824	502	NOTO	ENSG00000214513_LINE2565_NOTO_D	0.188252	5845	5836	5836	502	HOXA4	ENSG00000197576_LINE16095_HOXA4_I_N1	0.161305	7817	7801	7801	502
FOXN2	ENSG00000170802_LINE7895_FOXN2_I_N3	8.5018	7.44141	9.30011	0	0	HOXD3	ENSG00000128652_LINE2317_HOXD3_I	0.366765	8425	8413	8413	502	BHLHE41	ENSG00000123095_LINE167_BHLHE41_D_N1	0.22254	17791	17709	17709	502	HEY1	ENSG00000164683_LINE258_HEY1_D	0.188246	6033	6006	6006	502	HOXC12	ENSG00000123407_LINE2306_HOXC12_D_N1	0.1613	18974	18925	18925	502
FOXL2	ENSG00000183770_LINE8841_FOXL2_I_N3	8.5018	7.44141	9.30011	0	0	FOXO4	ENSG00000184481_LINE2039_FOXO4_D_N3	0.366726	25501	25434	25434	502	ZNF282	ENSG00000170265_LINE1127_ZNF282_D	0.222532	13060	12995	12995	502	ZNF423	ENSG00000102935_LINE713_ZNF423_D_N2	0.188244	10986	10938	10938	502	MEOX2	ENSG00000106511_LINE2226_MEOX2_D_N1	0.161298	12205	12172	12172	502
FOXD4L4	ENSG00000184659_LINE9158_FOXD4L4_I_N3	8.5018	7.44141	9.30011	0	0	BARX1	ENSG00000131668_LINE2329_BARX1_D_N1	0.366726	15656	15614	15614	502	IRF9	ENSG00000213928_LINE2765_IRF9_D_N1	0.222522	12220	12179	12179	502	SMAD3	ENSG00000166949_LINE3324_SMAD3_D_N1	0.188243	4380	4364	4364	502	TP63	ENSG00000073282_LINE3141_TP63_D_N1	0.161296	6473	6456	6456	502
FOXD4L2	ENSG00000204828_LINE10567_FOXD4L2_I_N3	8.5018	7.44141	9.30011	0	0	POU3F3	ENSG00000198914_LINE2691_POU3F3_D_N1	0.366699	22907	22857	22857	502	GLI2	ENSG00000074047_LINE632_GLI2_D_N2	0.222505	13690	13630	13630	502	SMAD9	ENSG00000120693_LINE19390_SMAD9_I_N1	0.188243	4380	4364	4364	502	HOXD9	ENSG00000128709_LINE2319_HOXD9_D	0.161293	19049	18996	18996	502
ZNF35	ENSG00000169981_LINE1124_ZNF35_I	8.49628	7.42431	9.42052	0	0	SOX6	ENSG00000110693_LINE19569_SOX6_I_N1	0.366605	24783	24712	24712	502	THAP1	ENSG00000131931_LINE3591_THAP1_D_N1	0.222498	12527	12479	12479	502	MTF1	ENSG00000188786_LINE1372_MTF1_D_N2	0.188208	8101	8073	8073	502	POU1F1	ENSG00000064835_LINE2641_POU1F1_D_N1	0.161292	15852	15825	15825	502
FOXJ2	ENSG00000065970_LINE1945_FOXJ2_D_N1	8.4691	7.23913	9.48225	0	0	AL7735441	ENSG00000206454_LINE6122_AL7735441_I_N5	0.366581	20879	20820	20820	502	MYOG	ENSG00000122180_LINE160_MYOG_D	0.222496	30110	30028	30028	502	TGIF1	ENSG00000177426_LINE2507_TGIF1_D_N1	0.188204	13527	13488	13488	502	CDX2	ENSG00000165556_LINE2444_CDX2_D_N3	0.161291	18152	18105	18105	502
FOXN3	ENSG00000053254_LINE2557_FOXN3_I_N3	8.4691	7.23913	9.48225	0	0	CR3882292	ENSG00000229094_LINE6138_CR3882292_I_N5	0.366581	20879	20820	20820	502	MYF5	ENSG00000111049_LINE483_MYF5_I_N1	0.222496	30110	30028	30028	502	MZF1	ENSG00000099326_LINE684_MZF1_D_N3	0.188201	23614	23514	23514	502	CDX1	ENSG00000113722_LINE2267_CDX1_D_N1	0.161291	18847	18801	18801	502
FOXD4	ENSG00000170122_LINE2910_FOXD4_I_N3	8.4691	7.23913	9.48225	0	0	AL6628334	ENSG00000233911_LINE6155_AL6628334_I_N5	0.366581	20879	20820	20820	502	IRF3	ENSG00000126456_LINE2737_IRF3_D_N1	0.2224	22120	22052	22052	502	MSX2	ENSG00000120149_LINE2295_MSX2_D_N2	0.188198	6445	6426	6426	502	TGIF1	ENSG00000177426_LINE2507_TGIF1_D_N1	0.161282	13527	13488	13488	502
FOXD4L1	ENSG00000184492_LINE3355_FOXD4L1_I_N3	8.4691	7.23913	9.48225	0	0	CR7598154	ENSG00000235068_LINE6169_CR7598154_I_N5	0.366581	20879	20820	20820	502	ASCL2	ENSG00000183734_LINE290_ASCL2_I	0.222395	14618	14570	14570	502	BSX	ENSG00000188909_LINE2550_BSX_D	0.188198	6445	6426	6426	502	EOMES	ENSG00000163508_LINE3544_EOMES_D_N1	0.161272	11295	11262	11262	502
FOXD4L3	ENSG00000187559_LINE3766_FOXD4L3_I_N3	8.4691	7.23913	9.48225	0	0	BX0885802	ENSG00000237582_LINE6183_BX0885802_I_N5	0.366581	20879	20820	20820	502	TFCP2L1	ENSG00000115112_LINE11247_TFCP2L1_I_N2	0.222345	19004	18939	18939	502	POU6F1	ENSG00000184271_LINE2531_POU6F1_D_N1	0.188195	6036	6026	6026	502	NR2F2	ENSG00000185551_LINE3107_NR2F2_D_N1	0.161265	15801	15728	15728	502
FOXD4L5	ENSG00000204779_LINE4040_FOXD4L5_I_N3	8.4691	7.23913	9.48225	0	0	CR8477943	ENSG00000230336_LINE17148_CR8477943_I_N5	0.366581	20879	20820	20820	502	IRF8	ENSG00000140968_LINE2754_IRF8_D_N1	0.22228	37260	37147	37147	502	HBP1	ENSG00000105856_LINE3361_HBP1_D	0.188193	7257	7237	7237	502	PPARD	ENSG00000112033_LINE2943_PPARD_D	0.161264	18922	18858	18858	502
FOXD4L6	ENSG00000204793_LINE4177_FOXD4L6_I_N3	8.4691	7.23913	9.48225	0	0	HMG20B	ENSG00000064961_LINE3344_HMG20B_I	0.366571	20328	20282	20282	502	RXRA	ENSG00000186350_LINE3116_RXRA_D_N3	0.222261	13360	13305	13305	502	ZFHX3	ENSG00000140836_LINE2374_ZFHX3_D_N1	0.188179	7107	7093	7093	502	TBX10	ENSG00000167800_LINE3554_TBX10_I	0.161261	13051	13004	13004	502
FOXJ1	ENSG00000129654_LINE6845_FOXJ1_I_N3	8.4691	7.23913	9.48225	0	0	ARID3A	ENSG00000116017_LINE45_ARID3A_D_N1	0.366529	27175	27100	27100	502	MYBL1	ENSG00000185697_LINE2870_MYBL1_D_N1	0.222217	2661	2648	2648	502	BPTF	ENSG00000171634_LINE3685_BPTF_D_N1	0.188163	25670	25585	25585	502	SOX21	ENSG00000125285_LINE3377_SOX21_D_N1	0.161259	8941	8915	8915	502
FOXN2	ENSG00000170802_LINE7890_FOXN2_I_N3	8.4691	7.23913	9.48225	0	0	HOXA11	ENSG00000005073_LINE2164_HOXA11_I	0.366478	9656	9633	9633	502	NR2F6	ENSG00000160113_LINE3034_NR2F6_D_N1	0.222211	9818	9774	9774	502	GCM1	ENSG00000137270_LINE2132_GCM1_D_N4	0.188156	4657	4641	4641	502	VENTX	ENSG00000151650_LINE2396_VENTX_D_N1	0.161259	5488	5466	5466	502
FOXL2	ENSG00000183770_LINE8836_FOXL2_I_N3	8.4691	7.23913	9.48225	0	0	HOXD13	ENSG00000128714_LINE2324_HOXD13_D_N1	0.366447	18004	17951	17951	502	CREB1	ENSG00000118260_LINE377_CREB1_D_N1	0.222208	6969	6946	6946	502	HOXB3	ENSG00000120093_LINE2291_HOXB3_D	0.188135	8542	8524	8524	502	TBX15	ENSG00000092607_LINE3528_TBX15_D_N1	0.161253	9040	9017	9017	502
FOXD4L4	ENSG00000184659_LINE9153_FOXD4L4_I_N3	8.4691	7.23913	9.48225	0	0	POU3F2	ENSG00000184486_LINE2678_POU3F2_D_N1	0.366438	20491	20444	20444	502	NR2F1	ENSG00000175745_LINE3087_NR2F1_D_N4	0.222156	16179	16128	16128	502	FOXM1	ENSG00000111206_LINE1956_FOXM1_D	0.188128	34957	34866	34866	502	TBX18	ENSG00000112837_LINE19949_TBX18_I_N1	0.161253	9040	9017	9017	502
FOXD4L2	ENSG00000204828_LINE10562_FOXD4L2_I_N3	8.4691	7.23913	9.48225	0	0	GATA3	ENSG00000107485_LINE2090_GATA3_D_N1	0.36633	12546	12492	12492	502	STAT3	ENSG00000168610_LINE3506_STAT3_D_N5	0.22215	23391	23329	23329	502	EMX2	ENSG00000170370_LINE2477_EMX2_D_N1	0.188117	12619	12583	12583	502	TBX22	ENSG00000122145_LINE20002_TBX22_I_N1	0.161253	9040	9017	9017	502
FOXO4	ENSG00000184481_LINE2039_FOXO4_D_N3	8.45515	7.41516	9.39977	0	0	HOXC13	ENSG00000123364_LINE2300_HOXC13_D_N1	0.366317	20649	20592	20592	502	HES2	ENSG00000069812_LINE86_HES2_I	0.222111	5863	5838	5838	502	HESX1	ENSG00000163666_LINE2424_HESX1_D_N1	0.188117	9351	9318	9318	502	PPARA	ENSG00000186951_LINE3123_PPARA_D_N1	0.161248	19307	19247	19247	502
FOXJ3	ENSG00000198815_LINE2060_FOXJ3_D_N1	8.45243	6.84808	9.8223	0	0	IRX4	ENSG00000113430_LINE2265_IRX4_I	0.366298	11423	11398	11398	502	TP53	ENSG00000141510_LINE3149_TP53_D_N2	0.222072	8891	8859	8859	502	NR4A3	ENSG00000119508_LINE2965_NR4A3_D	0.188107	20049	19994	19994	502	HMX3	ENSG00000188620_LINE2548_HMX3_D	0.161226	9448	9421	9421	502
FOXN3	ENSG00000053254_LINE2568_FOXN3_I_N1	8.45243	6.84808	9.8223	0	0	IRX6	ENSG00000159387_LINE2406_IRX6_I	0.366298	11423	11398	11398	502	ZSCAN10	ENSG00000130182_LINE911_ZSCAN10_I	0.22198	14514	14464	14464	502	RFX5	ENSG00000143390_LINE3258_RFX5_D_N5	0.188107	16771	16705	16705	502	HNF4A	ENSG00000101076_LINE2930_HNF4A_D_N2	0.161201	10078	10033	10033	502
FOXD4	ENSG00000170122_LINE2940_FOXD4_I_N1	8.45243	6.84808	9.8223	0	0	CDX2	ENSG00000165556_LINE2444_CDX2_D_N3	0.366295	18152	18105	18105	502	TFAP2C	ENSG00000087510_LINE13_TFAP2C_D_N2	0.22197	17050	16994	16994	502	RREB1	ENSG00000124782_LINE888_RREB1_D_N2	0.188105	42274	42119	42119	502	IRF5	ENSG00000128604_LINE2742_IRF5_D_N1	0.1612	50207	50081	50081	502
FOXD4L1	ENSG00000184492_LINE3385_FOXD4L1_I_N1	8.45243	6.84808	9.8223	0	0	GBX2	ENSG00000168505_LINE2466_GBX2_D_N2	0.366286	6616	6593	6593	502	STAT5B	ENSG00000173757_LINE3511_STAT5B_D_N2	0.221912	14766	14727	14727	502	GLIS3	ENSG00000107249_LINE816_GLIS3_D_N1	0.188097	14949	14872	14872	502	MYF5	ENSG00000111049_LINE479_MYF5_I_N1	0.161188	8916	8887	8887	502
FOXD4L3	ENSG00000187559_LINE3796_FOXD4L3_I_N1	8.45243	6.84808	9.8223	0	0	LHX2	ENSG00000106689_LINE2231_LHX2_D_N1	0.366233	10448	10426	10426	502	NFYA	ENSG00000001167_LINE1664_NFYA_D_N1	0.221881	11667	11633	11633	502	PPARA	ENSG00000186951_LINE3123_PPARA_D_N1	0.188077	19307	19247	19247	502	GATA6	ENSG00000141448_LINE2103_GATA6_D_N2	0.161168	7765	7739	7739	502
FOXD4L5	ENSG00000204779_LINE4070_FOXD4L5_I_N1	8.45243	6.84808	9.8223	0	0	HOXA4	ENSG00000197576_LINE16115_HOXA4_I_N1	0.366174	48034	47933	47933	502	ZIC3	ENSG00000156925_LINE999_ZIC3_D_N2	0.221848	12940	12882	12882	502	RARG	ENSG00000172819_LINE3062_RARG_D_N2	0.188063	13237	13190	13190	502	FEZF1	ENSG00000128610_LINE909_FEZF1_I	0.161168	16353	16302	16302	502
FOXD4L6	ENSG00000204793_LINE4207_FOXD4L6_I_N1	8.45243	6.84808	9.8223	0	0	RAX	ENSG00000134438_LINE2337_RAX_D	0.36616	7746	7718	7718	502	HNF4A	ENSG00000101076_LINE2933_HNF4A_D_N1	0.221772	12522	12468	12468	502	SNAI3	ENSG00000185669_LINE1323_SNAI3_I	0.188063	13821	13779	13779	502	FEZF2	ENSG00000153266_LINE992_FEZF2_I	0.161168	16353	16302	16302	502
FOXJ1	ENSG00000129654_LINE6875_FOXJ1_I_N1	8.45243	6.84808	9.8223	0	0	SRY	ENSG00000184895_LINE3452_SRY_D_N1	0.366144	9099	9073	9073	502	HIC1	ENSG00000177374_LINE1207_HIC1_D	0.221737	12938	12888	12888	502	RORB	ENSG00000198963_LINE18386_RORB_I_N9	0.188062	10382	10347	10347	502	NFKB1	ENSG00000109320_LINE3205_NFKB1_D_N1	0.161167	15700	15644	15644	502
FOXN2	ENSG00000170802_LINE7901_FOXN2_I_N1	8.45243	6.84808	9.8223	0	0	HOXB9	ENSG00000170689_LINE2481_HOXB9_I	0.366142	17430	17387	17387	502	FOXO1	ENSG00000150907_LINE2002_FOXO1_D_N1	0.221717	20068	19993	19993	502	EPAS1	ENSG00000116016_LINE149_EPAS1_D	0.188055	20077	19983	19983	502	HOXB4	ENSG00000182742_LINE2525_HOXB4_I	0.161161	11874	11854	11854	502
FOXL2	ENSG00000183770_LINE8866_FOXL2_I_N1	8.45243	6.84808	9.8223	0	0	SOX9	ENSG00000125398_LINE3389_SOX9_D_N1	0.366077	13995	13957	13957	502	E2F3	ENSG00000112242_LINE1769_E2F3_D_N1	0.221668	3299	3288	3288	502	MEF2A	ENSG00000068305_LINE2786_MEF2A_D_N8	0.18805	24539	24477	24477	502	NKX28	ENSG00000136327_LINE2348_NKX28_D	0.161152	10113	10066	10066	502
FOXD4L4	ENSG00000184659_LINE9183_FOXD4L4_I_N1	8.45243	6.84808	9.8223	0	0	SOX9	ENSG00000125398_LINE3384_SOX9_D_N1	0.366075	14765	14728	14728	502	HNF4A	ENSG00000101076_LINE2936_HNF4A_D_N7	0.221629	20985	20923	20923	502	IRX1	ENSG00000170549_LINE2478_IRX1_I	0.188046	13703	13670	13670	502	TCF23	ENSG00000163792_LINE248_TCF23_I	0.161152	4349	4344	4344	502
FOXD4L2	ENSG00000204828_LINE10592_FOXD4L2_I_N1	8.45243	6.84808	9.8223	0	0	SOX21	ENSG00000125285_LINE3377_SOX21_D_N1	0.366052	8941	8915	8915	502	RXRA	ENSG00000186350_LINE3115_RXRA_D_N2	0.221621	28273	28186	28186	502	IRX3	ENSG00000177508_LINE2511_IRX3_I	0.188046	13703	13670	13670	502	ENSG00000215754	ENSG00000215754_LINE2568_ENSG00000215754_I	0.161146	11480	11452	11452	502
RARG	ENSG00000172819_LINE3056_RARG_D_N2	8.44607	7.32109	9.41628	0	0	FOXJ2	ENSG00000065970_LINE1947_FOXJ2_D_N1	0.366011	32449	32373	32373	502	NFKB2	ENSG00000077150_LINE3188_NFKB2_D_N1	0.221582	9017	8979	8979	502	MYC	ENSG00000136997_LINE202_MYC_D_N7	0.188032	9619	9576	9576	502	ENSG00000217642	ENSG00000217642_LINE2569_ENSG00000217642_I	0.161146	11480	11452	11452	502
IRF4	ENSG00000137265_LINE2747_IRF4_D_N1	8.42724	7.1509	9.46811	0	0	HOXA9	ENSG00000078399_LINE2186_HOXA9_D_N1	0.365934	12938	12907	12907	502	PAX1	ENSG00000125813_LINE3161_PAX1_D	0.221495	4409	4392	4392	502	ARID3B	ENSG00000179361_LINE51_ARID3B_I	0.188031	17915	17873	17873	502	ENSG00000224558	ENSG00000224558_LINE2570_ENSG00000224558_I	0.161146	11480	11452	11452	502
FOXO1	ENSG00000150907_LINE2003_FOXO1_D_N1	8.42072	7.26973	9.4735	0	0	FOXJ3	ENSG00000198815_LINE2059_FOXJ3_D_N1	0.365889	29201	29138	29138	502	RXRG	ENSG00000143171_LINE3007_RXRG_D_N3	0.22148	13199	13146	13146	502	ZNF524	ENSG00000171443_LINE1140_ZNF524_D_N1	0.188016	12699	12642	12642	502	ENSG00000225958	ENSG00000225958_LINE2572_ENSG00000225958_I	0.161146	11480	11452	11452	502
NR2F2	ENSG00000185551_LINE3104_NR2F2_D_N1	8.41415	7.14093	9.46947	0	0	FOXN3	ENSG00000053254_LINE2562_FOXN3_I_N3	0.365889	29201	29138	29138	502	ZNF76	ENSG00000065029_LINE624_ZNF76_I	0.221464	23313	23227	23227	502	MAFF	ENSG00000185022_LINE531_MAFF_D_N1	0.188	18350	18306	18306	502	ENSG00000226866	ENSG00000226866_LINE2574_ENSG00000226866_I	0.161146	11480	11452	11452	502
ELK1	ENSG00000126767_LINE1846_ELK1_D_N6	8.37936	6.78161	9.76664	0	0	FOXD4	ENSG00000170122_LINE2915_FOXD4_I_N3	0.365889	29201	29138	29138	502	PPARD	ENSG00000112033_LINE2943_PPARD_D	0.22129	18922	18858	18858	502	BRCA1	ENSG00000012048_LINE1793_BRCA1_D_N2	0.187988	11557	11517	11517	502	DUX4L5	ENSG00000227476_LINE2576_DUX4L5_I	0.161146	11480	11452	11452	502
IRF9	ENSG00000213928_LINE2766_IRF9_D_N1	8.37883	7.22716	9.44738	0	0	FOXD4L1	ENSG00000184492_LINE3360_FOXD4L1_I_N3	0.365889	29201	29138	29138	502	ZNF143	ENSG00000166478_LINE1065_ZNF143_D_N2	0.221272	14138	14084	14084	502	NR4A2	ENSG00000153234_LINE3031_NR4A2_D_N1	0.187979	7660	7639	7639	502	ENSG00000227522	ENSG00000227522_LINE2577_ENSG00000227522_I	0.161146	11480	11452	11452	502
NKX25	ENSG00000183072_LINE2526_NKX25_D_N2	8.37693	6.86995	9.54509	0	0	FOXD4L3	ENSG00000187559_LINE3771_FOXD4L3_I_N3	0.365889	29201	29138	29138	502	FOXO4	ENSG00000184481_LINE2043_FOXO4_D_N1	0.221264	14796	14737	14737	502	TFAP4	ENSG00000090447_LINE107_TFAP4_D_N2	0.187978	26449	26360	26360	502	DUX4L2	ENSG00000227904_LINE2578_DUX4L2_I	0.161146	11480	11452	11452	502
NR2C2	ENSG00000177463_LINE3101_NR2C2_D_N1	8.37516	7.33428	9.30739	0	0	FOXD4L5	ENSG00000204779_LINE4045_FOXD4L5_I_N3	0.365889	29201	29138	29138	502	STAT3	ENSG00000168610_LINE3504_STAT3_D_N1	0.22124	17898	17842	17842	502	ETV5	ENSG00000244405_LINE1930_ETV5_D_N1	0.187975	16821	16773	16773	502	DUX4L3	ENSG00000228114_LINE2579_DUX4L3_I	0.161146	11480	11452	11452	502
EGR1	ENSG00000120738_LINE864_EGR1_D_N8	8.35286	7.09098	9.46551	0	0	FOXD4L6	ENSG00000204793_LINE4182_FOXD4L6_I_N3	0.365889	29201	29138	29138	502	MLXIP	ENSG00000175727_LINE276_MLXIP_I	0.221213	5424	5402	5402	502	RXRG	ENSG00000143171_LINE3008_RXRG_D_N2	0.187962	5483	5458	5458	502	DUX4L6	ENSG00000228188_LINE2580_DUX4L6_I	0.161146	11480	11452	11452	502
RARB	ENSG00000077092_LINE2898_RARB_D_N1	8.34957	7.1898	9.33774	0	0	FOXJ1	ENSG00000129654_LINE6850_FOXJ1_I_N3	0.365889	29201	29138	29138	502	PRDM4	ENSG00000110851_LINE821_PRDM4_D	0.221203	13915	13864	13864	502	TCF7L2	ENSG00000148737_LINE3416_TCF7L2_D_N2	0.187961	16123	16075	16075	502	ENSG00000228710	ENSG00000228710_LINE2581_ENSG00000228710_I	0.161146	11480	11452	11452	502
ZNF524	ENSG00000171443_LINE1141_ZNF524_D_N1	8.33186	6.83832	9.55894	0	0	FOXN2	ENSG00000170802_LINE7895_FOXN2_I_N3	0.365889	29201	29138	29138	502	HES7	ENSG00000179111_LINE284_HES7_D	0.221176	7005	6979	6979	502	SOX10	ENSG00000100146_LINE3354_SOX10_D_N1	0.187961	10936	10906	10906	502	CT4768282	ENSG00000229617_LINE2583_CT4768282_I	0.161146	11480	11452	11452	502
SOX4	ENSG00000124766_LINE3374_SOX4_D_N1	8.31221	6.96157	9.43401	0	0	FOXL2	ENSG00000183770_LINE8841_FOXL2_I_N3	0.365889	29201	29138	29138	502	RXRB	ENSG00000204231_LINE3132_RXRB_D_N1	0.221165	13501	13451	13451	502	GSX1	ENSG00000169840_LINE2470_GSX1_D	0.18796	9158	9139	9139	502	ENSG00000230380	ENSG00000230380_LINE2584_ENSG00000230380_I	0.161146	11480	11452	11452	502
ELK3	ENSG00000111145_LINE1820_ELK3_D_N1	8.29607	6.67243	9.6711	0	0	FOXD4L4	ENSG00000184659_LINE9158_FOXD4L4_I_N3	0.365889	29201	29138	29138	502	MYF5	ENSG00000111049_LINE479_MYF5_I_N1	0.221147	8916	8887	8887	502	REST	ENSG00000084093_LINE664_REST_D_N1	0.187948	15530	15453	15453	502	ENSG00000230776	ENSG00000230776_LINE2586_ENSG00000230776_I	0.161146	11480	11452	11452	502
RARA	ENSG00000131759_LINE2985_RARA_D_N2	8.28952	7.19977	9.23536	0	0	FOXD4L2	ENSG00000204828_LINE10567_FOXD4L2_I_N3	0.365889	29201	29138	29138	502	MYBL2	ENSG00000101057_LINE2836_MYBL2_D_N1	0.221006	2347	2335	2335	502	TCF3	ENSG00000071564_LINE93_TCF3_D_N1	0.187946	16406	16362	16362	502	AL5921702	ENSG00000231089_LINE2587_AL5921702_I	0.161146	11480	11452	11452	502
GATA6	ENSG00000141448_LINE2103_GATA6_D_N2	8.28275	6.93989	9.3601	0	0	HMX1	ENSG00000215612_LINE2567_HMX1_D	0.365885	11372	11343	11343	502	RXRG	ENSG00000143171_LINE3008_RXRG_D_N2	0.220953	5483	5458	5458	502	MYB	ENSG00000118513_LINE2848_MYB_D_N2	0.187932	9879	9829	9829	502	ENSG00000232923	ENSG00000232923_LINE2590_ENSG00000232923_I	0.161146	11480	11452	11452	502
NFKB2	ENSG00000077150_LINE3188_NFKB2_D_N1	8.27361	5.9182	10.6428	0	0	OLIG3	ENSG00000177468_LINE279_OLIG3_D	0.365812	5147	5138	5138	502	NPAS2	ENSG00000170485_LINE263_NPAS2_I	0.22092	7160	7126	7126	502	HEYL	ENSG00000163909_LINE249_HEYL_I	0.187929	5831	5804	5804	502	ENSG00000233294	ENSG00000233294_LINE2591_ENSG00000233294_I	0.161146	11480	11452	11452	502
PPARG	ENSG00000132170_LINE2990_PPARG_D_N2	8.26653	7.18406	9.09903	0	0	FOXO3	ENSG00000118689_LINE1965_FOXO3_D_N1	0.365794	36740	36648	36648	502	HNF4A	ENSG00000101076_LINE2931_HNF4A_D_N1	0.220687	11167	11128	11128	502	GATA2	ENSG00000179348_LINE2112_GATA2_D_N1	0.187893	11333	11296	11296	502	ENSG00000233361	ENSG00000233361_LINE2592_ENSG00000233361_I	0.161146	11480	11452	11452	502
ESR1	ENSG00000091831_LINE2914_ESR1_D_N2	8.25376	7.1426	9.17836	0	0	SOX8	ENSG00000005513_LINE3331_SOX8_D_N1	0.365791	14789	14756	14756	502	JUND	ENSG00000130522_LINE400_JUND_D_N2	0.220675	13848	13813	13813	502	RFX7	ENSG00000181827_LINE3264_RFX7_I	0.187885	11461	11419	11419	502	ENSG00000233698	ENSG00000233698_LINE2593_ENSG00000233698_I	0.161146	11480	11452	11452	502
IRF1	ENSG00000125347_LINE2730_IRF1_D_N1	8.23679	7.12509	9.13632	0	0	VSX2	ENSG00000119614_LINE2284_VSX2_D_N3	0.365752	6376	6357	6357	502	PAX5	ENSG00000196092_LINE3178_PAX5_D_N1	0.220559	38139	38012	38012	502	FOXJ3	ENSG00000198815_LINE2060_FOXJ3_D_N1	0.187883	61103	60977	60977	502	ENSG00000233794	ENSG00000233794_LINE2594_ENSG00000233794_I	0.161146	11480	11452	11452	502
PGR	ENSG00000082175_LINE2903_PGR_D_N1	8.17878	6.77929	9.49581	0	0	SOX2	ENSG00000181449_LINE3440_SOX2_D_N2	0.365732	9475	9442	9442	502	RARG	ENSG00000172819_LINE3056_RARG_D_N2	0.220551	8271	8246	8246	502	FOXN3	ENSG00000053254_LINE2568_FOXN3_I_N1	0.187883	61103	60977	60977	502	ENSG00000234550	ENSG00000234550_LINE2596_ENSG00000234550_I	0.161146	11480	11452	11452	502
TBX2	ENSG00000121068_LINE3534_TBX2_D_N1	8.17176	6.83975	9.21771	0	0	DMRTA2	ENSG00000142700_LINE1734_DMRTA2_D	0.365687	10633	10609	10609	502	MYF5	ENSG00000111049_LINE470_MYF5_I_N1	0.220525	18019	17972	17972	502	FOXD4	ENSG00000170122_LINE2940_FOXD4_I_N1	0.187883	61103	60977	60977	502	ENSG00000236207	ENSG00000236207_LINE2598_ENSG00000236207_I	0.161146	11480	11452	11452	502
HMGA1	ENSG00000137309_LINE57_HMGA1_D	8.16235	6.78384	9.38336	0	0	ALX1	ENSG00000180318_LINE2517_ALX1_D_N1	0.365663	11216	11181	11181	502	ASCL1	ENSG00000139352_LINE730_ASCL1_I_N2	0.22051	22244	22177	22177	502	FOXD4L1	ENSG00000184492_LINE3385_FOXD4L1_I_N1	0.187883	61103	60977	60977	502	ENSG00000237516	ENSG00000237516_LINE2601_ENSG00000237516_I	0.161146	11480	11452	11452	502
FOXM1	ENSG00000111206_LINE1956_FOXM1_D	8.10968	7.01452	9.04499	0	0	CDC5L	ENSG00000096401_LINE2834_CDC5L_D_N2	0.36564	10094	10069	10069	502	PPARG	ENSG00000132170_LINE2991_PPARG_D_N1	0.220478	13188	13146	13146	502	FOXD4L3	ENSG00000187559_LINE3796_FOXD4L3_I_N1	0.187883	61103	60977	60977	502	ENSG00000250589	ENSG00000250589_LINE2602_ENSG00000250589_I	0.161146	11480	11452	11452	502
TEAD1	ENSG00000187079_LINE3581_TEAD1_D_N1	8.10044	7.03511	8.94271	0	0	SOX18	ENSG00000203883_LINE3462_SOX18_D_N1	0.365631	15678	15636	15636	502	ZBTB6	ENSG00000186130_LINE1341_ZBTB6_D_N2	0.220415	13923	13876	13876	502	FOXD4L5	ENSG00000204779_LINE4070_FOXD4L5_I_N1	0.187883	61103	60977	60977	502	DUX4	ENSG00000260596_LINE2603_DUX4_D	0.161146	11480	11452	11452	502
LCOR	ENSG00000196233_LINE3181_LCOR_I	8.07597	6.94339	9.00783	0	0	SOX14	ENSG00000168875_LINE3427_SOX14_D_N1	0.365596	9465	9436	9436	502	SMARCC1	ENSG00000173473_LINE2867_SMARCC1_D_N2	0.220379	24680	24617	24617	502	FOXD4L6	ENSG00000204793_LINE4207_FOXD4L6_I_N1	0.187883	61103	60977	60977	502	LINE11277	DUX1_HUMAN_LINE11277_DUX1_I	0.161146	11480	11452	11452	502
TBX5	ENSG00000089225_LINE3523_TBX5_D_N2	8.06923	6.88991	9.03173	0	0	SOX9	ENSG00000125398_LINE3385_SOX9_D_N1	0.365554	11104	11074	11074	502	BACH1	ENSG00000156273_LINE439_BACH1_D_N1	0.220352	22389	22336	22336	502	FOXJ1	ENSG00000129654_LINE6875_FOXJ1_I_N1	0.187883	61103	60977	60977	502	LINE11282	DUX3_HUMAN_LINE11282_DUX3_I	0.161146	11480	11452	11452	502
TBX4	ENSG00000121075_LINE3535_TBX4_D_N1	8.06923	6.88991	9.03173	0	0	POU3F1	ENSG00000185668_LINE2684_POU3F1_D_N1	0.365539	22908	22855	22855	502	ZNF423	ENSG00000102935_LINE713_ZNF423_D_N2	0.220308	10986	10938	10938	502	FOXN2	ENSG00000170802_LINE7901_FOXN2_I_N1	0.187883	61103	60977	60977	502	NKX32	ENSG00000109705_LINE2257_NKX32_D	0.161145	10842	10806	10806	502
HLF	ENSG00000108924_LINE356_HLF_D_N4	8.05323	6.74771	9.20088	0	0	SOX10	ENSG00000100146_LINE3353_SOX10_D_N1	0.365517	15259	15223	15223	502	GLI1	ENSG00000111087_LINE825_GLI1_D	0.220296	17558	17497	17497	502	FOXL2	ENSG00000183770_LINE8866_FOXL2_I_N1	0.187883	61103	60977	60977	502	POU2F2	ENSG00000028277_LINE2636_POU2F2_D_N1	0.161142	15518	15468	15468	502
SMAD5	ENSG00000113658_LINE19373_SMAD5_I_N1	8.02832	6.92759	9.11022	0	0	POU3F3	ENSG00000198914_LINE2689_POU3F3_D_N1	0.365442	19407	19349	19349	502	DPRX	ENSG00000204595_LINE2559_DPRX_D_N2	0.220267	4313	4296	4296	502	FOXD4L4	ENSG00000184659_LINE9183_FOXD4L4_I_N1	0.187883	61103	60977	60977	502	NR5A1	ENSG00000136931_LINE3001_NR5A1_D	0.161137	17708	17649	17649	502
SMAD9	ENSG00000120693_LINE19389_SMAD9_I_N1	8.02832	6.92759	9.11022	0	0	ESX1	ENSG00000123576_LINE2308_ESX1_D_N2	0.365427	5974	5953	5953	502	TEF	ENSG00000167074_LINE470_TEF_D_N3	0.220183	7911	7888	7888	502	FOXD4L2	ENSG00000204828_LINE10592_FOXD4L2_I_N1	0.187883	61103	60977	60977	502	NFATC1	ENSG00000131196_LINE3214_NFATC1_D_N1	0.161129	14624	14587	14587	502
ZEB1	ENSG00000148516_LINE573_ZEB1_D_N1	7.97906	6.07736	9.76803	0	0	PAX7	ENSG00000009709_LINE2611_PAX7_D_N2	0.365419	3590	3583	3583	502	DMBX1	ENSG00000197587_LINE2552_DMBX1_D	0.220173	4979	4953	4953	502	POU2F1	ENSG00000143190_LINE2654_POU2F1_D_N1	0.18788	7196	7170	7170	502	SRY	ENSG00000184895_LINE3448_SRY_D_N3	0.161129	25149	25078	25078	502
MAFG	ENSG00000197063_LINE539_MAFG_D_N1	7.96473	6.68049	8.94209	0	0	CDX1	ENSG00000113722_LINE2268_CDX1_D_N1	0.365369	12907	12875	12875	502	HNF4G	ENSG00000164749_LINE3040_HNF4G_D_N1	0.220141	22538	22469	22469	502	NFYA	ENSG00000001167_LINE1661_NFYA_D_N2	0.187879	10406	10354	10354	502	POU2F1	ENSG00000143190_LINE2666_POU2F1_D_N1	0.161129	14608	14566	14566	502
NR3C1	ENSG00000113580_LINE2951_NR3C1_D_N1	7.94159	6.47806	9.17477	0	0	AC0125311	ENSG00000172789_LINE2485_AC0125311_I	0.365312	14699	14667	14667	502	ZNF238	ENSG00000179456_LINE1245_ZNF238_D_N4	0.220127	15831	15793	15793	502	LHX6	ENSG00000106852_LINE2232_LHX6_D_N1	0.187872	8320	8300	8300	502	NEUROD2	ENSG00000171532_LINE264_NEUROD2_D	0.161126	3667	3660	3660	502
TBP	ENSG00000112592_LINE3568_TBP_D_N1	7.92463	6.84762	8.85649	0	0	HOXA4	ENSG00000197576_LINE16129_HOXA4_I_N70	0.365312	14699	14667	14667	502	ZBTB42	ENSG00000179627_LINE1250_ZBTB42_I	0.220127	15831	15793	15793	502	ZNF35	ENSG00000169981_LINE1124_ZNF35_I	0.187871	38356	38267	38267	502	ENSG00000235187	ENSG00000235187_LINE1928_ENSG00000235187_I	0.161122	6424	6393	6393	502
TBX4	ENSG00000121075_LINE3536_TBX4_D_N1	7.90636	6.54488	9.0588	0	0	ALX3	ENSG00000156150_LINE2400_ALX3_D_N2	0.3653	6229	6212	6212	502	E2F1	ENSG00000101412_LINE1765_E2F1_D_N1	0.220067	4563	4552	4552	502	TCF12	ENSG00000140262_LINE216_TCF12_D_N3	0.187865	33425	33319	33319	502	RUNX3	ENSG00000020633_LINE3272_RUNX3_D_N1	0.161104	8138	8104	8104	502
SOX30	ENSG00000039600_LINE3341_SOX30_I	7.86632	6.73274	8.69052	0	0	JUND	ENSG00000130522_LINE405_JUND_D_N1	0.365146	18858	18816	18816	502	ETV5	ENSG00000244405_LINE1930_ETV5_D_N1	0.220057	16821	16773	16773	502	VDR	ENSG00000111424_LINE2940_VDR_D_N1	0.187856	9415	9374	9374	502	MYBL1	ENSG00000185697_LINE2870_MYBL1_D_N1	0.161087	2661	2648	2648	502
SREBF1	ENSG00000072310_LINE96_SREBF1_D_N1	7.85785	6.5079	8.89995	0	0	TEAD1	ENSG00000187079_LINE3581_TEAD1_D_N1	0.365137	15050	15008	15008	502	TP73	ENSG00000078900_LINE3147_TP73_D_N1	0.219974	18938	18869	18869	502	NR2F2	ENSG00000185551_LINE3106_NR2F2_D_N2	0.18785	18018	17963	17963	502	ESRRA	ENSG00000173153_LINE3078_ESRRA_D_N2	0.161077	13442	13395	13395	502
MECOM	ENSG00000085276_LINE669_MECOM_D_N5	7.85349	6.69596	8.83251	0	0	DLX3	ENSG00000064195_LINE2175_DLX3_D_N2	0.365028	8629	8613	8613	502	PAX9	ENSG00000198807_LINE3179_PAX9_D	0.219959	5405	5387	5387	502	ZNF75A	ENSG00000162086_LINE1032_ZNF75A_D	0.18784	21214	21151	21151	502	PAX8	ENSG00000125618_LINE3159_PAX8_D	0.16104	7241	7217	7217	502
KLF4	ENSG00000136826_LINE939_KLF4_D	7.82977	6.62521	8.94799	0	0	POU2F1	ENSG00000143190_LINE2658_POU2F1_D_N1	0.365	15134	15098	15098	502	NPAS4	ENSG00000174576_LINE275_NPAS4_I	0.219958	1943	1936	1936	502	ZNF75D	ENSG00000186376_LINE1345_ZNF75D_I	0.18784	21214	21151	21151	502	HMX2	ENSG00000188816_LINE2549_HMX2_D	0.161032	11273	11241	11241	502
TBX1	ENSG00000184058_LINE3555_TBX1_D_N1	7.80583	6.39968	8.98804	0	0	PBX1	ENSG00000185630_LINE2538_PBX1_D_N4	0.364992	8215	8194	8194	502	AR	ENSG00000169083_LINE3053_AR_D_N3	0.219931	6085	6062	6062	502	LINE4118	ZN75C_HUMAN_LINE4118_ZNF75C_I	0.18784	21214	21151	21151	502	HNF4A	ENSG00000101076_LINE2933_HNF4A_D_N1	0.161014	12522	12468	12468	502
TEAD3	ENSG00000007866_LINE3572_TEAD3_D_N1	7.78092	6.69809	8.65068	0	0	PBX4	ENSG00000105717_LINE11878_PBX4_I_N4	0.364992	8215	8194	8194	502	IRF3	ENSG00000126456_LINE2738_IRF3_D_N1	0.219928	39927	39805	39805	502	HOXB5	ENSG00000120075_LINE2289_HOXB5_D	0.187823	11430	11401	11401	502	GATA5	ENSG00000130700_LINE2098_GATA5_D_N1	0.161004	11918	11885	11885	502
IRF5	ENSG00000128604_LINE2740_IRF5_D_N1	7.7717	6.71792	8.74953	0	0	DLX1	ENSG00000144355_LINE2389_DLX1_D	0.364977	6755	6741	6741	502	STAT2	ENSG00000170581_LINE3510_STAT2_D_N2	0.219878	45300	45177	45177	502	FOXJ3	ENSG00000198815_LINE2061_FOXJ3_D_N1	0.187823	57522	57404	57404	502	PBX2	ENSG00000204304_LINE2556_PBX2_D	0.161004	12842	12811	12811	502
KLF1	ENSG00000105610_LINE802_KLF1_D	7.75777	6.6483	8.74255	0	0	HOXD4	ENSG00000170166_LINE2471_HOXD4_D	0.364966	22523	22464	22464	502	ZFP42	ENSG00000179059_LINE3470_ZFP42_I_N1	0.219841	9982	9937	9937	502	FOXN3	ENSG00000053254_LINE2569_FOXN3_I_N1	0.187823	57522	57404	57404	502	AL8454643	ENSG00000206315_LINE2562_AL8454643_I	0.161004	12842	12811	12811	502
KLF2	ENSG00000127528_LINE2759_KLF2_I_N1	7.75777	6.6483	8.74255	0	0	HOXA4	ENSG00000197576_LINE16156_HOXA4_I_N1	0.364966	22523	22464	22464	502	MAFK	ENSG00000198517_LINE549_MAFK_D_N1	0.219768	18691	18642	18642	502	FOXD4	ENSG00000170122_LINE2941_FOXD4_I_N1	0.187823	57522	57404	57404	502	BX2846861	ENSG00000224952_LINE2571_BX2846861_I	0.161004	12842	12811	12811	502
MAFK	ENSG00000198517_LINE543_MAFK_D_N5	7.75197	6.33294	8.85109	0	0	SOX1	ENSG00000182968_LINE3445_SOX1_I	0.364965	18151	18102	18102	502	UBP1	ENSG00000153560_LINE2149_UBP1_D	0.219766	29870	29783	29783	502	FOXD4L1	ENSG00000184492_LINE3386_FOXD4L1_I_N1	0.187823	57522	57404	57404	502	CR8124782	ENSG00000225987_LINE2573_CR8124782_I	0.161004	12842	12811	12811	502
HNF4A	ENSG00000101076_LINE2933_HNF4A_D_N1	7.73881	6.71207	8.59756	0	0	OLIG2	ENSG00000205927_LINE315_OLIG2_D_N2	0.364952	4628	4619	4619	502	TFCP2L1	ENSG00000115112_LINE11249_TFCP2L1_I_N1	0.219766	29870	29783	29783	502	FOXD4L3	ENSG00000187559_LINE3797_FOXD4L3_I_N1	0.187823	57522	57404	57404	502	BX9272396	ENSG00000232005_LINE2588_BX9272396_I	0.161004	12842	12811	12811	502
RORA	ENSG00000069667_LINE2894_RORA_D_N1	7.73198	6.53773	8.72934	0	0	PAX3	ENSG00000135903_LINE2627_PAX3_D_N1	0.364927	4218	4209	4209	502	TCF12	ENSG00000140262_LINE216_TCF12_D_N3	0.219658	33425	33319	33319	502	FOXD4L5	ENSG00000204779_LINE4071_FOXD4L5_I_N1	0.187823	57522	57404	57404	502	CR9338788	ENSG00000236353_LINE2599_CR9338788_I	0.161004	12842	12811	12811	502
RORB	ENSG00000198963_LINE18387_RORB_I_N1	7.73198	6.53773	8.72934	0	0	POU2F1	ENSG00000143190_LINE2653_POU2F1_D_N1	0.364914	10925	10893	10893	502	LMO2	ENSG00000135363_LINE3655_LMO2_D_N1	0.219603	4298	4283	4283	502	FOXD4L6	ENSG00000204793_LINE4208_FOXD4L6_I_N1	0.187823	57522	57404	57404	502	AL6628305	ENSG00000237344_LINE2600_AL6628305_I	0.161004	12842	12811	12811	502
IRF2	ENSG00000168310_LINE2756_IRF2_D_N1	7.73115	6.63679	8.64542	0	0	HOXA5	ENSG00000106004_LINE2212_HOXA5_D_N1	0.364881	8607	8587	8587	502	NR2F2	ENSG00000185551_LINE3109_NR2F2_D_N1	0.219596	22372	22298	22298	502	FOXJ1	ENSG00000129654_LINE6876_FOXJ1_I_N1	0.187823	57522	57404	57404	502	PBX4	ENSG00000105717_LINE11892_PBX4_I_N1	0.161004	12842	12811	12811	502
LMX1B	ENSG00000136944_LINE2356_LMX1B_D_N2	7.72007	6.64052	8.7421	0	0	ZNF232	ENSG00000167840_LINE1104_ZNF232_D	0.364848	11034	11003	11003	502	RELB	ENSG00000104856_LINE3201_RELB_D	0.219596	17093	17020	17020	502	FOXN2	ENSG00000170802_LINE7902_FOXN2_I_N1	0.187823	57522	57404	57404	502	DMRTA2	ENSG00000142700_LINE1734_DMRTA2_D	0.161001	10633	10609	10609	502
LMX1A	ENSG00000162761_LINE2411_LMX1A_D	7.72007	6.64052	8.7421	0	0	LHX6	ENSG00000106852_LINE2233_LHX6_D_N1	0.364835	5348	5339	5339	502	CEBPA	ENSG00000245848_LINE566_CEBPA_D_N1	0.219584	10445	10418	10418	502	FOXL2	ENSG00000183770_LINE8867_FOXL2_I_N1	0.187823	57522	57404	57404	502	TCF15	ENSG00000125878_LINE172_TCF15_I	0.160995	15856	15809	15809	502
TP63	ENSG00000073282_LINE3141_TP63_D_N1	7.69874	5.34226	9.88657	0	0	ZNF32	ENSG00000169740_LINE1118_ZNF32_I	0.364782	9410	9385	9385	502	PAX8	ENSG00000125618_LINE3159_PAX8_D	0.219575	7241	7217	7217	502	FOXD4L4	ENSG00000184659_LINE9184_FOXD4L4_I_N1	0.187823	57522	57404	57404	502	SCXB	ENSG00000187786_LINE297_SCXB_I	0.160995	15856	15809	15809	502
SP6	ENSG00000189120_LINE1378_SP6_I	7.67779	6.43071	8.74281	0	0	POU4F2	ENSG00000151615_LINE2671_POU4F2_D_N1	0.364721	11667	11642	11642	502	PRDM1	ENSG00000057657_LINE617_PRDM1_D_N1	0.21953	15688	15632	15632	502	FOXD4L2	ENSG00000204828_LINE10593_FOXD4L2_I_N1	0.187823	57522	57404	57404	502	SCXA	ENSG00000188686_LINE302_SCXA_I	0.160995	15856	15809	15809	502
SP5	ENSG00000204335_LINE1520_SP5_I	7.67779	6.43071	8.74281	0	0	NFIX	ENSG00000008441_LINE3305_NFIX_D_N2	0.364712	13622	13583	13583	502	HES5	ENSG00000197921_LINE306_HES5_D_N2	0.219493	6594	6571	6571	502	NFKB1	ENSG00000109320_LINE3205_NFKB1_D_N1	0.187811	15700	15644	15644	502	SOX15	ENSG00000129194_LINE3393_SOX15_D_N1	0.160987	9807	9780	9780	502
PRDM1	ENSG00000057657_LINE611_PRDM1_D_N4	7.67185	6.55447	8.64841	0	0	NR2E1	ENSG00000112333_LINE2945_NR2E1_D_N1	0.364673	16763	16719	16719	502	RARA	ENSG00000131759_LINE2986_RARA_D_N2	0.219481	19006	18936	18936	502	CIC	ENSG00000079432_LINE3346_CIC_I	0.187805	15572	15534	15534	502	HOXC8	ENSG00000037965_LINE2170_HOXC8_D	0.160982	8960	8933	8933	502
MAFF	ENSG00000185022_LINE534_MAFF_D_N2	7.65322	6.38581	8.69194	0	0	FOXO1	ENSG00000150907_LINE2003_FOXO1_D_N1	0.364625	49103	48987	48987	502	E2F2	ENSG00000007968_LINE1744_E2F2_D_N1	0.219468	8290	8262	8262	502	STAT3	ENSG00000168610_LINE3496_STAT3_D_N1	0.187803	7561	7533	7533	502	VENTX	ENSG00000151650_LINE2395_VENTX_D_N1	0.160976	3079	3062	3062	502
NR4A2	ENSG00000153234_LINE3032_NR4A2_D_N2	7.65143	6.33758	8.85583	0	0	LHX6	ENSG00000106852_LINE2235_LHX6_D_N1	0.364591	5607	5592	5592	502	PPARA	ENSG00000186951_LINE3121_PPARA_D_N1	0.219437	15147	15096	15096	502	TBX21	ENSG00000073861_LINE3515_TBX21_D_N2	0.187788	5418	5401	5401	502	STAT3	ENSG00000168610_LINE3496_STAT3_D_N1	0.16097	7561	7533	7533	502
TWIST1	ENSG00000122691_LINE162_TWIST1_D	7.64771	6.26766	8.71949	0	0	BHLHE22	ENSG00000180828_LINE287_BHLHE22_D	0.364547	5822	5808	5808	502	KLF12	ENSG00000118922_LINE842_KLF12_D	0.219426	25560	25480	25480	502	SIX6	ENSG00000184302_LINE2534_SIX6_I	0.187784	5373	5353	5353	502	BARHL1	ENSG00000125492_LINE2310_BARHL1_I	0.160965	7610	7580	7580	502
NR2F6	ENSG00000160113_LINE3034_NR2F6_D_N1	7.63311	6.56939	8.50998	0	0	TFCP2	ENSG00000135457_LINE2144_TFCP2_D_N1	0.364455	5299	5286	5286	502	KLF2	ENSG00000127528_LINE2742_KLF2_I_N1	0.219426	25560	25480	25480	502	NKX28	ENSG00000136327_LINE2348_NKX28_D	0.187774	10113	10066	10066	502	POU3F2	ENSG00000184486_LINE2679_POU3F2_D_N1	0.160961	17490	17439	17439	502
STAT4	ENSG00000138378_LINE3490_STAT4_D_N1	7.63282	6.48113	8.54254	0	0	NANOGP1	ENSG00000176654_LINE5444_NANOGP1_I_N1	0.364426	6574	6549	6549	502	TFAP4	ENSG00000090447_LINE108_TFAP4_D_N2	0.219362	11481	11446	11446	502	NKX23	ENSG00000119919_LINE2287_NKX23_I	0.187772	8615	8584	8584	502	HNF4G	ENSG00000164749_LINE3040_HNF4G_D_N1	0.160959	22538	22469	22469	502
CREB5	ENSG00000146592_LINE421_CREB5_I	7.60231	6.4234	8.63143	0	0	NFATC1	ENSG00000131196_LINE3215_NFATC1_D_N1	0.364407	20092	20039	20039	502	FOSL1	ENSG00000175592_LINE505_FOSL1_D_N3	0.219338	23847	23790	23790	502	E2F2	ENSG00000007968_LINE1744_E2F2_D_N1	0.18777	8290	8262	8262	502	PGR	ENSG00000082175_LINE2903_PGR_D_N1	0.160954	16940	16884	16884	502
JUN	ENSG00000177606_LINE518_JUN_D_N2	7.59512	6.38942	8.68209	0	0	HOXA4	ENSG00000197576_LINE16095_HOXA4_I_N1	0.364368	7817	7801	7801	502	IRF2	ENSG00000168310_LINE2755_IRF2_D_N2	0.219322	17358	17306	17306	502	ARID2	ENSG00000189079_LINE54_ARID2_I	0.18777	6507	6480	6480	502	POU2F1	ENSG00000143190_LINE2653_POU2F1_D_N1	0.160954	10925	10893	10893	502
ETV7	ENSG00000010030_LINE1801_ETV7_D	7.55272	6.25089	8.61424	0	0	HOXD1	ENSG00000128645_LINE2316_HOXD1_I	0.36432	6932	6922	6922	502	LHX8	ENSG00000162624_LINE2410_LHX8_I	0.219317	7635	7618	7618	502	TERF2	ENSG00000132604_LINE2851_TERF2_I	0.187767	7433	7405	7405	502	RARG	ENSG00000172819_LINE3062_RARG_D_N2	0.16095	13237	13190	13190	502
EGR2	ENSG00000122877_LINE877_EGR2_D_N4	7.54797	6.52231	8.51175	0	0	ONECUT2	ENSG00000119547_LINE1697_ONECUT2_D_N1	0.36426	27558	27476	27476	502	BATF	ENSG00000156127_LINE436_BATF_D_N1	0.219292	26847	26793	26793	502	AL8445277	ENSG00000206289_LINE3134_AL8445277_I	0.187765	12086	12037	12037	502	TBX1	ENSG00000184058_LINE3559_TBX1_D_N1	0.160941	8531	8503	8503	502
HNF1A	ENSG00000135100_LINE2344_HNF1A_D_N4	7.54754	6.65601	8.24993	0	0	DUXA	ENSG00000204527_LINE2558_DUXA_D	0.364214	10492	10466	10466	502	MAFK	ENSG00000198517_LINE543_MAFK_D_N5	0.219276	19098	19058	19058	502	AL6628245	ENSG00000227322_LINE3135_AL6628245_I	0.187765	12086	12037	12037	502	FOXI1	ENSG00000168269_LINE2012_FOXI1_D_N1	0.160935	11583	11553	11553	502
EHF	ENSG00000135373_LINE1867_EHF_D_N1	7.54327	6.27183	8.51278	0	0	TEAD4	ENSG00000197905_LINE3585_TEAD4_D_N1	0.364191	21020	20961	20961	502	REST	ENSG00000084093_LINE665_REST_D_N10	0.21926	21746	21650	21650	502	CR7597334	ENSG00000228333_LINE3136_CR7597334_I	0.187765	12086	12037	12037	502	FOXD4	ENSG00000170122_LINE2909_FOXD4_I_N1	0.160935	11583	11553	11553	502
PPARG	ENSG00000132170_LINE2991_PPARG_D_N1	7.53558	6.48114	8.45669	0	0	DBP	ENSG00000105516_LINE351_DBP_D_N1	0.364128	12090	12052	12052	502	ZEB1	ENSG00000148516_LINE576_ZEB1_D_N1	0.219255	17233	17172	17172	502	CR3545653	ENSG00000231321_LINE3137_CR3545653_I	0.187765	12086	12037	12037	502	FOXD4L1	ENSG00000184492_LINE3354_FOXD4L1_I_N1	0.160935	11583	11553	11553	502
AC0021266	ENSG00000064489_LINE2769_AC0021266_I	7.53487	6.22045	8.57734	0	0	POU3F2	ENSG00000184486_LINE2675_POU3F2_D_N1	0.364108	11360	11333	11333	502	EOMES	ENSG00000163508_LINE3546_EOMES_D_N1	0.219253	3947	3937	3937	502	CR9368773	ENSG00000235712_LINE3138_CR9368773_I	0.187765	12086	12037	12037	502	FOXD4L3	ENSG00000187559_LINE3765_FOXD4L3_I_N1	0.160935	11583	11553	11553	502
MEF2B	ENSG00000213999_LINE2814_MEF2B_D	7.53487	6.22045	8.57734	0	0	HOXB8	ENSG00000120068_LINE2288_HOXB8_D	0.364104	11040	11014	11014	502	STAT5A	ENSG00000126561_LINE3482_STAT5A_D_N1	0.21922	10553	10523	10523	502	NR1I3	ENSG00000143257_LINE3012_NR1I3_D_N1	0.18776	16011	15964	15964	502	FOXD4L5	ENSG00000204779_LINE4039_FOXD4L5_I_N1	0.160935	11583	11553	11553	502
VTN	ENSG00000109072_LINE2253_VTN_I	7.52516	6.53909	8.38922	0	0	HOXA4	ENSG00000197576_LINE16153_HOXA4_I_N5	0.364104	11040	11014	11014	502	HNF4G	ENSG00000164749_LINE3044_HNF4G_D_N1	0.219199	22960	22886	22886	502	DLX4	ENSG00000108813_LINE2252_DLX4_D	0.187752	6500	6485	6485	502	FOXD4L6	ENSG00000204793_LINE4176_FOXD4L6_I_N1	0.160935	11583	11553	11553	502
PKNOX1	ENSG00000160199_LINE2408_PKNOX1_D_N1	7.50979	6.31215	8.40051	0	0	EVX2	ENSG00000174279_LINE2489_EVX2_D	0.364087	4198	4189	4189	502	GLI3	ENSG00000106571_LINE813_GLI3_D	0.219194	15421	15361	15361	502	DLX2	ENSG00000115844_LINE2275_DLX2_D_N1	0.187752	6500	6485	6485	502	FOXJ1	ENSG00000129654_LINE6844_FOXJ1_I_N1	0.160935	11583	11553	11553	502
MEIS3	ENSG00000105419_LINE2202_MEIS3_D_N1	7.50552	6.29367	8.42736	0	0	HOXA13	ENSG00000106031_LINE2216_HOXA13_D_N3	0.364079	16628	16584	16584	502	TBX21	ENSG00000073861_LINE3513_TBX21_D_N2	0.21918	4488	4468	4468	502	GBX1	ENSG00000164900_LINE2434_GBX1_D	0.187751	5060	5048	5048	502	FOXL2	ENSG00000183770_LINE8835_FOXL2_I_N1	0.160935	11583	11553	11553	502
SRY	ENSG00000184895_LINE3447_SRY_D_N1	7.50294	6.35002	8.54113	0	0	SOX15	ENSG00000129194_LINE3393_SOX15_D_N1	0.364049	9807	9780	9780	502	SMAD2	ENSG00000175387_LINE3330_SMAD2_D	0.219123	18944	18877	18877	502	SCRT1	ENSG00000170616_LINE1130_SCRT1_D	0.187751	12122	12092	12092	502	FOXD4L4	ENSG00000184659_LINE9152_FOXD4L4_I_N1	0.160935	11583	11553	11553	502
RORA	ENSG00000069667_LINE2896_RORA_D_N5	7.49726	6.32751	8.73412	0	0	POU5F1	ENSG00000204531_LINE2693_POU5F1_D_N2	0.364017	18602	18552	18552	502	PAX2	ENSG00000075891_LINE2612_PAX2_D_N1	0.219121	4135	4116	4116	502	RFX1	ENSG00000132005_LINE3249_RFX1_D_N1	0.187748	8176	8150	8150	502	FOXD4L2	ENSG00000204828_LINE10561_FOXD4L2_I_N1	0.160935	11583	11553	11553	502
RFX3	ENSG00000080298_LINE3238_RFX3_D_N2	7.45275	6.23532	8.59763	0	0	POU6F2	ENSG00000106536_LINE2646_POU6F2_D_N2	0.364	10031	10004	10004	502	BACH2	ENSG00000112182_LINE360_BACH2_D	0.219112	17156	17102	17102	502	MAFA	ENSG00000182759_LINE530_MAFA_D	0.187747	24675	24595	24595	502	IRX1	ENSG00000170549_LINE2478_IRX1_I	0.160933	13703	13670	13670	502
HLX	ENSG00000136630_LINE2355_HLX_I	7.40559	6.35764	8.35687	0	0	LIN54	ENSG00000189308_LINE1715_LIN54_I	0.363998	18581	18533	18533	502	NFE2	ENSG00000123405_LINE390_NFE2_D_N3	0.219102	19803	19747	19747	502	ZNF187	ENSG00000197062_LINE3797_ZNF187_I	0.187733	3355	3349	3349	502	IRX3	ENSG00000177508_LINE2511_IRX3_I	0.160933	13703	13670	13670	502
ESRRB	ENSG00000119715_LINE2968_ESRRB_D_N2	7.39622	6.27999	8.30503	0	0	HLF	ENSG00000108924_LINE356_HLF_D_N4	0.363973	6065	6050	6050	502	HIVEP1	ENSG00000095951_LINE680_HIVEP1_D	0.21906	19868	19793	19793	502	GATA4	ENSG00000136574_LINE2102_GATA4_D_N2	0.187733	10819	10786	10786	502	RFX3	ENSG00000080298_LINE3238_RFX3_D_N2	0.160926	6756	6735	6735	502
ELF4	ENSG00000102034_LINE1814_ELF4_D	7.38257	6.08122	8.51305	0	0	EN1	ENSG00000163064_LINE2412_EN1_D_N1	0.363915	8092	8073	8073	502	HIVEP3	ENSG00000127124_LINE1225_HIVEP3_I_N1	0.21906	19868	19793	19793	502	ESRRB	ENSG00000119715_LINE2968_ESRRB_D_N2	0.187728	12906	12873	12873	502	MEIS3	ENSG00000105419_LINE2201_MEIS3_D_N1	0.160925	10380	10345	10345	502
PPARG	ENSG00000132170_LINE2995_PPARG_D_N1	7.35747	6.15489	8.37397	0	0	LHX9	ENSG00000143355_LINE2383_LHX9_D_N1	0.363899	8112	8087	8087	502	TLX1	ENSG00000107807_LINE2240_TLX1_D_N1	0.219046	9706	9675	9675	502	GATA5	ENSG00000130700_LINE2097_GATA5_D_N1	0.187728	9125	9097	9097	502	ESRRG	ENSG00000196482_LINE3127_ESRRG_D_N1	0.160925	11512	11471	11471	502
CREB1	ENSG00000118260_LINE378_CREB1_D_N5	7.33135	6.20329	8.25843	0	0	PRRX2	ENSG00000167157_LINE2464_PRRX2_D_N2	0.363899	8112	8087	8087	502	TLX3	ENSG00000164438_LINE2429_TLX3_I	0.219046	9706	9675	9675	502	ZNF713	ENSG00000178665_LINE1229_ZNF713_D	0.187721	16691	16636	16636	502	TGIF2	ENSG00000118707_LINE2283_TGIF2_D	0.160923	10659	10627	10627	502
RUNX3	ENSG00000020633_LINE3274_RUNX3_D_N1	7.30854	5.97732	8.48762	0	0	SHOX2	ENSG00000168779_LINE2469_SHOX2_D	0.363899	8112	8087	8087	502	NR3C1	ENSG00000113580_LINE2958_NR3C1_D_N3	0.218989	17030	16981	16981	502	ZNF384	ENSG00000126746_LINE901_ZNF384_D	0.187714	16440	16379	16379	502	PBX4	ENSG00000105717_LINE11877_PBX4_I_N1	0.160922	8758	8736	8736	502
RORB	ENSG00000198963_LINE18386_RORB_I_N9	7.28046	6.12228	8.23467	0	0	RAX2	ENSG00000173976_LINE2487_RAX2_D	0.363899	8112	8087	8087	502	TLX2	ENSG00000115297_LINE2270_TLX2_D_N1	0.218982	5118	5101	5101	502	NFAT5	ENSG00000102908_LINE3199_NFAT5_D_N1	0.187705	16933	16879	16879	502	NFKB1	ENSG00000109320_LINE3202_NFKB1_D_N3	0.160908	21161	21090	21090	502
JDP2	ENSG00000140044_LINE418_JDP2_D_N2	7.27803	6.22746	8.24246	0	0	ISX	ENSG00000175329_LINE2496_ISX_D_N2	0.363899	8112	8087	8087	502	NR2C2	ENSG00000177463_LINE3101_NR2C2_D_N1	0.218966	13814	13768	13768	502	ZBTB49	ENSG00000168826_LINE1113_ZBTB49_D	0.187703	8647	8617	8617	502	DLX2	ENSG00000115844_LINE2276_DLX2_D_N1	0.160894	11529	11497	11497	502
FOXJ3	ENSG00000198815_LINE2058_FOXJ3_D_N1	7.26414	6.27438	8.0584	0	0	HMX3	ENSG00000188620_LINE2548_HMX3_D	0.363876	9448	9421	9421	502	IRF7	ENSG00000185507_LINE2762_IRF7_D_N1	0.218952	17864	17800	17800	502	PPARG	ENSG00000132170_LINE2995_PPARG_D_N1	0.187692	20656	20587	20587	502	MEOX2	ENSG00000106511_LINE2225_MEOX2_D_N1	0.160875	7570	7554	7554	502
STAT6	ENSG00000166888_LINE3494_STAT6_D_N1	7.2477	6.14173	8.15939	0	0	POU3F1	ENSG00000185668_LINE2683_POU3F1_D_N1	0.36384	19053	19003	19003	502	HNF4A	ENSG00000101076_LINE2930_HNF4A_D_N2	0.218927	10078	10033	10033	502	NFATC1	ENSG00000131196_LINE3213_NFATC1_D_N1	0.187687	9976	9949	9949	502	DMRT3	ENSG00000064218_LINE1728_DMRT3_D	0.160874	7915	7891	7891	502
TFAP2B	ENSG00000008196_LINE4_TFAP2B_D_N1	7.23867	5.9634	8.21673	0	0	ONECUT3	ENSG00000205922_LINE1713_ONECUT3_D	0.363798	18104	18056	18056	502	NEUROD4	ENSG00000123307_LINE282_NEUROD4_I_N1	0.218826	19377	19314	19314	502	CEBPE	ENSG00000092067_LINE336_CEBPE_D_N1	0.187681	4892	4877	4877	502	HOXA5	ENSG00000106004_LINE2212_HOXA5_D_N1	0.16087	8607	8587	8587	502
RARG	ENSG00000172819_LINE3062_RARG_D_N2	7.23838	6.11554	8.18167	0	0	TEAD3	ENSG00000007866_LINE3574_TEAD3_D_N1	0.363787	18972	18923	18923	502	NEUROD6	ENSG00000164600_LINE419_NEUROD6_I_N1	0.218826	19377	19314	19314	502	MECOM	ENSG00000085276_LINE667_MECOM_D_N1	0.18767	14817	14774	14774	502	XBP1	ENSG00000100219_LINE344_XBP1_D_N4	0.160869	4346	4337	4337	502
RFX2	ENSG00000087903_LINE3242_RFX2_D_N2	7.23169	5.94393	8.37212	0	0	HHEX	ENSG00000152804_LINE2397_HHEX_I	0.36376	8472	8453	8453	502	ATOH1	ENSG00000172238_LINE957_ATOH1_I_N1	0.218826	19377	19314	19314	502	MAFB	ENSG00000204103_LINE553_MAFB_D	0.187648	12179	12146	12146	502	LIN54	ENSG00000189308_LINE1715_LIN54_I	0.16086	18581	18533	18533	502
CREB3L3	ENSG00000060566_LINE327_CREB3L3_I	7.22079	6.15424	8.23622	0	0	FOXM1	ENSG00000111206_LINE1956_FOXM1_D	0.363672	34957	34866	34866	502	RORB	ENSG00000198963_LINE18376_RORB_I_N3	0.218819	22519	22434	22434	502	MECOM	ENSG00000085276_LINE670_MECOM_D_N1	0.187646	34229	34134	34134	502	PKNOX1	ENSG00000160199_LINE2409_PKNOX1_D_N1	0.160856	8938	8917	8917	502
CREB3	ENSG00000107175_LINE352_CREB3_D_N1	7.22079	6.15424	8.23622	0	0	TEAD3	ENSG00000007866_LINE3572_TEAD3_D_N1	0.363611	14063	14023	14023	502	IRF2	ENSG00000168310_LINE2756_IRF2_D_N1	0.218723	18265	18189	18189	502	ETS1	ENSG00000134954_LINE1860_ETS1_D_N2	0.187642	16892	16810	16810	502	POU1F1	ENSG00000064835_LINE2643_POU1F1_D_N1	0.160853	17991	17952	17952	502
CREB3L4	ENSG00000143578_LINE419_CREB3L4_I	7.22079	6.15424	8.23622	0	0	SRY	ENSG00000184895_LINE3453_SRY_D_N1	0.363605	11616	11584	11584	502	MTF1	ENSG00000188786_LINE1372_MTF1_D_N2	0.218711	8101	8073	8073	502	CREB1	ENSG00000118260_LINE376_CREB1_D_N1	0.187638	4092	4070	4070	502	ZSCAN16	ENSG00000196812_LINE1427_ZSCAN16_D	0.160844	13192	13141	13141	502
TP53	ENSG00000141510_LINE3149_TP53_D_N2	7.1916	5.46015	8.69095	0	0	SOX18	ENSG00000203883_LINE3460_SOX18_D_N1	0.363439	10051	10020	10020	502	STAT4	ENSG00000138378_LINE3490_STAT4_D_N1	0.218697	23151	23087	23087	502	MYF6	ENSG00000111046_LINE137_MYF6_D_N1	0.187634	32983	32869	32869	502	HOXA11	ENSG00000005073_LINE2164_HOXA11_I	0.160836	9656	9633	9633	502
ETV6	ENSG00000139083_LINE1875_ETV6_D_N1	7.19035	5.76701	8.36279	0	0	SOX21	ENSG00000125285_LINE3378_SOX21_D_N1	0.363436	11201	11172	11172	502	MYB	ENSG00000118513_LINE2848_MYB_D_N2	0.218664	9879	9829	9829	502	MYF5	ENSG00000111049_LINE481_MYF5_I_N1	0.187634	32983	32869	32869	502	FOXH1	ENSG00000160973_LINE2004_FOXH1_D	0.160834	13399	13369	13369	502
KLF5	ENSG00000102554_LINE710_KLF5_D	7.16958	5.88487	8.37841	0	0	HOXB6	ENSG00000108511_LINE2245_HOXB6_D	0.363383	10328	10307	10307	502	ENO1	ENSG00000074800_LINE3611_ENO1_D	0.218619	14790	14728	14728	502	ENSG00000234254	ENSG00000234254_LINE2595_ENSG00000234254_I	0.187631	13342	13300	13300	502	NR3C1	ENSG00000113580_LINE2948_NR3C1_D_N1	0.160832	17368	17320	17320	502
KLF2	ENSG00000127528_LINE2741_KLF2_I_N1	7.16958	5.88487	8.37841	0	0	HOXB13	ENSG00000159184_LINE2403_HOXB13_D_N2	0.363373	13664	13630	13630	502	MYBL1	ENSG00000185697_LINE2871_MYBL1_D_N1	0.218575	1531	1522	1522	502	NEUROD4	ENSG00000123307_LINE286_NEUROD4_I_N2	0.187631	11268	11225	11225	502	HMGA2	ENSG00000149948_LINE59_HMGA2_D	0.160826	7527	7500	7500	502
NFKB1	ENSG00000109320_LINE3207_NFKB1_D_N1	7.16295	5.5597	8.83506	0	0	DMRTC2	ENSG00000142025_LINE4260_DMRTC2_I_N1	0.363325	13230	13202	13202	502	REL	ENSG00000162924_LINE3217_REL_D_N3	0.218552	13984	13927	13927	502	NEUROD6	ENSG00000164600_LINE423_NEUROD6_I_N2	0.187631	11268	11225	11225	502	HOXA13	ENSG00000106031_LINE2216_HOXA13_D_N3	0.160819	16628	16584	16584	502
SOX10	ENSG00000100146_LINE3357_SOX10_D_N1	7.15123	5.87104	8.20136	0	0	CUX1	ENSG00000160967_LINE1703_CUX1_D_N1	0.36332	3547	3539	3539	502	ZNF384	ENSG00000126746_LINE901_ZNF384_D	0.218447	16440	16379	16379	502	SMARCC2	ENSG00000139613_LINE2855_SMARCC2_D	0.187624	15400	15327	15327	502	HOXA9	ENSG00000078399_LINE2186_HOXA9_D_N1	0.160818	12938	12907	12907	502
NFATC1	ENSG00000131196_LINE3215_NFATC1_D_N1	7.14819	5.91981	8.28217	0	0	CUX1	ENSG00000160967_LINE1698_CUX1_D_N1	0.363299	5254	5236	5236	502	MAF	ENSG00000178573_LINE525_MAF_D	0.218429	10921	10894	10894	502	SCRT2	ENSG00000215397_LINE1563_SCRT2_D	0.187619	11632	11593	11593	502	STAT5A	ENSG00000126561_LINE3482_STAT5A_D_N1	0.160812	10553	10523	10523	502
MEF2A	ENSG00000068305_LINE2776_MEF2A_D_N1	7.12937	5.86651	8.25596	0	0	POU3F4	ENSG00000196767_LINE2686_POU3F4_D_N1	0.363299	13280	13251	13251	502	RFX1	ENSG00000132005_LINE3249_RFX1_D_N1	0.218411	8176	8150	8150	502	EMX1	ENSG00000135638_LINE2347_EMX1_D_N1	0.187618	10557	10527	10527	502	PRRX1	ENSG00000116132_LINE2282_PRRX1_D_N1	0.160793	10321	10294	10294	502
IRF5	ENSG00000128604_LINE2742_IRF5_D_N1	7.12732	5.81013	8.16965	0	0	AL7735441	ENSG00000206454_LINE6129_AL7735441_I_N2	0.363299	13280	13251	13251	502	VDR	ENSG00000111424_LINE2942_VDR_D_N1	0.218363	12230	12179	12179	502	EMX2	ENSG00000170370_LINE2476_EMX2_D_N1	0.187605	4830	4824	4824	502	MEIS2	ENSG00000134138_LINE2334_MEIS2_D_N2	0.160781	8940	8922	8922	502
FOXQ1	ENSG00000164379_LINE2006_FOXQ1_D	7.12396	6.32044	7.83272	0	0	CR3882292	ENSG00000229094_LINE6145_CR3882292_I_N2	0.363299	13280	13251	13251	502	IRF4	ENSG00000137265_LINE2747_IRF4_D_N1	0.21832	23955	23879	23879	502	ARID3C	ENSG00000205143_LINE53_ARID3C_I	0.187598	24286	24233	24233	502	HOXA4	ENSG00000197576_LINE16096_HOXA4_I_N1	0.160773	9802	9773	9773	502
MEF2C	ENSG00000081189_LINE2787_MEF2C_D_N3	7.11652	5.87526	8.14081	0	0	AL6628334	ENSG00000233911_LINE6162_AL6628334_I_N2	0.363299	13280	13251	13251	502	JUN	ENSG00000177606_LINE516_JUN_D_N1	0.218315	15075	15021	15021	502	T	ENSG00000164458_LINE3548_T_D_N2	0.187597	9261	9229	9229	502	ZBTB12	ENSG00000204366_LINE1521_ZBTB12_I	0.160772	9007	8970	8970	502
ETV1	ENSG00000006468_LINE1799_ETV1_D	7.11615	5.85444	8.0977	0	0	CR7598154	ENSG00000235068_LINE6176_CR7598154_I_N2	0.363299	13280	13251	13251	502	KLF3	ENSG00000109787_LINE818_KLF3_D	0.218272	21467	21387	21387	502	HOXA1	ENSG00000105991_LINE2206_HOXA1_D_N1	0.187597	7284	7260	7260	502	AL8448538	ENSG00000206366_LINE1540_AL8448538_I	0.160772	9007	8970	8970	502
KLF7	ENSG00000118263_LINE839_KLF7_I	7.11167	5.96688	8.25645	0	0	BX0885802	ENSG00000237582_LINE6190_BX0885802_I_N2	0.363299	13280	13251	13251	502	KLF2	ENSG00000127528_LINE2760_KLF2_I_N1	0.218272	21467	21387	21387	502	MAFK	ENSG00000198517_LINE545_MAFK_D_N3	0.187597	14731	14695	14695	502	CR7597843	ENSG00000234196_LINE1597_CR7597843_I	0.160772	9007	8970	8970	502
WT1	ENSG00000184937_LINE1305_WT1_D	7.08992	5.95738	8.11144	0	0	CR8477943	ENSG00000230336_LINE17155_CR8477943_I_N2	0.363299	13280	13251	13251	502	SMAD3	ENSG00000166949_LINE3325_SMAD3_D_N1	0.218246	21954	21891	21891	502	SHOX	ENSG00000185960_LINE2546_SHOX_D_N2	0.187594	7317	7301	7301	502	CR3882194	ENSG00000234852_LINE1601_CR3882194_I	0.160772	9007	8970	8970	502
NFATC3	ENSG00000072736_LINE3185_NFATC3_D_N2	7.07257	5.9801	8.03703	0	0	FOXJ2	ENSG00000065970_LINE1945_FOXJ2_D_N1	0.363271	33851	33771	33771	502	SMAD9	ENSG00000120693_LINE19392_SMAD9_I_N1	0.218246	21954	21891	21891	502	ARNTL	ENSG00000133794_LINE180_ARNTL_D_N1	0.187586	8530	8481	8481	502	AL66283413	ENSG00000237900_LINE1611_AL66283413_I	0.160772	9007	8970	8970	502
ETV4	ENSG00000175832_LINE1926_ETV4_D_N1	7.07239	5.8339	8.06696	0	0	FOXN3	ENSG00000053254_LINE2557_FOXN3_I_N3	0.363271	33851	33771	33771	502	GSC2	ENSG00000063515_LINE2174_GSC2_D	0.218221	6183	6157	6157	502	TBX1	ENSG00000184058_LINE3558_TBX1_D_N1	0.187577	9663	9637	9637	502	EN1	ENSG00000163064_LINE2412_EN1_D_N1	0.160769	8092	8073	8073	502
STAT3	ENSG00000168610_LINE3496_STAT3_D_N1	7.0713	6.01425	7.91635	0	0	FOXD4	ENSG00000170122_LINE2910_FOXD4_I_N3	0.363271	33851	33771	33771	502	IRF7	ENSG00000185507_LINE2759_IRF7_D_N1	0.218201	14974	14926	14926	502	TFAP2C	ENSG00000087510_LINE13_TFAP2C_D_N2	0.187575	17050	16994	16994	502	EN1	ENSG00000163064_LINE2414_EN1_D_N2	0.160768	9959	9944	9944	502
PBX4	ENSG00000105717_LINE11888_PBX4_I_N1	7.06897	6.06168	7.91831	0	0	FOXD4L1	ENSG00000184492_LINE3355_FOXD4L1_I_N3	0.363271	33851	33771	33771	502	NFKB1	ENSG00000109320_LINE3205_NFKB1_D_N1	0.218187	15700	15644	15644	502	ASCL2	ENSG00000183734_LINE290_ASCL2_I	0.187573	14618	14570	14570	502	NAIF1	ENSG00000171169_LINE2768_NAIF1_I	0.160761	1806	1802	1802	502
ATOH8	ENSG00000168874_LINE262_ATOH8_I	7.06725	5.54841	8.40613	0	0	FOXD4L3	ENSG00000187559_LINE3766_FOXD4L3_I_N3	0.363271	33851	33771	33771	502	HESX1	ENSG00000163666_LINE2424_HESX1_D_N1	0.218144	9351	9318	9318	502	HMX3	ENSG00000188620_LINE2548_HMX3_D	0.18757	9448	9421	9421	502	DUXA	ENSG00000204527_LINE2558_DUXA_D	0.160751	10492	10466	10466	502
ZNF219	ENSG00000165804_LINE1060_ZNF219_D	7.065	5.6143	8.34118	0	0	FOXD4L5	ENSG00000204779_LINE4040_FOXD4L5_I_N3	0.363271	33851	33771	33771	502	PTF1A	ENSG00000168267_LINE261_PTF1A_D	0.218085	22802	22732	22732	502	AIRE	ENSG00000160224_LINE3298_AIRE_D	0.187566	12366	12337	12337	502	ARID5B	ENSG00000150347_LINE50_ARID5B_D_N1	0.160748	9306	9284	9284	502
SP4	ENSG00000105866_LINE808_SP4_D_N1	7.02795	6.0442	7.9147	0	0	FOXD4L6	ENSG00000204793_LINE4177_FOXD4L6_I_N3	0.363271	33851	33771	33771	502	RUNX2	ENSG00000124813_LINE3275_RUNX2_D_N2	0.21807	26834	26748	26748	502	PLAG1	ENSG00000181690_LINE1280_PLAG1_D_N1	0.187553	17737	17650	17650	502	ZNF274	ENSG00000171606_LINE1147_ZNF274_D_N1	0.160735	18651	18589	18589	502
IRF7	ENSG00000185507_LINE2759_IRF7_D_N1	7.00767	6.14739	7.78769	0	0	FOXJ1	ENSG00000129654_LINE6845_FOXJ1_I_N3	0.363271	33851	33771	33771	502	ENSG00000250096	ENSG00000250096_LINE3288_ENSG00000250096_I	0.21807	26834	26748	26748	502	DLX1	ENSG00000144355_LINE2389_DLX1_D	0.18755	6755	6741	6741	502	HOXA13	ENSG00000106031_LINE2219_HOXA13_D_N2	0.160717	8388	8366	8366	502
DBP	ENSG00000105516_LINE349_DBP_D_N2	7.00156	5.67869	8.13211	0	0	FOXN2	ENSG00000170802_LINE7890_FOXN2_I_N3	0.363271	33851	33771	33771	502	MLXIPL	ENSG00000009950_LINE79_MLXIPL_D_N1	0.21806	12341	12294	12294	502	SIX3	ENSG00000138083_LINE2358_SIX3_I	0.187534	4895	4878	4878	502	SIX4	ENSG00000100625_LINE2190_SIX4_I	0.160715	4519	4502	4502	502
E2F4	ENSG00000205250_LINE1789_E2F4_D_N4	6.99936	5.7868	8.09366	0	0	FOXL2	ENSG00000183770_LINE8836_FOXL2_I_N3	0.363271	33851	33771	33771	502	VDR	ENSG00000111424_LINE2941_VDR_D_N1	0.21805	25592	25500	25500	502	HOXC8	ENSG00000037965_LINE2170_HOXC8_D	0.187523	8960	8933	8933	502	NKX22	ENSG00000125820_LINE2314_NKX22_D_N2	0.160708	12518	12473	12473	502
FOXG1	ENSG00000176165_LINE2024_FOXG1_D_N1	6.97549	6.07397	7.68696	0	0	FOXD4L4	ENSG00000184659_LINE9153_FOXD4L4_I_N3	0.363271	33851	33771	33771	502	RARA	ENSG00000131759_LINE2988_RARA_D_N1	0.21805	25592	25500	25500	502	ARID5B	ENSG00000150347_LINE49_ARID5B_D_N1	0.18752	8991	8969	8969	502	TEAD1	ENSG00000187079_LINE3581_TEAD1_D_N1	0.160704	15050	15008	15008	502
FOXD4	ENSG00000170122_LINE2906_FOXD4_I_N2	6.97549	6.07397	7.68696	0	0	FOXD4L2	ENSG00000204828_LINE10562_FOXD4L2_I_N3	0.363271	33851	33771	33771	502	NR3C1	ENSG00000113580_LINE2960_NR3C1_D_N1	0.218047	24313	24231	24231	502	USF1	ENSG00000158773_LINE237_USF1_D_N10	0.187513	10348	10300	10300	502	NHLH2	ENSG00000177551_LINE280_NHLH2_I	0.160703	22089	22012	22012	502
FOXD4L1	ENSG00000184492_LINE3351_FOXD4L1_I_N2	6.97549	6.07397	7.68696	0	0	BARHL1	ENSG00000125492_LINE2310_BARHL1_I	0.363234	7610	7580	7580	502	GSC	ENSG00000133937_LINE2333_GSC_D	0.217954	5861	5838	5838	502	MYF5	ENSG00000111049_LINE470_MYF5_I_N1	0.187509	18019	17972	17972	502	FOXP3	ENSG00000049768_LINE1934_FOXP3_D_N1	0.160692	19649	19598	19598	502
FOXD4L3	ENSG00000187559_LINE3762_FOXD4L3_I_N2	6.97549	6.07397	7.68696	0	0	NKX11	ENSG00000235608_LINE2597_NKX11_I	0.36323	6173	6148	6148	502	TAL1	ENSG00000162367_LINE243_TAL1_D_N1	0.217897	13584	13542	13542	502	CREB3L1	ENSG00000157613_LINE447_CREB3L1_D_N3	0.187506	6375	6354	6354	502	NR3C1	ENSG00000113580_LINE2960_NR3C1_D_N1	0.160678	24313	24231	24231	502
FOXD4L5	ENSG00000204779_LINE4036_FOXD4L5_I_N2	6.97549	6.07397	7.68696	0	0	HOXC10	ENSG00000180818_LINE2522_HOXC10_D_N2	0.363229	19117	19070	19070	502	LYL1	ENSG00000104903_LINE204_LYL1_I_N1	0.217897	13584	13542	13542	502	NR2C2	ENSG00000177463_LINE3089_NR2C2_D_N3	0.187501	24384	24285	24285	502	GATA1	ENSG00000102145_LINE2074_GATA1_D_N1	0.160678	6399	6369	6369	502
FOXD4L6	ENSG00000204793_LINE4173_FOXD4L6_I_N2	6.97549	6.07397	7.68696	0	0	SOX2	ENSG00000181449_LINE3439_SOX2_D_N2	0.363192	11134	11106	11106	502	TAL2	ENSG00000186051_LINE511_TAL2_I_N1	0.217897	13584	13542	13542	502	LBX2	ENSG00000179528_LINE2515_LBX2_D_N1	0.187481	7276	7254	7254	502	NFAT5	ENSG00000102908_LINE3198_NFAT5_D_N1	0.160678	15919	15868	15868	502
FOXJ1	ENSG00000129654_LINE6841_FOXJ1_I_N2	6.97549	6.07397	7.68696	0	0	POU3F1	ENSG00000185668_LINE2685_POU3F1_D_N1	0.363169	13971	13925	13925	502	NFKB1	ENSG00000109320_LINE3202_NFKB1_D_N3	0.217891	21161	21090	21090	502	PRDM1	ENSG00000057657_LINE618_PRDM1_D_N1	0.187474	16414	16361	16361	502	POU2F1	ENSG00000143190_LINE2651_POU2F1_D_N1	0.160675	19427	19377	19377	502
FOXL2	ENSG00000183770_LINE8832_FOXL2_I_N2	6.97549	6.07397	7.68696	0	0	SOX10	ENSG00000100146_LINE3355_SOX10_D_N1	0.363104	13636	13593	13593	502	FOSL2	ENSG00000075426_LINE328_FOSL2_D_N3	0.217876	22702	22646	22646	502	GLI2	ENSG00000074047_LINE633_GLI2_D_N1	0.187472	7541	7509	7509	502	POU3F1	ENSG00000185668_LINE2683_POU3F1_D_N1	0.160661	19053	19003	19003	502
FOXD4L4	ENSG00000184659_LINE9149_FOXD4L4_I_N2	6.97549	6.07397	7.68696	0	0	CEBPA	ENSG00000245848_LINE562_CEBPA_D_N1	0.363071	16560	16510	16510	502	RARG	ENSG00000172819_LINE3064_RARG_D_N1	0.217872	24209	24113	24113	502	HNF4A	ENSG00000101076_LINE2929_HNF4A_D_N1	0.18747	47202	47060	47060	502	NR2F2	ENSG00000185551_LINE3109_NR2F2_D_N1	0.160661	22372	22298	22298	502
FOXD4L2	ENSG00000204828_LINE10558_FOXD4L2_I_N2	6.97549	6.07397	7.68696	0	0	EMX1	ENSG00000135638_LINE2346_EMX1_D_N2	0.363022	4928	4917	4917	502	JUND	ENSG00000130522_LINE411_JUND_D_N6	0.217844	23820	23758	23758	502	NR2F6	ENSG00000160113_LINE3034_NR2F6_D_N1	0.187465	9818	9774	9774	502	TEAD3	ENSG00000007866_LINE3574_TEAD3_D_N1	0.160648	18972	18923	18923	502
FOXC2	ENSG00000176692_LINE2035_FOXC2_D_N1	6.96643	6.11824	7.64358	0	0	ENSG00000229544	ENSG00000229544_LINE2582_ENSG00000229544_I	0.362915	5412	5392	5392	502	NR1I3	ENSG00000143257_LINE3013_NR1I3_D_N1	0.217805	11557	11524	11524	502	BARX1	ENSG00000131668_LINE2330_BARX1_D_N1	0.187463	6088	6067	6067	502	PROP1	ENSG00000175325_LINE2494_PROP1_D_N1	0.160628	19696	19654	19654	502
FOXD4	ENSG00000170122_LINE2934_FOXD4_I_N1	6.96643	6.11824	7.64358	0	0	FOXC2	ENSG00000176692_LINE2035_FOXC2_D_N1	0.362696	23990	23925	23925	502	NR1I2	ENSG00000144852_LINE3016_NR1I2_D_N1	0.217805	11557	11524	11524	502	ZNF143	ENSG00000166478_LINE1065_ZNF143_D_N2	0.187443	14138	14084	14084	502	SPDEF	ENSG00000124664_LINE1836_SPDEF_D_N2	0.160617	20976	20915	20915	502
FOXD4L1	ENSG00000184492_LINE3379_FOXD4L1_I_N1	6.96643	6.11824	7.64358	0	0	FOXD4	ENSG00000170122_LINE2934_FOXD4_I_N1	0.362696	23990	23925	23925	502	CLOCK	ENSG00000134852_LINE191_CLOCK_D	0.21778	3686	3671	3671	502	ZNF282	ENSG00000170265_LINE1127_ZNF282_D	0.187442	13060	12995	12995	502	TFAP4	ENSG00000090447_LINE107_TFAP4_D_N2	0.160616	26449	26360	26360	502
FOXD4L3	ENSG00000187559_LINE3790_FOXD4L3_I_N1	6.96643	6.11824	7.64358	0	0	FOXD4L1	ENSG00000184492_LINE3379_FOXD4L1_I_N1	0.362696	23990	23925	23925	502	PRDM1	ENSG00000057657_LINE611_PRDM1_D_N4	0.217759	39638	39523	39523	502	PBX4	ENSG00000105717_LINE11888_PBX4_I_N1	0.187437	36991	36907	36907	502	MAX	ENSG00000125952_LINE61_MAX_D_N1	0.160614	16138	16089	16089	502
FOXD4L5	ENSG00000204779_LINE4064_FOXD4L5_I_N1	6.96643	6.11824	7.64358	0	0	FOXD4L3	ENSG00000187559_LINE3790_FOXD4L3_I_N1	0.362696	23990	23925	23925	502	REST	ENSG00000084093_LINE664_REST_D_N1	0.217746	15530	15453	15453	502	ZBTB7A	ENSG00000178951_LINE1238_ZBTB7A_D_N1	0.187429	22489	22390	22390	502	ESR2	ENSG00000140009_LINE3006_ESR2_D_N1	0.160613	17747	17686	17686	502
FOXD4L6	ENSG00000204793_LINE4201_FOXD4L6_I_N1	6.96643	6.11824	7.64358	0	0	FOXD4L5	ENSG00000204779_LINE4064_FOXD4L5_I_N1	0.362696	23990	23925	23925	502	TERF2	ENSG00000132604_LINE2851_TERF2_I	0.217745	7433	7405	7405	502	MYPOP	ENSG00000176182_LINE2869_MYPOP_I	0.187422	3546	3529	3529	502	SOX21	ENSG00000125285_LINE3378_SOX21_D_N1	0.160613	11201	11172	11172	502
FOXJ1	ENSG00000129654_LINE6869_FOXJ1_I_N1	6.96643	6.11824	7.64358	0	0	FOXD4L6	ENSG00000204793_LINE4201_FOXD4L6_I_N1	0.362696	23990	23925	23925	502	IKZF1	ENSG00000185811_LINE1331_IKZF1_D_N2	0.217734	37444	37337	37337	502	OSR2	ENSG00000164920_LINE1051_OSR2_I	0.187417	6489	6468	6468	502	ATF5	ENSG00000169136_LINE475_ATF5_D	0.160609	30295	30205	30205	502
FOXL2	ENSG00000183770_LINE8860_FOXL2_I_N1	6.96643	6.11824	7.64358	0	0	FOXJ1	ENSG00000129654_LINE6869_FOXJ1_I_N1	0.362696	23990	23925	23925	502	ZHX1	ENSG00000165156_LINE2436_ZHX1_D	0.21773	2211	2204	2204	502	ETV7	ENSG00000010030_LINE1801_ETV7_D	0.187415	17733	17679	17679	502	ESRRA	ENSG00000173153_LINE3073_ESRRA_D_N4	0.160606	13957	13910	13910	502
FOXD4L4	ENSG00000184659_LINE9177_FOXD4L4_I_N1	6.96643	6.11824	7.64358	0	0	FOXL2	ENSG00000183770_LINE8860_FOXL2_I_N1	0.362696	23990	23925	23925	502	HSF2	ENSG00000025156_LINE2705_HSF2_D_N1	0.21767	5463	5445	5445	502	MNT	ENSG00000070444_LINE87_MNT_D	0.187412	6352	6325	6325	502	CUX1	ENSG00000160967_LINE1705_CUX1_D_N2	0.160605	2697	2688	2688	502
FOXD4L2	ENSG00000204828_LINE10586_FOXD4L2_I_N1	6.96643	6.11824	7.64358	0	0	FOXD4L4	ENSG00000184659_LINE9177_FOXD4L4_I_N1	0.362696	23990	23925	23925	502	CRX	ENSG00000105392_LINE2200_CRX_D	0.217659	7709	7682	7682	502	LHX2	ENSG00000106689_LINE2231_LHX2_D_N1	0.187408	10448	10426	10426	502	HOXC13	ENSG00000123364_LINE2300_HOXC13_D_N1	0.160599	20649	20592	20592	502
ZFP161	ENSG00000198081_LINE3836_ZFP161_I	6.96502	5.9108	7.90931	0	0	FOXD4L2	ENSG00000204828_LINE10586_FOXD4L2_I_N1	0.362696	23990	23925	23925	502	DDIT3	ENSG00000175197_LINE504_DDIT3_D	0.217625	11374	11342	11342	502	ESRRA	ENSG00000173153_LINE3078_ESRRA_D_N2	0.187402	13442	13395	13395	502	HMBOX1	ENSG00000147421_LINE2390_HMBOX1_D	0.160597	5459	5446	5446	502
ZNF683	ENSG00000176083_LINE1197_ZNF683_I	6.95291	5.94657	7.87779	0	0	ZNF35	ENSG00000169981_LINE1124_ZNF35_I	0.362684	38356	38267	38267	502	CBFB	ENSG00000067955_LINE3606_CBFB_D	0.217623	20795	20719	20719	502	HOXD1	ENSG00000128645_LINE2316_HOXD1_I	0.187383	6932	6922	6922	502	BARHL2	ENSG00000143032_LINE2379_BARHL2_D_N2	0.16059	13041	13005	13005	502
IRF5	ENSG00000128604_LINE2741_IRF5_D_N1	6.95238	5.98703	7.85471	0	0	ARID3C	ENSG00000205143_LINE53_ARID3C_I	0.362648	24286	24233	24233	502	IRF7	ENSG00000185507_LINE2764_IRF7_D_N1	0.217584	26044	25962	25962	502	FOXG1	ENSG00000176165_LINE2025_FOXG1_D_N1	0.187383	7998	7982	7982	502	TGIF1	ENSG00000177426_LINE2510_TGIF1_D_N1	0.160587	12864	12818	12818	502
HNF4A	ENSG00000101076_LINE2936_HNF4A_D_N7	6.93243	5.9178	7.78221	0	0	OTX2	ENSG00000165588_LINE2448_OTX2_D_N1	0.362624	5436	5420	5420	502	JUNB	ENSG00000171223_LINE487_JUNB_D_N3	0.217581	23563	23508	23508	502	MYCL1	ENSG00000116990_LINE150_MYCL1_I	0.187379	7389	7359	7359	502	VAX2	ENSG00000116035_LINE2277_VAX2_D	0.160584	8264	8247	8247	502
MGA	ENSG00000174197_LINE321_MGA_D_N1	6.89647	5.81199	7.79944	0	0	ARID3A	ENSG00000116017_LINE44_ARID3A_D_N1	0.362509	53781	53682	53682	502	TP73	ENSG00000078900_LINE3146_TP73_D_N1	0.217546	20046	19969	19969	502	GSX2	ENSG00000180613_LINE2520_GSX2_D	0.187373	12798	12764	12764	502	VAX1	ENSG00000148704_LINE2391_VAX1_D	0.160584	8264	8247	8247	502
TFAP2C	ENSG00000087510_LINE14_TFAP2C_D_N2	6.88732	5.64815	7.86075	0	0	SOX14	ENSG00000168875_LINE3428_SOX14_D_N1	0.362459	11593	11566	11566	502	FOSB	ENSG00000125740_LINE393_FOSB_D	0.217536	19892	19849	19849	502	ALX1	ENSG00000180318_LINE2517_ALX1_D_N1	0.187371	11216	11181	11181	502	TP53	ENSG00000141510_LINE3150_TP53_D_N1	0.160582	10968	10934	10934	502
CEBPA	ENSG00000245848_LINE566_CEBPA_D_N1	6.88626	5.68547	7.88952	0	0	NFIA	ENSG00000162599_LINE3321_NFIA_D_N1	0.362403	15696	15650	15650	502	HLTF	ENSG00000071794_LINE3610_HLTF_D	0.217486	20227	20169	20169	502	FOXO6	ENSG00000204060_LINE2064_FOXO6_D_N1	0.187368	15602	15543	15543	502	GATA1	ENSG00000102145_LINE2075_GATA1_D_N1	0.16058	6691	6667	6667	502
RFX5	ENSG00000143390_LINE3262_RFX5_D_N3	6.87161	5.77608	7.93172	0	0	CEBPA	ENSG00000245848_LINE568_CEBPA_D_N4	0.362375	17229	17184	17184	502	NR3C2	ENSG00000151623_LINE3027_NR3C2_D_N1	0.217462	8032	8011	8011	502	IRF6	ENSG00000117595_LINE2728_IRF6_I	0.187353	2996	2979	2979	502	HOXA4	ENSG00000197576_LINE16121_HOXA4_I_N1	0.16057	5938	5926	5926	502
NR1H4	ENSG00000012504_LINE2885_NR1H4_D	6.85669	6.07646	7.49277	0	0	AC2261502	ENSG00000227059_LINE2575_AC2261502_D	0.362317	9553	9535	9535	502	STAT6	ENSG00000166888_LINE3494_STAT6_D_N1	0.217442	17529	17478	17478	502	LBX2	ENSG00000179528_LINE2514_LBX2_D_N1	0.187344	6053	6038	6038	502	NKX23	ENSG00000119919_LINE2287_NKX23_I	0.160559	8615	8584	8584	502
ATF7	ENSG00000170653_LINE486_ATF7_D	6.84378	5.68179	7.95796	0	0	HOXC10	ENSG00000180818_LINE2524_HOXC10_D_N1	0.362303	7252	7245	7245	502	PPARG	ENSG00000132170_LINE2996_PPARG_D_N1	0.217422	11358	11316	11316	502	TBX21	ENSG00000073861_LINE3513_TBX21_D_N2	0.187339	4488	4468	4468	502	BARHL2	ENSG00000143032_LINE2381_BARHL2_D_N2	0.160554	7580	7550	7550	502
MEF2D	ENSG00000116604_LINE2813_MEF2D_D_N2	6.83135	5.67424	7.80503	0	0	POU1F1	ENSG00000064835_LINE2642_POU1F1_D_N1	0.362255	18650	18601	18601	502	THRB	ENSG00000151090_LINE3025_THRB_D_N1	0.217405	20434	20368	20368	502	FOXO1	ENSG00000150907_LINE2003_FOXO1_D_N1	0.187339	49103	48987	48987	502	BARX2	ENSG00000043039_LINE2171_BARX2_D	0.160554	12856	12812	12812	502
NR2C2	ENSG00000177463_LINE3089_NR2C2_D_N3	6.81448	5.91995	7.57888	0	0	SOX14	ENSG00000168875_LINE3429_SOX14_D_N1	0.362246	10801	10768	10768	502	OSR1	ENSG00000143867_LINE963_OSR1_I	0.217334	5687	5667	5667	502	MSC	ENSG00000178860_LINE283_MSC_D	0.18733	14479	14439	14439	502	FOXJ2	ENSG00000065970_LINE1944_FOXJ2_D_N1	0.160546	16133	16090	16090	502
PKNOX2	ENSG00000165495_LINE2439_PKNOX2_D	6.8005	5.81113	7.6006	0	0	VENTX	ENSG00000151650_LINE2396_VENTX_D_N1	0.362191	5488	5466	5466	502	IRF1	ENSG00000125347_LINE2729_IRF1_D_N2	0.217328	59653	59518	59518	502	POU4F2	ENSG00000151615_LINE2671_POU4F2_D_N1	0.18732	11667	11642	11642	502	FOXN3	ENSG00000053254_LINE2545_FOXN3_I_N1	0.160546	16133	16090	16090	502
MYPOP	ENSG00000176182_LINE2869_MYPOP_I	6.75113	5.5258	7.8925	0	0	ENSG00000215754	ENSG00000215754_LINE2568_ENSG00000215754_I	0.362144	11480	11452	11452	502	RUNX2	ENSG00000124813_LINE3280_RUNX2_D_N1	0.217324	7551	7529	7529	502	MXI1	ENSG00000119950_LINE155_MXI1_D_N1	0.187315	11307	11263	11263	502	FOXD4	ENSG00000170122_LINE2856_FOXD4_I_N1	0.160546	16133	16090	16090	502
TFCP2	ENSG00000135457_LINE2144_TFCP2_D_N1	6.74941	5.5264	7.81309	0	0	ENSG00000217642	ENSG00000217642_LINE2569_ENSG00000217642_I	0.362144	11480	11452	11452	502	ESR2	ENSG00000140009_LINE3006_ESR2_D_N1	0.217318	17747	17686	17686	502	JUN	ENSG00000177606_LINE518_JUN_D_N2	0.187308	11338	11310	11310	502	FOXD4L1	ENSG00000184492_LINE3300_FOXD4L1_I_N1	0.160546	16133	16090	16090	502
BACH1	ENSG00000156273_LINE438_BACH1_D_N1	6.73078	5.38199	7.98604	0	0	ENSG00000224558	ENSG00000224558_LINE2570_ENSG00000224558_I	0.362144	11480	11452	11452	502	SREBF2	ENSG00000198911_LINE308_SREBF2_D_N1	0.217316	13633	13589	13589	502	LEF1	ENSG00000138795_LINE3405_LEF1_D_N1	0.187295	12629	12592	12592	502	FOXD4L3	ENSG00000187559_LINE3713_FOXD4L3_I_N1	0.160546	16133	16090	16090	502
NR1I2	ENSG00000144852_LINE3015_NR1I2_D_N1	6.73073	5.75376	7.62903	0	0	ENSG00000225958	ENSG00000225958_LINE2572_ENSG00000225958_I	0.362144	11480	11452	11452	502	TCF21	ENSG00000118526_LINE152_TCF21_I	0.217312	11221	11188	11188	502	HOXB1	ENSG00000120094_LINE2292_HOXB1_D	0.187294	9382	9346	9346	502	FOXD4L5	ENSG00000204779_LINE3987_FOXD4L5_I_N1	0.160546	16133	16090	16090	502
STAT3	ENSG00000168610_LINE3504_STAT3_D_N1	6.72862	5.57408	7.6533	0	0	ENSG00000226866	ENSG00000226866_LINE2574_ENSG00000226866_I	0.362144	11480	11452	11452	502	ENSG00000187728	ENSG00000187728_LINE296_ENSG00000187728_I	0.217312	11221	11188	11188	502	RXRA	ENSG00000186350_LINE3117_RXRA_D_N2	0.187287	5668	5637	5637	502	FOXD4L6	ENSG00000204793_LINE4124_FOXD4L6_I_N1	0.160546	16133	16090	16090	502
NFATC4	ENSG00000100968_LINE3191_NFATC4_D	6.72006	5.62107	7.7057	0	0	DUX4L5	ENSG00000227476_LINE2576_DUX4L5_I	0.362144	11480	11452	11452	502	NFATC1	ENSG00000131196_LINE3212_NFATC1_D_N1	0.21729	8185	8163	8163	502	ZFY	ENSG00000067646_LINE629_ZFY_I	0.187282	38573	38435	38435	502	FOXJ1	ENSG00000129654_LINE6794_FOXJ1_I_N1	0.160546	16133	16090	16090	502
ZNF384	ENSG00000126746_LINE901_ZNF384_D	6.71556	5.66156	7.58137	0	0	ENSG00000227522	ENSG00000227522_LINE2577_ENSG00000227522_I	0.362144	11480	11452	11452	502	NR2C1	ENSG00000120798_LINE2970_NR2C1_D	0.217287	18135	18080	18080	502	HLX	ENSG00000136630_LINE2355_HLX_I	0.187279	14851	14818	14818	502	FOXN2	ENSG00000170802_LINE7879_FOXN2_I_N1	0.160546	16133	16090	16090	502
ETV3	ENSG00000117036_LINE1822_ETV3_D	6.70768	5.55444	7.66445	0	0	DUX4L2	ENSG00000227904_LINE2578_DUX4L2_I	0.362144	11480	11452	11452	502	NFE2L2	ENSG00000116044_LINE367_NFE2L2_D	0.217258	19914	19863	19863	502	HNF4A	ENSG00000101076_LINE2935_HNF4A_D_N1	0.187278	11063	11030	11030	502	FOXL2	ENSG00000183770_LINE8782_FOXL2_I_N1	0.160546	16133	16090	16090	502
ZBTB33	ENSG00000177485_LINE1215_ZBTB33_D_N1	6.70477	5.59634	7.59773	0	0	DUX4L3	ENSG00000228114_LINE2579_DUX4L3_I	0.362144	11480	11452	11452	502	NFE2L3	ENSG00000050344_LINE1238_NFE2L3_I_N1	0.217258	19914	19863	19863	502	HOXD4	ENSG00000170166_LINE2471_HOXD4_D	0.187276	22523	22464	22464	502	FOXD4L4	ENSG00000184659_LINE9100_FOXD4L4_I_N1	0.160546	16133	16090	16090	502
MIXL1	ENSG00000185155_LINE2536_MIXL1_D	6.68375	5.79087	7.53395	0	0	DUX4L6	ENSG00000228188_LINE2580_DUX4L6_I	0.362144	11480	11452	11452	502	MYF5	ENSG00000111049_LINE482_MYF5_I_N8	0.217224	23522	23438	23438	502	HOXA4	ENSG00000197576_LINE16156_HOXA4_I_N1	0.187276	22523	22464	22464	502	FOXD4L2	ENSG00000204828_LINE10509_FOXD4L2_I_N1	0.160546	16133	16090	16090	502
SOX11	ENSG00000176887_LINE3434_SOX11_I	6.67244	5.68662	7.3919	0	0	ENSG00000228710	ENSG00000228710_LINE2581_ENSG00000228710_I	0.362144	11480	11452	11452	502	MAFG	ENSG00000197063_LINE538_MAFG_D_N1	0.217221	8052	8033	8033	502	FOXB1	ENSG00000171956_LINE2019_FOXB1_D_N1	0.18726	9750	9722	9722	502	TBX19	ENSG00000143178_LINE3541_TBX19_D	0.160542	5064	5050	5050	502
STAT1	ENSG00000115415_LINE3467_STAT1_D_N1	6.66576	5.45489	7.61031	0	0	CT4768282	ENSG00000229617_LINE2583_CT4768282_I	0.362144	11480	11452	11452	502	REST	ENSG00000084093_LINE656_REST_D_N1	0.217202	18893	18820	18820	502	FOXD4	ENSG00000170122_LINE2892_FOXD4_I_N1	0.18726	9750	9722	9722	502	MSX1	ENSG00000163132_LINE2417_MSX1_D_N1	0.16053	8593	8575	8575	502
AL8445277	ENSG00000206289_LINE3134_AL8445277_I	6.6251	5.7009	7.44959	0	0	ENSG00000230380	ENSG00000230380_LINE2584_ENSG00000230380_I	0.362144	11480	11452	11452	502	ZNF683	ENSG00000176083_LINE1197_ZNF683_I	0.217184	30812	30720	30720	502	FOXD4L1	ENSG00000184492_LINE3337_FOXD4L1_I_N1	0.18726	9750	9722	9722	502	NKX21	ENSG00000136352_LINE2353_NKX21_D	0.160519	14673	14625	14625	502
AL6628245	ENSG00000227322_LINE3135_AL6628245_I	6.6251	5.7009	7.44959	0	0	ENSG00000230776	ENSG00000230776_LINE2586_ENSG00000230776_I	0.362144	11480	11452	11452	502	PITX3	ENSG00000107859_LINE2244_PITX3_D	0.217158	7665	7640	7640	502	FOXD4L3	ENSG00000187559_LINE3748_FOXD4L3_I_N1	0.18726	9750	9722	9722	502	HSFY2	ENSG00000169953_LINE2710_HSFY2_D_N2	0.160516	2366	2354	2354	502
CR7597334	ENSG00000228333_LINE3136_CR7597334_I	6.6251	5.7009	7.44959	0	0	AL5921702	ENSG00000231089_LINE2587_AL5921702_I	0.362144	11480	11452	11452	502	MAFF	ENSG00000185022_LINE534_MAFF_D_N2	0.217149	16080	16033	16033	502	FOXD4L5	ENSG00000204779_LINE4022_FOXD4L5_I_N1	0.18726	9750	9722	9722	502	HSFY1	ENSG00000172468_LINE2715_HSFY1_I	0.160516	2366	2354	2354	502
CR3545653	ENSG00000231321_LINE3137_CR3545653_I	6.6251	5.7009	7.44959	0	0	ENSG00000232923	ENSG00000232923_LINE2590_ENSG00000232923_I	0.362144	11480	11452	11452	502	CIC	ENSG00000079432_LINE3346_CIC_I	0.217148	15572	15534	15534	502	FOXD4L6	ENSG00000204793_LINE4159_FOXD4L6_I_N1	0.18726	9750	9722	9722	502	DMRTC2	ENSG00000142025_LINE4258_DMRTC2_I_N2	0.160514	10603	10567	10567	502
CR9368773	ENSG00000235712_LINE3138_CR9368773_I	6.6251	5.7009	7.44959	0	0	ENSG00000233294	ENSG00000233294_LINE2591_ENSG00000233294_I	0.362144	11480	11452	11452	502	RHOXF1	ENSG00000101883_LINE2195_RHOXF1_D_N2	0.217145	4779	4764	4764	502	FOXJ1	ENSG00000129654_LINE6827_FOXJ1_I_N1	0.18726	9750	9722	9722	502	HOXA1	ENSG00000105991_LINE2207_HOXA1_D_N1	0.160513	10757	10713	10713	502
JUND	ENSG00000130522_LINE400_JUND_D_N2	6.61349	5.57415	7.49268	0	0	ENSG00000233361	ENSG00000233361_LINE2592_ENSG00000233361_I	0.362144	11480	11452	11452	502	HNF4A	ENSG00000101076_LINE2935_HNF4A_D_N1	0.217117	11063	11030	11030	502	FOXL2	ENSG00000183770_LINE8818_FOXL2_I_N1	0.18726	9750	9722	9722	502	GATA5	ENSG00000130700_LINE2097_GATA5_D_N1	0.160506	9125	9097	9097	502
TCF3	ENSG00000071564_LINE90_TCF3_D_N1	6.60838	5.47731	7.56317	0	0	ENSG00000233698	ENSG00000233698_LINE2593_ENSG00000233698_I	0.362144	11480	11452	11452	502	TP73	ENSG00000078900_LINE3145_TP73_D_N2	0.21706	17836	17756	17756	502	FOXD4L4	ENSG00000184659_LINE9135_FOXD4L4_I_N1	0.18726	9750	9722	9722	502	NEUROD4	ENSG00000123307_LINE282_NEUROD4_I_N1	0.160504	19377	19314	19314	502
TBX5	ENSG00000089225_LINE3524_TBX5_D_N1	6.60188	5.48447	7.54025	0	0	ENSG00000233794	ENSG00000233794_LINE2594_ENSG00000233794_I	0.362144	11480	11452	11452	502	NKX21	ENSG00000136352_LINE2353_NKX21_D	0.217035	14673	14625	14625	502	FOXD4L2	ENSG00000204828_LINE10544_FOXD4L2_I_N1	0.18726	9750	9722	9722	502	NEUROD6	ENSG00000164600_LINE419_NEUROD6_I_N1	0.160504	19377	19314	19314	502
SP1	ENSG00000185591_LINE1321_SP1_D_N5	6.59563	5.49216	7.59194	0	0	ENSG00000234550	ENSG00000234550_LINE2596_ENSG00000234550_I	0.362144	11480	11452	11452	502	NR2E1	ENSG00000112333_LINE2944_NR2E1_D_N1	0.217029	23098	23015	23015	502	PAX5	ENSG00000196092_LINE3163_PAX5_D_N1	0.187258	18837	18749	18749	502	ATOH1	ENSG00000172238_LINE957_ATOH1_I_N1	0.160504	19377	19314	19314	502
PPARD	ENSG00000112033_LINE2943_PPARD_D	6.59354	5.62309	7.38025	0	0	ENSG00000236207	ENSG00000236207_LINE2598_ENSG00000236207_I	0.362144	11480	11452	11452	502	NFIA	ENSG00000162599_LINE3320_NFIA_D_N1	0.217029	17328	17288	17288	502	NHLH1	ENSG00000171786_LINE269_NHLH1_D_N3	0.187256	18505	18439	18439	502	GMEB2	ENSG00000101216_LINE3291_GMEB2_D_N2	0.160493	1210	1202	1202	502
NR6A1	ENSG00000148200_LINE3017_NR6A1_D_N2	6.58528	5.63743	7.35951	0	0	ENSG00000237516	ENSG00000237516_LINE2601_ENSG00000237516_I	0.362144	11480	11452	11452	502	OTX2	ENSG00000165588_LINE2449_OTX2_D_N2	0.217017	6667	6643	6643	502	LYL1	ENSG00000104903_LINE202_LYL1_I_N4	0.187256	18505	18439	18439	502	PRDM4	ENSG00000110851_LINE821_PRDM4_D	0.16048	13915	13864	13864	502
MEF2A	ENSG00000068305_LINE2786_MEF2A_D_N8	6.57261	5.47202	7.52232	0	0	ENSG00000250589	ENSG00000250589_LINE2602_ENSG00000250589_I	0.362144	11480	11452	11452	502	FOS	ENSG00000170345_LINE476_FOS_D_N4	0.216991	23625	23575	23575	502	ARNT2	ENSG00000172379_LINE273_ARNT2_D	0.187256	18565	18475	18475	502	HOXA3	ENSG00000105997_LINE2210_HOXA3_D	0.160479	3261	3250	3250	502
NKX62	ENSG00000148826_LINE14172_NKX62_I_N5	6.56672	5.58828	7.4484	0	0	DUX4	ENSG00000260596_LINE2603_DUX4_D	0.362144	11480	11452	11452	502	RUNX3	ENSG00000020633_LINE3271_RUNX3_D_N2	0.216986	9848	9816	9816	502	LHX9	ENSG00000143355_LINE2383_LHX9_D_N1	0.187249	8112	8087	8087	502	HOXA4	ENSG00000197576_LINE16099_HOXA4_I_N1	0.160479	3261	3250	3250	502
NFATC2	ENSG00000101096_LINE3192_NFATC2_D_N2	6.55778	5.53966	7.48956	0	0	LINE11277	DUX1_HUMAN_LINE11277_DUX1_I	0.362144	11480	11452	11452	502	TCF3	ENSG00000071564_LINE90_TCF3_D_N1	0.216955	27835	27726	27726	502	PRRX2	ENSG00000167157_LINE2464_PRRX2_D_N2	0.187249	8112	8087	8087	502	MEF2A	ENSG00000068305_LINE2773_MEF2A_D_N1	0.160478	19635	19566	19566	502
TLX1	ENSG00000107807_LINE2241_TLX1_D_N1	6.52594	5.51482	7.50282	0	0	LINE11282	DUX3_HUMAN_LINE11282_DUX3_I	0.362144	11480	11452	11452	502	E2F2	ENSG00000007968_LINE1745_E2F2_D_N1	0.216954	3943	3934	3934	502	SHOX2	ENSG00000168779_LINE2469_SHOX2_D	0.187249	8112	8087	8087	502	POU2F1	ENSG00000143190_LINE2665_POU2F1_D_N5	0.160478	16743	16699	16699	502
FOXL1	ENSG00000176678_LINE2028_FOXL1_D_N1	6.50649	5.53499	7.2872	0	0	SOX9	ENSG00000125398_LINE3386_SOX9_D_N1	0.362083	13171	13122	13122	502	TP63	ENSG00000073282_LINE3142_TP63_D_N1	0.216935	12629	12601	12601	502	RAX2	ENSG00000173976_LINE2487_RAX2_D	0.187249	8112	8087	8087	502	FOXG1	ENSG00000176165_LINE2025_FOXG1_D_N1	0.160477	7998	7982	7982	502
FOXD4	ENSG00000170122_LINE2828_FOXD4_I_N1	6.50649	5.53499	7.2872	0	0	CUX1	ENSG00000160967_LINE1701_CUX1_D_N1	0.362062	5923	5906	5906	502	NKX32	ENSG00000109705_LINE2257_NKX32_D	0.216933	10842	10806	10806	502	ISX	ENSG00000175329_LINE2496_ISX_D_N2	0.187249	8112	8087	8087	502	TBX2	ENSG00000121068_LINE3533_TBX2_D_N1	0.160475	11531	11496	11496	502
FOXD4L1	ENSG00000184492_LINE3269_FOXD4L1_I_N1	6.50649	5.53499	7.2872	0	0	MECOM	ENSG00000085276_LINE669_MECOM_D_N5	0.361991	10780	10746	10746	502	HSF2	ENSG00000025156_LINE2707_HSF2_D_N2	0.216897	14001	13956	13956	502	ZBTB4	ENSG00000174282_LINE1184_ZBTB4_D_N1	0.187245	15681	15606	15606	502	FOXO1	ENSG00000150907_LINE2002_FOXO1_D_N1	0.160474	20068	19993	19993	502
FOXD4L3	ENSG00000187559_LINE3688_FOXD4L3_I_N1	6.50649	5.53499	7.2872	0	0	POU3F2	ENSG00000184486_LINE2679_POU3F2_D_N1	0.361971	17490	17439	17439	502	SMAD9	ENSG00000120693_LINE19375_SMAD9_I_N1	0.216893	15096	15052	15052	502	SOX17	ENSG00000164736_LINE3425_SOX17_D	0.187245	14855	14817	14817	502	TEAD3	ENSG00000007866_LINE3572_TEAD3_D_N1	0.160465	14063	14023	14023	502
FOXD4L5	ENSG00000204779_LINE3962_FOXD4L5_I_N1	6.50649	5.53499	7.2872	0	0	HMGA2	ENSG00000149948_LINE59_HMGA2_D	0.361905	7527	7500	7500	502	HSF1	ENSG00000185122_LINE2726_HSF1_D_N4	0.216887	12547	12509	12509	502	PPARA	ENSG00000186951_LINE3121_PPARA_D_N1	0.18723	15147	15096	15096	502	HNF4A	ENSG00000101076_LINE2936_HNF4A_D_N7	0.160452	20985	20923	20923	502
FOXD4L6	ENSG00000204793_LINE4099_FOXD4L6_I_N1	6.50649	5.53499	7.2872	0	0	SOX9	ENSG00000125398_LINE3388_SOX9_D_N1	0.36188	11553	11523	11523	502	IRF4	ENSG00000137265_LINE2749_IRF4_D_N1	0.216791	82496	82318	82318	502	TWIST2	ENSG00000233608_LINE317_TWIST2_I	0.18722	7842	7819	7819	502	RFX5	ENSG00000143390_LINE3258_RFX5_D_N5	0.160446	16771	16705	16705	502
FOXJ1	ENSG00000129654_LINE6764_FOXJ1_I_N1	6.50649	5.53499	7.2872	0	0	PBX2	ENSG00000204304_LINE2556_PBX2_D	0.361862	12842	12811	12811	502	SREBF1	ENSG00000072310_LINE94_SREBF1_D_N3	0.216755	13496	13447	13447	502	ARID3A	ENSG00000116017_LINE45_ARID3A_D_N1	0.18722	27175	27100	27100	502	RXRA	ENSG00000186350_LINE3115_RXRA_D_N2	0.16043	28273	28186	28186	502
FOXL2	ENSG00000183770_LINE8754_FOXL2_I_N1	6.50649	5.53499	7.2872	0	0	AL8454643	ENSG00000206315_LINE2562_AL8454643_I	0.361862	12842	12811	12811	502	ZNF75A	ENSG00000162086_LINE1032_ZNF75A_D	0.216739	21214	21151	21151	502	NFKB1	ENSG00000109320_LINE3207_NFKB1_D_N1	0.187212	8996	8959	8959	502	HOXC10	ENSG00000180818_LINE2522_HOXC10_D_N2	0.16042	19117	19070	19070	502
FOXD4L4	ENSG00000184659_LINE9075_FOXD4L4_I_N1	6.50649	5.53499	7.2872	0	0	BX2846861	ENSG00000224952_LINE2571_BX2846861_I	0.361862	12842	12811	12811	502	ZNF75D	ENSG00000186376_LINE1345_ZNF75D_I	0.216739	21214	21151	21151	502	SOX21	ENSG00000125285_LINE3377_SOX21_D_N1	0.187209	8941	8915	8915	502	POU5F1B	ENSG00000212993_LINE2696_POU5F1B_D_N1	0.160418	14459	14424	14424	502
FOXD4L2	ENSG00000204828_LINE10484_FOXD4L2_I_N1	6.50649	5.53499	7.2872	0	0	CR8124782	ENSG00000225987_LINE2573_CR8124782_I	0.361862	12842	12811	12811	502	LINE4118	ZN75C_HUMAN_LINE4118_ZNF75C_I	0.216739	21214	21151	21151	502	PDX1	ENSG00000139515_LINE2370_PDX1_D_N1	0.187199	10888	10859	10859	502	SMAD9	ENSG00000120693_LINE19375_SMAD9_I_N1	0.160413	15096	15052	15052	502
UBP1	ENSG00000153560_LINE2149_UBP1_D	6.4756	5.40142	7.34866	0	0	BX9272396	ENSG00000232005_LINE2588_BX9272396_I	0.361862	12842	12811	12811	502	HSF4	ENSG00000102878_LINE2709_HSF4_D	0.216733	11933	11894	11894	502	HOXA4	ENSG00000197576_LINE16145_HOXA4_I_N1	0.187199	10888	10859	10859	502	PTF1A	ENSG00000168267_LINE261_PTF1A_D	0.160409	22802	22732	22732	502
TFCP2L1	ENSG00000115112_LINE11249_TFCP2L1_I_N1	6.4756	5.40142	7.34866	0	0	CR9338788	ENSG00000236353_LINE2599_CR9338788_I	0.361862	12842	12811	12811	502	RBPJ	ENSG00000168214_LINE1691_RBPJ_D	0.216711	18131	18068	18068	502	CREB5	ENSG00000146592_LINE421_CREB5_I	0.187198	5721	5704	5704	502	ATF2	ENSG00000115966_LINE362_ATF2_D_N1	0.160398	1213	1203	1203	502
LHX3	ENSG00000107187_LINE2239_LHX3_D	6.45861	5.62062	7.18647	0	0	AL6628305	ENSG00000237344_LINE2600_AL6628305_I	0.361862	12842	12811	12811	502	BACH1	ENSG00000156273_LINE441_BACH1_D_N1	0.216684	14718	14671	14671	502	UBP1	ENSG00000153560_LINE2149_UBP1_D	0.187197	29870	29783	29783	502	TP53	ENSG00000141510_LINE3148_TP53_D_N1	0.160394	12329	12296	12296	502
NR5A1	ENSG00000136931_LINE3001_NR5A1_D	6.45639	5.57666	7.24328	0	0	PBX4	ENSG00000105717_LINE11892_PBX4_I_N1	0.361862	12842	12811	12811	502	ATF5	ENSG00000169136_LINE475_ATF5_D	0.216675	30295	30205	30205	502	TFCP2L1	ENSG00000115112_LINE11249_TFCP2L1_I_N1	0.187197	29870	29783	29783	502	CDC5L	ENSG00000096401_LINE2834_CDC5L_D_N2	0.160394	10094	10069	10069	502
HSF1	ENSG00000185122_LINE2724_HSF1_D_N1	6.43798	5.33087	7.28405	0	0	DLX6	ENSG00000006377_LINE2166_DLX6_D	0.361857	6486	6475	6475	502	MGA	ENSG00000174197_LINE322_MGA_D_N1	0.21667	5210	5199	5199	502	OSR1	ENSG00000143867_LINE963_OSR1_I	0.187193	5687	5667	5667	502	PAX3	ENSG00000135903_LINE2627_PAX3_D_N1	0.16039	4218	4209	4209	502
E2F1	ENSG00000101412_LINE1748_E2F1_D_N1	6.43767	5.51705	7.28489	0	0	EMX2	ENSG00000170370_LINE2476_EMX2_D_N1	0.361855	4830	4824	4824	502	JUN	ENSG00000177606_LINE517_JUN_D_N5	0.216655	22840	22786	22786	502	RAX	ENSG00000134438_LINE2337_RAX_D	0.187186	7746	7718	7718	502	ZBTB47	ENSG00000114853_LINE833_ZBTB47_I	0.160365	10276	10239	10239	502
POU2F2	ENSG00000028277_LINE2631_POU2F2_D_N7	6.41897	5.35009	7.4368	0	0	POU3F1	ENSG00000185668_LINE2682_POU3F1_D_N1	0.361827	11507	11476	11476	502	NFIB	ENSG00000147862_LINE3318_NFIB_D	0.216625	18234	18192	18192	502	LHX6	ENSG00000106852_LINE2233_LHX6_D_N1	0.187184	5348	5339	5339	502	ZNF652	ENSG00000198740_LINE1514_ZNF652_I	0.160365	10276	10239	10239	502
BCL6	ENSG00000113916_LINE832_BCL6_D	6.37557	5.38855	7.25578	0	0	PRRX1	ENSG00000116132_LINE2282_PRRX1_D_N1	0.361787	10321	10294	10294	502	MITF	ENSG00000187098_LINE295_MITF_D	0.21661	14047	14002	14002	502	LHX4	ENSG00000121454_LINE2297_LHX4_I	0.187182	9362	9344	9344	502	GATA1	ENSG00000102145_LINE2081_GATA1_D_N7	0.160363	9253	9225	9225	502
ZSCAN16	ENSG00000196812_LINE1427_ZSCAN16_D	6.37373	5.60326	6.95283	0	0	NFATC3	ENSG00000072736_LINE3185_NFATC3_D_N2	0.361711	18788	18736	18736	502	SMAD4	ENSG00000141646_LINE3314_SMAD4_D	0.216585	20617	20564	20564	502	ZNF219	ENSG00000165804_LINE1060_ZNF219_D	0.187164	31966	31835	31835	502	POU6F1	ENSG00000184271_LINE2532_POU6F1_D_N2	0.16036	13996	13965	13965	502
VDR	ENSG00000111424_LINE2942_VDR_D_N1	6.35226	5.461	7.11966	0	0	ZSCAN16	ENSG00000196812_LINE1427_ZSCAN16_D	0.361704	13192	13141	13141	502	THRB	ENSG00000151090_LINE3024_THRB_D_N1	0.216566	24210	24126	24126	502	NKX11	ENSG00000235608_LINE2597_NKX11_I	0.187155	6173	6148	6148	502	HOXC6	ENSG00000197757_LINE2553_HOXC6_D	0.160359	27311	27240	27240	502
ZNF148	ENSG00000163848_LINE1042_ZNF148_D	6.35066	5.30375	7.23699	0	0	HOXB7	ENSG00000120087_LINE2290_HOXB7_D	0.361682	11386	11360	11360	502	HOXA3	ENSG00000105997_LINE2210_HOXA3_D	0.216539	3261	3250	3250	502	BACH1	ENSG00000156273_LINE440_BACH1_D_N1	0.18715	18202	18144	18144	502	HOXA4	ENSG00000197576_LINE16154_HOXA4_I_N1	0.160359	27311	27240	27240	502
TBX1	ENSG00000184058_LINE3557_TBX1_D_N1	6.34267	5.29308	7.16219	0	0	PBX4	ENSG00000105717_LINE11890_PBX4_I_N5	0.361674	10596	10567	10567	502	HOXA4	ENSG00000197576_LINE16099_HOXA4_I_N1	0.216539	3261	3250	3250	502	USF2	ENSG00000105698_LINE126_USF2_D_N7	0.187145	9745	9701	9701	502	POU2F3	ENSG00000137709_LINE2649_POU2F3_D_N1	0.160352	14547	14514	14514	502
PRRX1	ENSG00000116132_LINE2279_PRRX1_D_N2	6.34153	5.52293	7.0813	0	0	CPEB1	ENSG00000214575_LINE3701_CPEB1_D	0.361665	29435	29357	29357	502	ZNF691	ENSG00000164011_LINE1045_ZNF691_I	0.216528	10844	10801	10801	502	NR1I3	ENSG00000143257_LINE3013_NR1I3_D_N1	0.187137	11557	11524	11524	502	NR2E3	ENSG00000031544_LINE2888_NR2E3_D	0.160351	28163	28079	28079	502
UNCX	ENSG00000164853_LINE2433_UNCX_D_N1	6.34153	5.52293	7.0813	0	0	POU2F1	ENSG00000143190_LINE2654_POU2F1_D_N1	0.361664	7196	7170	7170	502	NR1H3	ENSG00000025434_LINE2886_NR1H3_I	0.216509	12208	12169	12169	502	NR1I2	ENSG00000144852_LINE3016_NR1I2_D_N1	0.187137	11557	11524	11524	502	NR3C2	ENSG00000151623_LINE3027_NR3C2_D_N1	0.160346	8032	8011	8011	502
SP3	ENSG00000172845_LINE1170_SP3_D_N1	6.32934	5.36632	7.20826	0	0	GRHL1	ENSG00000134317_LINE2139_GRHL1_D_N2	0.361624	5758	5750	5750	502	NR1H2	ENSG00000131408_LINE2980_NR1H2_D	0.216509	12208	12169	12169	502	GATA1	ENSG00000102145_LINE2084_GATA1_D_N1	0.187134	9084	9058	9058	502	TBX21	ENSG00000073861_LINE3517_TBX21_D_N2	0.160345	11369	11336	11336	502
KLF6	ENSG00000067082_LINE628_KLF6_D	6.32648	5.36568	7.09891	0	0	DMRT1	ENSG00000137090_LINE1731_DMRT1_D_N1	0.361608	7055	7034	7034	502	HNF4A	ENSG00000101076_LINE2929_HNF4A_D_N1	0.216452	47202	47060	47060	502	MYF6	ENSG00000111046_LINE136_MYF6_D_N1	0.187133	10359	10338	10338	502	ZSCAN10	ENSG00000130182_LINE911_ZSCAN10_I	0.160341	14514	14464	14464	502
KLF2	ENSG00000127528_LINE2762_KLF2_I_N1	6.32648	5.36568	7.09891	0	0	OLIG1	ENSG00000184221_LINE291_OLIG1_D	0.361585	4110	4099	4099	502	VDR	ENSG00000111424_LINE2940_VDR_D_N1	0.21639	9415	9374	9374	502	MYF5	ENSG00000111049_LINE480_MYF5_I_N1	0.187133	10359	10338	10338	502	ZNF410	ENSG00000119725_LINE845_ZNF410_D	0.16034	7759	7735	7735	502
SP2	ENSG00000167182_LINE1077_SP2_D_N1	6.32162	5.34368	7.18064	0	0	MSX1	ENSG00000163132_LINE2419_MSX1_D_N2	0.361538	7411	7387	7387	502	NR2F1	ENSG00000175745_LINE3085_NR2F1_D_N2	0.216377	13419	13373	13373	502	HOXA4	ENSG00000197576_LINE16112_HOXA4_I_N1	0.187128	5944	5926	5926	502	ESRRG	ENSG00000196482_LINE3129_ESRRG_D_N2	0.16034	13764	13720	13720	502
XBP1	ENSG00000100219_LINE343_XBP1_D_N1	6.29889	5.36956	7.14967	0	0	BHLHE23	ENSG00000125533_LINE171_BHLHE23_D	0.361488	3950	3943	3943	502	NRL	ENSG00000129535_LINE398_NRL_D	0.216348	13249	13216	13216	502	ESX1	ENSG00000123576_LINE2308_ESX1_D_N2	0.187127	5974	5953	5953	502	HOXC11	ENSG00000123388_LINE2302_HOXC11_D_N2	0.160325	6644	6635	6635	502
E2F1	ENSG00000101412_LINE1766_E2F1_D_N1	6.29676	5.16545	7.32198	0	0	HOXA9	ENSG00000078399_LINE2184_HOXA9_D_N1	0.361378	6966	6959	6959	502	TCF3	ENSG00000071564_LINE93_TCF3_D_N1	0.216287	16406	16362	16362	502	RFX1	ENSG00000132005_LINE3252_RFX1_D_N1	0.187124	11702	11658	11658	502	PAX4	ENSG00000106331_LINE2621_PAX4_D_N1	0.160319	29137	29042	29042	502
ATF1	ENSG00000123268_LINE383_ATF1_D	6.29344	5.3418	7.09861	0	0	LEF1	ENSG00000138795_LINE3404_LEF1_D_N1	0.361372	18313	18253	18253	502	IKZF4	ENSG00000123411_LINE879_IKZF4_I	0.21624	11692	11653	11653	502	FERD3L	ENSG00000146618_LINE224_FERD3L_I	0.187109	18929	18860	18860	502	HOXB9	ENSG00000170689_LINE2481_HOXB9_I	0.160317	17430	17387	17387	502
MXI1	ENSG00000119950_LINE155_MXI1_D_N1	6.28877	5.1748	7.28175	0	0	BATF	ENSG00000156127_LINE435_BATF_D_N1	0.361297	16024	15980	15980	502	IKZF1	ENSG00000185811_LINE1326_IKZF1_D_N3	0.21624	11692	11653	11653	502	TAL1	ENSG00000162367_LINE244_TAL1_D_N1	0.187108	13438	13408	13408	502	OTX2	ENSG00000165588_LINE2448_OTX2_D_N1	0.160316	5436	5420	5420	502
KLF16	ENSG00000129911_LINE910_KLF16_D	6.2875	5.26084	7.18897	0	0	MEF2A	ENSG00000068305_LINE2773_MEF2A_D_N1	0.361295	19635	19566	19566	502	NFIX	ENSG00000008441_LINE3303_NFIX_D_N2	0.216225	21265	21201	21201	502	LYL1	ENSG00000104903_LINE205_LYL1_I_N1	0.187108	13438	13408	13408	502	E2F1	ENSG00000101412_LINE1765_E2F1_D_N1	0.160308	4563	4552	4552	502
SP3	ENSG00000172845_LINE1171_SP3_D_N1	6.27527	5.2812	7.26973	0	0	NFATC4	ENSG00000100968_LINE3191_NFATC4_D	0.361286	25465	25402	25402	502	NFAT5	ENSG00000102908_LINE3199_NFAT5_D_N1	0.216223	16933	16879	16879	502	TAL2	ENSG00000186051_LINE512_TAL2_I_N1	0.187108	13438	13408	13408	502	POU3F4	ENSG00000196767_LINE2686_POU3F4_D_N1	0.1603	13280	13251	13251	502
NR1H3	ENSG00000025434_LINE2886_NR1H3_I	6.24161	5.43806	6.97341	0	0	POU2F1	ENSG00000143190_LINE2665_POU2F1_D_N5	0.361206	16743	16699	16699	502	RARG	ENSG00000172819_LINE3060_RARG_D_N2	0.216188	19209	19142	19142	502	LHX5	ENSG00000089116_LINE2188_LHX5_I	0.187107	12728	12695	12695	502	AL7735441	ENSG00000206454_LINE6129_AL7735441_I_N2	0.1603	13280	13251	13251	502
NR1H2	ENSG00000131408_LINE2980_NR1H2_D	6.24161	5.43806	6.97341	0	0	HOXC8	ENSG00000037965_LINE2170_HOXC8_D	0.361163	8960	8933	8933	502	RARB	ENSG00000077092_LINE2899_RARB_D_N1	0.216107	27067	26970	26970	502	LHX1	ENSG00000132130_LINE2332_LHX1_I	0.187107	12728	12695	12695	502	CR3882292	ENSG00000229094_LINE6145_CR3882292_I_N2	0.1603	13280	13251	13251	502
ATOH1	ENSG00000172238_LINE964_ATOH1_I_N6	6.2337	5.19872	7.07566	0	0	BARX1	ENSG00000131668_LINE2330_BARX1_D_N1	0.360963	6088	6067	6067	502	PAX2	ENSG00000075891_LINE2616_PAX2_D_N1	0.216088	6836	6815	6815	502	JDP2	ENSG00000140044_LINE418_JDP2_D_N2	0.187103	5779	5767	5767	502	AL6628334	ENSG00000233911_LINE6162_AL6628334_I_N2	0.1603	13280	13251	13251	502
USF1	ENSG00000158773_LINE237_USF1_D_N10	6.23241	5.03745	7.26195	0	0	LBX2	ENSG00000179528_LINE2514_LBX2_D_N1	0.360951	6053	6038	6038	502	ZNF274	ENSG00000171606_LINE1147_ZNF274_D_N1	0.216083	18651	18589	18589	502	NR4A2	ENSG00000153234_LINE3030_NR4A2_D_N1	0.18707	6723	6702	6702	502	CR7598154	ENSG00000235068_LINE6176_CR7598154_I_N2	0.1603	13280	13251	13251	502
ETV5	ENSG00000244405_LINE1929_ETV5_D_N1	6.22951	5.2585	6.97218	0	0	CEBPB	ENSG00000172216_LINE492_CEBPB_D_N1	0.360939	19333	19292	19292	502	THAP1	ENSG00000131931_LINE3588_THAP1_D_N1	0.216066	18980	18915	18915	502	MSX1	ENSG00000163132_LINE2418_MSX1_D_N1	0.187053	15310	15274	15274	502	BX0885802	ENSG00000237582_LINE6190_BX0885802_I_N2	0.1603	13280	13251	13251	502
RFX4	ENSG00000111783_LINE3246_RFX4_D_N1	6.20281	5.19794	7.11601	0	0	GATA5	ENSG00000130700_LINE2098_GATA5_D_N1	0.360875	11918	11885	11885	502	IRF9	ENSG00000213928_LINE2766_IRF9_D_N1	0.21606	21283	21220	21220	502	RFX2	ENSG00000087903_LINE3244_RFX2_D_N1	0.187048	7844	7816	7816	502	CR8477943	ENSG00000230336_LINE17155_CR8477943_I_N2	0.1603	13280	13251	13251	502
ZBTB7B	ENSG00000160685_LINE1023_ZBTB7B_D_N1	6.20217	5.26207	7.06268	0	0	ATOH7	ENSG00000179774_LINE285_ATOH7_I	0.3608	5913	5897	5897	502	BACH1	ENSG00000156273_LINE437_BACH1_D_N1	0.21604	20184	20136	20136	502	HOXA5	ENSG00000106004_LINE2212_HOXA5_D_N1	0.187042	8607	8587	8587	502	MYBL1	ENSG00000185697_LINE2871_MYBL1_D_N1	0.16028	1531	1522	1522	502
LHX5	ENSG00000089116_LINE2188_LHX5_I	6.20075	5.44038	6.85391	0	0	HOXA7	ENSG00000122592_LINE2299_HOXA7_D	0.360755	5299	5278	5278	502	NR1I3	ENSG00000143257_LINE3012_NR1I3_D_N1	0.216015	16011	15964	15964	502	TEAD3	ENSG00000007866_LINE3574_TEAD3_D_N1	0.18704	18972	18923	18923	502	RUNX2	ENSG00000124813_LINE3278_RUNX2_D_N1	0.160273	6720	6692	6692	502
LHX1	ENSG00000132130_LINE2332_LHX1_I	6.20075	5.44038	6.85391	0	0	HOXA4	ENSG00000197576_LINE16150_HOXA4_I_N1	0.360755	5299	5278	5278	502	SMAD1	ENSG00000170365_LINE3328_SMAD1_D	0.215996	31422	31323	31323	502	HOXD3	ENSG00000128652_LINE2317_HOXD3_I	0.187014	8425	8413	8413	502	NANOG	ENSG00000111704_LINE2264_NANOG_D	0.160272	10946	10910	10910	502
SOX2	ENSG00000181449_LINE3444_SOX2_D_N1	6.18245	5.39613	6.8305	0	0	MEOX2	ENSG00000106511_LINE2226_MEOX2_D_N1	0.360743	12205	12172	12172	502	SMAD5	ENSG00000113658_LINE19374_SMAD5_I_N1	0.215996	31422	31323	31323	502	TFAP2E	ENSG00000116819_LINE19_TFAP2E_I	0.187007	18590	18528	18528	502	NANOGP1	ENSG00000176654_LINE5450_NANOGP1_I_N1	0.160272	10946	10910	10910	502
RUNX3	ENSG00000020633_LINE3270_RUNX3_D_N1	6.17804	5.06575	7.14368	0	0	HMX2	ENSG00000188816_LINE2549_HMX2_D	0.360672	11273	11241	11241	502	SMAD9	ENSG00000120693_LINE19391_SMAD9_I_N1	0.215996	31422	31323	31323	502	STAT1	ENSG00000115415_LINE3469_STAT1_D_N1	0.186999	12686	12646	12646	502	SREBF2	ENSG00000198911_LINE308_SREBF2_D_N1	0.160257	13633	13589	13589	502
TEAD4	ENSG00000197905_LINE3585_TEAD4_D_N1	6.16161	5.41892	6.74213	0	0	BHLHA15	ENSG00000180535_LINE286_BHLHA15_D	0.360653	4226	4217	4217	502	HAND1	ENSG00000113196_LINE142_HAND1_D	0.215972	15364	15318	15318	502	JUND	ENSG00000130522_LINE400_JUND_D_N2	0.186995	13848	13813	13813	502	BCL6B	ENSG00000161940_LINE1031_BCL6B_D	0.160253	14198	14159	14159	502
TFAP2A	ENSG00000137203_LINE30_TFAP2A_D_N2	6.14987	5.00459	7.03335	0	0	NKX22	ENSG00000125820_LINE2314_NKX22_D_N2	0.36064	12518	12473	12473	502	HAND2	ENSG00000164107_LINE250_HAND2_I	0.215972	15364	15318	15318	502	ZNF274	ENSG00000171606_LINE1149_ZNF274_D_N2	0.186985	18200	18145	18145	502	HOXD13	ENSG00000128714_LINE2324_HOXD13_D_N1	0.160245	18004	17951	17951	502
CREM	ENSG00000095794_LINE339_CREM_D	6.13127	5.23759	6.9478	0	0	DLX4	ENSG00000108813_LINE2252_DLX4_D	0.360628	6500	6485	6485	502	BACH1	ENSG00000156273_LINE440_BACH1_D_N1	0.215911	18202	18144	18144	502	FOXO3	ENSG00000118689_LINE1965_FOXO3_D_N1	0.18698	36740	36648	36648	502	POU1F1	ENSG00000064835_LINE2642_POU1F1_D_N1	0.16024	18650	18601	18601	502
ESRRG	ENSG00000196482_LINE3128_ESRRG_D_N1	6.12214	5.27581	6.81462	0	0	DLX2	ENSG00000115844_LINE2275_DLX2_D_N1	0.360628	6500	6485	6485	502	NR5A2	ENSG00000116833_LINE2964_NR5A2_D	0.215887	18579	18519	18519	502	DBX2	ENSG00000185610_LINE2537_DBX2_I	0.18697	9023	8995	8995	502	LHX9	ENSG00000143355_LINE2384_LHX9_D_N1	0.160233	10373	10354	10354	502
STAT5A	ENSG00000126561_LINE3482_STAT5A_D_N1	6.11665	5.13018	6.8976	0	0	EN1	ENSG00000163064_LINE2413_EN1_D_N2	0.36059	5276	5262	5262	502	ESR1	ENSG00000091831_LINE2914_ESR1_D_N2	0.215884	24202	24102	24102	502	KLF15	ENSG00000163884_LINE1044_KLF15_D	0.186969	51817	51659	51659	502	RFX3	ENSG00000080298_LINE3239_RFX3_D_N1	0.160225	7367	7339	7339	502
ELK3	ENSG00000111145_LINE1821_ELK3_D_N1	6.10849	5.04236	6.98394	0	0	MEF2A	ENSG00000068305_LINE2784_MEF2A_D_N1	0.360564	19656	19604	19604	502	NR1D2	ENSG00000174738_LINE6612_NR1D2_I_N1	0.215844	9939	9902	9902	502	FEZF1	ENSG00000128610_LINE909_FEZF1_I	0.186969	16353	16302	16302	502	NANOGP1	ENSG00000176654_LINE5444_NANOGP1_I_N1	0.160217	6574	6549	6549	502
NR3C1	ENSG00000113580_LINE2948_NR3C1_D_N1	6.10551	4.78187	7.3991	0	0	ONECUT1	ENSG00000169856_LINE1708_ONECUT1_D_N3	0.360505	13451	13413	13413	502	PGR	ENSG00000082175_LINE2904_PGR_D_N1	0.215838	25629	25553	25553	502	FEZF2	ENSG00000153266_LINE992_FEZF2_I	0.186969	16353	16302	16302	502	NR5A2	ENSG00000116833_LINE2964_NR5A2_D	0.160215	18579	18519	18519	502
ATF2	ENSG00000115966_LINE363_ATF2_D_N1	6.08051	5.08981	6.94345	0	0	CEBPE	ENSG00000092067_LINE336_CEBPE_D_N1	0.36039	4892	4877	4877	502	NR3C1	ENSG00000113580_LINE2961_NR3C1_D_N1	0.215838	25629	25553	25553	502	ESRRA	ENSG00000173153_LINE3074_ESRRA_D_N2	0.186964	12311	12271	12271	502	HIVEP1	ENSG00000095951_LINE680_HIVEP1_D	0.160214	19868	19793	19793	502
E2F7	ENSG00000165891_LINE1774_E2F7_D_N1	6.0805	5.2353	6.81703	0	0	IRX1	ENSG00000170549_LINE2478_IRX1_I	0.360372	13703	13670	13670	502	ESRRG	ENSG00000196482_LINE3128_ESRRG_D_N1	0.215821	13732	13692	13692	502	SRY	ENSG00000184895_LINE3447_SRY_D_N1	0.186963	48962	48851	48851	502	HIVEP3	ENSG00000127124_LINE1225_HIVEP3_I_N1	0.160214	19868	19793	19793	502
MBD2	ENSG00000134046_LINE2819_MBD2_D	6.06406	5.16445	6.8613	0	0	IRX3	ENSG00000177508_LINE2511_IRX3_I	0.360372	13703	13670	13670	502	TGIF1	ENSG00000177426_LINE2509_TGIF1_D_N1	0.215811	18162	18108	18108	502	CUX1	ENSG00000160967_LINE1701_CUX1_D_N1	0.186949	5923	5906	5906	502	OSR2	ENSG00000164920_LINE1051_OSR2_I	0.160213	6489	6468	6468	502
TEF	ENSG00000167074_LINE470_TEF_D_N3	6.04063	4.94553	6.97055	0	0	HBP1	ENSG00000105856_LINE3361_HBP1_D	0.360368	7257	7237	7237	502	NR2F1	ENSG00000175745_LINE3084_NR2F1_D_N1	0.21581	19642	19571	19571	502	LCOR	ENSG00000196233_LINE3181_LCOR_I	0.186938	15003	14957	14957	502	MYB	ENSG00000118513_LINE2848_MYB_D_N2	0.160209	9879	9829	9829	502
KLF14	ENSG00000174595_LINE1187_KLF14_D	6.03366	5.04657	6.84393	0	0	HOXC6	ENSG00000197757_LINE2553_HOXC6_D	0.360334	27311	27240	27240	502	NEUROD1	ENSG00000162992_LINE247_NEUROD1_D	0.215805	24836	24747	24747	502	MEOX2	ENSG00000106511_LINE2224_MEOX2_D_N1	0.186934	10366	10342	10342	502	HOXA6	ENSG00000106006_LINE2213_HOXA6_I	0.160205	9943	9922	9922	502
KLF11	ENSG00000172059_LINE3300_KLF11_I_N3	6.03366	5.04657	6.84393	0	0	HOXA4	ENSG00000197576_LINE16154_HOXA4_I_N1	0.360334	27311	27240	27240	502	NEUROD4	ENSG00000123307_LINE292_NEUROD4_I_N1	0.215805	24836	24747	24747	502	ATF7	ENSG00000170653_LINE486_ATF7_D	0.186914	4545	4531	4531	502	DLX3	ENSG00000064195_LINE2175_DLX3_D_N2	0.160181	8629	8613	8613	502
USF2	ENSG00000105698_LINE126_USF2_D_N7	6.01656	4.89971	7.07622	0	0	NEUROD4	ENSG00000123307_LINE291_NEUROD4_I_N7	0.360283	4321	4313	4313	502	NEUROD6	ENSG00000164600_LINE429_NEUROD6_I_N1	0.215805	24836	24747	24747	502	MYOG	ENSG00000122180_LINE160_MYOG_D	0.186911	30110	30028	30028	502	HOXB8	ENSG00000120068_LINE2288_HOXB8_D	0.160179	11040	11014	11014	502
MEF2A	ENSG00000068305_LINE2773_MEF2A_D_N1	6.00889	5.24147	6.59762	0	0	NEUROD6	ENSG00000164600_LINE428_NEUROD6_I_N7	0.360283	4321	4313	4313	502	IRF5	ENSG00000128604_LINE2742_IRF5_D_N1	0.215776	50207	50081	50081	502	MYF5	ENSG00000111049_LINE483_MYF5_I_N1	0.186911	30110	30028	30028	502	HOXA4	ENSG00000197576_LINE16153_HOXA4_I_N5	0.160179	11040	11014	11014	502
MEF2A	ENSG00000068305_LINE2784_MEF2A_D_N1	6.00786	5.22268	6.69446	0	0	ATOH1	ENSG00000172238_LINE966_ATOH1_I_N2	0.360283	4321	4313	4313	502	RELA	ENSG00000173039_LINE3227_RELA_D_N13	0.215767	19664	19600	19600	502	PAX4	ENSG00000106331_LINE2620_PAX4_D_N1	0.186907	24041	23928	23928	502	TCF3	ENSG00000071564_LINE93_TCF3_D_N1	0.16017	16406	16362	16362	502
E2F6	ENSG00000169016_LINE1781_E2F6_D_N5	6.00137	5.11347	6.80669	0	0	IRX5	ENSG00000176842_LINE2501_IRX5_D	0.36025	9045	9020	9020	502	SIX5	ENSG00000177045_LINE2506_SIX5_D_N1	0.215715	11599	11562	11562	502	IRF4	ENSG00000137265_LINE2747_IRF4_D_N1	0.186906	23955	23879	23879	502	MEIS1	ENSG00000143995_LINE2388_MEIS1_D_N1	0.160162	14594	14555	14555	502
ZFHX2	ENSG00000136367_LINE2354_ZFHX2_D	6.00023	5.16841	6.81363	0	0	FOXP1	ENSG00000114861_LINE1958_FOXP1_D_N1	0.360217	64133	63999	63999	502	NR2F6	ENSG00000160113_LINE3036_NR2F6_D_N1	0.215713	18732	18664	18664	502	STAT6	ENSG00000166888_LINE3494_STAT6_D_N1	0.186895	17529	17478	17478	502	FOXO6	ENSG00000204060_LINE2064_FOXO6_D_N1	0.160161	15602	15543	15543	502
ARID5A	ENSG00000196843_LINE52_ARID5A_I	5.97989	5.18515	6.67966	0	0	POU5F1B	ENSG00000212993_LINE2696_POU5F1B_D_N1	0.360201	14459	14424	14424	502	TP63	ENSG00000073282_LINE3141_TP63_D_N1	0.215711	6473	6456	6456	502	LMO2	ENSG00000135363_LINE3655_LMO2_D_N1	0.186878	4298	4283	4283	502	AC2261502	ENSG00000227059_LINE2575_AC2261502_D	0.160157	9553	9535	9535	502
NR2F2	ENSG00000185551_LINE3107_NR2F2_D_N1	5.97349	5.15441	6.70972	0	0	HOXC11	ENSG00000123388_LINE2302_HOXC11_D_N2	0.360167	6644	6635	6635	502	TFCP2	ENSG00000135457_LINE2145_TFCP2_D_N1	0.215676	4650	4646	4646	502	EHF	ENSG00000135373_LINE1867_EHF_D_N1	0.186867	35870	35747	35747	502	AL8445277	ENSG00000206289_LINE3134_AL8445277_I	0.160149	12086	12037	12037	502
GSX2	ENSG00000180613_LINE2520_GSX2_D	5.97221	5.15304	6.70398	0	0	PRDM16	ENSG00000142611_LINE960_PRDM16_I	0.36014	14010	13960	13960	502	IRF1	ENSG00000125347_LINE2730_IRF1_D_N1	0.215674	22135	22057	22057	502	CEBPA	ENSG00000245848_LINE568_CEBPA_D_N4	0.186848	17229	17184	17184	502	AL6628245	ENSG00000227322_LINE3135_AL6628245_I	0.160149	12086	12037	12037	502
ZNF238	ENSG00000179456_LINE1245_ZNF238_D_N4	5.96959	4.88685	7.03225	0	0	SOX10	ENSG00000100146_LINE3356_SOX10_D_N1	0.360109	12924	12881	12881	502	ZNF274	ENSG00000171606_LINE1148_ZNF274_D_N1	0.215671	11909	11879	11879	502	VAX2	ENSG00000116035_LINE2277_VAX2_D	0.186847	8264	8247	8247	502	CR7597334	ENSG00000228333_LINE3136_CR7597334_I	0.160149	12086	12037	12037	502
ZBTB42	ENSG00000179627_LINE1250_ZBTB42_I	5.96959	4.88685	7.03225	0	0	NFATC2	ENSG00000101096_LINE3192_NFATC2_D_N2	0.360055	20605	20545	20545	502	NFE2	ENSG00000123405_LINE389_NFE2_D_N1	0.215538	15499	15458	15458	502	VAX1	ENSG00000148704_LINE2391_VAX1_D	0.186847	8264	8247	8247	502	CR3545653	ENSG00000231321_LINE3137_CR3545653_I	0.160149	12086	12037	12037	502
PRDM16	ENSG00000142611_LINE960_PRDM16_I	5.95002	5.08685	6.67777	0	0	TEAD4	ENSG00000197905_LINE3584_TEAD4_D_N1	0.360045	16380	16325	16325	502	NR4A3	ENSG00000119508_LINE2965_NR4A3_D	0.215465	20049	19994	19994	502	ZNF410	ENSG00000119725_LINE845_ZNF410_D	0.186846	7759	7735	7735	502	CR9368773	ENSG00000235712_LINE3138_CR9368773_I	0.160149	12086	12037	12037	502
SP2	ENSG00000167182_LINE1086_SP2_D_N1	5.90916	5.07892	6.68069	0	0	HOXA9	ENSG00000078399_LINE2187_HOXA9_D_N1	0.359982	11886	11855	11855	502	ZBTB47	ENSG00000114853_LINE833_ZBTB47_I	0.215387	10276	10239	10239	502	BARHL1	ENSG00000125492_LINE2310_BARHL1_I	0.186845	7610	7580	7580	502	HOXA9	ENSG00000078399_LINE2185_HOXA9_D_N1	0.160144	19050	19009	19009	502
HNF4G	ENSG00000164749_LINE3040_HNF4G_D_N1	5.90874	5.04708	6.64302	0	0	ARID5B	ENSG00000150347_LINE50_ARID5B_D_N1	0.359923	9306	9284	9284	502	ZNF652	ENSG00000198740_LINE1514_ZNF652_I	0.215387	10276	10239	10239	502	GATA2	ENSG00000179348_LINE2110_GATA2_D_N1	0.186844	3342	3325	3325	502	RBPJ	ENSG00000168214_LINE1691_RBPJ_D	0.160142	18131	18068	18068	502
NEUROD1	ENSG00000162992_LINE247_NEUROD1_D	5.86867	4.73509	6.95339	0	0	HOXD13	ENSG00000128714_LINE2325_HOXD13_D_N1	0.359921	7427	7404	7404	502	ESRRA	ENSG00000173153_LINE3074_ESRRA_D_N2	0.215357	12311	12271	12271	502	VSX2	ENSG00000119614_LINE2284_VSX2_D_N3	0.186825	6376	6357	6357	502	RELA	ENSG00000173039_LINE3227_RELA_D_N13	0.160139	19664	19600	19600	502
NEUROD4	ENSG00000123307_LINE292_NEUROD4_I_N1	5.86867	4.73509	6.95339	0	0	LBX2	ENSG00000179528_LINE2515_LBX2_D_N1	0.359888	7276	7254	7254	502	NEUROD4	ENSG00000123307_LINE286_NEUROD4_I_N2	0.215312	11268	11225	11225	502	HOXC9	ENSG00000180806_LINE2521_HOXC9_I	0.186825	12700	12671	12671	502	POU4F2	ENSG00000151615_LINE2671_POU4F2_D_N1	0.160121	11667	11642	11642	502
NEUROD6	ENSG00000164600_LINE429_NEUROD6_I_N1	5.86867	4.73509	6.95339	0	0	ONECUT2	ENSG00000119547_LINE1696_ONECUT2_D_N1	0.359887	12578	12539	12539	502	NEUROD6	ENSG00000164600_LINE423_NEUROD6_I_N2	0.215312	11268	11225	11225	502	BARHL2	ENSG00000143032_LINE2381_BARHL2_D_N2	0.186817	7580	7550	7550	502	SMAD4	ENSG00000141646_LINE3314_SMAD4_D	0.160116	20617	20564	20564	502
GATA1	ENSG00000102145_LINE2074_GATA1_D_N1	5.83872	4.78386	6.72084	0	0	POU2F2	ENSG00000028277_LINE2631_POU2F2_D_N7	0.35984	17163	17118	17118	502	NR2F2	ENSG00000185551_LINE3104_NR2F2_D_N1	0.2153	23547	23467	23467	502	MAX	ENSG00000125952_LINE73_MAX_D_N10	0.186816	8874	8832	8832	502	HOXD11	ENSG00000128713_LINE2323_HOXD11_D_N1	0.16011	19604	19559	19559	502
TBX15	ENSG00000092607_LINE3529_TBX15_D_N1	5.82885	4.85737	6.58768	0	0	POU2F1	ENSG00000143190_LINE2661_POU2F1_D_N1	0.359811	17275	17223	17223	502	GCM1	ENSG00000137270_LINE2132_GCM1_D_N4	0.21529	4657	4641	4641	502	HIVEP1	ENSG00000095951_LINE680_HIVEP1_D	0.186808	19868	19793	19793	502	FOXO4	ENSG00000184481_LINE2043_FOXO4_D_N1	0.160105	14796	14737	14737	502
TBX18	ENSG00000112837_LINE19950_TBX18_I_N1	5.82885	4.85737	6.58768	0	0	MECOM	ENSG00000085276_LINE667_MECOM_D_N1	0.359807	14817	14774	14774	502	MYF6	ENSG00000111046_LINE136_MYF6_D_N1	0.215275	10359	10338	10338	502	HIVEP3	ENSG00000127124_LINE1225_HIVEP3_I_N1	0.186808	19868	19793	19793	502	ZNF384	ENSG00000126746_LINE901_ZNF384_D	0.160105	16440	16379	16379	502
TBX22	ENSG00000122145_LINE20003_TBX22_I_N1	5.82885	4.85737	6.58768	0	0	CUX2	ENSG00000111249_LINE1692_CUX2_D_N1	0.359758	4601	4583	4583	502	MYF5	ENSG00000111049_LINE480_MYF5_I_N1	0.215275	10359	10338	10338	502	SOX8	ENSG00000005513_LINE3335_SOX8_D_N1	0.186792	13971	13921	13921	502	CUX2	ENSG00000111249_LINE1693_CUX2_D_N1	0.160099	2984	2974	2974	502
E2F8	ENSG00000129173_LINE1772_E2F8_D	5.82774	5.04637	6.45048	0	0	TEAD3	ENSG00000007866_LINE3573_TEAD3_D_N1	0.359694	17908	17847	17847	502	NFE2L1	ENSG00000082641_LINE332_NFE2L1_D_N2	0.215271	10982	10949	10949	502	NAIF1	ENSG00000171169_LINE2768_NAIF1_I	0.18679	1806	1802	1802	502	NR1D1	ENSG00000126368_LINE2979_NR1D1_D	0.160083	14978	14934	14934	502
ESRRG	ENSG00000196482_LINE3127_ESRRG_D_N1	5.80859	4.98669	6.46052	0	0	LCOR	ENSG00000196233_LINE3181_LCOR_I	0.359694	15003	14957	14957	502	NFE2L3	ENSG00000050344_LINE1236_NFE2L3_I_N2	0.215271	10982	10949	10949	502	MSX1	ENSG00000163132_LINE2419_MSX1_D_N2	0.186785	7411	7387	7387	502	NR1D2	ENSG00000174738_LINE6613_NR1D2_I_N1	0.160083	14978	14934	14934	502
TCF7	ENSG00000081059_LINE3348_TCF7_D	5.80084	4.68488	6.61216	0	0	NEUROD2	ENSG00000171532_LINE264_NEUROD2_D	0.359568	3667	3660	3660	502	FERD3L	ENSG00000146618_LINE224_FERD3L_I	0.21526	18929	18860	18860	502	FOXO1	ENSG00000150907_LINE2002_FOXO1_D_N1	0.186774	20068	19993	19993	502	FOXD4	ENSG00000170122_LINE2886_FOXD4_I_N1	0.160083	10585	10554	10554	502
SOX17	ENSG00000164736_LINE3425_SOX17_D	5.78788	4.91116	6.45436	0	0	LHX6	ENSG00000106852_LINE2232_LHX6_D_N1	0.359506	8320	8300	8300	502	PRDM1	ENSG00000057657_LINE618_PRDM1_D_N1	0.215248	16414	16361	16361	502	FOXK1	ENSG00000164916_LINE2008_FOXK1_D_N1	0.186771	6165	6142	6142	502	FOXD4L1	ENSG00000184492_LINE3331_FOXD4L1_I_N1	0.160083	10585	10554	10554	502
THRB	ENSG00000151090_LINE3022_THRB_D_N1	5.77304	5.01814	6.4132	0	0	AIRE	ENSG00000160224_LINE3298_AIRE_D	0.35949	12366	12337	12337	502	NR2F2	ENSG00000185551_LINE3106_NR2F2_D_N2	0.215248	18018	17963	17963	502	FOXD4	ENSG00000170122_LINE2916_FOXD4_I_N5	0.186771	6165	6142	6142	502	FOXD4L3	ENSG00000187559_LINE3742_FOXD4L3_I_N1	0.160083	10585	10554	10554	502
NFAT5	ENSG00000102908_LINE3198_NFAT5_D_N1	5.75857	4.41901	7.09137	0	0	HOXB13	ENSG00000159184_LINE2405_HOXB13_D_N1	0.359362	7650	7625	7625	502	MEIS2	ENSG00000134138_LINE2335_MEIS2_D_N1	0.215217	14465	14420	14420	502	FOXD4L1	ENSG00000184492_LINE3361_FOXD4L1_I_N5	0.186771	6165	6142	6142	502	FOXD4L5	ENSG00000204779_LINE4016_FOXD4L5_I_N1	0.160083	10585	10554	10554	502
DDIT3	ENSG00000175197_LINE504_DDIT3_D	5.74454	4.69258	6.62952	0	0	IRF7	ENSG00000185507_LINE2763_IRF7_D_N1	0.359333	11273	11242	11242	502	NR2F6	ENSG00000160113_LINE3039_NR2F6_D_N1	0.215213	26479	26404	26404	502	FOXD4L3	ENSG00000187559_LINE3772_FOXD4L3_I_N5	0.186771	6165	6142	6142	502	FOXD4L6	ENSG00000204793_LINE4153_FOXD4L6_I_N1	0.160083	10585	10554	10554	502
MNX1	ENSG00000130675_LINE2327_MNX1_D	5.71854	4.90194	6.51592	0	0	POU2F3	ENSG00000137709_LINE2649_POU2F3_D_N1	0.359286	14547	14514	14514	502	GCM1	ENSG00000137270_LINE2133_GCM1_D_N1	0.215157	8902	8857	8857	502	FOXD4L5	ENSG00000204779_LINE4046_FOXD4L5_I_N5	0.186771	6165	6142	6142	502	FOXL2	ENSG00000183770_LINE8812_FOXL2_I_N1	0.160083	10585	10554	10554	502
RUNX2	ENSG00000124813_LINE3278_RUNX2_D_N1	5.71251	4.7069	6.61413	0	0	VSX1	ENSG00000100987_LINE2192_VSX1_D_N2	0.359257	6436	6422	6422	502	ZBTB12	ENSG00000204366_LINE1521_ZBTB12_I	0.215145	9007	8970	8970	502	FOXD4L6	ENSG00000204793_LINE4183_FOXD4L6_I_N5	0.186771	6165	6142	6142	502	FOXD4L4	ENSG00000184659_LINE9129_FOXD4L4_I_N1	0.160083	10585	10554	10554	502
PAX4	ENSG00000106331_LINE2621_PAX4_D_N1	5.70396	4.79632	6.51771	0	0	ATF4	ENSG00000128272_LINE397_ATF4_D	0.359237	9590	9566	9566	502	AL8448538	ENSG00000206366_LINE1540_AL8448538_I	0.215145	9007	8970	8970	502	FOXJ1	ENSG00000129654_LINE6851_FOXJ1_I_N5	0.186771	6165	6142	6142	502	FOXD4L2	ENSG00000204828_LINE10538_FOXD4L2_I_N1	0.160083	10585	10554	10554	502
SP8	ENSG00000164651_LINE1050_SP8_D	5.7038	4.85286	6.44896	0	0	CEBPE	ENSG00000092067_LINE337_CEBPE_D_N1	0.359191	8547	8526	8526	502	CR7597843	ENSG00000234196_LINE1597_CR7597843_I	0.215145	9007	8970	8970	502	FOXL2	ENSG00000183770_LINE8842_FOXL2_I_N5	0.186771	6165	6142	6142	502	HOXD12	ENSG00000170178_LINE2473_HOXD12_D_N2	0.160077	4472	4466	4466	502
SP7	ENSG00000170374_LINE1129_SP7_I	5.7038	4.85286	6.44896	0	0	HOXD11	ENSG00000128713_LINE2322_HOXD11_D_N1	0.359134	5768	5762	5762	502	CR3882194	ENSG00000234852_LINE1601_CR3882194_I	0.215145	9007	8970	8970	502	FOXD4L4	ENSG00000184659_LINE9159_FOXD4L4_I_N5	0.186771	6165	6142	6142	502	HOXC5	ENSG00000198353_LINE2554_HOXC5_I	0.160072	11274	11254	11254	502
SP9	ENSG00000217236_LINE1567_SP9_I	5.7038	4.85286	6.44896	0	0	HOXA4	ENSG00000197576_LINE16097_HOXA4_I_N1	0.359005	6905	6880	6880	502	AL66283413	ENSG00000237900_LINE1611_AL66283413_I	0.215145	9007	8970	8970	502	FOXD4L2	ENSG00000204828_LINE10568_FOXD4L2_I_N5	0.186771	6165	6142	6142	502	POU3F1	ENSG00000185668_LINE2682_POU3F1_D_N1	0.160067	11507	11476	11476	502
EGR4	ENSG00000135625_LINE931_EGR4_D_N3	5.67807	4.83577	6.43133	0	0	CEBPG	ENSG00000153879_LINE430_CEBPG_D_N1	0.35895	16016	15980	15980	502	RXRB	ENSG00000204231_LINE3133_RXRB_D_N1	0.215145	23237	23165	23165	502	ELF3	ENSG00000163435_LINE1920_ELF3_D_N1	0.186765	25950	25877	25877	502	SMAD3	ENSG00000166949_LINE3324_SMAD3_D_N1	0.160058	4380	4364	4364	502
TFEB	ENSG00000112561_LINE140_TFEB_D_N2	5.6743	4.60459	6.70598	0	0	NFATC1	ENSG00000131196_LINE3211_NFATC1_D_N1	0.358849	17658	17624	17624	502	THRA	ENSG00000126351_LINE2976_THRA_D_N1	0.215093	22221	22153	22153	502	SOX10	ENSG00000100146_LINE3353_SOX10_D_N1	0.186764	15259	15223	15223	502	SMAD9	ENSG00000120693_LINE19390_SMAD9_I_N1	0.160058	4380	4364	4364	502
FOXO6	ENSG00000204060_LINE2062_FOXO6_D_N1	5.62979	4.88472	6.26128	0	0	ZNF187	ENSG00000197062_LINE3797_ZNF187_I	0.358733	3355	3349	3349	502	OSR2	ENSG00000164920_LINE1051_OSR2_I	0.215067	6489	6468	6468	502	ZSCAN16	ENSG00000196812_LINE1427_ZSCAN16_D	0.186751	13192	13141	13141	502	TBR1	ENSG00000136535_LINE3540_TBR1_D_N2	0.160057	12096	12061	12061	502
EGR3	ENSG00000179388_LINE1241_EGR3_D_N2	5.61858	4.9032	6.2342	0	0	FOXH1	ENSG00000160973_LINE2004_FOXH1_D	0.358698	13399	13369	13369	502	BCL6B	ENSG00000161940_LINE1031_BCL6B_D	0.215052	14198	14159	14159	502	LHX6	ENSG00000106852_LINE2234_LHX6_D_N1	0.186744	7383	7370	7370	502	NR4A2	ENSG00000153234_LINE3030_NR4A2_D_N1	0.160056	6723	6702	6702	502
IRF7	ENSG00000185507_LINE2763_IRF7_D_N1	5.61628	4.78944	6.26368	0	0	TFCP2L1	ENSG00000115112_LINE11242_TFCP2L1_I_N1	0.358677	3458	3450	3450	502	ESR1	ENSG00000091831_LINE2916_ESR1_D_N4	0.215033	20312	20245	20245	502	SOX6	ENSG00000110693_LINE19569_SOX6_I_N1	0.186743	24783	24712	24712	502	ELF3	ENSG00000163435_LINE1919_ELF3_D_N2	0.160053	11119	11080	11080	502
TBX2	ENSG00000121068_LINE3532_TBX2_D_N1	5.61098	4.74743	6.31419	0	0	HOXA2	ENSG00000105996_LINE2208_HOXA2_D_N2	0.358457	7857	7838	7838	502	MEIS3	ENSG00000105419_LINE2201_MEIS3_D_N1	0.214994	10380	10345	10345	502	PAX7	ENSG00000009709_LINE2611_PAX7_D_N2	0.186742	3590	3583	3583	502	CUX1	ENSG00000160967_LINE1698_CUX1_D_N1	0.160035	5254	5236	5236	502
VENTX	ENSG00000151650_LINE2394_VENTX_D_N1	5.60327	4.78513	6.33662	0	0	SOX10	ENSG00000100146_LINE3354_SOX10_D_N1	0.35843	10936	10906	10906	502	SOX4	ENSG00000124766_LINE3374_SOX4_D_N1	0.214947	18206	18149	18149	502	TBX1	ENSG00000184058_LINE3556_TBX1_D_N1	0.186739	8203	8178	8178	502	DMRTC2	ENSG00000142025_LINE4261_DMRTC2_I_N1	0.160035	15701	15661	15661	502
MYF5	ENSG00000111049_LINE473_MYF5_I_N1	5.5842	4.60413	6.43038	0	0	GBX1	ENSG00000164900_LINE2434_GBX1_D	0.358303	5060	5048	5048	502	HDX	ENSG00000165259_LINE2437_HDX_I	0.214898	17796	17741	17741	502	MSX2	ENSG00000120149_LINE2294_MSX2_D_N1	0.186736	16353	16317	16317	502	GATA3	ENSG00000107485_LINE2090_GATA3_D_N1	0.160028	12546	12492	12492	502
NFATC1	ENSG00000131196_LINE3211_NFATC1_D_N1	5.56284	4.70037	6.33135	0	0	STAT5A	ENSG00000126561_LINE3484_STAT5A_D_N1	0.358287	23183	23119	23119	502	RORA	ENSG00000069667_LINE2895_RORA_D_N1	0.214857	10712	10673	10673	502	LEF1	ENSG00000138795_LINE3404_LEF1_D_N1	0.186734	18313	18253	18253	502	ARID3C	ENSG00000205143_LINE53_ARID3C_I	0.160017	24286	24233	24233	502
NR1D1	ENSG00000126368_LINE2979_NR1D1_D	5.55948	4.82782	6.1997	0	0	MAFF	ENSG00000185022_LINE531_MAFF_D_N1	0.358248	18350	18306	18306	502	RORB	ENSG00000198963_LINE18388_RORB_I_N1	0.214857	10712	10673	10673	502	DLX6	ENSG00000006377_LINE2166_DLX6_D	0.186722	6486	6475	6475	502	PDX1	ENSG00000139515_LINE2370_PDX1_D_N1	0.160016	10888	10859	10859	502
NR1D2	ENSG00000174738_LINE6613_NR1D2_I_N1	5.55948	4.82782	6.1997	0	0	NFAT5	ENSG00000102908_LINE3198_NFAT5_D_N1	0.358206	15919	15868	15868	502	PAX6	ENSG00000007372_LINE2608_PAX6_D_N1	0.214848	5532	5512	5512	502	MEIS3	ENSG00000105419_LINE2201_MEIS3_D_N1	0.186718	10380	10345	10345	502	HOXA4	ENSG00000197576_LINE16145_HOXA4_I_N1	0.160016	10888	10859	10859	502
ATF3	ENSG00000162772_LINE459_ATF3_D_N1	5.54455	4.70443	6.31216	0	0	NEUROG1	ENSG00000181965_LINE288_NEUROG1_I	0.358167	5179	5165	5165	502	NFATC1	ENSG00000131196_LINE3213_NFATC1_D_N1	0.21482	9976	9949	9949	502	GFI1B	ENSG00000165702_LINE1058_GFI1B_D	0.186717	13829	13784	13784	502	NR3C2	ENSG00000151623_LINE3028_NR3C2_D_N1	0.159999	14951	14906	14906	502
EGR3	ENSG00000179388_LINE1244_EGR3_D_N1	5.54453	4.64292	6.36316	0	0	ARID5B	ENSG00000150347_LINE49_ARID5B_D_N1	0.357989	8991	8969	8969	502	PGR	ENSG00000082175_LINE2903_PGR_D_N1	0.214816	16940	16884	16884	502	POU2F1	ENSG00000143190_LINE2661_POU2F1_D_N1	0.186705	17275	17223	17223	502	LMO2	ENSG00000135363_LINE3655_LMO2_D_N1	0.159996	4298	4283	4283	502
FOXO3	ENSG00000118689_LINE1962_FOXO3_D_N1	5.54423	4.84267	6.15051	0	0	FOXJ3	ENSG00000198815_LINE2061_FOXJ3_D_N1	0.357934	57522	57404	57404	502	FOXK1	ENSG00000164916_LINE2008_FOXK1_D_N1	0.214751	6165	6142	6142	502	NKX62	ENSG00000148826_LINE14172_NKX62_I_N5	0.186703	15839	15801	15801	502	FOXO1	ENSG00000150907_LINE2001_FOXO1_D_N1	0.159989	11307	11285	11285	502
STAT1	ENSG00000115415_LINE3469_STAT1_D_N1	5.53469	4.72166	6.14463	0	0	FOXN3	ENSG00000053254_LINE2569_FOXN3_I_N1	0.357934	57522	57404	57404	502	FOXD4	ENSG00000170122_LINE2916_FOXD4_I_N5	0.214751	6165	6142	6142	502	SOX13	ENSG00000143842_LINE3408_SOX13_D	0.186701	13131	13097	13097	502	TGIF1	ENSG00000177426_LINE2509_TGIF1_D_N1	0.159988	18162	18108	18108	502
TCF12	ENSG00000140262_LINE216_TCF12_D_N3	5.53252	4.61846	6.32455	0	0	FOXD4	ENSG00000170122_LINE2941_FOXD4_I_N1	0.357934	57522	57404	57404	502	FOXD4L1	ENSG00000184492_LINE3361_FOXD4L1_I_N5	0.214751	6165	6142	6142	502	MECOM	ENSG00000085276_LINE669_MECOM_D_N5	0.186697	10780	10746	10746	502	RFX1	ENSG00000132005_LINE3252_RFX1_D_N1	0.159973	11702	11658	11658	502
ATF3	ENSG00000162772_LINE455_ATF3_D_N5	5.52991	4.67459	6.23894	0	0	FOXD4L1	ENSG00000184492_LINE3386_FOXD4L1_I_N1	0.357934	57522	57404	57404	502	FOXD4L3	ENSG00000187559_LINE3772_FOXD4L3_I_N5	0.214751	6165	6142	6142	502	PKNOX1	ENSG00000160199_LINE2409_PKNOX1_D_N1	0.186692	8938	8917	8917	502	FOXQ1	ENSG00000164379_LINE2006_FOXQ1_D	0.159968	24088	24029	24029	502
ZNF263	ENSG00000006194_LINE591_ZNF263_D_N1	5.5231	4.66929	6.4001	0	0	FOXD4L3	ENSG00000187559_LINE3797_FOXD4L3_I_N1	0.357934	57522	57404	57404	502	FOXD4L5	ENSG00000204779_LINE4046_FOXD4L5_I_N5	0.214751	6165	6142	6142	502	E2F3	ENSG00000112242_LINE1770_E2F3_D_N1	0.186691	4101	4088	4088	502	RUNX3	ENSG00000020633_LINE3270_RUNX3_D_N1	0.159967	8053	8019	8019	502
ONECUT3	ENSG00000205922_LINE1713_ONECUT3_D	5.52099	4.83154	6.07446	0	0	FOXD4L5	ENSG00000204779_LINE4071_FOXD4L5_I_N1	0.357934	57522	57404	57404	502	FOXD4L6	ENSG00000204793_LINE4183_FOXD4L6_I_N5	0.214751	6165	6142	6142	502	NHLH1	ENSG00000171786_LINE267_NHLH1_D_N3	0.186685	22325	22239	22239	502	EVX2	ENSG00000174279_LINE2489_EVX2_D	0.159962	4198	4189	4189	502
NFYB	ENSG00000120837_LINE3650_NFYB_D_N2	5.51242	4.62855	6.27586	0	0	FOXD4L6	ENSG00000204793_LINE4208_FOXD4L6_I_N1	0.357934	57522	57404	57404	502	FOXJ1	ENSG00000129654_LINE6851_FOXJ1_I_N5	0.214751	6165	6142	6142	502	LYL1	ENSG00000104903_LINE195_LYL1_I_N3	0.186685	22325	22239	22239	502	HESX1	ENSG00000163666_LINE2423_HESX1_D_N1	0.159961	11346	11321	11321	502
RORA	ENSG00000069667_LINE2895_RORA_D_N1	5.50979	4.73676	6.24525	0	0	FOXJ1	ENSG00000129654_LINE6876_FOXJ1_I_N1	0.357934	57522	57404	57404	502	FOXL2	ENSG00000183770_LINE8842_FOXL2_I_N5	0.214751	6165	6142	6142	502	ZNF238	ENSG00000179456_LINE1245_ZNF238_D_N4	0.18667	15831	15793	15793	502	NFKB2	ENSG00000077150_LINE3189_NFKB2_D_N1	0.159949	15834	15775	15775	502
RORB	ENSG00000198963_LINE18388_RORB_I_N1	5.50979	4.73676	6.24525	0	0	FOXN2	ENSG00000170802_LINE7902_FOXN2_I_N1	0.357934	57522	57404	57404	502	FOXD4L4	ENSG00000184659_LINE9159_FOXD4L4_I_N5	0.214751	6165	6142	6142	502	ZBTB42	ENSG00000179627_LINE1250_ZBTB42_I	0.18667	15831	15793	15793	502	ARID3B	ENSG00000179361_LINE51_ARID3B_I	0.159944	17915	17873	17873	502
PPARG	ENSG00000132170_LINE2993_PPARG_D_N1	5.50114	4.52091	6.36204	0	0	FOXL2	ENSG00000183770_LINE8867_FOXL2_I_N1	0.357934	57522	57404	57404	502	FOXD4L2	ENSG00000204828_LINE10568_FOXD4L2_I_N5	0.214751	6165	6142	6142	502	HOXA4	ENSG00000197576_LINE16079_HOXA4_I_N2	0.186669	7532	7522	7522	502	HOXD4	ENSG00000170166_LINE2471_HOXD4_D	0.159942	22523	22464	22464	502
ZNF740	ENSG00000139651_LINE949_ZNF740_D_N2	5.493	4.66584	6.20171	0	0	FOXD4L4	ENSG00000184659_LINE9184_FOXD4L4_I_N1	0.357934	57522	57404	57404	502	RARG	ENSG00000172819_LINE3062_RARG_D_N2	0.214726	13237	13190	13190	502	SOX18	ENSG00000203883_LINE3460_SOX18_D_N1	0.186666	10051	10020	10020	502	HOXA4	ENSG00000197576_LINE16156_HOXA4_I_N1	0.159942	22523	22464	22464	502
FOXO1	ENSG00000150907_LINE2001_FOXO1_D_N1	5.49279	4.75522	6.11611	0	0	FOXD4L2	ENSG00000204828_LINE10593_FOXD4L2_I_N1	0.357934	57522	57404	57404	502	PKNOX1	ENSG00000160199_LINE2409_PKNOX1_D_N1	0.21471	8938	8917	8917	502	GBX2	ENSG00000168505_LINE2466_GBX2_D_N2	0.186664	6616	6593	6593	502	HOXC11	ENSG00000123388_LINE2303_HOXC11_D_N2	0.159942	21155	21109	21109	502
SP4	ENSG00000105866_LINE807_SP4_D_N1	5.49246	4.7136	6.1392	0	0	HOXC13	ENSG00000123364_LINE2301_HOXC13_D_N1	0.357926	7561	7537	7537	502	TBX20	ENSG00000164532_LINE3550_TBX20_D_N1	0.214701	7069	7045	7045	502	TFAP4	ENSG00000090447_LINE110_TFAP4_D_N1	0.186664	25832	25740	25740	502	LHX2	ENSG00000106689_LINE2230_LHX2_D_N1	0.159927	9385	9364	9364	502
SRF	ENSG00000112658_LINE2806_SRF_D_N9	5.48695	4.61122	6.24456	0	0	NFIC	ENSG00000141905_LINE3315_NFIC_D	0.357864	64775	64618	64618	502	MGA	ENSG00000174197_LINE323_MGA_D_N1	0.214688	5615	5597	5597	502	POU6F2	ENSG00000106536_LINE2647_POU6F2_D_N1	0.186661	10061	10043	10043	502	VDR	ENSG00000111424_LINE2942_VDR_D_N1	0.159925	12230	12179	12179	502
ZFHX3	ENSG00000140836_LINE2376_ZFHX3_D_N1	5.48245	4.86763	6.04072	0	0	SOX8	ENSG00000005513_LINE3334_SOX8_D_N2	0.357842	10662	10638	10638	502	TOPORS	ENSG00000197579_LINE3699_TOPORS_D	0.214644	24617	24540	24540	502	MEIS2	ENSG00000134138_LINE2335_MEIS2_D_N1	0.186655	14465	14420	14420	502	GATA3	ENSG00000107485_LINE2093_GATA3_D_N1	0.159911	11222	11193	11193	502
POU3F2	ENSG00000184486_LINE2680_POU3F2_D_N1	5.48182	4.77126	6.06035	0	0	NEUROG3	ENSG00000122859_LINE163_NEUROG3_I	0.357707	4520	4509	4509	502	RUNX1	ENSG00000159216_LINE3282_RUNX1_D_N2	0.214633	63452	63311	63311	502	ZBTB33	ENSG00000177485_LINE1215_ZBTB33_D_N1	0.186652	12365	12319	12319	502	HLTF	ENSG00000071794_LINE3610_HLTF_D	0.159904	20227	20169	20169	502
PAX2	ENSG00000075891_LINE2617_PAX2_D_N1	5.43855	4.57458	6.16274	0	0	TBP	ENSG00000112592_LINE3562_TBP_D_N1	0.357615	21317	21256	21256	502	JDP2	ENSG00000140044_LINE415_JDP2_D_N2	0.214599	15755	15718	15718	502	PDX1	ENSG00000139515_LINE2371_PDX1_D_N2	0.186651	6474	6465	6465	502	POU3F3	ENSG00000198914_LINE2689_POU3F3_D_N1	0.159887	19407	19349	19349	502
MYF6	ENSG00000111046_LINE137_MYF6_D_N1	5.43715	4.36955	6.45803	0	0	IRX2	ENSG00000170561_LINE2479_IRX2_D	0.357555	7808	7785	7785	502	PITX1	ENSG00000069011_LINE2181_PITX1_D_N3	0.214587	7851	7825	7825	502	ISL2	ENSG00000159556_LINE2407_ISL2_D	0.186647	8021	7995	7995	502	RARG	ENSG00000172819_LINE3056_RARG_D_N2	0.159887	8271	8246	8246	502
MYF5	ENSG00000111049_LINE481_MYF5_I_N1	5.43715	4.36955	6.45803	0	0	CEBPG	ENSG00000153879_LINE428_CEBPG_D_N2	0.357504	5942	5922	5922	502	NFIC	ENSG00000141905_LINE3315_NFIC_D	0.214563	64775	64618	64618	502	SOX9	ENSG00000125398_LINE3386_SOX9_D_N1	0.186646	13171	13122	13122	502	NFAT5	ENSG00000102908_LINE3199_NFAT5_D_N1	0.159857	16933	16879	16879	502
ARNTL2	ENSG00000029153_LINE80_ARNTL2_I	5.43141	4.5412	6.16	0	0	MECOM	ENSG00000085276_LINE670_MECOM_D_N1	0.3573	34229	34134	34134	502	TP63	ENSG00000073282_LINE3139_TP63_D_N1	0.21455	17776	17709	17709	502	HESX1	ENSG00000163666_LINE2423_HESX1_D_N1	0.186645	11346	11321	11321	502	EBF1	ENSG00000164330_LINE251_EBF1_D_N2	0.159857	33748	33646	33646	502
HES5	ENSG00000197921_LINE306_HES5_D_N2	5.41684	4.5835	6.11137	0	0	CUX1	ENSG00000160967_LINE1704_CUX1_D_N1	0.357293	4447	4427	4427	502	NR3C1	ENSG00000113580_LINE2948_NR3C1_D_N1	0.214521	17368	17320	17320	502	PAX4	ENSG00000106331_LINE2618_PAX4_D_N1	0.186645	8492	8453	8453	502	HNF1A	ENSG00000135100_LINE2342_HNF1A_D_N1	0.15985	14854	14817	14817	502
ZNF281	ENSG00000162702_LINE1036_ZNF281_I	5.4167	4.58938	6.14549	0	0	HOXA13	ENSG00000106031_LINE2219_HOXA13_D_N2	0.357263	8388	8366	8366	502	MSC	ENSG00000178860_LINE283_MSC_D	0.21452	14479	14439	14439	502	NKX61	ENSG00000163623_LINE2421_NKX61_D	0.186642	23804	23752	23752	502	CDX4	ENSG00000131264_LINE2328_CDX4_I	0.159844	12411	12382	12382	502
POU2F3	ENSG00000137709_LINE2649_POU2F3_D_N1	5.40575	4.59157	6.19349	0	0	NFIL3	ENSG00000165030_LINE463_NFIL3_D_N4	0.357239	6428	6400	6400	502	E2F3	ENSG00000112242_LINE1770_E2F3_D_N1	0.214514	4101	4088	4088	502	NKX62	ENSG00000148826_LINE14169_NKX62_I_N1	0.186642	23804	23752	23752	502	ESR1	ENSG00000091831_LINE2914_ESR1_D_N2	0.159843	24202	24102	24102	502
NFIL3	ENSG00000165030_LINE463_NFIL3_D_N4	5.4012	4.36546	6.3365	0	0	MAFK	ENSG00000198517_LINE545_MAFK_D_N3	0.35717	14731	14695	14695	502	MEIS1	ENSG00000143995_LINE2386_MEIS1_D_N2	0.214509	14576	14536	14536	502	CUX1	ENSG00000160967_LINE1704_CUX1_D_N1	0.186638	4447	4427	4427	502	VDR	ENSG00000111424_LINE2940_VDR_D_N1	0.159838	9415	9374	9374	502
ASCL2	ENSG00000183734_LINE290_ASCL2_I	5.39841	4.11649	6.76045	0	0	SOX8	ENSG00000005513_LINE3332_SOX8_D_N2	0.357139	11944	11904	11904	502	TP53	ENSG00000141510_LINE3148_TP53_D_N1	0.214508	12329	12296	12296	502	ARID3A	ENSG00000116017_LINE44_ARID3A_D_N1	0.186636	53781	53682	53682	502	SNAI3	ENSG00000185669_LINE1323_SNAI3_I	0.159816	13821	13779	13779	502
SRY	ENSG00000184895_LINE3450_SRY_D_N1	5.38022	4.64698	5.9263	0	0	CUX2	ENSG00000111249_LINE1693_CUX2_D_N1	0.357113	2984	2974	2974	502	HSF1	ENSG00000185122_LINE2718_HSF1_D_N1	0.214446	6917	6892	6892	502	RFX4	ENSG00000111783_LINE3246_RFX4_D_N1	0.186634	7301	7279	7279	502	DMRTC2	ENSG00000142025_LINE4260_DMRTC2_I_N1	0.159807	13230	13202	13202	502
ENO1	ENSG00000074800_LINE3611_ENO1_D	5.37835	4.4839	6.08716	0	0	OTX1	ENSG00000115507_LINE2272_OTX1_D_N1	0.357012	3718	3706	3706	502	NR1H4	ENSG00000012504_LINE2885_NR1H4_D	0.214384	11393	11356	11356	502	SOX10	ENSG00000100146_LINE3355_SOX10_D_N1	0.186634	13636	13593	13593	502	GATA4	ENSG00000136574_LINE2102_GATA4_D_N2	0.159806	10819	10786	10786	502
ZBTB7A	ENSG00000178951_LINE1236_ZBTB7A_D_N1	5.37543	4.60436	6.10373	0	0	GATA6	ENSG00000141448_LINE2103_GATA6_D_N2	0.35697	7765	7739	7739	502	TLX1	ENSG00000107807_LINE2241_TLX1_D_N1	0.214372	17911	17864	17864	502	MEIS2	ENSG00000134138_LINE2334_MEIS2_D_N2	0.186626	8940	8922	8922	502	PAX7	ENSG00000009709_LINE2611_PAX7_D_N2	0.1598	3590	3583	3583	502
NAIF1	ENSG00000171169_LINE2768_NAIF1_I	5.36639	4.46003	6.18638	0	0	NFATC1	ENSG00000131196_LINE3214_NFATC1_D_N1	0.356918	14624	14587	14587	502	NR4A1	ENSG00000123358_LINE2973_NR4A1_D	0.214343	19013	18953	18953	502	FOXO4	ENSG00000184481_LINE2040_FOXO4_D_N1	0.186619	23864	23801	23801	502	PAX2	ENSG00000075891_LINE2613_PAX2_D_N1	0.159787	10214	10176	10176	502
NR0B1	ENSG00000169297_LINE3679_NR0B1_D	5.36449	4.45098	6.22254	0	0	CEBPA	ENSG00000245848_LINE566_CEBPA_D_N1	0.356913	10445	10418	10418	502	BRCA1	ENSG00000012048_LINE1793_BRCA1_D_N2	0.214309	11557	11517	11517	502	LHX3	ENSG00000107187_LINE2239_LHX3_D	0.186617	16985	16942	16942	502	ESRRA	ENSG00000173153_LINE3072_ESRRA_D_N2	0.159783	15919	15861	15861	502
HINFP	ENSG00000172273_LINE1163_HINFP_D_N1	5.35995	4.6138	5.99192	0	0	OVOL1	ENSG00000172818_LINE1168_OVOL1_D	0.356748	7200	7183	7183	502	SCRT2	ENSG00000215397_LINE1563_SCRT2_D	0.214292	11632	11593	11593	502	NKX22	ENSG00000125820_LINE2314_NKX22_D_N2	0.18661	12518	12473	12473	502	POU4F3	ENSG00000091010_LINE2645_POU4F3_D	0.159782	19419	19381	19381	502
PATZ1	ENSG00000100105_LINE688_PATZ1_D	5.35757	4.51925	6.15161	0	0	PBX4	ENSG00000105717_LINE11888_PBX4_I_N1	0.356737	36991	36907	36907	502	RARG	ENSG00000172819_LINE3061_RARG_D_N2	0.214273	17299	17239	17239	502	FOXO6	ENSG00000204060_LINE2062_FOXO6_D_N1	0.18661	10414	10399	10399	502	TBPL2	ENSG00000182521_LINE3570_TBPL2_I	0.159775	19657	19608	19608	502
IRF6	ENSG00000117595_LINE2728_IRF6_I	5.35536	4.56079	6.00794	0	0	NEUROG2	ENSG00000178403_LINE282_NEUROG2_D_N2	0.356713	5644	5630	5630	502	THRA	ENSG00000126351_LINE2977_THRA_D_N1	0.214265	26091	26008	26008	502	ZFHX3	ENSG00000140836_LINE2376_ZFHX3_D_N1	0.186597	19738	19692	19692	502	FOXO3	ENSG00000118689_LINE1962_FOXO3_D_N1	0.159771	7740	7718	7718	502
ESRRA	ENSG00000173153_LINE3078_ESRRA_D_N2	5.34735	4.57078	5.99364	0	0	NR2E1	ENSG00000112333_LINE2946_NR2E1_D_N1	0.356689	15726	15683	15683	502	IRF7	ENSG00000185507_LINE2763_IRF7_D_N1	0.214237	11273	11242	11242	502	TFCP2	ENSG00000135457_LINE2145_TFCP2_D_N1	0.186597	4650	4646	4646	502	FOXJ3	ENSG00000198815_LINE2058_FOXJ3_D_N1	0.159769	26278	26221	26221	502
POU5F1B	ENSG00000212993_LINE2696_POU5F1B_D_N1	5.34205	4.57991	6.11392	0	0	GATA2	ENSG00000179348_LINE2112_GATA2_D_N1	0.356499	11333	11296	11296	502	EOMES	ENSG00000163508_LINE3545_EOMES_D_N1	0.214177	4558	4540	4540	502	STAT3	ENSG00000168610_LINE3497_STAT3_D_N1	0.186588	15907	15835	15835	502	FERD3L	ENSG00000146618_LINE224_FERD3L_I	0.159758	18929	18860	18860	502
TFE3	ENSG00000068323_LINE84_TFE3_D_N1	5.32147	4.52198	6.00378	0	0	VENTX	ENSG00000151650_LINE2395_VENTX_D_N1	0.35649	3079	3062	3062	502	PAX6	ENSG00000007372_LINE2605_PAX6_D_N3	0.214155	6071	6053	6053	502	PRDM4	ENSG00000110851_LINE821_PRDM4_D	0.186587	13915	13864	13864	502	TFAP4	ENSG00000090447_LINE110_TFAP4_D_N1	0.159733	25832	25740	25740	502
GSX1	ENSG00000169840_LINE2470_GSX1_D	5.31856	4.58595	6.01229	0	0	MSX2	ENSG00000120149_LINE2295_MSX2_D_N2	0.35632	6445	6426	6426	502	TCF7	ENSG00000081059_LINE3348_TCF7_D	0.214127	13685	13639	13639	502	IRF4	ENSG00000137265_LINE2749_IRF4_D_N1	0.186587	82496	82318	82318	502	KLF12	ENSG00000118922_LINE842_KLF12_D	0.159729	25560	25480	25480	502
MECP2	ENSG00000169057_LINE2826_MECP2_D	5.3137	4.54243	5.97848	0	0	BSX	ENSG00000188909_LINE2550_BSX_D	0.35632	6445	6426	6426	502	RORB	ENSG00000198963_LINE18385_RORB_I_N1	0.214121	9798	9767	9767	502	STAT6	ENSG00000166888_LINE3492_STAT6_D_N1	0.186572	20472	20401	20401	502	KLF2	ENSG00000127528_LINE2742_KLF2_I_N1	0.159729	25560	25480	25480	502
E4F1	ENSG00000167967_LINE1107_E4F1_D	5.29152	4.47291	5.99979	0	0	SPDEF	ENSG00000124664_LINE1836_SPDEF_D_N2	0.35631	20976	20915	20915	502	BPTF	ENSG00000171634_LINE3686_BPTF_D_N1	0.214117	47357	47233	47233	502	MXI1	ENSG00000119950_LINE154_MXI1_D_N1	0.18657	9574	9537	9537	502	TLX2	ENSG00000115297_LINE2269_TLX2_D_N1	0.159689	10710	10681	10681	502
BATF3	ENSG00000123685_LINE392_BATF3_D	5.27487	4.46257	6.03499	0	0	MEF2A	ENSG00000068305_LINE2776_MEF2A_D_N1	0.356231	30909	30835	30835	502	RARA	ENSG00000131759_LINE2985_RARA_D_N2	0.214109	14665	14614	14614	502	NFATC1	ENSG00000131196_LINE3214_NFATC1_D_N1	0.186563	14624	14587	14587	502	RFX2	ENSG00000087903_LINE3245_RFX2_D_N1	0.159686	14784	14726	14726	502
ARID3A	ENSG00000116017_LINE44_ARID3A_D_N1	5.27333	4.40066	6.06436	0	0	HOXD13	ENSG00000128714_LINE2326_HOXD13_D_N1	0.356202	13591	13545	13545	502	TEAD1	ENSG00000187079_LINE3576_TEAD1_D_N3	0.2141	17194	17139	17139	502	PURA	ENSG00000185129_LINE3691_PURA_D	0.186563	55060	54890	54890	502	OTX1	ENSG00000115507_LINE2272_OTX1_D_N1	0.159685	3718	3706	3706	502
ZNF524	ENSG00000171443_LINE1140_ZNF524_D_N1	5.261	4.29656	6.11524	0	0	MSX1	ENSG00000163132_LINE2417_MSX1_D_N1	0.356144	8593	8575	8575	502	NR5A1	ENSG00000136931_LINE3001_NR5A1_D	0.214022	17708	17649	17649	502	SOX30	ENSG00000039600_LINE3341_SOX30_I	0.186559	14837	14807	14807	502	ZKSCAN1	ENSG00000106261_LINE809_ZKSCAN1_I	0.15968	5388	5372	5372	502
MAX	ENSG00000125952_LINE73_MAX_D_N10	5.2565	4.31308	6.02252	0	0	HOXA4	ENSG00000197576_LINE16112_HOXA4_I_N1	0.356085	5944	5926	5926	502	MAFK	ENSG00000198517_LINE545_MAFK_D_N3	0.214018	14731	14695	14695	502	RELA	ENSG00000173039_LINE3227_RELA_D_N13	0.186559	19664	19600	19600	502	PAX9	ENSG00000198807_LINE3179_PAX9_D	0.159679	5405	5387	5387	502
HIC2	ENSG00000169635_LINE1117_HIC2_D	5.25469	4.50267	5.94103	0	0	MAFG	ENSG00000197063_LINE538_MAFG_D_N1	0.355992	8052	8033	8033	502	TBX15	ENSG00000092607_LINE3529_TBX15_D_N1	0.213952	18446	18382	18382	502	GFI1	ENSG00000162676_LINE1033_GFI1_D_N2	0.186555	16287	16239	16239	502	ARID2	ENSG00000189079_LINE54_ARID2_I	0.159674	6507	6480	6480	502
FOXI1	ENSG00000168269_LINE2012_FOXI1_D_N1	5.25424	4.4841	5.85785	0	0	NFATC1	ENSG00000131196_LINE3213_NFATC1_D_N1	0.355935	9976	9949	9949	502	TBX18	ENSG00000112837_LINE19950_TBX18_I_N1	0.213952	18446	18382	18382	502	HMX2	ENSG00000188816_LINE2549_HMX2_D	0.186553	11273	11241	11241	502	PAX1	ENSG00000125813_LINE3161_PAX1_D	0.159668	4409	4392	4392	502
FOXD4	ENSG00000170122_LINE2909_FOXD4_I_N1	5.25424	4.4841	5.85785	0	0	TEAD1	ENSG00000187079_LINE3576_TEAD1_D_N3	0.355898	17194	17139	17139	502	TBX22	ENSG00000122145_LINE20003_TBX22_I_N1	0.213952	18446	18382	18382	502	SOX8	ENSG00000005513_LINE3334_SOX8_D_N2	0.186553	10662	10638	10638	502	POU2F1	ENSG00000143190_LINE2658_POU2F1_D_N1	0.159667	15134	15098	15098	502
FOXD4L1	ENSG00000184492_LINE3354_FOXD4L1_I_N1	5.25424	4.4841	5.85785	0	0	FOXJ3	ENSG00000198815_LINE2060_FOXJ3_D_N1	0.355889	61103	60977	60977	502	FOXG1	ENSG00000176165_LINE2025_FOXG1_D_N1	0.213941	7998	7982	7982	502	SOX18	ENSG00000203883_LINE3462_SOX18_D_N1	0.186551	15678	15636	15636	502	THRB	ENSG00000151090_LINE3022_THRB_D_N1	0.159653	8030	8003	8003	502
FOXD4L3	ENSG00000187559_LINE3765_FOXD4L3_I_N1	5.25424	4.4841	5.85785	0	0	FOXN3	ENSG00000053254_LINE2568_FOXN3_I_N1	0.355889	61103	60977	60977	502	MAFG	ENSG00000197063_LINE539_MAFG_D_N1	0.213905	14418	14371	14371	502	PHOX2B	ENSG00000109132_LINE2255_PHOX2B_D_N2	0.18655	11356	11327	11327	502	E2F3	ENSG00000112242_LINE1768_E2F3_D_N1	0.15965	6415	6390	6390	502
FOXD4L5	ENSG00000204779_LINE4039_FOXD4L5_I_N1	5.25424	4.4841	5.85785	0	0	FOXD4	ENSG00000170122_LINE2940_FOXD4_I_N1	0.355889	61103	60977	60977	502	ATF3	ENSG00000162772_LINE458_ATF3_D_N1	0.213861	16503	16460	16460	502	NOBOX	ENSG00000106410_LINE2223_NOBOX_D_N2	0.186545	8123	8097	8097	502	MSX1	ENSG00000163132_LINE2419_MSX1_D_N2	0.159648	7411	7387	7387	502
FOXD4L6	ENSG00000204793_LINE4176_FOXD4L6_I_N1	5.25424	4.4841	5.85785	0	0	FOXD4L1	ENSG00000184492_LINE3385_FOXD4L1_I_N1	0.355889	61103	60977	60977	502	NKX23	ENSG00000119919_LINE2287_NKX23_I	0.213858	8615	8584	8584	502	EGR4	ENSG00000135625_LINE931_EGR4_D_N3	0.18654	14281	14194	14194	502	HSF1	ENSG00000185122_LINE2718_HSF1_D_N1	0.159639	6917	6892	6892	502
FOXJ1	ENSG00000129654_LINE6844_FOXJ1_I_N1	5.25424	4.4841	5.85785	0	0	FOXD4L3	ENSG00000187559_LINE3796_FOXD4L3_I_N1	0.355889	61103	60977	60977	502	PAX4	ENSG00000106331_LINE2621_PAX4_D_N1	0.21385	29137	29042	29042	502	TFAP2B	ENSG00000008196_LINE3_TFAP2B_D_N1	0.186539	19928	19869	19869	502	RFX8	ENSG00000196460_LINE3266_RFX8_I	0.159632	9552	9516	9516	502
FOXL2	ENSG00000183770_LINE8835_FOXL2_I_N1	5.25424	4.4841	5.85785	0	0	FOXD4L5	ENSG00000204779_LINE4070_FOXD4L5_I_N1	0.355889	61103	60977	60977	502	KDM2B	ENSG00000089094_LINE1718_KDM2B_D	0.213833	1681	1673	1673	502	RARG	ENSG00000172819_LINE3056_RARG_D_N2	0.186536	8271	8246	8246	502	GATA2	ENSG00000179348_LINE2120_GATA2_D_N9	0.159621	11305	11274	11274	502
FOXD4L4	ENSG00000184659_LINE9152_FOXD4L4_I_N1	5.25424	4.4841	5.85785	0	0	FOXD4L6	ENSG00000204793_LINE4207_FOXD4L6_I_N1	0.355889	61103	60977	60977	502	MYF5	ENSG00000111049_LINE473_MYF5_I_N1	0.213794	18832	18771	18771	502	MAF	ENSG00000178573_LINE525_MAF_D	0.186531	10921	10894	10894	502	HOXD11	ENSG00000128713_LINE2322_HOXD11_D_N1	0.159607	5768	5762	5762	502
FOXD4L2	ENSG00000204828_LINE10561_FOXD4L2_I_N1	5.25424	4.4841	5.85785	0	0	FOXJ1	ENSG00000129654_LINE6875_FOXJ1_I_N1	0.355889	61103	60977	60977	502	TCF7L2	ENSG00000148737_LINE3416_TCF7L2_D_N2	0.213776	16123	16075	16075	502	IRF5	ENSG00000128604_LINE2742_IRF5_D_N1	0.186529	50207	50081	50081	502	POU6F2	ENSG00000106536_LINE2647_POU6F2_D_N1	0.159588	10061	10043	10043	502
RREB1	ENSG00000124782_LINE889_RREB1_D_N1	5.24473	4.46437	5.98363	0	0	FOXN2	ENSG00000170802_LINE7901_FOXN2_I_N1	0.355889	61103	60977	60977	502	ZNF713	ENSG00000178665_LINE1229_ZNF713_D	0.213756	16691	16636	16636	502	ARX	ENSG00000004848_LINE2163_ARX_D	0.186522	13246	13208	13208	502	RFX7	ENSG00000181827_LINE3264_RFX7_I	0.159569	11461	11419	11419	502
E2F5	ENSG00000133740_LINE1773_E2F5_D	5.23957	4.43687	5.91438	0	0	FOXL2	ENSG00000183770_LINE8866_FOXL2_I_N1	0.355889	61103	60977	60977	502	AR	ENSG00000169083_LINE3045_AR_D_N1	0.213713	19806	19750	19750	502	FOXO4	ENSG00000184481_LINE2039_FOXO4_D_N3	0.186518	25501	25434	25434	502	TBX1	ENSG00000184058_LINE3556_TBX1_D_N1	0.159567	8203	8178	8178	502
RREB1	ENSG00000124782_LINE888_RREB1_D_N2	5.23869	4.4027	6.05078	0	0	FOXD4L4	ENSG00000184659_LINE9183_FOXD4L4_I_N1	0.355889	61103	60977	60977	502	MAX	ENSG00000125952_LINE61_MAX_D_N1	0.213686	16138	16089	16089	502	AC2261502	ENSG00000227059_LINE2575_AC2261502_D	0.186517	9553	9535	9535	502	DLX4	ENSG00000108813_LINE2252_DLX4_D	0.159562	6500	6485	6485	502
SOX5	ENSG00000134532_LINE3398_SOX5_D_N2	5.23312	4.53603	5.80816	0	0	FOXD4L2	ENSG00000204828_LINE10592_FOXD4L2_I_N1	0.355889	61103	60977	60977	502	SRF	ENSG00000112658_LINE2806_SRF_D_N9	0.213681	13263	13225	13225	502	FOXN3	ENSG00000053254_LINE2563_FOXN3_I_N1	0.186514	7734	7712	7712	502	DLX2	ENSG00000115844_LINE2275_DLX2_D_N1	0.159562	6500	6485	6485	502
SOX6	ENSG00000110693_LINE19574_SOX6_I_N7	5.23312	4.53603	5.80816	0	0	MEF2A	ENSG00000068305_LINE2786_MEF2A_D_N8	0.355823	24539	24477	24477	502	TBX15	ENSG00000092607_LINE3528_TBX15_D_N1	0.213666	9040	9017	9017	502	FOXN2	ENSG00000170802_LINE7896_FOXN2_I_N1	0.186514	7734	7712	7712	502	ISL1	ENSG00000016082_LINE2169_ISL1_D	0.159561	8542	8510	8510	502
TFEC	ENSG00000105967_LINE129_TFEC_D	5.23201	4.25657	6.09848	0	0	MEF2C	ENSG00000081189_LINE2787_MEF2C_D_N3	0.355596	37089	36995	36995	502	TBX18	ENSG00000112837_LINE19949_TBX18_I_N1	0.213666	9040	9017	9017	502	SOX11	ENSG00000176887_LINE3434_SOX11_I	0.186512	16406	16366	16366	502	ZNF75A	ENSG00000162086_LINE1032_ZNF75A_D	0.159557	21214	21151	21151	502
MAFF	ENSG00000185022_LINE531_MAFF_D_N1	5.23033	4.22657	6.226	0	0	ISL2	ENSG00000159556_LINE2407_ISL2_D	0.35557	8021	7995	7995	502	TBX22	ENSG00000122145_LINE20002_TBX22_I_N1	0.213666	9040	9017	9017	502	SPZ1	ENSG00000164299_LINE3669_SPZ1_D_N1	0.186506	20332	20237	20237	502	ZNF75D	ENSG00000186376_LINE1345_ZNF75D_I	0.159557	21214	21151	21151	502
RFX8	ENSG00000196460_LINE3266_RFX8_I	5.23024	4.38873	6.01154	0	0	FOXN3	ENSG00000053254_LINE2563_FOXN3_I_N1	0.355422	7734	7712	7712	502	TEAD4	ENSG00000197905_LINE3584_TEAD4_D_N1	0.213658	16380	16325	16325	502	FOXD4	ENSG00000170122_LINE2808_FOXD4_I_N1	0.186503	39127	39031	39031	502	LINE4118	ZN75C_HUMAN_LINE4118_ZNF75C_I	0.159557	21214	21151	21151	502
STAT3	ENSG00000168610_LINE3497_STAT3_D_N1	5.228	3.80872	6.70649	0	0	FOXN2	ENSG00000170802_LINE7896_FOXN2_I_N1	0.355422	7734	7712	7712	502	RARA	ENSG00000131759_LINE2987_RARA_D_N3	0.21356	14471	14423	14423	502	FOXD4L1	ENSG00000184492_LINE3248_FOXD4L1_I_N1	0.186503	39127	39031	39031	502	POU3F1	ENSG00000185668_LINE2684_POU3F1_D_N1	0.159548	22908	22855	22855	502
STAT6	ENSG00000166888_LINE3492_STAT6_D_N1	5.22481	4.29745	5.99294	0	0	SOX8	ENSG00000005513_LINE3335_SOX8_D_N1	0.355343	13971	13921	13921	502	THRB	ENSG00000151090_LINE3021_THRB_D_N1	0.213525	7217	7188	7188	502	FOXD4L3	ENSG00000187559_LINE3670_FOXD4L3_I_N1	0.186503	39127	39031	39031	502	MYF5	ENSG00000111049_LINE482_MYF5_I_N8	0.159546	23522	23438	23438	502
BPTF	ENSG00000171634_LINE3685_BPTF_D_N1	5.2192	4.21741	6.18179	0	0	BCL6	ENSG00000113916_LINE832_BCL6_D	0.355021	21152	21093	21093	502	GATA1	ENSG00000102145_LINE2075_GATA1_D_N1	0.213499	6691	6667	6667	502	FOXD4L5	ENSG00000204779_LINE3944_FOXD4L5_I_N1	0.186503	39127	39031	39031	502	KLF9	ENSG00000119138_LINE843_KLF9_I	0.159543	921	918	918	502
POU4F2	ENSG00000151615_LINE2669_POU4F2_D_N2	5.21448	4.63511	5.6601	0	0	LEF1	ENSG00000138795_LINE3405_LEF1_D_N1	0.354926	12629	12592	12592	502	NR3C2	ENSG00000151623_LINE3026_NR3C2_D_N1	0.21348	8844	8816	8816	502	FOXD4L6	ENSG00000204793_LINE4081_FOXD4L6_I_N1	0.186503	39127	39031	39031	502	DMRT2	ENSG00000173253_LINE1736_DMRT2_D	0.159535	13848	13814	13814	502
HOXB5	ENSG00000120075_LINE2289_HOXB5_D	5.20289	4.47459	5.80449	0	0	BCL6B	ENSG00000161940_LINE1031_BCL6B_D	0.354924	14198	14159	14159	502	SIX5	ENSG00000177045_LINE2505_SIX5_D_N1	0.213442	11244	11207	11207	502	FOXJ1	ENSG00000129654_LINE6742_FOXJ1_I_N1	0.186503	39127	39031	39031	502	GSC	ENSG00000133937_LINE2333_GSC_D	0.159525	5861	5838	5838	502
GATA3	ENSG00000107485_LINE2090_GATA3_D_N1	5.19674	4.48099	5.80561	0	0	TCF23	ENSG00000163792_LINE248_TCF23_I	0.354901	4349	4344	4344	502	TBX2	ENSG00000121068_LINE3533_TBX2_D_N1	0.213419	11531	11496	11496	502	FOXD4L4	ENSG00000184659_LINE9057_FOXD4L4_I_N1	0.186503	39127	39031	39031	502	POU3F2	ENSG00000184486_LINE2678_POU3F2_D_N1	0.159522	20491	20444	20444	502
CEBPZ	ENSG00000115816_LINE3645_CEBPZ_D	5.19233	4.2543	5.9958	0	0	TCF7	ENSG00000081059_LINE3348_TCF7_D	0.354486	13685	13639	13639	502	STAT5A	ENSG00000126561_LINE3484_STAT5A_D_N1	0.213414	23183	23119	23119	502	FOXD4L2	ENSG00000204828_LINE10466_FOXD4L2_I_N1	0.186503	39127	39031	39031	502	TEAD1	ENSG00000187079_LINE3576_TEAD1_D_N3	0.159516	17194	17139	17139	502
NKX63	ENSG00000165066_LINE2435_NKX63_I	5.19037	4.39204	5.95735	0	0	MECOM	ENSG00000085276_LINE672_MECOM_D_N1	0.354376	7413	7387	7387	502	RORA	ENSG00000069667_LINE2894_RORA_D_N1	0.213413	14125	14079	14079	502	SOX8	ENSG00000005513_LINE3331_SOX8_D_N1	0.186501	14789	14756	14756	502	ASCL1	ENSG00000139352_LINE730_ASCL1_I_N2	0.159513	22244	22177	22177	502
HES7	ENSG00000179111_LINE284_HES7_D	5.18803	4.39366	5.85311	0	0	ISL1	ENSG00000016082_LINE2169_ISL1_D	0.354348	8542	8510	8510	502	RORB	ENSG00000198963_LINE18387_RORB_I_N1	0.213413	14125	14079	14079	502	HOXA6	ENSG00000106006_LINE2213_HOXA6_I	0.186499	9943	9922	9922	502	MECOM	ENSG00000085276_LINE667_MECOM_D_N1	0.159505	14817	14774	14774	502
NFAT5	ENSG00000102908_LINE3199_NFAT5_D_N1	5.1806	3.66518	6.83696	0	0	ZNF410	ENSG00000119725_LINE845_ZNF410_D	0.354346	7759	7735	7735	502	STAT4	ENSG00000138378_LINE3487_STAT4_D_N1	0.213397	13243	13206	13206	502	PAX2	ENSG00000075891_LINE2612_PAX2_D_N1	0.186495	4135	4116	4116	502	SIX1	ENSG00000126778_LINE2315_SIX1_I	0.159498	3841	3828	3828	502
MLXIPL	ENSG00000009950_LINE78_MLXIPL_D_N1	5.17386	4.32287	5.83707	0	0	STAT6	ENSG00000166888_LINE3494_STAT6_D_N1	0.354345	17529	17478	17478	502	BCL6	ENSG00000113916_LINE832_BCL6_D	0.213388	21152	21093	21093	502	MNX1	ENSG00000130675_LINE2327_MNX1_D	0.186492	13558	13534	13534	502	RFX2	ENSG00000087903_LINE3244_RFX2_D_N1	0.159496	7844	7816	7816	502
MEOX2	ENSG00000106511_LINE2224_MEOX2_D_N1	5.17043	4.36252	5.92749	0	0	GFI1	ENSG00000162676_LINE1033_GFI1_D_N2	0.354255	16287	16239	16239	502	NFIA	ENSG00000162599_LINE3321_NFIA_D_N1	0.213374	15696	15650	15650	502	FOXJ2	ENSG00000065970_LINE1945_FOXJ2_D_N1	0.186482	33851	33771	33771	502	DBX2	ENSG00000185610_LINE2537_DBX2_I	0.159493	9023	8995	8995	502
EPAS1	ENSG00000116016_LINE149_EPAS1_D	5.167	4.32939	5.92167	0	0	MEF2D	ENSG00000116604_LINE2813_MEF2D_D_N2	0.354178	23047	22981	22981	502	NFATC2	ENSG00000101096_LINE3192_NFATC2_D_N2	0.213345	20605	20545	20545	502	FOXN3	ENSG00000053254_LINE2557_FOXN3_I_N3	0.186482	33851	33771	33771	502	ALX4	ENSG00000052850_LINE2173_ALX4_D	0.15947	10820	10792	10792	502
TFAP4	ENSG00000090447_LINE107_TFAP4_D_N2	5.14548	4.33456	5.94615	0	0	ZNF713	ENSG00000178665_LINE1229_ZNF713_D	0.354172	16691	16636	16636	502	FOXN3	ENSG00000053254_LINE2563_FOXN3_I_N1	0.213338	7734	7712	7712	502	FOXD4	ENSG00000170122_LINE2910_FOXD4_I_N3	0.186482	33851	33771	33771	502	FOXL1	ENSG00000176678_LINE2028_FOXL1_D_N1	0.159466	10162	10141	10141	502
POU3F4	ENSG00000196767_LINE2686_POU3F4_D_N1	5.14436	4.43059	5.83687	0	0	FEZF1	ENSG00000128610_LINE909_FEZF1_I	0.354161	16353	16302	16302	502	FOXN2	ENSG00000170802_LINE7896_FOXN2_I_N1	0.213338	7734	7712	7712	502	FOXD4L1	ENSG00000184492_LINE3355_FOXD4L1_I_N3	0.186482	33851	33771	33771	502	FOXD4	ENSG00000170122_LINE2828_FOXD4_I_N1	0.159466	10162	10141	10141	502
AL7735441	ENSG00000206454_LINE6129_AL7735441_I_N2	5.14436	4.43059	5.83687	0	0	FEZF2	ENSG00000153266_LINE992_FEZF2_I	0.354161	16353	16302	16302	502	ESRRG	ENSG00000196482_LINE3127_ESRRG_D_N1	0.213321	11512	11471	11471	502	FOXD4L3	ENSG00000187559_LINE3766_FOXD4L3_I_N3	0.186482	33851	33771	33771	502	FOXD4L1	ENSG00000184492_LINE3269_FOXD4L1_I_N1	0.159466	10162	10141	10141	502
CR3882292	ENSG00000229094_LINE6145_CR3882292_I_N2	5.14436	4.43059	5.83687	0	0	PAX2	ENSG00000075891_LINE2613_PAX2_D_N1	0.35413	10214	10176	10176	502	PPARG	ENSG00000132170_LINE2990_PPARG_D_N2	0.213315	11818	11774	11774	502	FOXD4L5	ENSG00000204779_LINE4040_FOXD4L5_I_N3	0.186482	33851	33771	33771	502	FOXD4L3	ENSG00000187559_LINE3688_FOXD4L3_I_N1	0.159466	10162	10141	10141	502
AL6628334	ENSG00000233911_LINE6162_AL6628334_I_N2	5.14436	4.43059	5.83687	0	0	HMBOX1	ENSG00000147421_LINE2390_HMBOX1_D	0.354001	5459	5446	5446	502	NFATC3	ENSG00000072736_LINE3185_NFATC3_D_N2	0.213269	18788	18736	18736	502	FOXD4L6	ENSG00000204793_LINE4177_FOXD4L6_I_N3	0.186482	33851	33771	33771	502	FOXD4L5	ENSG00000204779_LINE3962_FOXD4L5_I_N1	0.159466	10162	10141	10141	502
CR7598154	ENSG00000235068_LINE6176_CR7598154_I_N2	5.14436	4.43059	5.83687	0	0	NR3C2	ENSG00000151623_LINE3026_NR3C2_D_N1	0.35395	8844	8816	8816	502	RHOXF1	ENSG00000101883_LINE2196_RHOXF1_D_N2	0.21325	8283	8257	8257	502	FOXJ1	ENSG00000129654_LINE6845_FOXJ1_I_N3	0.186482	33851	33771	33771	502	FOXD4L6	ENSG00000204793_LINE4099_FOXD4L6_I_N1	0.159466	10162	10141	10141	502
BX0885802	ENSG00000237582_LINE6190_BX0885802_I_N2	5.14436	4.43059	5.83687	0	0	CEBPD	ENSG00000221869_LINE558_CEBPD_D_N2	0.353944	14478	14436	14436	502	FOXB1	ENSG00000171956_LINE2019_FOXB1_D_N1	0.213229	9750	9722	9722	502	FOXN2	ENSG00000170802_LINE7890_FOXN2_I_N3	0.186482	33851	33771	33771	502	FOXJ1	ENSG00000129654_LINE6764_FOXJ1_I_N1	0.159466	10162	10141	10141	502
CR8477943	ENSG00000230336_LINE17155_CR8477943_I_N2	5.14436	4.43059	5.83687	0	0	TCF7L1	ENSG00000152284_LINE3420_TCF7L1_D	0.353766	17503	17452	17452	502	FOXD4	ENSG00000170122_LINE2892_FOXD4_I_N1	0.213229	9750	9722	9722	502	FOXL2	ENSG00000183770_LINE8836_FOXL2_I_N3	0.186482	33851	33771	33771	502	FOXL2	ENSG00000183770_LINE8754_FOXL2_I_N1	0.159466	10162	10141	10141	502
MAZ	ENSG00000103495_LINE797_MAZ_D	5.13342	4.33476	5.87387	0	0	ZKSCAN1	ENSG00000106261_LINE809_ZKSCAN1_I	0.353712	5388	5372	5372	502	FOXD4L1	ENSG00000184492_LINE3337_FOXD4L1_I_N1	0.213229	9750	9722	9722	502	FOXD4L4	ENSG00000184659_LINE9153_FOXD4L4_I_N3	0.186482	33851	33771	33771	502	FOXD4L4	ENSG00000184659_LINE9075_FOXD4L4_I_N1	0.159466	10162	10141	10141	502
NR1D2	ENSG00000174738_LINE6612_NR1D2_I_N1	5.13179	4.09816	6.17838	0	0	TBX19	ENSG00000143178_LINE3541_TBX19_D	0.353709	5064	5050	5050	502	FOXD4L3	ENSG00000187559_LINE3748_FOXD4L3_I_N1	0.213229	9750	9722	9722	502	FOXD4L2	ENSG00000204828_LINE10562_FOXD4L2_I_N3	0.186482	33851	33771	33771	502	FOXD4L2	ENSG00000204828_LINE10484_FOXD4L2_I_N1	0.159466	10162	10141	10141	502
ZFY	ENSG00000067646_LINE629_ZFY_I	5.12322	4.33162	5.87398	0	0	CEBPB	ENSG00000172216_LINE498_CEBPB_D_N8	0.353683	11890	11853	11853	502	FOXD4L5	ENSG00000204779_LINE4022_FOXD4L5_I_N1	0.213229	9750	9722	9722	502	ZEB1	ENSG00000148516_LINE576_ZEB1_D_N1	0.186477	17233	17172	17172	502	GATA3	ENSG00000107485_LINE2094_GATA3_D_N6	0.159461	9927	9900	9900	502
EBF1	ENSG00000164330_LINE251_EBF1_D_N2	5.09749	4.26779	5.83214	0	0	HOXD12	ENSG00000170178_LINE2473_HOXD12_D_N2	0.353597	4472	4466	4466	502	FOXD4L6	ENSG00000204793_LINE4159_FOXD4L6_I_N1	0.213229	9750	9722	9722	502	USF1	ENSG00000158773_LINE230_USF1_D_N2	0.186453	7660	7621	7621	502	RFX4	ENSG00000111783_LINE3246_RFX4_D_N1	0.159443	7301	7279	7279	502
MITF	ENSG00000187098_LINE295_MITF_D	5.08934	3.85644	6.21301	0	0	MYF6	ENSG00000111046_LINE136_MYF6_D_N1	0.353592	10359	10338	10338	502	FOXJ1	ENSG00000129654_LINE6827_FOXJ1_I_N1	0.213229	9750	9722	9722	502	PHOX2A	ENSG00000165462_LINE2438_PHOX2A_D	0.186453	12591	12561	12561	502	TBP	ENSG00000112592_LINE3568_TBP_D_N1	0.159438	17115	17073	17073	502
FOXO4	ENSG00000184481_LINE2041_FOXO4_D_N1	5.08777	4.40524	5.64889	0	0	MYF5	ENSG00000111049_LINE480_MYF5_I_N1	0.353592	10359	10338	10338	502	FOXL2	ENSG00000183770_LINE8818_FOXL2_I_N1	0.213229	9750	9722	9722	502	NHLH2	ENSG00000177551_LINE280_NHLH2_I	0.186448	22089	22012	22012	502	FOXO4	ENSG00000184481_LINE2041_FOXO4_D_N1	0.159432	9333	9314	9314	502
MECOM	ENSG00000085276_LINE667_MECOM_D_N1	5.08383	4.40959	5.69676	0	0	STAT4	ENSG00000138378_LINE3490_STAT4_D_N1	0.353419	23151	23087	23087	502	FOXD4L4	ENSG00000184659_LINE9135_FOXD4L4_I_N1	0.213229	9750	9722	9722	502	RUNX3	ENSG00000020633_LINE3274_RUNX3_D_N1	0.18644	15211	15144	15144	502	NKX25	ENSG00000183072_LINE2527_NKX25_D_N1	0.159418	10674	10648	10648	502
ARX	ENSG00000004848_LINE2163_ARX_D	5.07799	4.52911	5.55676	0	0	HOMEZ	ENSG00000215271_LINE2566_HOMEZ_D	0.353178	5063	5049	5049	502	FOXD4L2	ENSG00000204828_LINE10544_FOXD4L2_I_N1	0.213229	9750	9722	9722	502	FOXJ3	ENSG00000198815_LINE2059_FOXJ3_D_N1	0.186438	29201	29138	29138	502	HOXA4	ENSG00000197576_LINE16112_HOXA4_I_N1	0.159409	5944	5926	5926	502
RUNX2	ENSG00000124813_LINE3279_RUNX2_D_N1	5.0761	4.21814	5.8009	0	0	NR4A2	ENSG00000153234_LINE3032_NR4A2_D_N2	0.353068	14701	14670	14670	502	MAFF	ENSG00000185022_LINE531_MAFF_D_N1	0.213186	18350	18306	18306	502	FOXN3	ENSG00000053254_LINE2562_FOXN3_I_N3	0.186438	29201	29138	29138	502	HOXA5	ENSG00000106004_LINE2211_HOXA5_D_N1	0.159408	9667	9635	9635	502
ONECUT1	ENSG00000169856_LINE1708_ONECUT1_D_N3	5.0761	4.45228	5.5794	0	0	NR4A2	ENSG00000153234_LINE3031_NR4A2_D_N1	0.353049	7660	7639	7639	502	ZSCAN4	ENSG00000180532_LINE1261_ZSCAN4_D	0.213181	17729	17677	17677	502	FOXD4	ENSG00000170122_LINE2915_FOXD4_I_N3	0.186438	29201	29138	29138	502	HOXA4	ENSG00000197576_LINE16098_HOXA4_I_N1	0.159408	9667	9635	9635	502
TFCP2L1	ENSG00000115112_LINE11242_TFCP2L1_I_N1	5.07539	4.05018	6.02041	0	0	CUX1	ENSG00000160967_LINE1705_CUX1_D_N2	0.352882	2697	2688	2688	502	PPARA	ENSG00000186951_LINE3123_PPARA_D_N1	0.213157	19307	19247	19247	502	FOXD4L1	ENSG00000184492_LINE3360_FOXD4L1_I_N3	0.186438	29201	29138	29138	502	TFCP2	ENSG00000135457_LINE2146_TFCP2_D_N1	0.1594	23292	23209	23209	502
BBX	ENSG00000114439_LINE3367_BBX_I	5.06944	4.35324	5.64894	0	0	IRF5	ENSG00000128604_LINE2742_IRF5_D_N1	0.352834	50207	50081	50081	502	NEUROG2	ENSG00000178403_LINE282_NEUROG2_D_N2	0.213157	5644	5630	5630	502	FOXD4L3	ENSG00000187559_LINE3771_FOXD4L3_I_N3	0.186438	29201	29138	29138	502	MZF1	ENSG00000099326_LINE684_MZF1_D_N3	0.159396	23614	23514	23514	502
RUNX3	ENSG00000020633_LINE3272_RUNX3_D_N1	5.06029	4.20724	5.76802	0	0	SRF	ENSG00000112658_LINE2808_SRF_D_N2	0.352818	5375	5358	5358	502	THRA	ENSG00000126351_LINE2975_THRA_D_N1	0.213147	7247	7224	7224	502	FOXD4L5	ENSG00000204779_LINE4045_FOXD4L5_I_N3	0.186438	29201	29138	29138	502	HOXD13	ENSG00000128714_LINE2326_HOXD13_D_N1	0.159391	13591	13545	13545	502
RFX1	ENSG00000132005_LINE3250_RFX1_D_N1	5.04374	4.17339	5.85546	0	0	E2F3	ENSG00000112242_LINE1770_E2F3_D_N1	0.352697	4101	4088	4088	502	PRKRIR	ENSG00000137492_LINE3592_PRKRIR_D	0.213137	6309	6289	6289	502	FOXD4L6	ENSG00000204793_LINE4182_FOXD4L6_I_N3	0.186438	29201	29138	29138	502	POU3F2	ENSG00000184486_LINE2677_POU3F2_D_N1	0.159389	12315	12286	12286	502
NRF1	ENSG00000106459_LINE3634_NRF1_D_N3	5.03373	4.24869	5.69442	0	0	SRF	ENSG00000112658_LINE2795_SRF_D_N1	0.35265	8439	8420	8420	502	TBX1	ENSG00000184058_LINE3555_TBX1_D_N1	0.213102	20836	20771	20771	502	FOXJ1	ENSG00000129654_LINE6850_FOXJ1_I_N3	0.186438	29201	29138	29138	502	MGA	ENSG00000174197_LINE323_MGA_D_N1	0.159388	5615	5597	5597	502
ARID3B	ENSG00000179361_LINE51_ARID3B_I	5.03219	4.2547	5.62019	0	0	SOX4	ENSG00000124766_LINE3374_SOX4_D_N1	0.352556	18206	18149	18149	502	SMAD3	ENSG00000166949_LINE3324_SMAD3_D_N1	0.213082	4380	4364	4364	502	FOXN2	ENSG00000170802_LINE7895_FOXN2_I_N3	0.186438	29201	29138	29138	502	RFX2	ENSG00000087903_LINE3242_RFX2_D_N2	0.159383	13519	13470	13470	502
PBX3	ENSG00000167081_LINE2461_PBX3_D_N2	5.03019	4.19343	5.76219	0	0	HDX	ENSG00000165259_LINE2437_HDX_I	0.35255	17796	17741	17741	502	SMAD9	ENSG00000120693_LINE19390_SMAD9_I_N1	0.213082	4380	4364	4364	502	FOXL2	ENSG00000183770_LINE8841_FOXL2_I_N3	0.186438	29201	29138	29138	502	ALX1	ENSG00000180318_LINE2519_ALX1_D_N2	0.159377	11619	11589	11589	502
PBX4	ENSG00000105717_LINE11886_PBX4_I_N1	5.03019	4.19343	5.76219	0	0	TCF7L2	ENSG00000148737_LINE3416_TCF7L2_D_N2	0.352512	16123	16075	16075	502	LCOR	ENSG00000196233_LINE3181_LCOR_I	0.213081	15003	14957	14957	502	FOXD4L4	ENSG00000184659_LINE9158_FOXD4L4_I_N3	0.186438	29201	29138	29138	502	TBX20	ENSG00000164532_LINE3551_TBX20_D_N2	0.159377	11828	11788	11788	502
HNF4G	ENSG00000164749_LINE3044_HNF4G_D_N1	5.02323	4.1007	5.82827	0	0	DBP	ENSG00000105516_LINE349_DBP_D_N2	0.352423	4235	4219	4219	502	ENSG00000250542	ENSG00000250542_LINE569_ENSG00000250542_I	0.213052	2101	2092	2092	502	FOXD4L2	ENSG00000204828_LINE10567_FOXD4L2_I_N3	0.186438	29201	29138	29138	502	YBX2	ENSG00000006047_LINE2211_YBX2_I_N1	0.159371	12465	12431	12431	502
E2F2	ENSG00000007968_LINE1747_E2F2_D_N1	5.02088	4.3099	5.58358	0	0	NR2E3	ENSG00000031544_LINE2888_NR2E3_D	0.352357	28163	28079	28079	502	GATA1	ENSG00000102145_LINE2074_GATA1_D_N1	0.213047	6399	6369	6369	502	LBX1	ENSG00000138136_LINE2359_LBX1_D	0.186437	10922	10898	10898	502	CSDA	ENSG00000060138_LINE2216_CSDA_I_N1	0.159371	12465	12431	12431	502
MECOM	ENSG00000085276_LINE670_MECOM_D_N1	5.00698	4.21392	5.73124	0	0	IRF4	ENSG00000137265_LINE2747_IRF4_D_N1	0.352315	23955	23879	23879	502	NR3C1	ENSG00000113580_LINE2951_NR3C1_D_N1	0.213032	17917	17861	17861	502	DLX3	ENSG00000064195_LINE2175_DLX3_D_N2	0.186435	8629	8613	8613	502	FOXI1	ENSG00000168269_LINE2013_FOXI1_D_N1	0.159369	13226	13181	13181	502
RFX2	ENSG00000087903_LINE3241_RFX2_D_N1	4.98656	4.14881	5.80455	0	0	STAT4	ENSG00000138378_LINE3487_STAT4_D_N1	0.352306	13243	13206	13206	502	RORC	ENSG00000143365_LINE3014_RORC_D	0.21303	11837	11805	11805	502	TBX1	ENSG00000184058_LINE3559_TBX1_D_N1	0.186428	8531	8503	8503	502	FOXD4	ENSG00000170122_LINE2938_FOXD4_I_N1	0.159369	13226	13181	13181	502
KLF3	ENSG00000109787_LINE818_KLF3_D	4.98593	4.39609	5.4653	0	0	NR1D1	ENSG00000126368_LINE2979_NR1D1_D	0.352185	14978	14934	14934	502	RORB	ENSG00000198963_LINE18390_RORB_I_N1	0.21303	11837	11805	11805	502	DMRT1	ENSG00000137090_LINE1731_DMRT1_D_N1	0.186427	7055	7034	7034	502	FOXD4L1	ENSG00000184492_LINE3383_FOXD4L1_I_N1	0.159369	13226	13181	13181	502
KLF2	ENSG00000127528_LINE2760_KLF2_I_N1	4.98593	4.39609	5.4653	0	0	NR1D2	ENSG00000174738_LINE6613_NR1D2_I_N1	0.352185	14978	14934	14934	502	NKX28	ENSG00000136327_LINE2348_NKX28_D	0.213026	10113	10066	10066	502	SOX21	ENSG00000125285_LINE3376_SOX21_D_N1	0.186409	12978	12942	12942	502	FOXD4L3	ENSG00000187559_LINE3794_FOXD4L3_I_N1	0.159369	13226	13181	13181	502
ESRRA	ENSG00000173153_LINE3074_ESRRA_D_N2	4.98435	4.24851	5.64037	0	0	PRDM1	ENSG00000057657_LINE618_PRDM1_D_N1	0.352149	16414	16361	16361	502	NFATC1	ENSG00000131196_LINE3211_NFATC1_D_N1	0.213001	17658	17624	17624	502	FOXO3	ENSG00000118689_LINE1964_FOXO3_D_N1	0.186407	24746	24651	24651	502	FOXD4L5	ENSG00000204779_LINE4068_FOXD4L5_I_N1	0.159369	13226	13181	13181	502
MAX	ENSG00000125952_LINE61_MAX_D_N1	4.98163	3.74346	6.17193	0	0	FUBP1	ENSG00000162613_LINE3668_FUBP1_D	0.352141	39478	39371	39371	502	PITX2	ENSG00000164093_LINE2428_PITX2_D	0.212964	23269	23207	23207	502	POU3F3	ENSG00000198914_LINE2691_POU3F3_D_N1	0.1864	22907	22857	22857	502	FOXD4L6	ENSG00000204793_LINE4205_FOXD4L6_I_N1	0.159369	13226	13181	13181	502
MLX	ENSG00000108788_LINE134_MLX_D	4.97352	4.11364	5.65872	4.94065645841247e-324	9.88131291682493e-324	BPTF	ENSG00000171634_LINE3685_BPTF_D_N1	0.352089	25670	25585	25585	502	THRB	ENSG00000151090_LINE3022_THRB_D_N1	0.212955	8030	8003	8003	502	FOXD3	ENSG00000187140_LINE2054_FOXD3_D_N2	0.186395	37381	37288	37288	502	FOXJ1	ENSG00000129654_LINE6873_FOXJ1_I_N1	0.159369	13226	13181	13181	502
TFCP2L1	ENSG00000115112_LINE11247_TFCP2L1_I_N2	4.97276	4.24488	5.57234	4.94065645841247e-324	9.88131291682493e-324	T	ENSG00000164458_LINE3548_T_D_N2	0.352067	9261	9229	9229	502	TBX3	ENSG00000135111_LINE3538_TBX3_D	0.212901	17895	17841	17841	502	ZFP42	ENSG00000179059_LINE3470_ZFP42_I_N1	0.186372	9982	9937	9937	502	FOXL2	ENSG00000183770_LINE8864_FOXL2_I_N1	0.159369	13226	13181	13181	502
TFE3	ENSG00000068323_LINE85_TFE3_D_N1	4.96117	3.65904	6.34353	2.22329540628561e-322	4.64421707090772e-322	TGIF1	ENSG00000177426_LINE2510_TGIF1_D_N1	0.352051	12864	12818	12818	502	MGA	ENSG00000174197_LINE321_MGA_D_N1	0.2129	14648	14598	14598	502	BCL6B	ENSG00000161940_LINE1031_BCL6B_D	0.186372	14198	14159	14159	502	FOXD4L4	ENSG00000184659_LINE9181_FOXD4L4_I_N1	0.159369	13226	13181	13181	502
MXI1	ENSG00000119950_LINE154_MXI1_D_N1	4.93669	4.11056	5.67806	9.6682224037736e-319	2.01354477700017e-318	TWIST2	ENSG00000233608_LINE317_TWIST2_I	0.352033	7842	7819	7819	502	THRB	ENSG00000151090_LINE3023_THRB_D_N1	0.212891	7865	7835	7835	502	FEV	ENSG00000163497_LINE1922_FEV_D_N1	0.186363	22231	22154	22154	502	FOXD4L2	ENSG00000204828_LINE10590_FOXD4L2_I_N1	0.159369	13226	13181	13181	502
LMO2	ENSG00000135363_LINE3655_LMO2_D_N1	4.92824	4.10023	5.63184	1.72354602925461e-317	3.58530099414555e-317	STAT5B	ENSG00000173757_LINE3511_STAT5B_D_N2	0.351996	14766	14727	14727	502	FOXC1	ENSG00000054598_LINE1936_FOXC1_D_N1	0.212846	6438	6409	6409	502	CGBP	BAD931201_LINE4238_CGBP_I_N1	0.186344	4177	4155	4155	502	SMAD1	ENSG00000170365_LINE3328_SMAD1_D	0.159369	31422	31323	31323	502
SOX7	ENSG00000171056_LINE3432_SOX7_D_N1	4.9278	4.24843	5.48765	2.00160222220889e-317	4.15880597298467e-317	GRHL1	ENSG00000134317_LINE2138_GRHL1_D_N1	0.351957	8172	8148	8148	502	FOXD4	ENSG00000170122_LINE2827_FOXD4_I_N1	0.212846	6438	6409	6409	502	CXXC1	ENSG00000154832_LINE1724_CXXC1_D	0.186344	4177	4155	4155	502	SMAD5	ENSG00000113658_LINE19374_SMAD5_I_N1	0.159369	31422	31323	31323	502
ZBTB33	ENSG00000177485_LINE1208_ZBTB33_D_N1	4.92172	4.21315	5.53373	1.58803493907738e-316	3.2956395450164e-316	NFATC1	ENSG00000131196_LINE3212_NFATC1_D_N1	0.351932	8185	8163	8163	502	FOXD4L1	ENSG00000184492_LINE3268_FOXD4L1_I_N1	0.212846	6438	6409	6409	502	HOXB2	ENSG00000173917_LINE2486_HOXB2_D	0.186339	8144	8130	8130	502	SMAD9	ENSG00000120693_LINE19391_SMAD9_I_N1	0.159369	31422	31323	31323	502
SREBF1	ENSG00000072310_LINE94_SREBF1_D_N3	4.91277	4.04879	5.67832	3.32527416074814e-315	6.89281271430198e-315	HOXC12	ENSG00000123407_LINE2307_HOXC12_D_N1	0.35188	4549	4540	4540	502	FOXD4L3	ENSG00000187559_LINE3687_FOXD4L3_I_N1	0.212846	6438	6409	6409	502	TFAP2C	ENSG00000087510_LINE12_TFAP2C_D_N2	0.186336	19974	19897	19897	502	NKX61	ENSG00000163623_LINE2421_NKX61_D	0.15936	23804	23752	23752	502
TGIF2LX	ENSG00000153779_LINE2398_TGIF2LX_D	4.87917	4.13768	5.52157	2.85715192149184e-310	5.90857677551184e-310	HSFY2	ENSG00000169953_LINE2710_HSFY2_D_N2	0.351818	2366	2354	2354	502	FOXD4L5	ENSG00000204779_LINE3961_FOXD4L5_I_N1	0.212846	6438	6409	6409	502	XBP1	ENSG00000100219_LINE344_XBP1_D_N4	0.186333	4346	4337	4337	502	NKX62	ENSG00000148826_LINE14169_NKX62_I_N1	0.15936	23804	23752	23752	502
TGIF2LY	ENSG00000176679_LINE2500_TGIF2LY_I	4.87917	4.13768	5.52157	2.85715192149184e-310	5.90857677551184e-310	HSFY1	ENSG00000172468_LINE2715_HSFY1_I	0.351818	2366	2354	2354	502	FOXD4L6	ENSG00000204793_LINE4098_FOXD4L6_I_N1	0.212846	6438	6409	6409	502	OTP	ENSG00000171540_LINE2483_OTP_I	0.186323	7270	7253	7253	502	E2F2	ENSG00000007968_LINE1746_E2F2_D_N1	0.159355	4084	4069	4069	502
DUXA	ENSG00000204527_LINE2558_DUXA_D	4.86144	4.11264	5.51005	1.11072e-307	2.29427e-307	AC0021266	ENSG00000064489_LINE2769_AC0021266_I	0.351792	19744	19690	19690	502	FOXJ1	ENSG00000129654_LINE6763_FOXJ1_I_N1	0.212846	6438	6409	6409	502	SPDEF	ENSG00000124664_LINE1836_SPDEF_D_N2	0.186322	20976	20915	20915	502	HNF4A	ENSG00000101076_LINE2929_HNF4A_D_N1	0.159353	47202	47060	47060	502
POU3F1	ENSG00000185668_LINE2683_POU3F1_D_N1	4.85066	4.13861	5.5014	4.12497e-306	8.51046e-306	MEF2B	ENSG00000213999_LINE2814_MEF2B_D	0.351792	19744	19690	19690	502	FOXL2	ENSG00000183770_LINE8753_FOXL2_I_N1	0.212846	6438	6409	6409	502	CR7538031	ENSG00000168468_LINE473_CR7538031_I	0.18631	3234	3224	3224	502	POU3F3	ENSG00000198914_LINE2691_POU3F3_D_N1	0.159351	22907	22857	22857	502
NFYC	ENSG00000066136_LINE3604_NFYC_D	4.83066	3.98022	5.60055	3.28863e-303	6.77704e-303	PAX6	ENSG00000007372_LINE2605_PAX6_D_N3	0.35179	6071	6053	6053	502	FOXD4L4	ENSG00000184659_LINE9074_FOXD4L4_I_N1	0.212846	6438	6409	6409	502	ATF6B	ENSG00000213676_LINE554_ATF6B_I	0.18631	3234	3224	3224	502	BPTF	ENSG00000171634_LINE3685_BPTF_D_N1	0.159348	25670	25585	25585	502
HOXA1	ENSG00000105991_LINE2206_HOXA1_D_N1	4.82428	4.1184	5.49393	2.76008e-302	5.68119e-302	BARHL2	ENSG00000143032_LINE2380_BARHL2_D_N2	0.351761	3911	3899	3899	502	FOXD4L2	ENSG00000204828_LINE10483_FOXD4L2_I_N1	0.212846	6438	6409	6409	502	CR9257962	ENSG00000228628_LINE559_CR9257962_I	0.18631	3234	3224	3224	502	TEAD4	ENSG00000197905_LINE3584_TEAD4_D_N1	0.159341	16380	16325	16325	502
MYOG	ENSG00000122180_LINE160_MYOG_D	4.82054	3.8698	5.69644	9.57755e-302	1.9668e-301	HOXA5	ENSG00000106004_LINE2211_HOXA5_D_N1	0.351552	9667	9635	9635	502	RARB	ENSG00000077092_LINE2898_RARB_D_N1	0.212843	17545	17486	17486	502	AL6628286	ENSG00000234539_LINE560_AL6628286_I	0.18631	3234	3224	3224	502	PBX4	ENSG00000105717_LINE11888_PBX4_I_N1	0.159336	36991	36907	36907	502
MYF5	ENSG00000111049_LINE483_MYF5_I_N1	4.82054	3.8698	5.69644	9.57755e-302	1.9668e-301	HOXA4	ENSG00000197576_LINE16098_HOXA4_I_N1	0.351552	9667	9635	9635	502	ESRRA	ENSG00000173153_LINE3078_ESRRA_D_N2	0.212832	13442	13395	13395	502	MYF5	ENSG00000111049_LINE479_MYF5_I_N1	0.1863	8916	8887	8887	502	CREB5	ENSG00000146592_LINE421_CREB5_I	0.159331	5721	5704	5704	502
HLTF	ENSG00000071794_LINE3610_HLTF_D	4.81807	3.89322	5.5302	2.17627e-301	4.46388e-301	GATA4	ENSG00000136574_LINE2102_GATA4_D_N2	0.351532	10819	10786	10786	502	ESR2	ENSG00000140009_LINE3002_ESR2_D_N2	0.212792	18888	18816	18816	502	HOXC6	ENSG00000197757_LINE2553_HOXC6_D	0.186296	27311	27240	27240	502	MECOM	ENSG00000085276_LINE670_MECOM_D_N1	0.159323	34229	34134	34134	502
THRA	ENSG00000126351_LINE2975_THRA_D_N1	4.81724	4.1545	5.34678	2.86824e-301	5.87639e-301	YY1	ENSG00000100811_LINE690_YY1_D_N1	0.351486	12221	12183	12183	502	TEAD3	ENSG00000007866_LINE3573_TEAD3_D_N1	0.212774	17908	17847	17847	502	HOXA4	ENSG00000197576_LINE16154_HOXA4_I_N1	0.186296	27311	27240	27240	502	ENSG00000234254	ENSG00000234254_LINE2595_ENSG00000234254_I	0.159307	13342	13300	13300	502
BHLHE40	ENSG00000134107_LINE183_BHLHE40_D_N3	4.80103	4.10062	5.43749	6.20052e-299	1.26888e-298	ZFP42	ENSG00000179059_LINE3454_ZFP42_I_N1	0.351486	12221	12183	12183	502	SCRT1	ENSG00000170616_LINE1130_SCRT1_D	0.212707	12122	12092	12092	502	PITX3	ENSG00000107859_LINE2244_PITX3_D	0.186283	7665	7640	7640	502	GBX2	ENSG00000168505_LINE2467_GBX2_D_N1	0.159304	6939	6924	6924	502
RFX3	ENSG00000080298_LINE3239_RFX3_D_N1	4.80012	3.6512	5.9353	8.37736e-299	1.71236e-298	MAFG	ENSG00000197063_LINE539_MAFG_D_N1	0.351394	14418	14371	14371	502	CUX1	ENSG00000160967_LINE1706_CUX1_D_N1	0.212695	2412	2403	2403	502	BACH1	ENSG00000156273_LINE438_BACH1_D_N1	0.186283	9006	8969	8969	502	MYBL2	ENSG00000101057_LINE2839_MYBL2_D_N1	0.1593	8751	8713	8713	502
SOX18	ENSG00000203883_LINE3462_SOX18_D_N1	4.78247	3.87944	5.52743	2.8533e-296	5.82549e-296	IRF9	ENSG00000213928_LINE2766_IRF9_D_N1	0.351208	21283	21220	21220	502	TGIF1	ENSG00000177426_LINE2507_TGIF1_D_N1	0.212685	13527	13488	13488	502	MEOX2	ENSG00000106511_LINE2226_MEOX2_D_N1	0.186267	12205	12172	12172	502	ZSCAN4	ENSG00000180532_LINE1261_ZSCAN4_D	0.159296	17729	17677	17677	502
RXRG	ENSG00000143171_LINE3008_RXRG_D_N2	4.7758	4.12926	5.28771	2.57297e-295	5.24708e-295	STAT1	ENSG00000115415_LINE3478_STAT1_D_N1	0.351146	13262	13231	13231	502	BATF	ENSG00000156127_LINE435_BATF_D_N1	0.212661	16024	15980	15980	502	PAX1	ENSG00000125813_LINE3161_PAX1_D	0.186258	4409	4392	4392	502	MSX2	ENSG00000120149_LINE2295_MSX2_D_N2	0.159288	6445	6426	6426	502
SOX18	ENSG00000203883_LINE3459_SOX18_D_N1	4.76602	4.09648	5.30466	6.41924e-294	1.30757e-293	IRF7	ENSG00000185507_LINE2764_IRF7_D_N1	0.351031	26044	25962	25962	502	RORB	ENSG00000198963_LINE18386_RORB_I_N9	0.212631	10382	10347	10347	502	E2F2	ENSG00000007968_LINE1745_E2F2_D_N1	0.186246	3943	3934	3934	502	BSX	ENSG00000188909_LINE2550_BSX_D	0.159288	6445	6426	6426	502
THRB	ENSG00000151090_LINE3023_THRB_D_N1	4.76503	4.07733	5.40288	8.87379e-294	1.80546e-293	HMGA1	ENSG00000137309_LINE57_HMGA1_D	0.351014	28345	28263	28263	502	PAX2	ENSG00000075891_LINE2617_PAX2_D_N1	0.212619	9219	9180	9180	502	DMRT3	ENSG00000064218_LINE1728_DMRT3_D	0.186234	7915	7891	7891	502	POU2F1	ENSG00000143190_LINE2655_POU2F1_D_N1	0.159285	34000	33920	33920	502
SREBF2	ENSG00000198911_LINE308_SREBF2_D_N1	4.7626	3.87469	5.51864	1.97006e-293	4.00368e-293	HSF2	ENSG00000025156_LINE2707_HSF2_D_N2	0.350966	14001	13956	13956	502	HOXA5	ENSG00000106004_LINE2211_HOXA5_D_N1	0.212591	9667	9635	9635	502	TFAP2B	ENSG00000008196_LINE2_TFAP2B_D_N1	0.186227	20092	20016	20016	502	BARX1	ENSG00000131668_LINE2330_BARX1_D_N1	0.159269	6088	6067	6067	502
THRB	ENSG00000151090_LINE3021_THRB_D_N1	4.7575	4.10952	5.29416	1.04902e-292	2.12943e-292	BPTF	ENSG00000171634_LINE3686_BPTF_D_N1	0.350874	47357	47233	47233	502	HOXA4	ENSG00000197576_LINE16098_HOXA4_I_N1	0.212591	9667	9635	9635	502	EN1	ENSG00000163064_LINE2414_EN1_D_N2	0.186215	9959	9944	9944	502	SCRT2	ENSG00000215397_LINE1563_SCRT2_D	0.159265	11632	11593	11593	502
E2F7	ENSG00000165891_LINE1775_E2F7_D_N1	4.74888	4.07027	5.30707	1.76641e-291	3.58155e-291	NFE2L1	ENSG00000082641_LINE332_NFE2L1_D_N2	0.350569	10982	10949	10949	502	NR4A2	ENSG00000153234_LINE3030_NR4A2_D_N1	0.212572	6723	6702	6702	502	SOX15	ENSG00000129194_LINE3393_SOX15_D_N1	0.186205	9807	9780	9780	502	CUX1	ENSG00000160967_LINE1703_CUX1_D_N1	0.159259	3547	3539	3539	502
E2F2	ENSG00000007968_LINE1744_E2F2_D_N1	4.74616	4.08325	5.27297	4.30344e-291	8.71558e-291	NFE2L3	ENSG00000050344_LINE1236_NFE2L3_I_N2	0.350569	10982	10949	10949	502	SRF	ENSG00000112658_LINE2808_SRF_D_N2	0.212546	5375	5358	5358	502	ONECUT2	ENSG00000119547_LINE1697_ONECUT2_D_N1	0.186199	27558	27476	27476	502	MYOG	ENSG00000122180_LINE160_MYOG_D	0.159259	30110	30028	30028	502
TCF7L2	ENSG00000148737_LINE3416_TCF7L2_D_N2	4.73142	3.7465	5.49182	5.29475e-289	1.07109e-288	IRF1	ENSG00000125347_LINE2729_IRF1_D_N2	0.350558	59653	59518	59518	502	ZNF354C	ENSG00000177932_LINE1220_ZNF354C_D	0.212493	39917	39790	39790	502	MEOX1	ENSG00000005102_LINE2165_MEOX1_D	0.186198	6793	6778	6778	502	MYF5	ENSG00000111049_LINE483_MYF5_I_N1	0.159259	30110	30028	30028	502
ISX	ENSG00000175329_LINE2495_ISX_D_N1	4.72716	4.12792	5.26862	2.11957e-288	4.28285e-288	JDP2	ENSG00000140044_LINE415_JDP2_D_N2	0.350507	15755	15718	15718	502	NR1I2	ENSG00000144852_LINE3015_NR1I2_D_N1	0.212472	18007	17954	17954	502	NEUROG1	ENSG00000181965_LINE288_NEUROG1_I	0.186182	5179	5165	5165	502	RFX2	ENSG00000087903_LINE3241_RFX2_D_N1	0.159234	8827	8798	8798	502
E2F3	ENSG00000112242_LINE1771_E2F3_D_N1	4.71867	3.97385	5.34781	3.34851e-287	6.75832e-287	ZNF274	ENSG00000171606_LINE1149_ZNF274_D_N2	0.350506	18200	18145	18145	502	SOX8	ENSG00000005513_LINE3335_SOX8_D_N1	0.212448	13971	13921	13921	502	GBX2	ENSG00000168505_LINE2467_GBX2_D_N1	0.186169	6939	6924	6924	502	FOXC2	ENSG00000176692_LINE2035_FOXC2_D_N1	0.159228	23990	23925	23925	502
RFX7	ENSG00000181827_LINE3264_RFX7_I	4.71255	3.92178	5.44327	2.44448e-286	4.92808e-286	ZHX1	ENSG00000165156_LINE2436_ZHX1_D	0.350352	2211	2204	2204	502	TEAD4	ENSG00000197905_LINE3585_TEAD4_D_N1	0.212409	21020	20961	20961	502	FOXJ2	ENSG00000065970_LINE1944_FOXJ2_D_N1	0.186167	16133	16090	16090	502	FOXD4	ENSG00000170122_LINE2934_FOXD4_I_N1	0.159228	23990	23925	23925	502
NFYA	ENSG00000001167_LINE1661_NFYA_D_N2	4.7101	3.94684	5.39422	5.41262e-286	1.08994e-285	TCF21	ENSG00000118526_LINE152_TCF21_I	0.350337	11221	11188	11188	502	TP53	ENSG00000141510_LINE3150_TP53_D_N1	0.212342	10968	10934	10934	502	FOXN3	ENSG00000053254_LINE2545_FOXN3_I_N1	0.186167	16133	16090	16090	502	FOXD4L1	ENSG00000184492_LINE3379_FOXD4L1_I_N1	0.159228	23990	23925	23925	502
ONECUT2	ENSG00000119547_LINE1696_ONECUT2_D_N1	4.70921	4.08174	5.22947	7.21704e-286	1.45164e-285	ENSG00000187728	ENSG00000187728_LINE296_ENSG00000187728_I	0.350337	11221	11188	11188	502	TBX2	ENSG00000121068_LINE3532_TBX2_D_N1	0.212336	8217	8183	8183	502	FOXD4	ENSG00000170122_LINE2856_FOXD4_I_N1	0.186167	16133	16090	16090	502	FOXD4L3	ENSG00000187559_LINE3790_FOXD4L3_I_N1	0.159228	23990	23925	23925	502
EBF1	ENSG00000164330_LINE255_EBF1_D_N1	4.68802	3.72399	5.44999	6.85204e-283	1.37665e-282	IRF4	ENSG00000137265_LINE2749_IRF4_D_N1	0.350304	82496	82318	82318	502	TBX20	ENSG00000164532_LINE3549_TBX20_D_N2	0.212241	12400	12356	12356	502	FOXD4L1	ENSG00000184492_LINE3300_FOXD4L1_I_N1	0.186167	16133	16090	16090	502	FOXD4L5	ENSG00000204779_LINE4064_FOXD4L5_I_N1	0.159228	23990	23925	23925	502
MZF1	ENSG00000099326_LINE683_MZF1_D_N2	4.67864	4.0326	5.30832	1.408e-281	2.82561e-281	NR3C1	ENSG00000113580_LINE2951_NR3C1_D_N1	0.350209	17917	17861	17861	502	TBX10	ENSG00000167800_LINE3554_TBX10_I	0.212196	13051	13004	13004	502	FOXD4L3	ENSG00000187559_LINE3713_FOXD4L3_I_N1	0.186167	16133	16090	16090	502	FOXD4L6	ENSG00000204793_LINE4201_FOXD4L6_I_N1	0.159228	23990	23925	23925	502
TFAP4	ENSG00000090447_LINE110_TFAP4_D_N1	4.67427	3.95664	5.36294	5.7383e-281	1.15027e-280	ZBTB47	ENSG00000114853_LINE833_ZBTB47_I	0.350155	10276	10239	10239	502	NFKB2	ENSG00000077150_LINE3189_NFKB2_D_N1	0.212191	15834	15775	15775	502	FOXD4L5	ENSG00000204779_LINE3987_FOXD4L5_I_N1	0.186167	16133	16090	16090	502	FOXJ1	ENSG00000129654_LINE6869_FOXJ1_I_N1	0.159228	23990	23925	23925	502
SRY	ENSG00000184895_LINE3448_SRY_D_N3	4.6734	3.98659	5.31398	7.59245e-281	1.52021e-280	ZNF652	ENSG00000198740_LINE1514_ZNF652_I	0.350155	10276	10239	10239	502	TBX1	ENSG00000184058_LINE3558_TBX1_D_N1	0.212186	9663	9637	9637	502	FOXD4L6	ENSG00000204793_LINE4124_FOXD4L6_I_N1	0.186167	16133	16090	16090	502	FOXL2	ENSG00000183770_LINE8860_FOXL2_I_N1	0.159228	23990	23925	23925	502
SOX8	ENSG00000005513_LINE3333_SOX8_D_N2	4.67003	4.00121	5.20491	2.24119e-280	4.48239e-280	NR1D2	ENSG00000174738_LINE6612_NR1D2_I_N1	0.350153	9939	9902	9902	502	HOXB1	ENSG00000120094_LINE2292_HOXB1_D	0.212178	9382	9346	9346	502	FOXJ1	ENSG00000129654_LINE6794_FOXJ1_I_N1	0.186167	16133	16090	16090	502	FOXD4L4	ENSG00000184659_LINE9177_FOXD4L4_I_N1	0.159228	23990	23925	23925	502
POU4F1	ENSG00000152192_LINE2674_POU4F1_D	4.65828	4.10692	5.09973	9.72699e-279	1.94319e-278	IRF2	ENSG00000168310_LINE2755_IRF2_D_N2	0.350149	17358	17306	17306	502	ESRRA	ENSG00000173153_LINE3073_ESRRA_D_N4	0.212144	13957	13910	13910	502	FOXN2	ENSG00000170802_LINE7879_FOXN2_I_N1	0.186167	16133	16090	16090	502	FOXD4L2	ENSG00000204828_LINE10586_FOXD4L2_I_N1	0.159228	23990	23925	23925	502
ZFP42	ENSG00000179059_LINE3477_ZFP42_I_N14	4.6449	3.95846	5.20448	7.01441e-277	1.39971e-276	FOXC1	ENSG00000054598_LINE1936_FOXC1_D_N1	0.35011	6438	6409	6409	502	TBX21	ENSG00000073861_LINE3515_TBX21_D_N2	0.212136	5418	5401	5401	502	FOXL2	ENSG00000183770_LINE8782_FOXL2_I_N1	0.186167	16133	16090	16090	502	DRGX	ENSG00000165606_LINE2451_DRGX_D	0.159226	11945	11911	11911	502
MECOM	ENSG00000085276_LINE672_MECOM_D_N1	4.64044	3.82568	5.34002	2.91827e-276	5.81676e-276	FOXD4	ENSG00000170122_LINE2827_FOXD4_I_N1	0.35011	6438	6409	6409	502	TCF7L1	ENSG00000152284_LINE3420_TCF7L1_D	0.212104	17503	17452	17452	502	FOXD4L4	ENSG00000184659_LINE9100_FOXD4L4_I_N1	0.186167	16133	16090	16090	502	BARHL2	ENSG00000143032_LINE2380_BARHL2_D_N2	0.159206	3911	3899	3899	502
RBPJ	ENSG00000168214_LINE1691_RBPJ_D	4.63688	3.90698	5.18922	9.09208e-276	1.81021e-275	FOXD4L1	ENSG00000184492_LINE3268_FOXD4L1_I_N1	0.35011	6438	6409	6409	502	HIC2	ENSG00000169635_LINE1117_HIC2_D	0.212101	17624	17561	17561	502	FOXD4L2	ENSG00000204828_LINE10509_FOXD4L2_I_N1	0.186167	16133	16090	16090	502	MAX	ENSG00000125952_LINE74_MAX_D_N1	0.159202	5168	5147	5147	502
TGIF1	ENSG00000177426_LINE2508_TGIF1_D_N1	4.63469	3.85567	5.33139	1.82414e-275	3.62771e-275	FOXD4L3	ENSG00000187559_LINE3687_FOXD4L3_I_N1	0.35011	6438	6409	6409	502	SRF	ENSG00000112658_LINE2795_SRF_D_N1	0.212097	8439	8420	8420	502	GLIS1	ENSG00000174332_LINE1185_GLIS1_D	0.186157	6690	6653	6653	502	BARX1	ENSG00000131668_LINE2329_BARX1_D_N1	0.159184	15656	15614	15614	502
ASCL1	ENSG00000139352_LINE730_ASCL1_I_N2	4.63015	3.70628	5.48001	7.75662e-275	1.54084e-274	FOXD4L5	ENSG00000204779_LINE3961_FOXD4L5_I_N1	0.35011	6438	6409	6409	502	ATOH1	ENSG00000172238_LINE964_ATOH1_I_N6	0.212075	19999	19929	19929	502	SOX15	ENSG00000129194_LINE3392_SOX15_D_N1	0.186126	13115	13076	13076	502	POU3F3	ENSG00000198914_LINE2690_POU3F3_D_N1	0.159184	22245	22192	22192	502
ZNF263	ENSG00000006194_LINE594_ZNF263_D_N2	4.61994	3.80694	5.41447	1.98821e-273	3.94511e-273	FOXD4L6	ENSG00000204793_LINE4098_FOXD4L6_I_N1	0.35011	6438	6409	6409	502	TGIF1	ENSG00000177426_LINE2510_TGIF1_D_N1	0.212072	12864	12818	12818	502	ZNF263	ENSG00000006194_LINE591_ZNF263_D_N1	0.186123	89716	89526	89526	502	RFX1	ENSG00000132005_LINE3249_RFX1_D_N1	0.159176	8176	8150	8150	502
HSF4	ENSG00000102878_LINE2709_HSF4_D	4.6136	3.64837	5.54074	1.4845e-272	2.94231e-272	FOXJ1	ENSG00000129654_LINE6763_FOXJ1_I_N1	0.35011	6438	6409	6409	502	TAL1	ENSG00000162367_LINE244_TAL1_D_N1	0.211988	13438	13408	13408	502	SOX21	ENSG00000125285_LINE3375_SOX21_D_N1	0.186118	13209	13175	13175	502	ALX3	ENSG00000156150_LINE2402_ALX3_D_N1	0.159164	10906	10876	10876	502
NR5A2	ENSG00000116833_LINE2964_NR5A2_D	4.61216	3.92066	5.26868	2.34936e-272	4.65126e-272	FOXL2	ENSG00000183770_LINE8753_FOXL2_I_N1	0.35011	6438	6409	6409	502	LYL1	ENSG00000104903_LINE205_LYL1_I_N1	0.211988	13438	13408	13408	502	E2F1	ENSG00000101412_LINE1765_E2F1_D_N1	0.186118	4563	4552	4552	502	RELB	ENSG00000104856_LINE3201_RELB_D	0.159163	17093	17020	17020	502
NHLH2	ENSG00000177551_LINE280_NHLH2_I	4.60925	3.89662	5.28295	5.89728e-272	1.16623e-271	FOXD4L4	ENSG00000184659_LINE9074_FOXD4L4_I_N1	0.35011	6438	6409	6409	502	TAL2	ENSG00000186051_LINE512_TAL2_I_N1	0.211988	13438	13408	13408	502	NKX25	ENSG00000183072_LINE2527_NKX25_D_N1	0.1861	10674	10648	10648	502	BBX	ENSG00000114439_LINE3367_BBX_I	0.159155	10753	10715	10715	502
HNF1B	ENSG00000108753_LINE2249_HNF1B_D_N3	4.60491	4.08152	4.99477	2.33032e-271	4.60323e-271	FOXD4L2	ENSG00000204828_LINE10483_FOXD4L2_I_N1	0.35011	6438	6409	6409	502	NR2E1	ENSG00000112333_LINE2946_NR2E1_D_N1	0.21188	15726	15683	15683	502	NKX32	ENSG00000109705_LINE2257_NKX32_D	0.186097	10842	10806	10806	502	LHX8	ENSG00000162624_LINE2410_LHX8_I	0.159137	7635	7618	7618	502
TP73	ENSG00000078900_LINE3147_TP73_D_N1	4.59851	3.8519	5.24369	1.76311e-270	3.47888e-270	STAT2	ENSG00000170581_LINE3510_STAT2_D_N2	0.349924	45300	45177	45177	502	SIX6	ENSG00000184302_LINE2534_SIX6_I	0.21187	5373	5353	5353	502	NFAT5	ENSG00000102908_LINE3198_NFAT5_D_N1	0.186082	15919	15868	15868	502	DLX6	ENSG00000006377_LINE2166_DLX6_D	0.159132	6486	6475	6475	502
NR3C2	ENSG00000151623_LINE3026_NR3C2_D_N1	4.5916	3.88906	5.25795	1.56016e-269	3.075e-269	GFI1B	ENSG00000165702_LINE1058_GFI1B_D	0.349856	13829	13784	13784	502	NFATC4	ENSG00000100968_LINE3191_NFATC4_D	0.211712	25465	25402	25402	502	NFYC	ENSG00000066136_LINE3604_NFYC_D	0.186079	12666	12610	12610	502	CPEB1	ENSG00000214575_LINE3701_CPEB1_D	0.159128	29435	29357	29357	502
TBX3	ENSG00000135111_LINE3538_TBX3_D	4.58962	3.84329	5.16877	2.91432e-269	5.73757e-269	BRCA1	ENSG00000012048_LINE1793_BRCA1_D_N2	0.349761	11557	11517	11517	502	TBX2	ENSG00000121068_LINE3534_TBX2_D_N1	0.21171	24653	24575	24575	502	YY1	ENSG00000100811_LINE690_YY1_D_N1	0.186076	12221	12183	12183	502	POU6F1	ENSG00000184271_LINE2531_POU6F1_D_N1	0.159117	6036	6026	6026	502
ZNF354C	ENSG00000177932_LINE1220_ZNF354C_D	4.5796	3.94583	5.10771	6.82599e-268	1.34237e-267	ZEB1	ENSG00000148516_LINE576_ZEB1_D_N1	0.349737	17233	17172	17172	502	LMO2	ENSG00000135363_LINE3654_LMO2_D_N1	0.211668	29313	29199	29199	502	ZFP42	ENSG00000179059_LINE3454_ZFP42_I_N1	0.186076	12221	12183	12183	502	POU3F2	ENSG00000184486_LINE2680_POU3F2_D_N1	0.159117	20445	20404	20404	502
RFX6	ENSG00000185002_LINE3265_RFX6_I	4.57343	3.70181	5.31712	4.74934e-267	9.32945e-267	SRF	ENSG00000112658_LINE2806_SRF_D_N9	0.349673	13263	13225	13225	502	BARHL2	ENSG00000143032_LINE2380_BARHL2_D_N2	0.211666	3911	3899	3899	502	CUX1	ENSG00000160967_LINE1705_CUX1_D_N2	0.186074	2697	2688	2688	502	TFCP2	ENSG00000135457_LINE2145_TFCP2_D_N1	0.159102	4650	4646	4646	502
PRDM1	ENSG00000057657_LINE618_PRDM1_D_N1	4.56352	3.90283	5.13639	1.06363e-265	2.08704e-265	IRF1	ENSG00000125347_LINE2730_IRF1_D_N1	0.34959	22135	22057	22057	502	GFI1	ENSG00000162676_LINE1033_GFI1_D_N2	0.211595	16287	16239	16239	502	POU3F1	ENSG00000185668_LINE2685_POU3F1_D_N1	0.186074	13971	13925	13925	502	RARA	ENSG00000131759_LINE2985_RARA_D_N2	0.159067	14665	14614	14614	502
HINFP	ENSG00000172273_LINE1164_HINFP_D_N1	4.56125	3.93176	5.10001	2.16275e-265	4.239e-265	PAX2	ENSG00000075891_LINE2616_PAX2_D_N1	0.349589	6836	6815	6815	502	BPTF	ENSG00000171634_LINE3685_BPTF_D_N1	0.211551	25670	25585	25585	502	BATF3	ENSG00000123685_LINE392_BATF3_D	0.186074	4830	4816	4816	502	FOXD3	ENSG00000187140_LINE2054_FOXD3_D_N2	0.159061	37381	37288	37288	502
MLL	ENSG00000118058_LINE1721_MLL_D	4.55605	3.97712	5.04564	1.1023e-264	2.1581e-264	ATF3	ENSG00000162772_LINE458_ATF3_D_N1	0.34954	16503	16460	16460	502	ISL2	ENSG00000159556_LINE2407_ISL2_D	0.211523	8021	7995	7995	502	NFKB2	ENSG00000077150_LINE3188_NFKB2_D_N1	0.186055	9017	8979	8979	502	BATF3	ENSG00000123685_LINE392_BATF3_D	0.15905	4830	4816	4816	502
ATOH7	ENSG00000179774_LINE285_ATOH7_I	4.54953	3.9043	5.09006	8.43669e-264	1.64992e-263	HSF1	ENSG00000185122_LINE2726_HSF1_D_N4	0.349507	12547	12509	12509	502	MEF2A	ENSG00000068305_LINE2784_MEF2A_D_N1	0.211503	19656	19604	19604	502	SOX9	ENSG00000125398_LINE3388_SOX9_D_N1	0.186051	11553	11523	11523	502	REL	ENSG00000162924_LINE3217_REL_D_N3	0.159029	13984	13927	13927	502
PGR	ENSG00000082175_LINE2904_PGR_D_N1	4.53427	3.77797	5.17395	9.82354e-262	1.91689e-261	PAX4	ENSG00000106331_LINE2621_PAX4_D_N1	0.34946	29137	29042	29042	502	NR2E1	ENSG00000112333_LINE2945_NR2E1_D_N1	0.211497	16763	16719	16719	502	SOX14	ENSG00000168875_LINE3429_SOX14_D_N1	0.186044	10801	10768	10768	502	HMG20B	ENSG00000064961_LINE3344_HMG20B_I	0.159022	20328	20282	20282	502
NR3C1	ENSG00000113580_LINE2961_NR3C1_D_N1	4.53427	3.77797	5.17395	9.82354e-262	1.91689e-261	SIX3	ENSG00000138083_LINE2358_SIX3_I	0.349324	4895	4878	4878	502	TEAD3	ENSG00000007866_LINE3572_TEAD3_D_N1	0.211488	14063	14023	14023	502	FOXE1	ENSG00000178919_LINE2036_FOXE1_I	0.186028	41887	41795	41795	502	ARID3A	ENSG00000116017_LINE45_ARID3A_D_N1	0.159015	27175	27100	27100	502
HIVEP2	ENSG00000010818_LINE598_HIVEP2_D	4.52075	3.4242	5.52762	6.53153e-260	1.2717e-259	IRF8	ENSG00000140968_LINE2752_IRF8_D_N2	0.349324	13169	13124	13124	502	ZNF274	ENSG00000171606_LINE1149_ZNF274_D_N2	0.21148	18200	18145	18145	502	FOXD4	ENSG00000170122_LINE2830_FOXD4_I_N2	0.186028	41887	41795	41795	502	EMX1	ENSG00000135638_LINE2346_EMX1_D_N2	0.159014	4928	4917	4917	502
HIVEP3	ENSG00000127124_LINE1226_HIVEP3_I_N1	4.52075	3.4242	5.52762	6.53153e-260	1.2717e-259	PGR	ENSG00000082175_LINE2904_PGR_D_N1	0.349294	25629	25553	25553	502	OVOL1	ENSG00000172818_LINE1168_OVOL1_D	0.211457	7200	7183	7183	502	FOXD4L1	ENSG00000184492_LINE3271_FOXD4L1_I_N2	0.186028	41887	41795	41795	502	ARID3A	ENSG00000116017_LINE44_ARID3A_D_N1	0.159014	53781	53682	53682	502
E2F3	ENSG00000112242_LINE1768_E2F3_D_N1	4.51196	3.87041	5.00735	9.94547e-259	1.93427e-258	NR3C1	ENSG00000113580_LINE2961_NR3C1_D_N1	0.349294	25629	25553	25553	502	ZBTB3	ENSG00000185670_LINE1324_ZBTB3_I	0.211405	32654	32549	32549	502	FOXD4L3	ENSG00000187559_LINE3690_FOXD4L3_I_N2	0.186028	41887	41795	41795	502	ISL2	ENSG00000159556_LINE2407_ISL2_D	0.159001	8021	7995	7995	502
GATA5	ENSG00000130700_LINE2098_GATA5_D_N1	4.50758	3.80603	5.1205	3.8467e-258	7.47311e-258	TAL1	ENSG00000162367_LINE244_TAL1_D_N1	0.349241	13438	13408	13408	502	TCF23	ENSG00000163792_LINE248_TCF23_I	0.211398	4349	4344	4344	502	FOXD4L5	ENSG00000204779_LINE3964_FOXD4L5_I_N2	0.186028	41887	41795	41795	502	NR2C1	ENSG00000120798_LINE2970_NR2C1_D	0.158992	18135	18080	18080	502
PAX4	ENSG00000106331_LINE2623_PAX4_D_N2	4.5031	3.88408	5.08059	1.53831e-257	2.98524e-257	LYL1	ENSG00000104903_LINE205_LYL1_I_N1	0.349241	13438	13408	13408	502	NR6A1	ENSG00000148200_LINE3017_NR6A1_D_N2	0.211385	15791	15739	15739	502	FOXD4L6	ENSG00000204793_LINE4101_FOXD4L6_I_N2	0.186028	41887	41795	41795	502	KLF3	ENSG00000109787_LINE818_KLF3_D	0.15899	21467	21387	21387	502
RXRA	ENSG00000186350_LINE3117_RXRA_D_N2	4.50237	3.8975	5.01818	1.92195e-257	3.72563e-257	TAL2	ENSG00000186051_LINE512_TAL2_I_N1	0.349241	13438	13408	13408	502	NEUROG3	ENSG00000122859_LINE163_NEUROG3_I	0.211383	4520	4509	4509	502	FOXJ1	ENSG00000129654_LINE6765_FOXJ1_I_N2	0.186028	41887	41795	41795	502	KLF2	ENSG00000127528_LINE2760_KLF2_I_N1	0.15899	21467	21387	21387	502
TLX1	ENSG00000107807_LINE2240_TLX1_D_N1	4.49799	3.70471	5.13559	7.43609e-257	1.4383e-256	NKX23	ENSG00000119919_LINE2287_NKX23_I	0.349209	8615	8584	8584	502	TBX1	ENSG00000184058_LINE3559_TBX1_D_N1	0.211351	8531	8503	8503	502	FOXL2	ENSG00000183770_LINE8756_FOXL2_I_N2	0.186028	41887	41795	41795	502	MYBL1	ENSG00000185697_LINE2873_MYBL1_D_N1	0.158983	2527	2518	2518	502
TLX3	ENSG00000164438_LINE2429_TLX3_I	4.49799	3.70471	5.13559	7.43609e-257	1.4383e-256	PITX1	ENSG00000069011_LINE2181_PITX1_D_N3	0.34917	7851	7825	7825	502	IRX2	ENSG00000170561_LINE2479_IRX2_D	0.211341	7808	7785	7785	502	FOXD4L4	ENSG00000184659_LINE9077_FOXD4L4_I_N2	0.186028	41887	41795	41795	502	HOXA4	ENSG00000197576_LINE16097_HOXA4_I_N1	0.15898	6905	6880	6880	502
HSF1	ENSG00000185122_LINE2726_HSF1_D_N4	4.49116	3.60229	5.29414	6.10047e-256	1.17867e-255	HOXA3	ENSG00000105997_LINE2210_HOXA3_D	0.349149	3261	3250	3250	502	ESRRG	ENSG00000196482_LINE3129_ESRRG_D_N2	0.211325	13764	13720	13720	502	FOXD4L2	ENSG00000204828_LINE10486_FOXD4L2_I_N2	0.186028	41887	41795	41795	502	EHF	ENSG00000135373_LINE1869_EHF_D_N2	0.158975	10921	10885	10885	502
SOX9	ENSG00000125398_LINE3387_SOX9_D_N1	4.48179	3.8637	5.00787	1.08758e-254	2.09901e-254	HOXA4	ENSG00000197576_LINE16099_HOXA4_I_N1	0.349149	3261	3250	3250	502	HHEX	ENSG00000152804_LINE2397_HHEX_I	0.21129	8472	8453	8453	502	SOX9	ENSG00000125398_LINE3384_SOX9_D_N1	0.186026	14765	14728	14728	502	GBX1	ENSG00000164900_LINE2434_GBX1_D	0.158975	5060	5048	5048	502
FOS	ENSG00000170345_LINE484_FOS_D_N1	4.48147	3.78404	5.09413	1.1988e-254	2.31113e-254	OTX2	ENSG00000165588_LINE2449_OTX2_D_N2	0.348993	6667	6643	6643	502	TCF15	ENSG00000125878_LINE172_TCF15_I	0.211282	15856	15809	15809	502	POU3F1	ENSG00000185668_LINE2682_POU3F1_D_N1	0.186018	11507	11476	11476	502	RREB1	ENSG00000124782_LINE889_RREB1_D_N1	0.158968	37843	37678	37678	502
NR1I3	ENSG00000143257_LINE3012_NR1I3_D_N1	4.4772	3.87682	5.03895	4.44714e-254	8.56414e-254	E2F2	ENSG00000007968_LINE1745_E2F2_D_N1	0.34888	3943	3934	3934	502	SCXB	ENSG00000187786_LINE297_SCXB_I	0.211282	15856	15809	15809	502	PAX2	ENSG00000075891_LINE2616_PAX2_D_N1	0.186013	6836	6815	6815	502	TERF2	ENSG00000132604_LINE2851_TERF2_I	0.158959	7433	7405	7405	502
ETV5	ENSG00000244405_LINE1930_ETV5_D_N1	4.47354	3.76454	5.02336	1.363e-253	2.62196e-253	GATA3	ENSG00000107485_LINE2094_GATA3_D_N6	0.348815	9927	9900	9900	502	SCXA	ENSG00000188686_LINE302_SCXA_I	0.211282	15856	15809	15809	502	ZBTB12	ENSG00000204366_LINE1521_ZBTB12_I	0.186012	9007	8970	8970	502	FOS	ENSG00000170345_LINE484_FOS_D_N1	0.158951	12681	12641	12641	502
CIC	ENSG00000079432_LINE3346_CIC_I	4.46931	3.77252	5.06947	4.98936e-253	9.5874e-253	GATA5	ENSG00000130700_LINE2097_GATA5_D_N1	0.348808	9125	9097	9097	502	MECOM	ENSG00000085276_LINE672_MECOM_D_N1	0.211223	7413	7387	7387	502	AL8448538	ENSG00000206366_LINE1540_AL8448538_I	0.186012	9007	8970	8970	502	ZNF282	ENSG00000170265_LINE1127_ZNF282_D	0.15895	13060	12995	12995	502
ARNT	ENSG00000143437_LINE220_ARNT_D_N2	4.46484	3.79573	4.98724	1.95838e-252	3.75907e-252	RORA	ENSG00000069667_LINE2896_RORA_D_N5	0.348798	11565	11532	11532	502	GFI1B	ENSG00000165702_LINE1058_GFI1B_D	0.21122	13829	13784	13784	502	CR7597843	ENSG00000234196_LINE1597_CR7597843_I	0.186012	9007	8970	8970	502	PRKRIR	ENSG00000137492_LINE3592_PRKRIR_D	0.158934	6309	6289	6289	502
EGR4	ENSG00000135625_LINE933_EGR4_D_N1	4.46238	3.75576	5.07534	4.15626e-252	7.96918e-252	IRF7	ENSG00000185507_LINE2762_IRF7_D_N1	0.348797	17864	17800	17800	502	TBX1	ENSG00000184058_LINE3557_TBX1_D_N1	0.211219	13803	13759	13759	502	CR3882194	ENSG00000234852_LINE1601_CR3882194_I	0.186012	9007	8970	8970	502	LHX6	ENSG00000106852_LINE2234_LHX6_D_N1	0.158929	7383	7370	7370	502
SOX15	ENSG00000129194_LINE3392_SOX15_D_N1	4.46089	3.83866	4.9508	6.54267e-252	1.25312e-251	MAFF	ENSG00000185022_LINE534_MAFF_D_N2	0.34873	16080	16033	16033	502	MEF2A	ENSG00000068305_LINE2773_MEF2A_D_N1	0.211205	19635	19566	19566	502	AL66283413	ENSG00000237900_LINE1611_AL66283413_I	0.186012	9007	8970	8970	502	SMAD3	ENSG00000166949_LINE3325_SMAD3_D_N1	0.158927	21954	21891	21891	502
USF1	ENSG00000158773_LINE230_USF1_D_N2	4.46062	3.6097	5.2599	7.11253e-252	1.36079e-251	JUND	ENSG00000130522_LINE400_JUND_D_N2	0.348673	13848	13813	13813	502	EOMES	ENSG00000163508_LINE3544_EOMES_D_N1	0.211197	11295	11262	11262	502	HOXA3	ENSG00000105997_LINE2210_HOXA3_D	0.186006	3261	3250	3250	502	SMAD9	ENSG00000120693_LINE19392_SMAD9_I_N1	0.158927	21954	21891	21891	502
HNF1A	ENSG00000135100_LINE2342_HNF1A_D_N1	4.45927	3.94326	4.88282	1.07349e-251	2.0516e-251	NRL	ENSG00000129535_LINE398_NRL_D	0.348498	13249	13216	13216	502	PAX2	ENSG00000075891_LINE2613_PAX2_D_N1	0.211138	10214	10176	10176	502	HOXA4	ENSG00000197576_LINE16099_HOXA4_I_N1	0.186006	3261	3250	3250	502	ZFHX3	ENSG00000140836_LINE2374_ZFHX3_D_N1	0.158918	7107	7093	7093	502
ATF2	ENSG00000115966_LINE362_ATF2_D_N1	4.45298	3.80143	4.99427	7.32554e-251	1.39851e-250	TBX1	ENSG00000184058_LINE3556_TBX1_D_N1	0.348481	8203	8178	8178	502	JUND	ENSG00000130522_LINE405_JUND_D_N1	0.211082	18858	18816	18816	502	STAT4	ENSG00000138378_LINE3487_STAT4_D_N1	0.186005	13243	13206	13206	502	NKX62	ENSG00000148826_LINE14172_NKX62_I_N5	0.158895	15839	15801	15801	502
TFCP2L1	ENSG00000115112_LINE11243_TFCP2L1_I_N1	4.4467	3.7993	5.00101	4.96213e-250	9.46292e-250	PAX4	ENSG00000106331_LINE2619_PAX4_D_N1	0.34844	20636	20570	20570	502	FEZF1	ENSG00000128610_LINE909_FEZF1_I	0.211045	16353	16302	16302	502	VENTX	ENSG00000151650_LINE2394_VENTX_D_N1	0.186003	11901	11876	11876	502	MYF6	ENSG00000111046_LINE137_MYF6_D_N1	0.158878	32983	32869	32869	502
HOXA13	ENSG00000106031_LINE2216_HOXA13_D_N3	4.43513	3.62534	5.2752	1.66973e-248	3.18078e-248	MEIS1	ENSG00000143995_LINE2388_MEIS1_D_N1	0.348393	14594	14555	14555	502	FEZF2	ENSG00000153266_LINE992_FEZF2_I	0.211045	16353	16302	16302	502	ZSCAN10	ENSG00000130182_LINE911_ZSCAN10_I	0.186	14514	14464	14464	502	MYF5	ENSG00000111049_LINE481_MYF5_I_N1	0.158878	32983	32869	32869	502
SIX5	ENSG00000177045_LINE2505_SIX5_D_N1	4.42802	3.60177	5.07192	1.44664e-247	2.75283e-247	NFE2	ENSG00000123405_LINE389_NFE2_D_N1	0.348328	15499	15458	15458	502	MSX2	ENSG00000120149_LINE2295_MSX2_D_N2	0.211008	6445	6426	6426	502	SRY	ENSG00000184895_LINE3450_SRY_D_N1	0.186	13123	13083	13083	502	FOXJ2	ENSG00000065970_LINE1945_FOXJ2_D_N1	0.158877	33851	33771	33771	502
PURA	ENSG00000185129_LINE3691_PURA_D	4.42562	3.78632	5.08427	2.98964e-247	5.68289e-247	HSF1	ENSG00000185122_LINE2718_HSF1_D_N1	0.348303	6917	6892	6892	502	BSX	ENSG00000188909_LINE2550_BSX_D	0.211008	6445	6426	6426	502	FOXJ3	ENSG00000198815_LINE2057_FOXJ3_D_N1	0.185998	18715	18679	18679	502	FOXN3	ENSG00000053254_LINE2557_FOXN3_I_N3	0.158877	33851	33771	33771	502
ID2	ENSG00000115738_LINE147_ID2_I	4.41897	3.69885	5.01156	2.23707e-246	4.24321e-246	PBX4	ENSG00000105717_LINE11877_PBX4_I_N1	0.348235	8758	8736	8736	502	ISL1	ENSG00000016082_LINE2169_ISL1_D	0.211008	8542	8510	8510	502	HMX1	ENSG00000215612_LINE2567_HMX1_D	0.185995	11372	11343	11343	502	FOXD4	ENSG00000170122_LINE2910_FOXD4_I_N3	0.158877	33851	33771	33771	502
ID1	ENSG00000125968_LINE173_ID1_I	4.41897	3.69885	5.01156	2.23707e-246	4.24321e-246	MYBL2	ENSG00000101057_LINE2839_MYBL2_D_N1	0.348223	8751	8713	8713	502	TBX21	ENSG00000073861_LINE3517_TBX21_D_N2	0.210978	11369	11336	11336	502	E2F8	ENSG00000129173_LINE1772_E2F8_D	0.185992	10464	10411	10411	502	FOXD4L1	ENSG00000184492_LINE3355_FOXD4L1_I_N3	0.158877	33851	33771	33771	502
SRF	ENSG00000112658_LINE2808_SRF_D_N2	4.40757	3.49549	5.1837	6.99655e-245	1.32566e-244	FOS	ENSG00000170345_LINE476_FOS_D_N4	0.348167	23625	23575	23575	502	NR4A2	ENSG00000153234_LINE3031_NR4A2_D_N1	0.210941	7660	7639	7639	502	IRX2	ENSG00000170561_LINE2479_IRX2_D	0.185984	7808	7785	7785	502	FOXD4L3	ENSG00000187559_LINE3766_FOXD4L3_I_N3	0.158877	33851	33771	33771	502
TGIF1	ENSG00000177426_LINE2509_TGIF1_D_N1	4.3948	3.74293	4.97514	3.26035e-243	6.17088e-243	IRF3	ENSG00000126456_LINE2738_IRF3_D_N1	0.348035	39927	39805	39805	502	NR4A2	ENSG00000153234_LINE3032_NR4A2_D_N2	0.210847	14701	14670	14670	502	STAT5A	ENSG00000126561_LINE3484_STAT5A_D_N1	0.185983	23183	23119	23119	502	FOXD4L5	ENSG00000204779_LINE4040_FOXD4L5_I_N3	0.158877	33851	33771	33771	502
SP1	ENSG00000185591_LINE1312_SP1_D_N1	4.39194	3.80034	4.89728	7.70771e-243	1.45728e-242	BACH1	ENSG00000156273_LINE440_BACH1_D_N1	0.348022	18202	18144	18144	502	TEAD1	ENSG00000187079_LINE3581_TEAD1_D_N1	0.210821	15050	15008	15008	502	SOX9	ENSG00000125398_LINE3385_SOX9_D_N1	0.185979	11104	11074	11074	502	FOXD4L6	ENSG00000204793_LINE4177_FOXD4L6_I_N3	0.158877	33851	33771	33771	502
MYCL1	ENSG00000116990_LINE150_MYCL1_I	4.3906	3.59827	5.09766	1.15205e-242	2.17582e-242	ZNF274	ENSG00000171606_LINE1148_ZNF274_D_N1	0.347961	11909	11879	11879	502	MYBL2	ENSG00000101057_LINE2839_MYBL2_D_N1	0.210776	8751	8713	8713	502	FOXO1	ENSG00000150907_LINE2001_FOXO1_D_N1	0.185976	11307	11285	11285	502	FOXJ1	ENSG00000129654_LINE6845_FOXJ1_I_N3	0.158877	33851	33771	33771	502
EN2	ENSG00000164778_LINE2430_EN2_D_N2	4.37367	3.74544	4.90847	1.83894e-240	3.46941e-240	E2F2	ENSG00000007968_LINE1744_E2F2_D_N1	0.34788	8290	8262	8262	502	IRX5	ENSG00000176842_LINE2501_IRX5_D	0.210685	9045	9020	9020	502	ZNF740	ENSG00000139651_LINE949_ZNF740_D_N2	0.18597	26544	26432	26432	502	FOXN2	ENSG00000170802_LINE7890_FOXN2_I_N3	0.158877	33851	33771	33771	502
LHX2	ENSG00000106689_LINE2227_LHX2_D_N2	4.36627	3.75507	4.8901	1.67678e-239	3.16009e-239	ESRRB	ENSG00000119715_LINE2968_ESRRB_D_N2	0.347854	12906	12873	12873	502	NFAT5	ENSG00000102908_LINE3198_NFAT5_D_N1	0.210674	15919	15868	15868	502	RORC	ENSG00000143365_LINE3014_RORC_D	0.185962	11837	11805	11805	502	FOXL2	ENSG00000183770_LINE8836_FOXL2_I_N3	0.158877	33851	33771	33771	502
SOX10	ENSG00000100146_LINE3352_SOX10_D_N1	4.36021	3.74993	4.83006	1.01844e-238	1.91732e-238	FOXG1	ENSG00000176165_LINE2025_FOXG1_D_N1	0.347811	7998	7982	7982	502	TGIF2	ENSG00000118707_LINE2283_TGIF2_D	0.210666	10659	10627	10627	502	RORB	ENSG00000198963_LINE18390_RORB_I_N1	0.185962	11837	11805	11805	502	FOXD4L4	ENSG00000184659_LINE9153_FOXD4L4_I_N3	0.158877	33851	33771	33771	502
LHX8	ENSG00000162624_LINE2410_LHX8_I	4.35301	3.77428	4.9096	8.69653e-238	1.63547e-237	ZNF683	ENSG00000176083_LINE1197_ZNF683_I	0.347581	30812	30720	30720	502	TBX20	ENSG00000164532_LINE3551_TBX20_D_N2	0.210635	11828	11788	11788	502	NKX63	ENSG00000165066_LINE2435_NKX63_I	0.185954	12234	12203	12203	502	FOXD4L2	ENSG00000204828_LINE10562_FOXD4L2_I_N3	0.158877	33851	33771	33771	502
TCF21	ENSG00000118526_LINE152_TCF21_I	4.35218	3.86781	4.80151	1.11416e-237	2.09083e-237	BATF	ENSG00000156127_LINE436_BATF_D_N1	0.347551	26847	26793	26793	502	TBR1	ENSG00000136535_LINE3540_TBR1_D_N2	0.210612	12096	12061	12061	502	EN1	ENSG00000163064_LINE2412_EN1_D_N1	0.185952	8092	8073	8073	502	NOBOX	ENSG00000106410_LINE2223_NOBOX_D_N2	0.15887	8123	8097	8097	502
ENSG00000187728	ENSG00000187728_LINE296_ENSG00000187728_I	4.35218	3.86781	4.80151	1.11416e-237	2.09083e-237	JUN	ENSG00000177606_LINE517_JUN_D_N5	0.347476	22840	22786	22786	502	NFATC1	ENSG00000131196_LINE3215_NFATC1_D_N1	0.210549	20092	20039	20039	502	LHX6	ENSG00000106852_LINE2235_LHX6_D_N1	0.185951	5607	5592	5592	502	EN1	ENSG00000163064_LINE2413_EN1_D_N2	0.158858	5276	5262	5262	502
HOXB13	ENSG00000159184_LINE2403_HOXB13_D_N2	4.35009	3.61937	4.96832	2.07315e-237	3.88634e-237	KDM2B	ENSG00000089094_LINE1718_KDM2B_D	0.347472	1681	1673	1673	502	HOXC13	ENSG00000123364_LINE2301_HOXC13_D_N1	0.21049	7561	7537	7537	502	SOX7	ENSG00000171056_LINE3431_SOX7_D_N1	0.185951	13390	13352	13352	502	EMX2	ENSG00000170370_LINE2477_EMX2_D_N1	0.158858	12619	12583	12583	502
NEUROD4	ENSG00000123307_LINE282_NEUROD4_I_N1	4.34609	3.66755	4.96439	6.80215e-237	1.27108e-236	FOSB	ENSG00000125740_LINE393_FOSB_D	0.347347	19892	19849	19849	502	HOXB13	ENSG00000159184_LINE2405_HOXB13_D_N1	0.210442	7650	7625	7625	502	CREB3	ENSG00000107175_LINE353_CREB3_D_N1	0.18595	4730	4712	4712	502	SRY	ENSG00000184895_LINE3447_SRY_D_N1	0.158856	48962	48851	48851	502
NEUROD6	ENSG00000164600_LINE419_NEUROD6_I_N1	4.34609	3.66755	4.96439	6.80215e-237	1.27108e-236	FOXB1	ENSG00000171956_LINE2019_FOXB1_D_N1	0.347347	9750	9722	9722	502	MEF2C	ENSG00000081189_LINE2787_MEF2C_D_N3	0.210419	37089	36995	36995	502	IRF1	ENSG00000125347_LINE2729_IRF1_D_N2	0.185939	59653	59518	59518	502	EOMES	ENSG00000163508_LINE3546_EOMES_D_N1	0.158855	3947	3937	3937	502
ATOH1	ENSG00000172238_LINE957_ATOH1_I_N1	4.34609	3.66755	4.96439	6.80215e-237	1.27108e-236	FOXD4	ENSG00000170122_LINE2892_FOXD4_I_N1	0.347347	9750	9722	9722	502	TBX1	ENSG00000184058_LINE3556_TBX1_D_N1	0.210346	8203	8178	8178	502	DMRTC2	ENSG00000142025_LINE4260_DMRTC2_I_N1	0.185935	13230	13202	13202	502	PHOX2A	ENSG00000165462_LINE2438_PHOX2A_D	0.15885	12591	12561	12561	502
LHX4	ENSG00000121454_LINE2297_LHX4_I	4.3409	3.76525	4.82676	3.17174e-236	5.92058e-236	FOXD4L1	ENSG00000184492_LINE3337_FOXD4L1_I_N1	0.347347	9750	9722	9722	502	SOX10	ENSG00000100146_LINE3356_SOX10_D_N1	0.210344	12924	12881	12881	502	MECOM	ENSG00000085276_LINE672_MECOM_D_N1	0.185934	7413	7387	7387	502	HNF4G	ENSG00000164749_LINE3044_HNF4G_D_N1	0.158847	22960	22886	22886	502
NRL	ENSG00000129535_LINE398_NRL_D	4.33398	3.63281	4.90407	2.46206e-235	4.59098e-235	FOXD4L3	ENSG00000187559_LINE3748_FOXD4L3_I_N1	0.347347	9750	9722	9722	502	LEF1	ENSG00000138795_LINE3404_LEF1_D_N1	0.210297	18313	18253	18253	502	CRX	ENSG00000105392_LINE2200_CRX_D	0.185927	7709	7682	7682	502	HAND1	ENSG00000113196_LINE142_HAND1_D	0.158844	15364	15318	15318	502
THAP1	ENSG00000131931_LINE3588_THAP1_D_N1	4.33072	3.66192	4.94652	6.45611e-235	1.20259e-234	FOXD4L5	ENSG00000204779_LINE4022_FOXD4L5_I_N1	0.347347	9750	9722	9722	502	SIX2	ENSG00000170577_LINE2480_SIX2_I	0.210268	5047	5029	5029	502	SRY	ENSG00000184895_LINE3452_SRY_D_N1	0.185926	9099	9073	9073	502	HAND2	ENSG00000164107_LINE250_HAND2_I	0.158844	15364	15318	15318	502
POU3F2	ENSG00000184486_LINE2679_POU3F2_D_N1	4.32473	3.59122	4.98178	3.79079e-234	7.05375e-234	FOXD4L6	ENSG00000204793_LINE4159_FOXD4L6_I_N1	0.347347	9750	9722	9722	502	NR2E3	ENSG00000031544_LINE2888_NR2E3_D	0.210248	28163	28079	28079	502	CPEB1	ENSG00000214575_LINE3701_CPEB1_D	0.185925	29435	29357	29357	502	FOXL2	ENSG00000183770_LINE8793_FOXL2_I_N3	0.158834	25313	25255	25255	502
YY1	ENSG00000100811_LINE701_YY1_D_N9	4.31283	3.67959	4.83542	1.26512e-232	2.3516e-232	FOXJ1	ENSG00000129654_LINE6827_FOXJ1_I_N1	0.347347	9750	9722	9722	502	GATA1	ENSG00000102145_LINE2081_GATA1_D_N7	0.21024	9253	9225	9225	502	IRF2	ENSG00000168310_LINE2756_IRF2_D_N1	0.18591	18265	18189	18189	502	HSF2	ENSG00000025156_LINE2707_HSF2_D_N2	0.158825	14001	13956	13956	502
TFAP2B	ENSG00000008196_LINE5_TFAP2B_D_N1	4.31142	3.63695	4.87381	1.91381e-232	3.55364e-232	FOXL2	ENSG00000183770_LINE8818_FOXL2_I_N1	0.347347	9750	9722	9722	502	ARID5B	ENSG00000150347_LINE49_ARID5B_D_N1	0.210229	8991	8969	8969	502	ZIC1	ENSG00000152977_LINE989_ZIC1_D_N2	0.1859	8203	8168	8168	502	TBP	ENSG00000112592_LINE3563_TBP_D_N1	0.158819	18197	18151	18151	502
NR2C2	ENSG00000177463_LINE3097_NR2C2_D_N4	4.30941	3.59036	4.93707	3.45922e-232	6.41648e-232	FOXD4L4	ENSG00000184659_LINE9135_FOXD4L4_I_N1	0.347347	9750	9722	9722	502	SPDEF	ENSG00000124664_LINE1836_SPDEF_D_N2	0.210221	20976	20915	20915	502	RFX3	ENSG00000080298_LINE3239_RFX3_D_N1	0.185896	7367	7339	7339	502	HOXD1	ENSG00000128645_LINE2316_HOXD1_I	0.158797	6932	6922	6922	502
BCL6B	ENSG00000161940_LINE1031_BCL6B_D	4.30551	3.6051	4.88831	1.08749e-231	2.01505e-231	FOXD4L2	ENSG00000204828_LINE10544_FOXD4L2_I_N1	0.347347	9750	9722	9722	502	NR1D1	ENSG00000126368_LINE2979_NR1D1_D	0.210207	14978	14934	14934	502	POU3F2	ENSG00000184486_LINE2679_POU3F2_D_N1	0.185895	17490	17439	17439	502	ESR1	ENSG00000091831_LINE2916_ESR1_D_N4	0.158781	20312	20245	20245	502
POU2F1	ENSG00000143190_LINE2665_POU2F1_D_N5	4.30249	3.59693	4.9011	2.63784e-231	4.88263e-231	PRDM1	ENSG00000057657_LINE611_PRDM1_D_N4	0.347314	39638	39523	39523	502	NR1D2	ENSG00000174738_LINE6613_NR1D2_I_N1	0.210207	14978	14934	14934	502	NFATC1	ENSG00000131196_LINE3211_NFATC1_D_N1	0.185892	17658	17624	17624	502	TLX1	ENSG00000107807_LINE2240_TLX1_D_N1	0.158779	9706	9675	9675	502
YY1	ENSG00000100811_LINE705_YY1_D_N1	4.29691	3.62269	4.91146	1.35716e-230	2.50684e-230	IRF7	ENSG00000185507_LINE2759_IRF7_D_N1	0.347222	14974	14926	14926	502	SNAI3	ENSG00000185669_LINE1323_SNAI3_I	0.210053	13821	13779	13779	502	MAZ	ENSG00000103495_LINE797_MAZ_D	0.185889	76763	76586	76586	502	TLX3	ENSG00000164438_LINE2429_TLX3_I	0.158779	9706	9675	9675	502
ZFP42	ENSG00000179059_LINE3473_ZFP42_I_N3	4.29691	3.62269	4.91146	1.35716e-230	2.50684e-230	STAT5A	ENSG00000126561_LINE3481_STAT5A_D_N2	0.347063	13548	13506	13506	502	LEF1	ENSG00000138795_LINE3405_LEF1_D_N1	0.210033	12629	12592	12592	502	PLAGL1	ENSG00000118495_LINE840_PLAGL1_D	0.18588	18628	18531	18531	502	PDX1	ENSG00000139515_LINE2371_PDX1_D_N2	0.158774	6474	6465	6465	502
KLF13	ENSG00000169926_LINE1120_KLF13_D	4.29364	3.5821	4.87246	3.53633e-230	6.51838e-230	SPIC	ENSG00000166211_LINE1923_SPIC_D	0.347058	24569	24507	24507	502	FOXJ3	ENSG00000198815_LINE2061_FOXJ3_D_N1	0.210016	57522	57404	57404	502	ISX	ENSG00000175329_LINE2495_ISX_D_N1	0.185878	12862	12831	12831	502	FOXO6	ENSG00000204060_LINE2062_FOXO6_D_N1	0.158774	10414	10399	10399	502
KLF10	ENSG00000155090_LINE1360_KLF10_I	4.29364	3.5821	4.87246	3.53633e-230	6.51838e-230	FOXK1	ENSG00000164916_LINE2008_FOXK1_D_N1	0.347037	6165	6142	6142	502	FOXN3	ENSG00000053254_LINE2569_FOXN3_I_N1	0.210016	57522	57404	57404	502	TEAD4	ENSG00000197905_LINE3585_TEAD4_D_N1	0.185869	21020	20961	20961	502	GLI3	ENSG00000106571_LINE813_GLI3_D	0.158771	15421	15361	15361	502
HOXB2	ENSG00000173917_LINE2486_HOXB2_D	4.29083	3.68025	4.85201	8.04186e-230	1.48078e-229	FOXD4	ENSG00000170122_LINE2916_FOXD4_I_N5	0.347037	6165	6142	6142	502	FOXD4	ENSG00000170122_LINE2941_FOXD4_I_N1	0.210016	57522	57404	57404	502	TFCP2L1	ENSG00000115112_LINE11242_TFCP2L1_I_N1	0.185869	3458	3450	3450	502	LHX2	ENSG00000106689_LINE2231_LHX2_D_N1	0.158768	10448	10426	10426	502
POU3F3	ENSG00000198914_LINE2691_POU3F3_D_N1	4.27935	3.66825	4.73002	2.30523e-228	4.24028e-228	FOXD4L1	ENSG00000184492_LINE3361_FOXD4L1_I_N5	0.347037	6165	6142	6142	502	FOXD4L1	ENSG00000184492_LINE3386_FOXD4L1_I_N1	0.210016	57522	57404	57404	502	SOX8	ENSG00000005513_LINE3332_SOX8_D_N2	0.185856	11944	11904	11904	502	MLXIP	ENSG00000175727_LINE276_MLXIP_I	0.158758	5424	5402	5402	502
ZNF32	ENSG00000169740_LINE1118_ZNF32_I	4.26782	3.37443	4.97544	6.63294e-227	1.2188e-226	FOXD4L3	ENSG00000187559_LINE3772_FOXD4L3_I_N5	0.347037	6165	6142	6142	502	FOXD4L3	ENSG00000187559_LINE3797_FOXD4L3_I_N1	0.210016	57522	57404	57404	502	E2F4	ENSG00000205250_LINE1790_E2F4_D_N1	0.18585	6125	6106	6106	502	FOXG1	ENSG00000176165_LINE2024_FOXG1_D_N1	0.158755	27962	27911	27911	502
SOX2	ENSG00000181449_LINE3441_SOX2_D_N2	4.26622	3.66517	4.74279	1.05661e-226	1.93949e-226	FOXD4L5	ENSG00000204779_LINE4046_FOXD4L5_I_N5	0.347037	6165	6142	6142	502	FOXD4L5	ENSG00000204779_LINE4071_FOXD4L5_I_N1	0.210016	57522	57404	57404	502	SOX10	ENSG00000100146_LINE3356_SOX10_D_N1	0.185847	12924	12881	12881	502	FOXD4	ENSG00000170122_LINE2906_FOXD4_I_N2	0.158755	27962	27911	27911	502
SOX3	ENSG00000134595_LINE3399_SOX3_I	4.26585	3.71182	4.74649	1.17425e-226	2.15319e-226	FOXD4L6	ENSG00000204793_LINE4183_FOXD4L6_I_N5	0.347037	6165	6142	6142	502	FOXD4L6	ENSG00000204793_LINE4208_FOXD4L6_I_N1	0.210016	57522	57404	57404	502	ZNF281	ENSG00000162702_LINE1036_ZNF281_I	0.18583	32571	32446	32446	502	FOXD4L1	ENSG00000184492_LINE3351_FOXD4L1_I_N2	0.158755	27962	27911	27911	502
E2F2	ENSG00000007968_LINE1745_E2F2_D_N1	4.26384	3.625	4.77936	2.11111e-226	3.86708e-226	FOXJ1	ENSG00000129654_LINE6851_FOXJ1_I_N5	0.347037	6165	6142	6142	502	FOXJ1	ENSG00000129654_LINE6876_FOXJ1_I_N1	0.210016	57522	57404	57404	502	ZNF263	ENSG00000006194_LINE594_ZNF263_D_N2	0.185821	73425	73263	73263	502	FOXD4L3	ENSG00000187559_LINE3762_FOXD4L3_I_N2	0.158755	27962	27911	27911	502
TBP	ENSG00000112592_LINE3562_TBP_D_N1	4.26368	3.58714	4.87429	2.20926e-226	4.04267e-226	FOXL2	ENSG00000183770_LINE8842_FOXL2_I_N5	0.347037	6165	6142	6142	502	FOXN2	ENSG00000170802_LINE7902_FOXN2_I_N1	0.210016	57522	57404	57404	502	PRRX1	ENSG00000116132_LINE2281_PRRX1_D_N1	0.185821	11585	11557	11557	502	FOXD4L5	ENSG00000204779_LINE4036_FOXD4L5_I_N2	0.158755	27962	27911	27911	502
POU6F1	ENSG00000184271_LINE2531_POU6F1_D_N1	4.26119	3.61271	4.7878	4.55756e-226	8.33112e-226	FOXD4L4	ENSG00000184659_LINE9159_FOXD4L4_I_N5	0.347037	6165	6142	6142	502	FOXL2	ENSG00000183770_LINE8867_FOXL2_I_N1	0.210016	57522	57404	57404	502	HOXB8	ENSG00000120068_LINE2288_HOXB8_D	0.185813	11040	11014	11014	502	FOXD4L6	ENSG00000204793_LINE4173_FOXD4L6_I_N2	0.158755	27962	27911	27911	502
BHLHA15	ENSG00000180535_LINE286_BHLHA15_D	4.26054	3.67367	4.7777	5.49936e-226	1.00423e-225	FOXD4L2	ENSG00000204828_LINE10568_FOXD4L2_I_N5	0.347037	6165	6142	6142	502	FOXD4L4	ENSG00000184659_LINE9184_FOXD4L4_I_N1	0.210016	57522	57404	57404	502	HOXA4	ENSG00000197576_LINE16153_HOXA4_I_N5	0.185813	11040	11014	11014	502	FOXJ1	ENSG00000129654_LINE6841_FOXJ1_I_N2	0.158755	27962	27911	27911	502
NFATC1	ENSG00000131196_LINE3213_NFATC1_D_N1	4.25747	3.58347	4.84885	1.34142e-225	2.44702e-225	RORC	ENSG00000143365_LINE3014_RORC_D	0.347023	11837	11805	11805	502	FOXD4L2	ENSG00000204828_LINE10593_FOXD4L2_I_N1	0.210016	57522	57404	57404	502	CEBPA	ENSG00000245848_LINE566_CEBPA_D_N1	0.185812	10445	10418	10418	502	FOXL2	ENSG00000183770_LINE8832_FOXL2_I_N2	0.158755	27962	27911	27911	502
SNAI3	ENSG00000185669_LINE1323_SNAI3_I	4.25712	3.55116	4.90178	1.48293e-225	2.70237e-225	RORB	ENSG00000198963_LINE18390_RORB_I_N1	0.347023	11837	11805	11805	502	NKX24	ENSG00000125816_LINE2311_NKX24_I	0.210006	8982	8947	8947	502	AC0125311	ENSG00000172789_LINE2485_AC0125311_I	0.185805	14699	14667	14667	502	FOXD4L4	ENSG00000184659_LINE9149_FOXD4L4_I_N2	0.158755	27962	27911	27911	502
SREBF2	ENSG00000198911_LINE311_SREBF2_D_N1	4.24714	3.5384	4.83778	2.6711e-224	4.86257e-224	IRF9	ENSG00000213928_LINE2765_IRF9_D_N1	0.347006	12220	12179	12179	502	YY1	ENSG00000100811_LINE690_YY1_D_N1	0.209977	12221	12183	12183	502	HOXA4	ENSG00000197576_LINE16129_HOXA4_I_N70	0.185805	14699	14667	14667	502	FOXD4L2	ENSG00000204828_LINE10558_FOXD4L2_I_N2	0.158755	27962	27911	27911	502
PRDM1	ENSG00000057657_LINE617_PRDM1_D_N1	4.24145	3.52395	4.80429	1.38377e-223	2.51646e-223	NR1I3	ENSG00000143257_LINE3013_NR1I3_D_N1	0.346609	11557	11524	11524	502	ZFP42	ENSG00000179059_LINE3454_ZFP42_I_N1	0.209977	12221	12183	12183	502	HNF1B	ENSG00000108753_LINE2249_HNF1B_D_N3	0.185799	10196	10178	10178	502	USF1	ENSG00000158773_LINE237_USF1_D_N10	0.158741	10348	10300	10300	502
HOXD13	ENSG00000128714_LINE2324_HOXD13_D_N1	4.23802	3.45572	5.01961	3.72975e-223	6.77577e-223	NR1I2	ENSG00000144852_LINE3016_NR1I2_D_N1	0.346609	11557	11524	11524	502	HMBOX1	ENSG00000147421_LINE2390_HMBOX1_D	0.209968	5459	5446	5446	502	SOX15	ENSG00000129194_LINE3395_SOX15_D_N1	0.185799	16855	16820	16820	502	FOXM1	ENSG00000111206_LINE1956_FOXM1_D	0.158738	34957	34866	34866	502
BHLHE41	ENSG00000123095_LINE165_BHLHE41_D_N2	4.2369	3.63322	4.76546	5.15027e-223	9.34679e-223	UBP1	ENSG00000153560_LINE2149_UBP1_D	0.34654	29870	29783	29783	502	TWIST2	ENSG00000233608_LINE317_TWIST2_I	0.209964	7842	7819	7819	502	SPZ1	ENSG00000164299_LINE3670_SPZ1_D_N1	0.185798	7531	7493	7493	502	ENSG00000229544	ENSG00000229544_LINE2582_ENSG00000229544_I	0.158736	5412	5392	5392	502
YY2	ENSG00000230797_LINE1592_YY2_D_N2	4.23684	3.46837	4.94975	5.24873e-223	9.51569e-223	TFCP2L1	ENSG00000115112_LINE11249_TFCP2L1_I_N1	0.34654	29870	29783	29783	502	FUBP1	ENSG00000162613_LINE3668_FUBP1_D	0.209962	39478	39371	39371	502	FOXO3	ENSG00000118689_LINE1962_FOXO3_D_N1	0.185787	7740	7718	7718	502	MYF5	ENSG00000111049_LINE473_MYF5_I_N1	0.158732	18832	18771	18771	502
NR2E3	ENSG00000031544_LINE2888_NR2E3_D	4.23528	3.43283	4.88072	8.22606e-223	1.48981e-222	IRF8	ENSG00000140968_LINE2754_IRF8_D_N1	0.346486	37260	37147	37147	502	ZNF784	ENSG00000179922_LINE1252_ZNF784_D	0.209912	7277	7249	7249	502	FOXK1	ENSG00000164916_LINE2007_FOXK1_D_N1	0.185781	21754	21705	21705	502	BPTF	ENSG00000171634_LINE3686_BPTF_D_N1	0.158712	47357	47233	47233	502
E2F3	ENSG00000112242_LINE1770_E2F3_D_N1	4.23046	3.62073	4.71232	3.29665e-222	5.96439e-222	GATA2	ENSG00000179348_LINE2120_GATA2_D_N9	0.346455	11305	11274	11274	502	FOXJ3	ENSG00000198815_LINE2060_FOXJ3_D_N1	0.209846	61103	60977	60977	502	KIAA0415	ENSG00000242802_LINE2069_KIAA0415_I	0.185781	21754	21705	21705	502	ZNF263	ENSG00000006194_LINE591_ZNF263_D_N1	0.158706	89716	89526	89526	502
PAX4	ENSG00000106331_LINE2620_PAX4_D_N1	4.22902	3.59564	4.80197	4.98967e-222	9.01822e-222	CIC	ENSG00000079432_LINE3346_CIC_I	0.346402	15572	15534	15534	502	FOXN3	ENSG00000053254_LINE2568_FOXN3_I_N1	0.209846	61103	60977	60977	502	PLAG1	ENSG00000181690_LINE1275_PLAG1_D_N1	0.185777	30019	29907	29907	502	MTF1	ENSG00000188786_LINE1372_MTF1_D_N2	0.158705	8101	8073	8073	502
PAX2	ENSG00000075891_LINE2616_PAX2_D_N1	4.22748	3.38804	4.95403	7.7774e-222	1.40423e-221	RORB	ENSG00000198963_LINE18386_RORB_I_N9	0.346301	10382	10347	10347	502	FOXD4	ENSG00000170122_LINE2940_FOXD4_I_N1	0.209846	61103	60977	60977	502	FOXJ2	ENSG00000065970_LINE1947_FOXJ2_D_N1	0.185774	32449	32373	32373	502	SCRT1	ENSG00000170616_LINE1130_SCRT1_D	0.158698	12122	12092	12092	502
OTP	ENSG00000171540_LINE2483_OTP_I	4.22432	3.6306	4.7687	1.9305e-221	3.48201e-221	MYBL1	ENSG00000185697_LINE2870_MYBL1_D_N1	0.346267	2661	2648	2648	502	FOXD4L1	ENSG00000184492_LINE3385_FOXD4L1_I_N1	0.209846	61103	60977	60977	502	MYB	ENSG00000118513_LINE2845_MYB_D_N1	0.185763	7788	7746	7746	502	POU4F2	ENSG00000151615_LINE2669_POU4F2_D_N2	0.15869	20493	20446	20446	502
TCF3	ENSG00000071564_LINE93_TCF3_D_N1	4.22213	3.58678	4.78601	3.63181e-221	6.54393e-221	RFX1	ENSG00000132005_LINE3249_RFX1_D_N1	0.346267	8176	8150	8150	502	FOXD4L3	ENSG00000187559_LINE3796_FOXD4L3_I_N1	0.209846	61103	60977	60977	502	HDX	ENSG00000165259_LINE2437_HDX_I	0.185761	17796	17741	17741	502	HOXC12	ENSG00000123407_LINE2307_HOXC12_D_N1	0.158687	4549	4540	4540	502
HNF4A	ENSG00000101076_LINE2935_HNF4A_D_N1	4.21165	3.58421	4.77359	7.3383e-220	1.32089e-219	MEIS2	ENSG00000134138_LINE2334_MEIS2_D_N2	0.346242	8940	8922	8922	502	FOXD4L5	ENSG00000204779_LINE4070_FOXD4L5_I_N1	0.209846	61103	60977	60977	502	RELB	ENSG00000104856_LINE3201_RELB_D	0.185761	17093	17020	17020	502	GATA2	ENSG00000179348_LINE2112_GATA2_D_N1	0.158652	11333	11296	11296	502
SOX4	ENSG00000124766_LINE3373_SOX4_D_N1	4.20077	3.6146	4.6668	1.65573e-218	2.97728e-218	HSF4	ENSG00000102878_LINE2709_HSF4_D	0.346164	11933	11894	11894	502	FOXD4L6	ENSG00000204793_LINE4207_FOXD4L6_I_N1	0.209846	61103	60977	60977	502	NFKB1	ENSG00000109320_LINE3202_NFKB1_D_N3	0.185733	21161	21090	21090	502	MEF2C	ENSG00000081189_LINE2787_MEF2C_D_N3	0.158652	37089	36995	36995	502
BRCA1	ENSG00000012048_LINE1796_BRCA1_D_N2	4.18634	3.56199	4.71482	1.01493e-216	1.82315e-216	IRF2	ENSG00000168310_LINE2756_IRF2_D_N1	0.34616	18265	18189	18189	502	FOXJ1	ENSG00000129654_LINE6875_FOXJ1_I_N1	0.209846	61103	60977	60977	502	ONECUT2	ENSG00000119547_LINE1696_ONECUT2_D_N1	0.185732	12578	12539	12539	502	EMX2	ENSG00000170370_LINE2476_EMX2_D_N1	0.158644	4830	4824	4824	502
RFX5	ENSG00000143390_LINE3258_RFX5_D_N5	4.18291	3.53802	4.7994	2.69237e-216	4.83147e-216	AR	ENSG00000169083_LINE3045_AR_D_N1	0.346137	19806	19750	19750	502	FOXN2	ENSG00000170802_LINE7901_FOXN2_I_N1	0.209846	61103	60977	60977	502	HOXA4	ENSG00000197576_LINE16097_HOXA4_I_N1	0.185725	6905	6880	6880	502	OTP	ENSG00000171540_LINE2483_OTP_I	0.158638	7270	7253	7253	502
FERD3L	ENSG00000146618_LINE224_FERD3L_I	4.18287	3.41804	4.87204	2.72089e-216	4.87769e-216	ENSG00000250542	ENSG00000250542_LINE569_ENSG00000250542_I	0.34608	2101	2092	2092	502	FOXL2	ENSG00000183770_LINE8866_FOXL2_I_N1	0.209846	61103	60977	60977	502	KLF13	ENSG00000169926_LINE1120_KLF13_D	0.185719	10870	10816	10816	502	HOXA7	ENSG00000122592_LINE2299_HOXA7_D	0.158632	5299	5278	5278	502
PHOX2B	ENSG00000109132_LINE2255_PHOX2B_D_N2	4.17999	3.62166	4.69466	6.16997e-216	1.10496e-215	DMBX1	ENSG00000197587_LINE2552_DMBX1_D	0.345937	4979	4953	4953	502	FOXD4L4	ENSG00000184659_LINE9183_FOXD4L4_I_N1	0.209846	61103	60977	60977	502	KLF10	ENSG00000155090_LINE1360_KLF10_I	0.185719	10870	10816	10816	502	HOXA4	ENSG00000197576_LINE16150_HOXA4_I_N1	0.158632	5299	5278	5278	502
ARID2	ENSG00000189079_LINE54_ARID2_I	4.17449	3.48041	4.83353	2.94479e-215	5.26837e-215	TP53	ENSG00000141510_LINE3150_TP53_D_N1	0.345865	10968	10934	10934	502	FOXD4L2	ENSG00000204828_LINE10592_FOXD4L2_I_N1	0.209846	61103	60977	60977	502	POU4F2	ENSG00000151615_LINE2669_POU4F2_D_N2	0.1857	20493	20446	20446	502	TGIF1	ENSG00000177426_LINE2508_TGIF1_D_N1	0.158629	10314	10286	10286	502
MNT	ENSG00000070444_LINE87_MNT_D	4.17385	3.55318	4.70282	3.53615e-215	6.31993e-215	ZNF384	ENSG00000126746_LINE901_ZNF384_D	0.345782	16440	16379	16379	502	PKNOX2	ENSG00000165495_LINE2439_PKNOX2_D	0.20984	15542	15489	15489	502	HNF1A	ENSG00000135100_LINE2342_HNF1A_D_N1	0.185694	14854	14817	14817	502	TEAD3	ENSG00000007866_LINE3573_TEAD3_D_N1	0.158627	17908	17847	17847	502
E2F2	ENSG00000007968_LINE1746_E2F2_D_N1	4.16178	3.54287	4.66677	1.07968e-213	1.9277e-213	PGR	ENSG00000082175_LINE2903_PGR_D_N1	0.345598	16940	16884	16884	502	HOXA2	ENSG00000105996_LINE2208_HOXA2_D_N2	0.209837	7857	7838	7838	502	RFX3	ENSG00000080298_LINE3238_RFX3_D_N2	0.185688	6756	6735	6735	502	PITX1	ENSG00000069011_LINE2181_PITX1_D_N3	0.158624	7851	7825	7825	502
ARNTL	ENSG00000133794_LINE179_ARNTL_D_N1	4.15561	3.51827	4.68953	6.16486e-213	1.09958e-212	ZBTB12	ENSG00000204366_LINE1521_ZBTB12_I	0.345546	9007	8970	8970	502	MEF2A	ENSG00000068305_LINE2776_MEF2A_D_N1	0.209836	30909	30835	30835	502	DUXA	ENSG00000204527_LINE2558_DUXA_D	0.185687	10492	10466	10466	502	CUX1	ENSG00000160967_LINE1701_CUX1_D_N1	0.158622	5923	5906	5906	502
TEF	ENSG00000167074_LINE471_TEF_D_N1	4.15556	3.64852	4.59396	6.25471e-213	1.11448e-212	AL8448538	ENSG00000206366_LINE1540_AL8448538_I	0.345546	9007	8970	8970	502	MECOM	ENSG00000085276_LINE670_MECOM_D_N1	0.209831	34229	34134	34134	502	HOXC12	ENSG00000123407_LINE2306_HOXC12_D_N1	0.185684	18974	18925	18925	502	NKX11	ENSG00000235608_LINE2597_NKX11_I	0.158619	6173	6148	6148	502
ZNF713	ENSG00000178665_LINE1229_ZNF713_D	4.15448	3.55593	4.64831	8.49415e-213	1.51198e-212	CR7597843	ENSG00000234196_LINE1597_CR7597843_I	0.345546	9007	8970	8970	502	TBP	ENSG00000112592_LINE3562_TBP_D_N1	0.209826	21317	21256	21256	502	MEOX2	ENSG00000106511_LINE2225_MEOX2_D_N1	0.185682	7570	7554	7554	502	TBX20	ENSG00000164532_LINE3549_TBX20_D_N2	0.158617	12400	12356	12356	502
TAL1	ENSG00000162367_LINE244_TAL1_D_N1	4.14073	3.51913	4.71606	4.08511e-211	7.24963e-211	CR3882194	ENSG00000234852_LINE1601_CR3882194_I	0.345546	9007	8970	8970	502	ENSG00000234254	ENSG00000234254_LINE2595_ENSG00000234254_I	0.209765	13342	13300	13300	502	TLX2	ENSG00000115297_LINE2269_TLX2_D_N1	0.18568	10710	10681	10681	502	GRHL1	ENSG00000134317_LINE2139_GRHL1_D_N2	0.158601	5758	5750	5750	502
LYL1	ENSG00000104903_LINE205_LYL1_I_N1	4.14073	3.51913	4.71606	4.08511e-211	7.24963e-211	AL66283413	ENSG00000237900_LINE1611_AL66283413_I	0.345546	9007	8970	8970	502	MEF2D	ENSG00000116604_LINE2813_MEF2D_D_N2	0.209748	23047	22981	22981	502	POU3F3	ENSG00000198914_LINE2690_POU3F3_D_N1	0.185678	22245	22192	22192	502	PRDM16	ENSG00000142611_LINE960_PRDM16_I	0.158599	14010	13960	13960	502
TAL2	ENSG00000186051_LINE512_TAL2_I_N1	4.14073	3.51913	4.71606	4.08511e-211	7.24963e-211	RUNX3	ENSG00000020633_LINE3271_RUNX3_D_N2	0.345493	9848	9816	9816	502	PBX4	ENSG00000105717_LINE11890_PBX4_I_N5	0.209742	10596	10567	10567	502	PROX1	ENSG00000117707_LINE3183_PROX1_D	0.185673	4123	4109	4109	502	NR2C2	ENSG00000177463_LINE3089_NR2C2_D_N3	0.158592	24384	24285	24285	502
SHOX	ENSG00000185960_LINE2546_SHOX_D_N2	4.13798	3.62712	4.58266	8.86192e-211	1.5711e-210	STAT3	ENSG00000168610_LINE3504_STAT3_D_N1	0.345489	17898	17842	17842	502	ZNF410	ENSG00000119725_LINE845_ZNF410_D	0.209711	7759	7735	7735	502	AL7735441	ENSG00000206454_LINE6122_AL7735441_I_N5	0.185672	20879	20820	20820	502	GSC2	ENSG00000063515_LINE2174_GSC2_D	0.158587	6183	6157	6157	502
ZNF202	ENSG00000166261_LINE1063_ZNF202_I	4.13626	3.53938	4.70119	1.43496e-210	2.54143e-210	SPI1	ENSG00000066336_LINE1811_SPI1_D_N1	0.345438	22879	22822	22822	502	SOX9	ENSG00000125398_LINE3384_SOX9_D_N1	0.20969	14765	14728	14728	502	CR3882292	ENSG00000229094_LINE6138_CR3882292_I_N5	0.185672	20879	20820	20820	502	RORA	ENSG00000069667_LINE2895_RORA_D_N1	0.158587	10712	10673	10673	502
MAFB	ENSG00000204103_LINE553_MAFB_D	4.13486	3.51649	4.65876	2.12647e-210	3.76238e-210	BACH1	ENSG00000156273_LINE437_BACH1_D_N1	0.345261	20184	20136	20136	502	NFATC1	ENSG00000131196_LINE3214_NFATC1_D_N1	0.209626	14624	14587	14587	502	AL6628334	ENSG00000233911_LINE6155_AL6628334_I_N5	0.185672	20879	20820	20820	502	RORB	ENSG00000198963_LINE18388_RORB_I_N1	0.158587	10712	10673	10673	502
HSF2	ENSG00000025156_LINE2707_HSF2_D_N2	4.12261	3.29275	4.92383	6.60073e-209	1.1667e-208	NR3C1	ENSG00000113580_LINE2948_NR3C1_D_N1	0.345118	17368	17320	17320	502	ESRRB	ENSG00000119715_LINE2968_ESRRB_D_N2	0.209597	12906	12873	12873	502	CR7598154	ENSG00000235068_LINE6169_CR7598154_I_N5	0.185672	20879	20820	20820	502	NFYA	ENSG00000001167_LINE1664_NFYA_D_N1	0.158582	11667	11633	11633	502
TFCP2	ENSG00000135457_LINE2146_TFCP2_D_N1	4.12229	3.48473	4.67414	7.21854e-209	1.27463e-208	PRKRIR	ENSG00000137492_LINE3592_PRKRIR_D	0.345052	6309	6289	6289	502	T	ENSG00000164458_LINE3548_T_D_N2	0.20953	9261	9229	9229	502	BX0885802	ENSG00000237582_LINE6183_BX0885802_I_N5	0.185672	20879	20820	20820	502	SREBF1	ENSG00000072310_LINE94_SREBF1_D_N3	0.158575	13496	13447	13447	502
FOXI1	ENSG00000168269_LINE2013_FOXI1_D_N1	4.1166	3.45925	4.70172	3.54773e-208	6.20237e-208	TGIF1	ENSG00000177426_LINE2507_TGIF1_D_N1	0.344994	13527	13488	13488	502	DMRT1	ENSG00000137090_LINE1730_DMRT1_D_N1	0.2095	9090	9068	9068	502	CR8477943	ENSG00000230336_LINE17148_CR8477943_I_N5	0.185672	20879	20820	20820	502	UNCX	ENSG00000164853_LINE2432_UNCX_D_N1	0.158568	13684	13658	13658	502
FOXD4	ENSG00000170122_LINE2938_FOXD4_I_N1	4.1166	3.45925	4.70172	3.54773e-208	6.20237e-208	CRX	ENSG00000105392_LINE2200_CRX_D	0.344934	7709	7682	7682	502	ESR1	ENSG00000091831_LINE2909_ESR1_D_N1	0.2094	17152	17100	17100	502	HOXA4	ENSG00000197576_LINE16096_HOXA4_I_N1	0.18567	9802	9773	9773	502	NKX31	ENSG00000167034_LINE2454_NKX31_D_N3	0.158568	12923	12893	12893	502
FOXD4L1	ENSG00000184492_LINE3383_FOXD4L1_I_N1	4.1166	3.45925	4.70172	3.54773e-208	6.20237e-208	PAX6	ENSG00000007372_LINE2608_PAX6_D_N1	0.344784	5532	5512	5512	502	AC0021266	ENSG00000064489_LINE2769_AC0021266_I	0.209393	19744	19690	19690	502	ATF3	ENSG00000162772_LINE459_ATF3_D_N1	0.185662	8823	8794	8794	502	TFCP2	ENSG00000135457_LINE2141_TFCP2_D_N1	0.158566	18007	17925	17925	502
FOXD4L3	ENSG00000187559_LINE3794_FOXD4L3_I_N1	4.1166	3.45925	4.70172	3.54773e-208	6.20237e-208	TBR1	ENSG00000136535_LINE3540_TBR1_D_N2	0.344691	12096	12061	12061	502	MEF2B	ENSG00000213999_LINE2814_MEF2B_D	0.209393	19744	19690	19690	502	CEBPE	ENSG00000092067_LINE337_CEBPE_D_N1	0.185662	8547	8526	8526	502	HOXB3	ENSG00000120093_LINE2291_HOXB3_D	0.158542	8542	8524	8524	502
FOXD4L5	ENSG00000204779_LINE4068_FOXD4L5_I_N1	4.1166	3.45925	4.70172	3.54773e-208	6.20237e-208	PAX2	ENSG00000075891_LINE2617_PAX2_D_N1	0.344644	9219	9180	9180	502	SIX3	ENSG00000138083_LINE2358_SIX3_I	0.209366	4895	4878	4878	502	SOX18	ENSG00000203883_LINE3459_SOX18_D_N1	0.18566	12893	12865	12865	502	MEF2A	ENSG00000068305_LINE2776_MEF2A_D_N1	0.158522	30909	30835	30835	502
FOXD4L6	ENSG00000204793_LINE4205_FOXD4L6_I_N1	4.1166	3.45925	4.70172	3.54773e-208	6.20237e-208	TBX2	ENSG00000121068_LINE3533_TBX2_D_N1	0.344589	11531	11496	11496	502	SOX18	ENSG00000203883_LINE3462_SOX18_D_N1	0.209321	15678	15636	15636	502	ZIC5	ENSG00000139800_LINE950_ZIC5_I	0.185657	13893	13814	13814	502	NFKB2	ENSG00000077150_LINE3188_NFKB2_D_N1	0.158514	9017	8979	8979	502
FOXJ1	ENSG00000129654_LINE6873_FOXJ1_I_N1	4.1166	3.45925	4.70172	3.54773e-208	6.20237e-208	BACH1	ENSG00000156273_LINE441_BACH1_D_N1	0.344581	14718	14671	14671	502	HOXA9	ENSG00000078399_LINE2187_HOXA9_D_N1	0.209315	11886	11855	11855	502	PRDM1	ENSG00000057657_LINE617_PRDM1_D_N1	0.185653	15688	15632	15632	502	TP73	ENSG00000078900_LINE3145_TP73_D_N2	0.158491	17836	17756	17756	502
FOXL2	ENSG00000183770_LINE8864_FOXL2_I_N1	4.1166	3.45925	4.70172	3.54773e-208	6.20237e-208	EOMES	ENSG00000163508_LINE3544_EOMES_D_N1	0.34456	11295	11262	11262	502	NFIX	ENSG00000008441_LINE3305_NFIX_D_N2	0.209276	13622	13583	13583	502	SOX21	ENSG00000125285_LINE3378_SOX21_D_N1	0.18565	11201	11172	11172	502	ARID5A	ENSG00000196843_LINE52_ARID5A_I	0.158478	17360	17314	17314	502
FOXD4L4	ENSG00000184659_LINE9181_FOXD4L4_I_N1	4.1166	3.45925	4.70172	3.54773e-208	6.20237e-208	BACH1	ENSG00000156273_LINE439_BACH1_D_N1	0.344553	22389	22336	22336	502	ZNF187	ENSG00000197062_LINE3797_ZNF187_I	0.209269	3355	3349	3349	502	TFAP2A	ENSG00000137203_LINE21_TFAP2A_D_N1	0.185636	34208	34075	34075	502	TBX3	ENSG00000135111_LINE3538_TBX3_D	0.158477	17895	17841	17841	502
FOXD4L2	ENSG00000204828_LINE10590_FOXD4L2_I_N1	4.1166	3.45925	4.70172	3.54773e-208	6.20237e-208	TCF15	ENSG00000125878_LINE172_TCF15_I	0.344466	15856	15809	15809	502	POU3F1	ENSG00000185668_LINE2682_POU3F1_D_N1	0.209264	11507	11476	11476	502	FOXI2	ENSG00000186766_LINE2049_FOXI2_I	0.185634	33002	32913	32913	502	ZNF784	ENSG00000179922_LINE1252_ZNF784_D	0.158471	7277	7249	7249	502
CUX1	ENSG00000160967_LINE1701_CUX1_D_N1	4.10467	3.45243	4.59066	9.89457e-207	1.72812e-206	SCXB	ENSG00000187786_LINE297_SCXB_I	0.344466	15856	15809	15809	502	PBX4	ENSG00000105717_LINE11888_PBX4_I_N1	0.209195	36991	36907	36907	502	FOXD4	ENSG00000170122_LINE2831_FOXD4_I_N1	0.185634	33002	32913	32913	502	NR6A1	ENSG00000148200_LINE3017_NR6A1_D_N2	0.158447	15791	15739	15739	502
PRRX1	ENSG00000116132_LINE2281_PRRX1_D_N1	4.10395	3.53917	4.6095	1.209e-206	2.10947e-206	SCXA	ENSG00000188686_LINE302_SCXA_I	0.344466	15856	15809	15809	502	YBX2	ENSG00000006047_LINE2211_YBX2_I_N1	0.209178	12465	12431	12431	502	FOXD4L1	ENSG00000184492_LINE3272_FOXD4L1_I_N1	0.185634	33002	32913	32913	502	NHLH1	ENSG00000171786_LINE269_NHLH1_D_N3	0.158435	18505	18439	18439	502
MYCN	ENSG00000134323_LINE186_MYCN_D_N2	4.0994	3.5053	4.6314	4.28249e-206	7.46474e-206	IRF3	ENSG00000126456_LINE2737_IRF3_D_N1	0.34431	22120	22052	22052	502	CSDA	ENSG00000060138_LINE2216_CSDA_I_N1	0.209178	12465	12431	12431	502	FOXD4L3	ENSG00000187559_LINE3691_FOXD4L3_I_N1	0.185634	33002	32913	32913	502	LYL1	ENSG00000104903_LINE202_LYL1_I_N4	0.158435	18505	18439	18439	502
RFX4	ENSG00000111783_LINE3247_RFX4_D_N1	4.08693	3.30724	4.84021	1.36419e-204	2.37555e-204	NFIX	ENSG00000008441_LINE3303_NFIX_D_N2	0.344267	21265	21201	21201	502	HOXA13	ENSG00000106031_LINE2219_HOXA13_D_N2	0.209095	8388	8366	8366	502	FOXD4L5	ENSG00000204779_LINE3965_FOXD4L5_I_N1	0.185634	33002	32913	32913	502	TBP	ENSG00000112592_LINE3569_TBP_D_N2	0.158423	12284	12255	12255	502
SOX21	ENSG00000125285_LINE3375_SOX21_D_N1	4.08048	3.41916	4.60292	8.14247e-204	1.4165e-203	NKX28	ENSG00000136327_LINE2348_NKX28_D	0.344245	10113	10066	10066	502	SOX10	ENSG00000100146_LINE3355_SOX10_D_N1	0.20909	13636	13593	13593	502	FOXD4L6	ENSG00000204793_LINE4102_FOXD4L6_I_N1	0.185634	33002	32913	32913	502	TFAP4	ENSG00000090447_LINE103_TFAP4_D_N1	0.158409	24413	24315	24315	502
HOXB3	ENSG00000120093_LINE2291_HOXB3_D	4.07594	3.40252	4.69214	2.86313e-203	4.97593e-203	JUNB	ENSG00000171223_LINE487_JUNB_D_N3	0.344244	23563	23508	23508	502	DLX4	ENSG00000108813_LINE2252_DLX4_D	0.209084	6500	6485	6485	502	FOXJ1	ENSG00000129654_LINE6766_FOXJ1_I_N1	0.185634	33002	32913	32913	502	USF2	ENSG00000105698_LINE126_USF2_D_N7	0.158404	9745	9701	9701	502
FOXP3	ENSG00000049768_LINE1934_FOXP3_D_N1	4.07254	3.52068	4.57043	7.31254e-203	1.26962e-202	HOXD8	ENSG00000175879_LINE2498_HOXD8_D	0.344201	17088	17031	17031	502	DLX2	ENSG00000115844_LINE2275_DLX2_D_N1	0.209084	6500	6485	6485	502	FOXD4L4	ENSG00000184659_LINE9078_FOXD4L4_I_N1	0.185634	33002	32913	32913	502	LBX1	ENSG00000138136_LINE2359_LBX1_D	0.158397	10922	10898	10898	502
TFDP2	ENSG00000114126_LINE1740_TFDP2_I	4.07243	3.52937	4.53293	7.52911e-203	1.30337e-202	HOXA4	ENSG00000197576_LINE16144_HOXA4_I_N1	0.344201	17088	17031	17031	502	NKX22	ENSG00000125820_LINE2314_NKX22_D_N2	0.209081	12518	12473	12473	502	FOXD4L2	ENSG00000204828_LINE10487_FOXD4L2_I_N1	0.185634	33002	32913	32913	502	SIX5	ENSG00000177045_LINE2506_SIX5_D_N1	0.158395	11599	11562	11562	502
TFDP3	ENSG00000183434_LINE1741_TFDP3_I	4.07243	3.52937	4.53293	7.52911e-203	1.30337e-202	RUNX2	ENSG00000124813_LINE3280_RUNX2_D_N1	0.34414	7551	7529	7529	502	BHLHE22	ENSG00000180828_LINE287_BHLHE22_D	0.209054	5822	5808	5808	502	TFAP2A	ENSG00000137203_LINE29_TFAP2A_D_N3	0.185632	20604	20535	20535	502	HNF1B	ENSG00000108753_LINE2249_HNF1B_D_N3	0.158394	10196	10178	10178	502
TFDP1	ENSG00000198176_LINE1742_TFDP1_D	4.07243	3.52937	4.53293	7.52911e-203	1.30337e-202	STAT1	ENSG00000115415_LINE3479_STAT1_D_N6	0.34412	21914	21855	21855	502	HOXA1	ENSG00000105991_LINE2207_HOXA1_D_N1	0.209009	10757	10713	10713	502	POU5F1B	ENSG00000212993_LINE2696_POU5F1B_D_N1	0.185631	14459	14424	14424	502	TBX20	ENSG00000164532_LINE3550_TBX20_D_N1	0.15839	7069	7045	7045	502
NOTO	ENSG00000214513_LINE2565_NOTO_D	4.06984	3.54978	4.55998	1.5407e-202	2.66451e-202	MAFK	ENSG00000198517_LINE549_MAFK_D_N1	0.34409	18691	18642	18642	502	SOX8	ENSG00000005513_LINE3332_SOX8_D_N2	0.208995	11944	11904	11904	502	DLX2	ENSG00000115844_LINE2276_DLX2_D_N1	0.18563	11529	11497	11497	502	MSX1	ENSG00000163132_LINE2418_MSX1_D_N1	0.158388	15310	15274	15274	502
HOXA5	ENSG00000106004_LINE2212_HOXA5_D_N1	4.06479	3.4876	4.53989	6.20445e-202	1.07195e-201	STAT3	ENSG00000168610_LINE3506_STAT3_D_N5	0.344069	23391	23329	23329	502	ESRRA	ENSG00000173153_LINE3072_ESRRA_D_N2	0.208964	15919	15861	15861	502	BARX2	ENSG00000043039_LINE2171_BARX2_D	0.185628	12856	12812	12812	502	FOXC1	ENSG00000054598_LINE1936_FOXC1_D_N1	0.158375	6438	6409	6409	502
IKZF4	ENSG00000123411_LINE879_IKZF4_I	4.06439	3.33119	4.77644	6.91804e-202	1.19291e-201	PKNOX1	ENSG00000160199_LINE2409_PKNOX1_D_N1	0.344056	8938	8917	8917	502	VENTX	ENSG00000151650_LINE2395_VENTX_D_N1	0.208952	3079	3062	3062	502	POU2F3	ENSG00000137709_LINE2649_POU2F3_D_N1	0.185626	14547	14514	14514	502	FOXD4	ENSG00000170122_LINE2827_FOXD4_I_N1	0.158375	6438	6409	6409	502
IKZF1	ENSG00000185811_LINE1326_IKZF1_D_N3	4.06439	3.33119	4.77644	6.91804e-202	1.19291e-201	SNAI3	ENSG00000185669_LINE1323_SNAI3_I	0.34405	13821	13779	13779	502	AC2261502	ENSG00000227059_LINE2575_AC2261502_D	0.208949	9553	9535	9535	502	SOX4	ENSG00000124766_LINE3374_SOX4_D_N1	0.185624	18206	18149	18149	502	FOXD4L1	ENSG00000184492_LINE3268_FOXD4L1_I_N1	0.158375	6438	6409	6409	502
POU4F3	ENSG00000091010_LINE2645_POU4F3_D	4.06074	3.52604	4.49025	1.89236e-201	3.25988e-201	SMAD3	ENSG00000166949_LINE3324_SMAD3_D_N1	0.344041	4380	4364	4364	502	SOX2	ENSG00000181449_LINE3444_SOX2_D_N1	0.208848	20366	20314	20314	502	IRX4	ENSG00000113430_LINE2265_IRX4_I	0.185616	11423	11398	11398	502	FOXD4L3	ENSG00000187559_LINE3687_FOXD4L3_I_N1	0.158375	6438	6409	6409	502
TAL1	ENSG00000162367_LINE243_TAL1_D_N1	4.05949	3.42897	4.61521	2.66883e-201	4.58405e-201	SMAD9	ENSG00000120693_LINE19390_SMAD9_I_N1	0.344041	4380	4364	4364	502	DMRTA2	ENSG00000142700_LINE1734_DMRTA2_D	0.208817	10633	10609	10609	502	IRX6	ENSG00000159387_LINE2406_IRX6_I	0.185616	11423	11398	11398	502	FOXD4L5	ENSG00000204779_LINE3961_FOXD4L5_I_N1	0.158375	6438	6409	6409	502
LYL1	ENSG00000104903_LINE204_LYL1_I_N1	4.05949	3.42897	4.61521	2.66883e-201	4.58405e-201	NFIB	ENSG00000147862_LINE3318_NFIB_D	0.343983	18234	18192	18192	502	PBX4	ENSG00000105717_LINE11877_PBX4_I_N1	0.208815	8758	8736	8736	502	POU1F1	ENSG00000064835_LINE2642_POU1F1_D_N1	0.185609	18650	18601	18601	502	FOXD4L6	ENSG00000204793_LINE4098_FOXD4L6_I_N1	0.158375	6438	6409	6409	502
TAL2	ENSG00000186051_LINE511_TAL2_I_N1	4.05949	3.42897	4.61521	2.66883e-201	4.58405e-201	OSR2	ENSG00000164920_LINE1051_OSR2_I	0.343849	6489	6468	6468	502	C11orf9	ENSG00000124920_LINE2878_C11orf9_D	0.208756	4190	4176	4176	502	E2F7	ENSG00000165891_LINE1774_E2F7_D_N1	0.185605	8037	8000	8000	502	FOXJ1	ENSG00000129654_LINE6763_FOXJ1_I_N1	0.158375	6438	6409	6409	502
GLIS3	ENSG00000107249_LINE816_GLIS3_D_N1	4.05826	3.34329	4.69341	3.73868e-201	6.4154e-201	NFIA	ENSG00000162599_LINE3320_NFIA_D_N1	0.343809	17328	17288	17288	502	TWIST1	ENSG00000122691_LINE162_TWIST1_D	0.208756	22232	22152	22152	502	ELF2	ENSG00000109381_LINE1818_ELF2_D	0.185599	30411	30301	30301	502	FOXL2	ENSG00000183770_LINE8753_FOXL2_I_N1	0.158375	6438	6409	6409	502
ENSG00000234254	ENSG00000234254_LINE2595_ENSG00000234254_I	4.05787	3.35449	4.69004	4.16579e-201	7.14135e-201	PPARA	ENSG00000186951_LINE3123_PPARA_D_N1	0.34374	19307	19247	19247	502	TBX5	ENSG00000089225_LINE3523_TBX5_D_N2	0.208749	14182	14141	14141	502	REL	ENSG00000162924_LINE3217_REL_D_N3	0.185598	13984	13927	13927	502	FOXD4L4	ENSG00000184659_LINE9074_FOXD4L4_I_N1	0.158375	6438	6409	6409	502
MEOX1	ENSG00000005102_LINE2165_MEOX1_D	4.05388	3.48663	4.51693	1.24784e-200	2.13708e-200	ZSCAN4	ENSG00000180532_LINE1261_ZSCAN4_D	0.343668	17729	17677	17677	502	TBX4	ENSG00000121075_LINE3535_TBX4_D_N1	0.208749	14182	14141	14141	502	FOXD4	ENSG00000170122_LINE2878_FOXD4_I_N1	0.185597	35551	35469	35469	502	FOXD4L2	ENSG00000204828_LINE10483_FOXD4L2_I_N1	0.158375	6438	6409	6409	502
LHX6	ENSG00000106852_LINE2232_LHX6_D_N1	4.03814	3.44435	4.5422	9.31237e-199	1.59331e-198	NKX26	ENSG00000180053_LINE2516_NKX26_I	0.343667	9879	9839	9839	502	TBX4	ENSG00000121075_LINE3536_TBX4_D_N1	0.208742	9526	9493	9493	502	FOXD4L1	ENSG00000184492_LINE3323_FOXD4L1_I_N1	0.185597	35551	35469	35469	502	MEOX1	ENSG00000005102_LINE2165_MEOX1_D	0.158368	6793	6778	6778	502
RHOXF1	ENSG00000101883_LINE2196_RHOXF1_D_N2	4.03579	3.35423	4.60739	1.77006e-198	3.02556e-198	GSC2	ENSG00000063515_LINE2174_GSC2_D	0.343657	6183	6157	6157	502	HOXA4	ENSG00000197576_LINE16097_HOXA4_I_N1	0.208712	6905	6880	6880	502	FOXJ1	ENSG00000129654_LINE6815_FOXJ1_I_N1	0.185597	35551	35469	35469	502	ONECUT2	ENSG00000119547_LINE1697_ONECUT2_D_N1	0.158325	27558	27476	27476	502
LBX1	ENSG00000138136_LINE2359_LBX1_D	4.03565	3.48163	4.49616	1.83914e-198	3.1406e-198	YBX2	ENSG00000006047_LINE2211_YBX2_I_N1	0.343627	12465	12431	12431	502	SIX1	ENSG00000126778_LINE2315_SIX1_I	0.208703	3841	3828	3828	502	FOXI1	ENSG00000168269_LINE2013_FOXI1_D_N1	0.185592	13226	13181	13181	502	ATOH1	ENSG00000172238_LINE964_ATOH1_I_N6	0.158323	19999	19929	19929	502
HNF4A	ENSG00000101076_LINE2929_HNF4A_D_N1	4.03204	3.3211	4.62157	4.93416e-198	8.41766e-198	CSDA	ENSG00000060138_LINE2216_CSDA_I_N1	0.343627	12465	12431	12431	502	SIX4	ENSG00000100625_LINE2190_SIX4_I	0.208701	4519	4502	4502	502	FOXD4	ENSG00000170122_LINE2938_FOXD4_I_N1	0.185592	13226	13181	13181	502	POU4F1	ENSG00000152192_LINE2674_POU4F1_D	0.158295	20300	20266	20266	502
TBP	ENSG00000112592_LINE3563_TBP_D_N1	4.02842	3.51114	4.48355	1.32193e-197	2.25303e-197	MSC	ENSG00000178860_LINE283_MSC_D	0.343626	14479	14439	14439	502	TBX5	ENSG00000089225_LINE3524_TBX5_D_N1	0.208699	9203	9170	9170	502	FOXD4L1	ENSG00000184492_LINE3383_FOXD4L1_I_N1	0.185592	13226	13181	13181	502	TFAP2A	ENSG00000137203_LINE20_TFAP2A_D_N2	0.158295	36869	36735	36735	502
MYF5	ENSG00000111049_LINE482_MYF5_I_N8	4.02579	3.27185	4.78339	2.70985e-197	4.61407e-197	RFX3	ENSG00000080298_LINE3239_RFX3_D_N1	0.343615	7367	7339	7339	502	SOX8	ENSG00000005513_LINE3331_SOX8_D_N1	0.208671	14789	14756	14756	502	FOXD4L3	ENSG00000187559_LINE3794_FOXD4L3_I_N1	0.185592	13226	13181	13181	502	VSX2	ENSG00000119614_LINE2284_VSX2_D_N3	0.158289	6376	6357	6357	502
MAFG	ENSG00000197063_LINE538_MAFG_D_N1	4.02126	3.31299	4.62657	9.31567e-197	1.58465e-196	E2F7	ENSG00000165891_LINE1774_E2F7_D_N1	0.343615	8037	8000	8000	502	HMGA1	ENSG00000137309_LINE57_HMGA1_D	0.208659	28345	28263	28263	502	FOXD4L5	ENSG00000204779_LINE4068_FOXD4L5_I_N1	0.185592	13226	13181	13181	502	GBX2	ENSG00000168505_LINE2466_GBX2_D_N2	0.158286	6616	6593	6593	502
TFAP4	ENSG00000090447_LINE108_TFAP4_D_N2	4.02095	3.44209	4.55453	1.01171e-196	1.71932e-196	E2F2	ENSG00000007968_LINE1746_E2F2_D_N1	0.343525	4084	4069	4069	502	HSFY2	ENSG00000169953_LINE2710_HSFY2_D_N2	0.208609	2366	2354	2354	502	FOXD4L6	ENSG00000204793_LINE4205_FOXD4L6_I_N1	0.185592	13226	13181	13181	502	EMX1	ENSG00000135638_LINE2347_EMX1_D_N1	0.158286	10557	10527	10527	502
TP53	ENSG00000141510_LINE3150_TP53_D_N1	4.0174	3.1833	4.77919	2.66238e-196	4.52015e-196	C11orf9	ENSG00000124920_LINE2878_C11orf9_D	0.343486	4190	4176	4176	502	HSFY1	ENSG00000172468_LINE2715_HSFY1_I	0.208609	2366	2354	2354	502	FOXJ1	ENSG00000129654_LINE6873_FOXJ1_I_N1	0.185592	13226	13181	13181	502	MZF1	ENSG00000099326_LINE683_MZF1_D_N2	0.158272	19338	19255	19255	502
CREB1	ENSG00000118260_LINE377_CREB1_D_N1	4.01271	3.29167	4.62271	9.51934e-196	1.61463e-195	HOXA1	ENSG00000105991_LINE2207_HOXA1_D_N1	0.343452	10757	10713	10713	502	CPEB1	ENSG00000214575_LINE3701_CPEB1_D	0.208514	29435	29357	29357	502	FOXL2	ENSG00000183770_LINE8864_FOXL2_I_N1	0.185592	13226	13181	13181	502	FOXJ3	ENSG00000198815_LINE2059_FOXJ3_D_N1	0.15826	29201	29138	29138	502
RFX2	ENSG00000087903_LINE3244_RFX2_D_N1	4.00956	3.14375	4.86487	2.23569e-195	3.78843e-195	TBX1	ENSG00000184058_LINE3558_TBX1_D_N1	0.343448	9663	9637	9637	502	ARID5B	ENSG00000150347_LINE50_ARID5B_D_N1	0.208506	9306	9284	9284	502	FOXD4L4	ENSG00000184659_LINE9181_FOXD4L4_I_N1	0.185592	13226	13181	13181	502	FOXN3	ENSG00000053254_LINE2562_FOXN3_I_N3	0.15826	29201	29138	29138	502
HOXC13	ENSG00000123364_LINE2300_HOXC13_D_N1	4.009	3.31488	4.72761	2.60402e-195	4.40834e-195	SPIB	ENSG00000142539_LINE1880_SPIB_D_N2	0.343444	23572	23512	23512	502	NR3C2	ENSG00000151623_LINE3028_NR3C2_D_N1	0.208455	14951	14906	14906	502	FOXD4L2	ENSG00000204828_LINE10590_FOXD4L2_I_N1	0.185592	13226	13181	13181	502	FOXD4	ENSG00000170122_LINE2915_FOXD4_I_N3	0.15826	29201	29138	29138	502
HNF4A	ENSG00000101076_LINE2931_HNF4A_D_N1	4.00471	3.4103	4.50192	8.32465e-195	1.40793e-194	ENSG00000234254	ENSG00000234254_LINE2595_ENSG00000234254_I	0.343428	13342	13300	13300	502	MSX1	ENSG00000163132_LINE2419_MSX1_D_N2	0.208428	7411	7387	7387	502	TGIF1	ENSG00000177426_LINE2510_TGIF1_D_N1	0.185586	12864	12818	12818	502	FOXD4L1	ENSG00000184492_LINE3360_FOXD4L1_I_N3	0.15826	29201	29138	29138	502
MYF5	ENSG00000111049_LINE470_MYF5_I_N1	3.99853	3.33299	4.64752	4.43441e-194	7.49263e-194	STAT5A	ENSG00000126561_LINE3482_STAT5A_D_N1	0.343312	10553	10523	10523	502	BARX1	ENSG00000131668_LINE2330_BARX1_D_N1	0.208397	6088	6067	6067	502	FOXG1	ENSG00000176165_LINE2024_FOXG1_D_N1	0.185568	27962	27911	27911	502	FOXD4L3	ENSG00000187559_LINE3771_FOXD4L3_I_N3	0.15826	29201	29138	29138	502
POU2F2	ENSG00000028277_LINE2636_POU2F2_D_N1	3.98928	3.47261	4.44457	5.38735e-193	9.09406e-193	FOSL1	ENSG00000175592_LINE505_FOSL1_D_N3	0.34298	23847	23790	23790	502	MYOD1	ENSG00000129152_LINE176_MYOD1_D_N3	0.208392	24429	24344	24344	502	FOXD4	ENSG00000170122_LINE2906_FOXD4_I_N2	0.185568	27962	27911	27911	502	FOXD4L5	ENSG00000204779_LINE4045_FOXD4L5_I_N3	0.15826	29201	29138	29138	502
FOXH1	ENSG00000160973_LINE2004_FOXH1_D	3.98789	3.41602	4.4838	7.84768e-193	1.32345e-192	FOSL2	ENSG00000075426_LINE328_FOSL2_D_N3	0.342891	22702	22646	22646	502	HOXD13	ENSG00000128714_LINE2325_HOXD13_D_N1	0.208337	7427	7404	7404	502	FOXD4L1	ENSG00000184492_LINE3351_FOXD4L1_I_N2	0.185568	27962	27911	27911	502	FOXD4L6	ENSG00000204793_LINE4182_FOXD4L6_I_N3	0.15826	29201	29138	29138	502
HOXC9	ENSG00000180806_LINE2521_HOXC9_I	3.987	3.4138	4.51297	9.97711e-193	1.68096e-192	PITX3	ENSG00000107859_LINE2244_PITX3_D	0.342844	7665	7640	7640	502	NEUROD4	ENSG00000123307_LINE291_NEUROD4_I_N7	0.208317	4321	4313	4313	502	FOXD4L3	ENSG00000187559_LINE3762_FOXD4L3_I_N2	0.185568	27962	27911	27911	502	FOXJ1	ENSG00000129654_LINE6850_FOXJ1_I_N3	0.15826	29201	29138	29138	502
PLAG1	ENSG00000181690_LINE1275_PLAG1_D_N1	3.982	3.25369	4.61402	3.83622e-192	6.45715e-192	ESRRG	ENSG00000196482_LINE3129_ESRRG_D_N2	0.342767	13764	13720	13720	502	NEUROD6	ENSG00000164600_LINE428_NEUROD6_I_N7	0.208317	4321	4313	4313	502	FOXD4L5	ENSG00000204779_LINE4036_FOXD4L5_I_N2	0.185568	27962	27911	27911	502	FOXN2	ENSG00000170802_LINE7895_FOXN2_I_N3	0.15826	29201	29138	29138	502
NR4A2	ENSG00000153234_LINE3030_NR4A2_D_N1	3.96617	3.35143	4.46178	2.68778e-190	4.51977e-190	BCL11A	ENSG00000119866_LINE848_BCL11A_D	0.342734	41932	41793	41793	502	ATOH1	ENSG00000172238_LINE966_ATOH1_I_N2	0.208317	4321	4313	4313	502	FOXD4L6	ENSG00000204793_LINE4173_FOXD4L6_I_N2	0.185568	27962	27911	27911	502	FOXL2	ENSG00000183770_LINE8841_FOXL2_I_N3	0.15826	29201	29138	29138	502
TCFL5	ENSG00000101190_LINE116_TCFL5_I	3.96327	3.38596	4.41174	5.84283e-190	9.81595e-190	BCL11B	ENSG00000127152_LINE1229_BCL11B_I	0.342734	41932	41793	41793	502	CEBPA	ENSG00000245848_LINE562_CEBPA_D_N1	0.208207	16560	16510	16510	502	FOXJ1	ENSG00000129654_LINE6841_FOXJ1_I_N2	0.185568	27962	27911	27911	502	FOXD4L4	ENSG00000184659_LINE9158_FOXD4L4_I_N3	0.15826	29201	29138	29138	502
MYC	ENSG00000136997_LINE202_MYC_D_N7	3.95165	3.27525	4.60487	1.30558e-188	2.19128e-188	NR4A2	ENSG00000153234_LINE3030_NR4A2_D_N1	0.342686	6723	6702	6702	502	HMGA2	ENSG00000149948_LINE59_HMGA2_D	0.208168	7527	7500	7500	502	FOXL2	ENSG00000183770_LINE8832_FOXL2_I_N2	0.185568	27962	27911	27911	502	FOXD4L2	ENSG00000204828_LINE10567_FOXD4L2_I_N3	0.15826	29201	29138	29138	502
CREB3L2	ENSG00000182158_LINE526_CREB3L2_I	3.94538	3.30157	4.50424	6.94296e-188	1.1642e-187	SCRT2	ENSG00000215397_LINE1563_SCRT2_D	0.342647	11632	11593	11593	502	GATA6	ENSG00000141448_LINE2103_GATA6_D_N2	0.208165	7765	7739	7739	502	FOXD4L4	ENSG00000184659_LINE9149_FOXD4L4_I_N2	0.185568	27962	27911	27911	502	HNF4A	ENSG00000101076_LINE2931_HNF4A_D_N1	0.158256	11167	11128	11128	502
FOXD4	ENSG00000170122_LINE2886_FOXD4_I_N1	3.94457	3.27534	4.53976	8.61886e-188	1.43431e-187	RORB	ENSG00000198963_LINE18385_RORB_I_N1	0.342643	9798	9767	9767	502	HMX2	ENSG00000188816_LINE2549_HMX2_D	0.208159	11273	11241	11241	502	FOXD4L2	ENSG00000204828_LINE10558_FOXD4L2_I_N2	0.185568	27962	27911	27911	502	RFX4	ENSG00000111783_LINE3247_RFX4_D_N1	0.158255	6542	6520	6520	502
FOXD4L1	ENSG00000184492_LINE3331_FOXD4L1_I_N1	3.94457	3.27534	4.53976	8.61886e-188	1.43431e-187	NEUROD4	ENSG00000123307_LINE286_NEUROD4_I_N2	0.34253	11268	11225	11225	502	SOX8	ENSG00000005513_LINE3334_SOX8_D_N2	0.208158	10662	10638	10638	502	FOXC2	ENSG00000176692_LINE2033_FOXC2_D_N1	0.185563	42054	41955	41955	502	TBX15	ENSG00000092607_LINE3529_TBX15_D_N1	0.158236	18446	18382	18382	502
FOXD4L3	ENSG00000187559_LINE3742_FOXD4L3_I_N1	3.94457	3.27534	4.53976	8.61886e-188	1.43431e-187	NEUROD6	ENSG00000164600_LINE423_NEUROD6_I_N2	0.34253	11268	11225	11225	502	SOX10	ENSG00000100146_LINE3353_SOX10_D_N1	0.208145	15259	15223	15223	502	FOXD4	ENSG00000170122_LINE2900_FOXD4_I_N8	0.185563	42054	41955	41955	502	TBX18	ENSG00000112837_LINE19950_TBX18_I_N1	0.158236	18446	18382	18382	502
FOXD4L5	ENSG00000204779_LINE4016_FOXD4L5_I_N1	3.94457	3.27534	4.53976	8.61886e-188	1.43431e-187	HLTF	ENSG00000071794_LINE3610_HLTF_D	0.342487	20227	20169	20169	502	NKX26	ENSG00000180053_LINE2516_NKX26_I	0.208118	9879	9839	9839	502	FOXD4L1	ENSG00000184492_LINE3345_FOXD4L1_I_N8	0.185563	42054	41955	41955	502	TBX22	ENSG00000122145_LINE20003_TBX22_I_N1	0.158236	18446	18382	18382	502
FOXD4L6	ENSG00000204793_LINE4153_FOXD4L6_I_N1	3.94457	3.27534	4.53976	8.61886e-188	1.43431e-187	SMAD9	ENSG00000120693_LINE19375_SMAD9_I_N1	0.342486	15096	15052	15052	502	SOX10	ENSG00000100146_LINE3352_SOX10_D_N1	0.208113	14718	14687	14687	502	FOXD4L3	ENSG00000187559_LINE3756_FOXD4L3_I_N8	0.185563	42054	41955	41955	502	PRRX1	ENSG00000116132_LINE2281_PRRX1_D_N1	0.158233	11585	11557	11557	502
FOXL2	ENSG00000183770_LINE8812_FOXL2_I_N1	3.94457	3.27534	4.53976	8.61886e-188	1.43431e-187	ATF5	ENSG00000169136_LINE475_ATF5_D	0.342417	30295	30205	30205	502	PRRX1	ENSG00000116132_LINE2282_PRRX1_D_N1	0.208022	10321	10294	10294	502	FOXD4L5	ENSG00000204779_LINE4030_FOXD4L5_I_N8	0.185563	42054	41955	41955	502	HSF4	ENSG00000102878_LINE2709_HSF4_D	0.158233	11933	11894	11894	502
FOXD4L4	ENSG00000184659_LINE9129_FOXD4L4_I_N1	3.94457	3.27534	4.53976	8.61886e-188	1.43431e-187	TLX1	ENSG00000107807_LINE2241_TLX1_D_N1	0.342412	17911	17864	17864	502	SOX21	ENSG00000125285_LINE3376_SOX21_D_N1	0.208	12978	12942	12942	502	FOXD4L6	ENSG00000204793_LINE4167_FOXD4L6_I_N8	0.185563	42054	41955	41955	502	TFE3	ENSG00000068323_LINE84_TFE3_D_N1	0.158224	6431	6403	6403	502
FOXD4L2	ENSG00000204828_LINE10538_FOXD4L2_I_N1	3.94457	3.27534	4.53976	8.61886e-188	1.43431e-187	GSC	ENSG00000133937_LINE2333_GSC_D	0.342359	5861	5838	5838	502	OTX1	ENSG00000115507_LINE2272_OTX1_D_N1	0.207986	3718	3706	3706	502	FOXJ1	ENSG00000129654_LINE6835_FOXJ1_I_N8	0.185563	42054	41955	41955	502	CUX1	ENSG00000160967_LINE1704_CUX1_D_N1	0.158217	4447	4427	4427	502
RFX1	ENSG00000132005_LINE3252_RFX1_D_N1	3.94149	3.315	4.51233	1.95957e-187	3.25795e-187	JUND	ENSG00000130522_LINE411_JUND_D_N6	0.342289	23820	23758	23758	502	MEIS3	ENSG00000105419_LINE2202_MEIS3_D_N1	0.207981	16819	16764	16764	502	FOXD4L4	ENSG00000184659_LINE9143_FOXD4L4_I_N8	0.185563	42054	41955	41955	502	EP300	ENSG00000100393_LINE3625_EP300_D	0.15821	17917	17837	17837	502
ZIC5	ENSG00000139800_LINE950_ZIC5_I	3.93668	3.24737	4.58595	7.0306e-187	1.16779e-186	PPARG	ENSG00000132170_LINE2996_PPARG_D_N1	0.342217	11358	11316	11316	502	POU2F1	ENSG00000143190_LINE2654_POU2F1_D_N1	0.207861	7196	7170	7170	502	FOXD4L2	ENSG00000204828_LINE10552_FOXD4L2_I_N8	0.185563	42054	41955	41955	502	ZNF143	ENSG00000166478_LINE1066_ZNF143_D_N2	0.15821	21129	21049	21049	502
PLAG1	ENSG00000181690_LINE1279_PLAG1_D_N1	3.93118	3.37709	4.53541	3.02874e-186	5.02605e-186	SCRT1	ENSG00000170616_LINE1130_SCRT1_D	0.342179	12122	12092	12092	502	NKX25	ENSG00000183072_LINE2526_NKX25_D_N2	0.207856	18556	18484	18484	502	LHX9	ENSG00000143355_LINE2384_LHX9_D_N1	0.185562	10373	10354	10354	502	LBX2	ENSG00000179528_LINE2514_LBX2_D_N1	0.158207	6053	6038	6038	502
CRX	ENSG00000105392_LINE2200_CRX_D	3.91082	2.88991	4.76466	6.61252e-184	1.09629e-183	ZNF238	ENSG00000179456_LINE1245_ZNF238_D_N4	0.342123	15831	15793	15793	502	SOX6	ENSG00000110693_LINE19569_SOX6_I_N1	0.207845	24783	24712	24712	502	ENSG00000215754	ENSG00000215754_LINE2568_ENSG00000215754_I	0.185552	11480	11452	11452	502	RREB1	ENSG00000124782_LINE888_RREB1_D_N2	0.158199	42274	42119	42119	502
SMAD1	ENSG00000170365_LINE3328_SMAD1_D	3.90241	3.16476	4.51164	6.05956e-183	1.00179e-182	ZBTB42	ENSG00000179627_LINE1250_ZBTB42_I	0.342123	15831	15793	15793	502	HOXC10	ENSG00000180818_LINE2522_HOXC10_D_N2	0.207843	19117	19070	19070	502	ENSG00000217642	ENSG00000217642_LINE2569_ENSG00000217642_I	0.185552	11480	11452	11452	502	NKX26	ENSG00000180053_LINE2516_NKX26_I	0.158193	9879	9839	9839	502
SMAD5	ENSG00000113658_LINE19374_SMAD5_I_N1	3.90241	3.16476	4.51164	6.05956e-183	1.00179e-182	TBX10	ENSG00000167800_LINE3554_TBX10_I	0.342086	13051	13004	13004	502	SOX8	ENSG00000005513_LINE3333_SOX8_D_N2	0.207803	15553	15509	15509	502	ENSG00000224558	ENSG00000224558_LINE2570_ENSG00000224558_I	0.185552	11480	11452	11452	502	ZNF423	ENSG00000102935_LINE713_ZNF423_D_N2	0.158192	10986	10938	10938	502
SMAD9	ENSG00000120693_LINE19391_SMAD9_I_N1	3.90241	3.16476	4.51164	6.05956e-183	1.00179e-182	TBX15	ENSG00000092607_LINE3528_TBX15_D_N1	0.341996	9040	9017	9017	502	SOX14	ENSG00000168875_LINE3428_SOX14_D_N1	0.207803	11593	11566	11566	502	ENSG00000225958	ENSG00000225958_LINE2572_ENSG00000225958_I	0.185552	11480	11452	11452	502	E2F4	ENSG00000205250_LINE1790_E2F4_D_N1	0.158186	6125	6106	6106	502
ARNTL	ENSG00000133794_LINE180_ARNTL_D_N1	3.89783	3.20361	4.55572	2.01799e-182	3.33308e-182	TBX18	ENSG00000112837_LINE19949_TBX18_I_N1	0.341996	9040	9017	9017	502	MEF2A	ENSG00000068305_LINE2786_MEF2A_D_N8	0.207786	24539	24477	24477	502	ENSG00000226866	ENSG00000226866_LINE2574_ENSG00000226866_I	0.185552	11480	11452	11452	502	EGR3	ENSG00000179388_LINE1244_EGR3_D_N1	0.158162	15777	15705	15705	502
GLI2	ENSG00000074047_LINE632_GLI2_D_N2	3.88143	3.27377	4.40989	1.48319e-180	2.44747e-180	TBX22	ENSG00000122145_LINE20002_TBX22_I_N1	0.341996	9040	9017	9017	502	SOX10	ENSG00000100146_LINE3354_SOX10_D_N1	0.207777	10936	10906	10906	502	DUX4L5	ENSG00000227476_LINE2576_DUX4L5_I	0.185552	11480	11452	11452	502	ZFP42	ENSG00000179059_LINE3470_ZFP42_I_N1	0.158157	9982	9937	9937	502
SRF	ENSG00000112658_LINE2795_SRF_D_N1	3.87813	3.07519	4.49971	3.5156e-180	5.79581e-180	ESRRA	ENSG00000173153_LINE3073_ESRRA_D_N4	0.341987	13957	13910	13910	502	PAX4	ENSG00000106331_LINE2619_PAX4_D_N1	0.207771	20636	20570	20570	502	ENSG00000227522	ENSG00000227522_LINE2577_ENSG00000227522_I	0.185552	11480	11452	11452	502	HOXC9	ENSG00000180806_LINE2521_HOXC9_I	0.158156	12700	12671	12671	502
E2F4	ENSG00000205250_LINE1790_E2F4_D_N1	3.8775	3.28563	4.36194	4.14196e-180	6.82205e-180	TBX3	ENSG00000135111_LINE3538_TBX3_D	0.341984	17895	17841	17841	502	ENSG00000215754	ENSG00000215754_LINE2568_ENSG00000215754_I	0.207743	11480	11452	11452	502	DUX4L2	ENSG00000227904_LINE2578_DUX4L2_I	0.185552	11480	11452	11452	502	ZIC2	ENSG00000043355_LINE608_ZIC2_D_N2	0.158154	15884	15816	15816	502
TP63	ENSG00000073282_LINE3142_TP63_D_N1	3.87055	3.29889	4.36845	2.53927e-179	4.17842e-179	FEV	ENSG00000163497_LINE1922_FEV_D_N1	0.341831	22231	22154	22154	502	ENSG00000217642	ENSG00000217642_LINE2569_ENSG00000217642_I	0.207743	11480	11452	11452	502	DUX4L3	ENSG00000228114_LINE2579_DUX4L3_I	0.185552	11480	11452	11452	502	CREB3L1	ENSG00000157613_LINE446_CREB3L1_D_N3	0.158148	4960	4933	4933	502
ALX3	ENSG00000156150_LINE2402_ALX3_D_N1	3.86873	3.37062	4.26818	4.0791e-179	6.706e-179	HSF2	ENSG00000025156_LINE2705_HSF2_D_N1	0.341803	5463	5445	5445	502	ENSG00000224558	ENSG00000224558_LINE2570_ENSG00000224558_I	0.207743	11480	11452	11452	502	DUX4L6	ENSG00000228188_LINE2580_DUX4L6_I	0.185552	11480	11452	11452	502	FOXO1	ENSG00000150907_LINE2003_FOXO1_D_N1	0.158141	49103	48987	48987	502
NEUROG1	ENSG00000181965_LINE288_NEUROG1_I	3.86752	3.30378	4.33607	5.59264e-179	9.18568e-179	NKX32	ENSG00000109705_LINE2257_NKX32_D	0.341767	10842	10806	10806	502	ENSG00000225958	ENSG00000225958_LINE2572_ENSG00000225958_I	0.207743	11480	11452	11452	502	ENSG00000228710	ENSG00000228710_LINE2581_ENSG00000228710_I	0.185552	11480	11452	11452	502	SREBF2	ENSG00000198911_LINE311_SREBF2_D_N1	0.158133	5145	5131	5131	502
ONECUT2	ENSG00000119547_LINE1697_ONECUT2_D_N1	3.86229	3.26856	4.31875	2.18401e-178	3.5838e-178	NR2F6	ENSG00000160113_LINE3039_NR2F6_D_N1	0.341684	26479	26404	26404	502	ENSG00000226866	ENSG00000226866_LINE2574_ENSG00000226866_I	0.207743	11480	11452	11452	502	CT4768282	ENSG00000229617_LINE2583_CT4768282_I	0.185552	11480	11452	11452	502	PITX3	ENSG00000107859_LINE2244_PITX3_D	0.158131	7665	7640	7640	502
PPARA	ENSG00000186951_LINE3121_PPARA_D_N1	3.85776	3.16991	4.44253	7.07496e-178	1.15987e-177	MITF	ENSG00000187098_LINE295_MITF_D	0.341629	14047	14002	14002	502	DUX4L5	ENSG00000227476_LINE2576_DUX4L5_I	0.207743	11480	11452	11452	502	ENSG00000230380	ENSG00000230380_LINE2584_ENSG00000230380_I	0.185552	11480	11452	11452	502	PHOX2B	ENSG00000109132_LINE2255_PHOX2B_D_N2	0.158118	11356	11327	11327	502
MEOX2	ENSG00000106511_LINE2225_MEOX2_D_N1	3.85773	3.29433	4.34873	7.13498e-178	1.16863e-177	PRDM1	ENSG00000057657_LINE617_PRDM1_D_N1	0.341619	15688	15632	15632	502	ENSG00000227522	ENSG00000227522_LINE2577_ENSG00000227522_I	0.207743	11480	11452	11452	502	ENSG00000230776	ENSG00000230776_LINE2586_ENSG00000230776_I	0.185552	11480	11452	11452	502	POU3F2	ENSG00000184486_LINE2676_POU3F2_D_N1	0.158117	21773	21734	21734	502
DRGX	ENSG00000165606_LINE2451_DRGX_D	3.85588	3.33249	4.29855	1.1541e-177	1.88852e-177	RARB	ENSG00000077092_LINE2898_RARB_D_N1	0.341586	17545	17486	17486	502	DUX4L2	ENSG00000227904_LINE2578_DUX4L2_I	0.207743	11480	11452	11452	502	AL5921702	ENSG00000231089_LINE2587_AL5921702_I	0.185552	11480	11452	11452	502	TP63	ENSG00000073282_LINE3142_TP63_D_N1	0.158103	12629	12601	12601	502
NFATC1	ENSG00000131196_LINE3212_NFATC1_D_N1	3.85132	3.26298	4.32844	3.76427e-177	6.15401e-177	TLX2	ENSG00000115297_LINE2270_TLX2_D_N1	0.341554	5118	5101	5101	502	DUX4L3	ENSG00000228114_LINE2579_DUX4L3_I	0.207743	11480	11452	11452	502	ENSG00000232923	ENSG00000232923_LINE2590_ENSG00000232923_I	0.185552	11480	11452	11452	502	THAP1	ENSG00000131931_LINE3588_THAP1_D_N1	0.158103	18980	18915	18915	502
RFX2	ENSG00000087903_LINE3245_RFX2_D_N1	3.84978	3.08181	4.52877	5.60286e-177	9.15133e-177	SPIB	ENSG00000142539_LINE1877_SPIB_D_N1	0.3415	36365	36264	36264	502	DUX4L6	ENSG00000228188_LINE2580_DUX4L6_I	0.207743	11480	11452	11452	502	ENSG00000233294	ENSG00000233294_LINE2591_ENSG00000233294_I	0.185552	11480	11452	11452	502	FOXD4	ENSG00000170122_LINE2822_FOXD4_I_N1	0.158097	17802	17760	17760	502
ZFHX3	ENSG00000140836_LINE2374_ZFHX3_D_N1	3.84972	3.31414	4.30913	5.69336e-177	9.29055e-177	NR3C2	ENSG00000151623_LINE3027_NR3C2_D_N1	0.341464	8032	8011	8011	502	ENSG00000228710	ENSG00000228710_LINE2581_ENSG00000228710_I	0.207743	11480	11452	11452	502	ENSG00000233361	ENSG00000233361_LINE2592_ENSG00000233361_I	0.185552	11480	11452	11452	502	FOXD4L1	ENSG00000184492_LINE3263_FOXD4L1_I_N1	0.158097	17802	17760	17760	502
HOXB9	ENSG00000170689_LINE2481_HOXB9_I	3.84572	3.26828	4.36833	1.60582e-176	2.61799e-176	NR6A1	ENSG00000148200_LINE3017_NR6A1_D_N2	0.341367	15791	15739	15739	502	CT4768282	ENSG00000229617_LINE2583_CT4768282_I	0.207743	11480	11452	11452	502	ENSG00000233698	ENSG00000233698_LINE2593_ENSG00000233698_I	0.185552	11480	11452	11452	502	FOXD4L3	ENSG00000187559_LINE3682_FOXD4L3_I_N1	0.158097	17802	17760	17760	502
ARID3A	ENSG00000116017_LINE45_ARID3A_D_N1	3.83261	3.30842	4.28761	4.73574e-175	7.71361e-175	RORA	ENSG00000069667_LINE2895_RORA_D_N1	0.341351	10712	10673	10673	502	ENSG00000230380	ENSG00000230380_LINE2584_ENSG00000230380_I	0.207743	11480	11452	11452	502	ENSG00000233794	ENSG00000233794_LINE2594_ENSG00000233794_I	0.185552	11480	11452	11452	502	FOXD4L5	ENSG00000204779_LINE3956_FOXD4L5_I_N1	0.158097	17802	17760	17760	502
SPDEF	ENSG00000124664_LINE1834_SPDEF_D_N2	3.82395	3.13465	4.38358	4.40543e-174	7.16898e-174	RORB	ENSG00000198963_LINE18388_RORB_I_N1	0.341351	10712	10673	10673	502	ENSG00000230776	ENSG00000230776_LINE2586_ENSG00000230776_I	0.207743	11480	11452	11452	502	ENSG00000234550	ENSG00000234550_LINE2596_ENSG00000234550_I	0.185552	11480	11452	11452	502	FOXD4L6	ENSG00000204793_LINE4093_FOXD4L6_I_N1	0.158097	17802	17760	17760	502
TCF7L1	ENSG00000152284_LINE3420_TCF7L1_D	3.82188	3.16491	4.3457	7.49621e-174	1.21874e-173	JUN	ENSG00000177606_LINE516_JUN_D_N1	0.341213	15075	15021	15021	502	AL5921702	ENSG00000231089_LINE2587_AL5921702_I	0.207743	11480	11452	11452	502	ENSG00000236207	ENSG00000236207_LINE2598_ENSG00000236207_I	0.185552	11480	11452	11452	502	FOXJ1	ENSG00000129654_LINE6758_FOXJ1_I_N1	0.158097	17802	17760	17760	502
E2F1	ENSG00000101412_LINE1750_E2F1_D_N1	3.81968	3.24877	4.3018	1.31777e-173	2.14047e-173	HNF4A	ENSG00000101076_LINE2930_HNF4A_D_N2	0.341142	10078	10033	10033	502	ENSG00000232923	ENSG00000232923_LINE2590_ENSG00000232923_I	0.207743	11480	11452	11452	502	ENSG00000237516	ENSG00000237516_LINE2601_ENSG00000237516_I	0.185552	11480	11452	11452	502	FOXL2	ENSG00000183770_LINE8748_FOXL2_I_N1	0.158097	17802	17760	17760	502
RAX	ENSG00000134438_LINE2337_RAX_D	3.81947	3.27932	4.29984	1.39283e-173	2.26031e-173	RHOXF1	ENSG00000101883_LINE2196_RHOXF1_D_N2	0.341073	8283	8257	8257	502	ENSG00000233294	ENSG00000233294_LINE2591_ENSG00000233294_I	0.207743	11480	11452	11452	502	ENSG00000250589	ENSG00000250589_LINE2602_ENSG00000250589_I	0.185552	11480	11452	11452	502	FOXD4L4	ENSG00000184659_LINE9069_FOXD4L4_I_N1	0.158097	17802	17760	17760	502
HOXB8	ENSG00000120068_LINE2288_HOXB8_D	3.8162	3.16491	4.54075	3.22108e-173	5.21762e-173	MAX	ENSG00000125952_LINE61_MAX_D_N1	0.341057	16138	16089	16089	502	ENSG00000233361	ENSG00000233361_LINE2592_ENSG00000233361_I	0.207743	11480	11452	11452	502	DUX4	ENSG00000260596_LINE2603_DUX4_D	0.185552	11480	11452	11452	502	FOXD4L2	ENSG00000204828_LINE10478_FOXD4L2_I_N1	0.158097	17802	17760	17760	502
HOXA4	ENSG00000197576_LINE16153_HOXA4_I_N5	3.8162	3.16491	4.54075	3.22108e-173	5.21762e-173	E2F4	ENSG00000205250_LINE1791_E2F4_D_N1	0.341047	3834	3818	3818	502	ENSG00000233698	ENSG00000233698_LINE2593_ENSG00000233698_I	0.207743	11480	11452	11452	502	LINE11277	DUX1_HUMAN_LINE11277_DUX1_I	0.185552	11480	11452	11452	502	MEOX2	ENSG00000106511_LINE2224_MEOX2_D_N1	0.158097	10366	10342	10342	502
KLF15	ENSG00000163884_LINE1044_KLF15_D	3.813	3.10997	4.46909	7.32106e-173	1.1848e-172	TBX21	ENSG00000073861_LINE3513_TBX21_D_N2	0.341014	4488	4468	4468	502	ENSG00000233794	ENSG00000233794_LINE2594_ENSG00000233794_I	0.207743	11480	11452	11452	502	LINE11282	DUX3_HUMAN_LINE11282_DUX3_I	0.185552	11480	11452	11452	502	NR1H4	ENSG00000012504_LINE2885_NR1H4_D	0.158094	11393	11356	11356	502
MSC	ENSG00000178860_LINE283_MSC_D	3.81283	3.11896	4.46872	7.63625e-173	1.23468e-172	NKX24	ENSG00000125816_LINE2311_NKX24_I	0.34101	8982	8947	8947	502	ENSG00000234550	ENSG00000234550_LINE2596_ENSG00000234550_I	0.207743	11480	11452	11452	502	POU2F2	ENSG00000028277_LINE2631_POU2F2_D_N7	0.185549	17163	17118	17118	502	FOXJ3	ENSG00000198815_LINE2057_FOXJ3_D_N1	0.158093	18715	18679	18679	502
PROP1	ENSG00000175325_LINE2492_PROP1_D_N2	3.80965	3.32514	4.2527	1.72648e-172	2.78893e-172	MEIS2	ENSG00000134138_LINE2335_MEIS2_D_N1	0.34096	14465	14420	14420	502	ENSG00000236207	ENSG00000236207_LINE2598_ENSG00000236207_I	0.207743	11480	11452	11452	502	E2F4	ENSG00000205250_LINE1791_E2F4_D_N1	0.185542	3834	3818	3818	502	TP63	ENSG00000073282_LINE3139_TP63_D_N1	0.158086	17776	17709	17709	502
NR3C2	ENSG00000151623_LINE3028_NR3C2_D_N1	3.80334	3.10982	4.47517	8.65119e-172	1.39622e-171	ZNF274	ENSG00000171606_LINE1147_ZNF274_D_N1	0.340953	18651	18589	18589	502	ENSG00000237516	ENSG00000237516_LINE2601_ENSG00000237516_I	0.207743	11480	11452	11452	502	HOXB4	ENSG00000182742_LINE2525_HOXB4_I	0.185542	11874	11854	11854	502	ESX1	ENSG00000123576_LINE2308_ESX1_D_N2	0.158078	5974	5953	5953	502
POU2F1	ENSG00000143190_LINE2661_POU2F1_D_N1	3.79692	3.12053	4.53482	4.45375e-171	7.18136e-171	MYBL2	ENSG00000101057_LINE2836_MYBL2_D_N1	0.340937	2347	2335	2335	502	ENSG00000250589	ENSG00000250589_LINE2602_ENSG00000250589_I	0.207743	11480	11452	11452	502	IRX5	ENSG00000176842_LINE2501_IRX5_D	0.185539	9045	9020	9020	502	FOXO4	ENSG00000184481_LINE2039_FOXO4_D_N3	0.158066	25501	25434	25434	502
PHOX2A	ENSG00000165462_LINE2438_PHOX2A_D	3.79493	3.25809	4.27377	7.3971e-171	1.19164e-170	TAL1	ENSG00000162367_LINE243_TAL1_D_N1	0.340908	13584	13542	13542	502	DUX4	ENSG00000260596_LINE2603_DUX4_D	0.207743	11480	11452	11452	502	TAL1	ENSG00000162367_LINE243_TAL1_D_N1	0.185538	13584	13542	13542	502	TCF12	ENSG00000140262_LINE216_TCF12_D_N3	0.158042	33425	33319	33319	502
[truncated: 669 more rows]
